# Supplementary material for: Single-cell RNA sequencing reveals ex vivo signatures of SARS-CoV-2-reactive T cells through ‘reverse phenotyping’
Source: Nat Commun. 2021 Jul 26;12:4515. doi: 10.1038/s41467-021-24730-4 (PMC8313584; doi:10.1038/s41467-021-24730-4)
Supplement: Supplementary file 4 — Supplementary Data 2 [file 41467_2021_24730_MOESM4_ESM.xlsx]

## Sheet: Sheet 1 - Supplementary Data 2
Supplementary Data 2
	gene	pval	qval	log2fc	mean	zero_mean	zero_variance	log2fc[True]
4890	TMSB4X	1.2343924296418599e-25	2.71082571602265e-22	-0.9856360117477736	2.3115586664769556	FALSE	FALSE	-0.9856360117477736
9828	CCL5	3.3039471010390334e-09	1.1825954369138217e-07	-0.7110407721609244	1.8039900714700874	FALSE	FALSE	-0.7110407721609244
1565	CD8A	1.0003365528006158e-20	4.783609395492544e-18	-0.5927476222488047	0.7058524223271903	FALSE	FALSE	-0.5927476222488047
7029	PRF1	4.900931889735173e-15	8.026115170107396e-13	-0.5413466514374845	0.8197715169888038	FALSE	FALSE	-0.5413466514374845
1566	CD8B	2.3843564830675255e-19	8.14428050144922e-17	-0.5405231125138279	0.6365742857889696	FALSE	FALSE	-0.5405231125138279
4830	GIMAP7	1.646182490054576e-28	9.840055834301227e-25	-0.5223025395551558	0.5948728656459165	FALSE	FALSE	-0.5223025395551558
12139	MT-CO1	1.1056869030272976e-18	3.478549190971406e-16	-0.5086985398892568	2.743457915070769	FALSE	FALSE	-0.5086985398892568
9038	IL32	2.4164322407347535e-14	3.3205111997682733e-12	-0.4932820150659146	1.1367633585496384	FALSE	FALSE	-0.4932820150659146
6449	PLAAT4	3.72601859128691e-22	2.9696368172556677e-19	-0.4879283241315436	0.6430362437452589	FALSE	FALSE	-0.4879283241315436
7416	ARHGDIB	1.0260558946518361e-19	3.956934909858935e-17	-0.4677802126176638	0.7845376914662201	FALSE	FALSE	-0.4677802126176638
11548	NKG7	3.341013216051458e-07	6.947852456667613e-06	-0.45475007606203127	0.9830020449378274	FALSE	FALSE	-0.45475007606203127
4831	GIMAP4	5.328869738486318e-24	6.370663772360394e-21	-0.4503642604910533	0.5205721043301867	FALSE	FALSE	-0.4503642604910533
12140	MT-CO2	6.997510367758818e-19	2.3237565679599073e-16	-0.43773746624735677	2.402674368945035	FALSE	FALSE	-0.43773746624735677
12143	MT-CO3	7.908058037289946e-15	1.2278030368285885e-12	-0.416140228917307	2.119164967598853	FALSE	FALSE	-0.416140228917307
12149	MT-CYB	1.2159983921568241e-13	1.4684101796196802e-11	-0.4017218913995726	2.041870220729283	FALSE	FALSE	-0.4017218913995726
1723	CXCR4	1.6865300397965953e-27	6.720822208589433e-24	-0.3987735498201687	0.4039540985342744	FALSE	FALSE	-0.3987735498201687
12142	MT-ATP6	2.392729313879699e-09	8.821307045477367e-08	-0.35789417661899614	2.119109820081042	FALSE	FALSE	-0.35789417661899614
2376	MTRNR2L12	0.00026847909621799593	0.002108848617139383	-0.35588645115282375	1.7507678384285468	FALSE	FALSE	-0.35588645115282375
6632	RPS3	3.533285799731076e-16	7.282833057893968e-14	-0.3532377463468856	1.8946733651223122	FALSE	FALSE	-0.3532377463468856
10527	CST7	2.6621701677662734e-07	5.724144668281618e-06	-0.345348386203856	1.0352988232575455	FALSE	FALSE	-0.345348386203856
12146	MT-ND4	6.739940034916525e-11	3.873845342183993e-09	-0.3407917058692459	1.140495791249461	FALSE	FALSE	-0.3407917058692459
3820	HLA-C	3.0295211213987414e-11	1.9072665617029384e-09	-0.32997795273094505	1.4927303933478022	FALSE	FALSE	-0.32997795273094505
12145	MT-ND4L	8.132897856229056e-14	9.921305497063099e-12	-0.32919474373891583	1.2554458447245809	FALSE	FALSE	-0.32919474373891583
800	RPS27	1.9513011477059545e-13	2.2430581943100656e-11	-0.3234763205977274	2.0798580172154812	FALSE	FALSE	-0.3234763205977274
8052	ITM2B	4.5086882856492105e-13	4.687075517820549e-11	-0.31926532539135155	0.6771681630146968	FALSE	FALSE	-0.31926532539135155
6160	IFITM1	1.51605877470753e-07	3.5348382551121205e-06	-0.31901500464302074	0.8119537396554822	FALSE	FALSE	-0.31901500464302074
6195	LSP1	5.4268473102823395e-14	6.829258904676354e-12	-0.31689639336270453	0.5410417283200599	FALSE	FALSE	-0.31689639336270453
3821	HLA-B	4.177825936992452e-11	2.561328670602296e-09	-0.3097579524690046	2.5358520421114834	FALSE	FALSE	-0.3097579524690046
3880	PSMB9	8.470389036105618e-16	1.5418992674930315e-13	-0.30756057313459323	0.5222651471874931	FALSE	FALSE	-0.30756057313459323
251	LAPTM5	1.4497848409455373e-16	3.0407329427199824e-14	-0.30584663703175724	0.5095832908308351	FALSE	FALSE	-0.30584663703175724
12138	MT-ND2	3.4626233939084034e-09	1.2356914231097004e-07	-0.30508793556747593	0.9616796291648567	FALSE	FALSE	-0.30508793556747593
7596	RPS26	2.744319532640926e-12	2.2209771549815582e-10	-0.30165997737047845	1.6364578263171308	FALSE	FALSE	-0.30165997737047845
11495	FTL	1.3964464274587766e-09	5.4916174474571295e-08	-0.30105752214450604	1.0205516823855314	FALSE	FALSE	-0.30105752214450604
3793	HLA-A	4.40062465751659e-10	2.007994953458429e-08	-0.30009046369870446	1.9198610821017972	FALSE	FALSE	-0.30009046369870446
11251	TYROBP	7.206548633154495e-34	8.615428890936198e-30	-0.2974430380137321	0.22743364506340646	FALSE	FALSE	-0.2974430380137321
11625	RPL28	1.471495162233722e-11	9.827779142181087e-10	-0.29492530874534173	1.9416059004796018	FALSE	FALSE	-0.29492530874534173
4456	STK17A	1.6124108727365395e-21	1.1339042343273724e-18	-0.2932388038753183	0.3437412141979515	FALSE	FALSE	-0.2932388038753183
7380	KLRD1	1.0979441262010715e-08	3.454190007561529e-07	-0.2925360397682301	0.41744458017411173	FALSE	FALSE	-0.2925360397682301
12137	MT-ND1	7.226169280679798e-10	3.096374686398817e-08	-0.28906095832489626	0.9423236672599595	FALSE	FALSE	-0.28906095832489626
5529	RPL30	1.317138851165776e-11	8.946815321412984e-10	-0.288928961640359	1.9970339682814364	FALSE	FALSE	-0.288928961640359
12144	MT-ND3	1.4888331773541656e-09	5.824185520175764e-08	-0.28846839210134845	1.2236316955863658	FALSE	FALSE	-0.28846839210134845
5630	EEF1D	1.7096735396135737e-09	6.572073043755715e-08	-0.28491402665596677	0.8928478928974697	FALSE	FALSE	-0.28491402665596677
10086	LIMD2	2.6795457625551315e-13	2.9388962927840916e-11	-0.28356103914162906	0.5129379915262198	FALSE	FALSE	-0.28356103914162906
3213	GZMA	9.309201438658759e-07	1.71481514944785e-05	-0.2832612733811752	0.4070969450628603	FALSE	FALSE	-0.2832612733811752
11364	RPS19	6.927161058809291e-09	2.2876853717697535e-07	-0.28285487837718637	2.128733416904103	FALSE	FALSE	-0.28285487837718637
7599	RPL41	1.3857408672008072e-10	7.171658903630152e-09	-0.28158547443116794	2.463789395542888	FALSE	FALSE	-0.28158547443116794
5249	RPL10	1.130294929205059e-08	3.546634088883591e-07	-0.2800818301146744	2.061852473903012	FALSE	FALSE	-0.2800818301146744
7378	CLEC2B	8.29027071555637e-10	3.453316599459108e-08	-0.2774022114272437	0.44947360645640977	FALSE	FALSE	-0.2774022114272437
1540	TMSB10	9.87234910731285e-07	1.8046473024147575e-05	-0.27383026075581135	1.2665085020313014	FALSE	FALSE	-0.27383026075581135
9208	CORO1A	2.1744516428186416e-08	6.340382778023625e-07	-0.2714248684051814	0.5009283633510788	FALSE	FALSE	-0.2714248684051814
5066	RPS4X	4.842108457378549e-10	2.1762182935323514e-08	-0.26970026937799185	1.549445188943442	FALSE	FALSE	-0.26970026937799185
705	TXNIP	8.311950174199593e-20	3.4265298045709017e-17	-0.26769916524387766	0.3130929521926038	FALSE	FALSE	-0.26769916524387766
3408	IRF1	2.247387820474265e-12	1.9191086709835602e-10	-0.26220393258784647	0.3525757490659689	FALSE	FALSE	-0.26220393258784647
5137	TSC22D3	1.2206331474201842e-17	3.2428153949796227e-15	-0.26158973954595266	0.3196650891180163	FALSE	FALSE	-0.26158973954595266
784	S100A6	1.784512849804893e-09	6.837772794685096e-08	-0.25947667470612673	0.560368629245015	FALSE	FALSE	-0.25947667470612673
4196	RPS12	3.1686707413973325e-06	4.900576806391347e-05	-0.25194736024267844	2.1975120626177107	FALSE	FALSE	-0.25194736024267844
6085	RPL7A	8.720824596234877e-09	2.825405367154145e-07	-0.2472422588803737	1.4495250791698309	FALSE	FALSE	-0.2472422588803737
9118	RPS15A	1.1856224324017328e-07	2.817915741423999e-06	-0.24688470694922993	2.010601968207917	FALSE	FALSE	-0.24688470694922993
9489	CYBA	1.029521672423949e-08	3.2647033405380134e-07	-0.24592358190488312	0.6847899520552004	FALSE	FALSE	-0.24592358190488312
10731	PPDPF	2.1701685364121885e-11	1.4100198289569409e-09	-0.24508142585927065	0.5171540249013282	FALSE	FALSE	-0.24508142585927065
8676	B2M	5.041992380186315e-11	3.013850945256369e-09	-0.24117952647215796	2.902450592610743	FALSE	FALSE	-0.24117952647215796
8212	PSME1	3.269488696229546e-14	4.295245864112552e-12	-0.24027171604957864	0.5065717352210701	FALSE	FALSE	-0.24027171604957864
3248	PIK3R1	1.0740116387090713e-15	1.893968180875429e-13	-0.2363787167646481	0.31487096735409326	FALSE	FALSE	-0.2363787167646481
5373	SARAF	5.227103505158892e-07	1.0268548069773182e-05	-0.23435207320688076	0.7198366693397622	FALSE	FALSE	-0.23435207320688076
2122	CMC1	5.380099316491942e-10	2.3910441386119395e-08	-0.2338913316852193	0.33495148463682695	FALSE	FALSE	-0.2338913316852193
5522	UQCRB	1.3366900199426101e-12	1.2582778888514884e-10	-0.2271797087352982	0.4858100711215626	FALSE	FALSE	-0.2271797087352982
1438	RPS27A	2.398096854688536e-09	8.821307045477367e-08	-0.224853901356355	1.9690627805908005	FALSE	FALSE	-0.224853901356355
3887	HLA-DPB1	4.9240788221000234e-11	2.958158910462602e-09	-0.22461441551502853	0.36149362978997174	FALSE	FALSE	-0.22461441551502853
1746	CYTIP	7.722763159015317e-11	4.254637491522033e-09	-0.22348745619958726	0.35511158840996876	FALSE	FALSE	-0.22348745619958726
6858	KLF6	3.0056214774278113e-07	6.334478790836483e-06	-0.22002200578470169	0.5532184698829403	FALSE	FALSE	-0.22002200578470169
3944	PIM1	2.980345254886993e-10	1.4425112357155467e-08	-0.21763312376855454	0.3618301653087913	FALSE	FALSE	-0.21763312376855454
2759	LYAR	6.264099188833146e-11	3.6530393074390373e-09	-0.2168832794107927	0.3455432567348728	FALSE	FALSE	-0.2168832794107927
1034	PTPRC	2.814982828771746e-06	4.399100616727611e-05	-0.21684088568735502	0.9404167963312818	FALSE	FALSE	-0.21684088568735502
2711	RPL35A	2.8454978542907587e-07	6.05301189467011e-06	-0.21433802216934855	1.4680826569842056	FALSE	FALSE	-0.21433802216934855
1402	ZFP36L2	8.885634922062306e-07	1.6469421006706183e-05	-0.2138868686804727	0.43902233916443667	FALSE	FALSE	-0.2138868686804727
7216	PDCD4	3.233787501482475e-14	4.295245864112552e-12	-0.21168981181353166	0.2846804347827837	FALSE	FALSE	-0.21168981181353166
3212	GZMK	0.0001290056251653978	0.001147516554205603	-0.20985041436689122	0.37474533629881873	FALSE	FALSE	-0.20985041436689122
3522	RPS14	1.675387817042936e-07	3.837023247652931e-06	-0.20334661095270645	1.5712717915819838	FALSE	FALSE	-0.20334661095270645
6159	IFITM2	1.8281152505940047e-07	4.123607136009684e-06	-0.20054776529256513	0.4066258940294191	FALSE	FALSE	-0.20054776529256513
1555	GNLY	0.008484838168106216	0.03558963865893529	-0.19985231044813864	0.4038092962797586	FALSE	FALSE	-0.19985231044813864
9619	GABARAP	4.383730778847702e-13	4.597149250975814e-11	-0.19898751718610636	0.3147787117571026	FALSE	FALSE	-0.19898751718610636
10787	RPS15	1.156281951303955e-07	2.7646701455677564e-06	-0.1974510456811294	1.5071134219231546	FALSE	FALSE	-0.1974510456811294
10288	MYL12B	7.108889471721828e-09	2.3412334334554946e-07	-0.19715987905321863	0.6224870724182624	FALSE	FALSE	-0.19715987905321863
10230	ACTG1	0.0015079008837800745	0.008849757027781438	-0.1933544189375773	1.0748735051960139	FALSE	FALSE	-0.1933544189375773
6519	CFL1	4.309979310662158e-06	6.322184375333263e-05	-0.19153991597964923	0.7691336325855999	FALSE	FALSE	-0.19153991597964923
10427	MBP	2.1653649349844052e-12	1.8623696257365874e-10	-0.19003721756773542	0.2766387734939526	FALSE	FALSE	-0.19003721756773542
10287	MYL12A	2.3896962967487935e-06	3.855441191313337e-05	-0.18630674188787025	0.5532229008303061	FALSE	FALSE	-0.18630674188787025
8238	GZMH	0.006096913509445788	0.027401729701287368	-0.18528520793740788	0.6101595396654947	FALSE	FALSE	-0.18528520793740788
11318	ZFP36	2.572103696525834e-07	5.54045039494889e-06	-0.1764792232609422	0.3040046605661318	FALSE	FALSE	-0.1764792232609422
6498	FAU	6.676925310683068e-07	1.2771622734274573e-05	-0.1755000400382548	1.5067431213329365	FALSE	FALSE	-0.1755000400382548
3521	CD74	0.01362456748009537	0.05134984370256625	-0.17535394077634683	0.6960584488782016	FALSE	FALSE	-0.17535394077634683
8044	LCP1	4.152585419172984e-09	1.4558404306807338e-07	-0.17494264426680844	0.33178966627492534	FALSE	FALSE	-0.17494264426680844
1795	WIPF1	7.84426495985798e-10	3.3020488589824706e-08	-0.17275162829047896	0.2802473154160884	FALSE	FALSE	-0.17275162829047896
3870	GPSM3	5.100106019420345e-10	2.2835867963359635e-08	-0.1727484036157753	0.27748970459033917	FALSE	FALSE	-0.1727484036157753
484	JAK1	1.4907576488279244e-09	5.824185520175764e-08	-0.17226143473985725	0.32241593809870933	FALSE	FALSE	-0.17226143473985725
7558	PFDN5	7.734276654802725e-08	1.9303398206297825e-06	-0.17059045130407421	0.74274327662084	FALSE	FALSE	-0.17059045130407421
10812	OAZ1	9.171000405679483e-07	1.6945797503848256e-05	-0.1681953349168333	0.7766674019454363	FALSE	FALSE	-0.1681953349168333
3180	FYB1	2.2217371872557212e-08	6.446812639233531e-07	-0.1676924791435418	0.2668141770130628	FALSE	FALSE	-0.1676924791435418
7038	DDIT4	7.674176254390781e-05	0.0007295380501178166	-0.16738983267368598	0.31020940775221045	FALSE	FALSE	-0.16738983267368598
238	ATP5IF1	3.297753368485571e-12	2.6109034119367554e-10	-0.16723241480356812	0.2318009756486137	FALSE	FALSE	-0.16723241480356812
2280	CISH	4.096651439256255e-11	2.5245086575416765e-09	-0.16713823280438936	0.21424505129650043	FALSE	FALSE	-0.16713823280438936
5950	AKNA	4.264236163467129e-14	5.54118949285321e-12	-0.1660008685385709	0.19079245414439733	FALSE	FALSE	-0.1660008685385709
11503	CD37	4.56985621787832e-08	1.1954623869745145e-06	-0.1642267277590172	0.3234577897074935	FALSE	FALSE	-0.1642267277590172
11469	NOP53	3.090212623149251e-08	8.473277960951674e-07	-0.16412454856657333	0.3883531123012692	FALSE	FALSE	-0.16412454856657333
8905	CIB1	1.265292188522802e-07	2.9953600225326924e-06	-0.16407185738191524	0.3354206799764138	FALSE	FALSE	-0.16407185738191524
4273	SYTL3	2.030678807884171e-12	1.7720266531573187e-10	-0.16399005813359863	0.23141149333545138	FALSE	FALSE	-0.16399005813359863
8893	ISG20	2.342328819589518e-06	3.794382254497654e-05	-0.16356268124620454	0.4327467007760878	FALSE	FALSE	-0.16356268124620454
8515	PPP2R5C	3.452259700733406e-12	2.7152476790965706e-10	-0.16346204989761845	0.2336594028674163	FALSE	FALSE	-0.16346204989761845
7035	SPOCK2	5.307608568472857e-09	1.8077624055866953e-07	-0.16331496173546803	0.27777040112328216	FALSE	FALSE	-0.16331496173546803
2980	RPL34	1.9657780463413713e-05	0.00023291255246789982	-0.16295510953636896	1.7079498220418956	FALSE	FALSE	-0.16295510953636896
1399	EML4	8.204522032758718e-10	3.4295475839730934e-08	-0.16194331410351168	0.2748749809063874	FALSE	FALSE	-0.16194331410351168
2357	ARL6IP5	3.4959600482846455e-08	9.477143396200212e-07	-0.16188901058150176	0.3266300893371755	FALSE	FALSE	-0.16188901058150176
4431	AOAH	7.54410504647934e-13	7.515814652555043e-11	-0.16181919637416714	0.1882748101941951	FALSE	FALSE	-0.16181919637416714
2794	FGFBP2	1.563021959826868e-08	4.68318985707524e-07	-0.16175393970708038	0.20303797568593707	FALSE	FALSE	-0.16175393970708038
3056	RPS3A	8.333022602819298e-05	0.000783186204533842	-0.16135326312623274	1.6760081319065836	FALSE	FALSE	-0.16135326312623274
1009	C1orf21	2.1277683683539577e-14	2.9622418057352676e-12	-0.1611794101640418	0.18832475083988984	FALSE	FALSE	-0.1611794101640418
3400	CDC42SE2	8.925394074841693e-10	3.679416764301119e-08	-0.16100403085582446	0.25419098320719485	FALSE	FALSE	-0.16100403085582446
10197	SEPTIN9	4.674169675033073e-17	1.1640418885238634e-14	-0.15979555176387422	0.17463056045693237	FALSE	FALSE	-0.15979555176387422
12147	MT-ND5	0.0001514415057905813	0.0013109943531690077	-0.15772838479399734	0.8839724757144978	FALSE	FALSE	-0.15772838479399734
7533	DAZAP2	2.4632318331980995e-08	7.011413468067448e-07	-0.15709720846533082	0.39829515068562005	FALSE	FALSE	-0.15709720846533082
6766	CD3E	3.88508935159183e-05	0.00041248883835062457	-0.1566283837590788	0.7368250088567857	FALSE	FALSE	-0.1566283837590788
4483	UPP1	3.031205744237209e-11	1.9072665617029384e-09	-0.15632424318994362	0.20131949477768565	FALSE	FALSE	-0.15632424318994362
3808	PPP1R18	2.0566940556395313e-12	1.7817230025485941e-10	-0.15556118841481237	0.21260231590890266	FALSE	FALSE	-0.15556118841481237
7996	ALOX5AP	2.1314203647534948e-05	0.0002490824091947999	-0.15367056163604614	0.2768988037341601	FALSE	FALSE	-0.15367056163604614
5968	STOM	1.0635271191511388e-07	2.568579133222599e-06	-0.15287886100063058	0.2517868635561559	FALSE	FALSE	-0.15287886100063058
267	LCK	3.347593948052991e-07	6.948000980724566e-06	-0.15076465677574272	0.3082927808591298	FALSE	FALSE	-0.15076465677574272
5374	LEPROTL1	5.689336223812695e-08	1.4471492458655483e-06	-0.15072258551977538	0.27323941859332	FALSE	FALSE	-0.15072258551977538
9369	PSMB10	5.942912670058257e-12	4.412889501276178e-10	-0.15000391301748242	0.2570330347333636	FALSE	FALSE	-0.15000391301748242
172	RPL11	0.0003879386451914235	0.002891400563131838	-0.14890240713436886	1.6802125767299108	FALSE	FALSE	-0.14890240713436886
211	HMGN2	2.986746326188818e-08	8.246316935239565e-07	-0.14855031565238996	0.31313628876364075	FALSE	FALSE	-0.14855031565238996
6523	CTSW	2.074838673080434e-14	2.952940040080546e-12	-0.14835433604727397	0.15682797019551328	FALSE	FALSE	-0.14835433604727397
11609	KIR2DL3	1.5275180157137208e-10	7.837544153586923e-09	-0.14646244089645763	0.12337840014657417	FALSE	FALSE	-0.14646244089645763
7379	GABARAPL1	1.0982067582327349e-16	2.431307739754138e-14	-0.14474705906446278	0.15924130128188568	FALSE	FALSE	-0.14474705906446278
9090	LITAF	5.470199332250394e-06	7.739199173615795e-05	-0.1440805295521283	0.3424999648410004	FALSE	FALSE	-0.1440805295521283
3314	RPS23	0.0018400484697211085	0.010395926018674787	-0.14308148233326623	1.6488681410504626	FALSE	FALSE	-0.14308148233326623
205	SH3BGRL3	0.002474030921201665	0.013145350961318181	-0.1425794649753977	1.0360315599069967	FALSE	FALSE	-0.1425794649753977
6567	TBC1D10C	4.639310899541207e-16	9.092288820330348e-14	-0.14256075111320068	0.1604465503468142	FALSE	FALSE	-0.14256075111320068
11072	DNAJB1	4.351920142107525e-15	7.226000735957701e-13	-0.13984083474088968	0.1571920654913048	FALSE	FALSE	-0.13984083474088968
3879	PSMB8	5.4826761059800114e-08	1.398178103355487e-06	-0.13896279881474097	0.31019696409052067	FALSE	FALSE	-0.13896279881474097
1169	GUK1	6.950633820219088e-07	1.3231660401388407e-05	-0.13835550657671306	0.3357458417369174	FALSE	FALSE	-0.13835550657671306
3631	SQSTM1	3.001748393849694e-09	1.0874515772264573e-07	-0.13731195884694022	0.23816385732068643	FALSE	FALSE	-0.13731195884694022
489	PDE4B	5.510742511904643e-10	2.440034323326667e-08	-0.13706344391644348	0.19458090417570884	FALSE	FALSE	-0.13706344391644348
7994	HMGB1	0.0004856339806097874	0.0034890349989122643	-0.13637828653323741	0.6679771487124555	FALSE	FALSE	-0.13637828653323741
7789	SELPLG	1.2490296716543505e-08	3.8584366213508425e-07	-0.13445907838768092	0.17767686606614622	FALSE	FALSE	-0.13445907838768092
8997	NDUFB10	1.0404108962817893e-11	7.273749862601633e-10	-0.1337736845283299	0.20769152657165157	FALSE	FALSE	-0.1337736845283299
10528	APMAP	9.813709415764094e-11	5.284815138083771e-09	-0.13291577057233217	0.20966725397806665	FALSE	FALSE	-0.13291577057233217
550	GBP5	0.000264901851316939	0.0020848595342291016	-0.13277337968633343	0.30915057288361836	FALSE	FALSE	-0.13277337968633343
4384	TOMM7	3.0148291060006537e-05	0.0003331079663792774	-0.13210017509736233	0.5269931669823535	FALSE	FALSE	-0.13210017509736233
11073	TECR	5.399397918300976e-09	1.833801196400232e-07	-0.1319407471800125	0.2285914252872591	FALSE	FALSE	-0.1319407471800125
2900	CCNI	1.4363759579330723e-05	0.00017813147901545517	-0.1308115090944473	0.42384144493511744	FALSE	FALSE	-0.1308115090944473
3565	MAT2B	1.3412695809535203e-09	5.292038891187899e-08	-0.13031925175201522	0.2003075523268093	FALSE	FALSE	-0.13031925175201522
5160	RPL39	0.0036282485360588338	0.017983296537555288	-0.12931771078471566	1.6970820970039862	FALSE	FALSE	-0.12931771078471566
7824	ERP29	1.4352426935698273e-07	3.3709875052312937e-06	-0.12904382841321663	0.26768210651038526	FALSE	FALSE	-0.12904382841321663
6128	PAXX	3.38569796928224e-07	7.014908010878541e-06	-0.12896551181357999	0.23405684858947606	FALSE	FALSE	-0.12896551181357999
3749	BTN3A2	5.576142954712148e-10	2.4598815137853776e-08	-0.1284472528441206	0.1770415467217371	FALSE	FALSE	-0.1284472528441206
10756	GZMM	2.861148118706362e-05	0.00031818628613148426	-0.12843208612409762	0.27641748036657066	FALSE	FALSE	-0.12843208612409762
8743	RPS27L	3.5259015683356713e-06	5.322241571900625e-05	-0.12836993589364207	0.24034499795405895	FALSE	FALSE	-0.12836993589364207
7634	ARHGAP9	1.4150910941088918e-10	7.291988806065432e-09	-0.1276490276168879	0.17322330515106005	FALSE	FALSE	-0.1276490276168879
191	RSRP1	5.276187561872891e-10	2.3536127724697915e-08	-0.1271179236931922	0.17329227086011467	FALSE	FALSE	-0.1271179236931922
9437	GABARAPL2	1.0269401910073436e-09	4.1617186384721333e-08	-0.12694826280811602	0.22844813035680103	FALSE	FALSE	-0.12694826280811602
10155	TSEN54	4.929039860043657e-23	4.9105559605684937e-20	-0.1267484512145605	0.10538527623786556	FALSE	FALSE	-0.1267484512145605
5620	LY6E	2.738985911214849e-06	4.308496916917568e-05	-0.12590073797954202	0.2524195774886515	FALSE	FALSE	-0.12590073797954202
8992	SPSB3	1.8174259176947434e-09	6.94163796998104e-08	-0.12586894268696375	0.1779934420601114	FALSE	FALSE	-0.12586894268696375
9860	RPL19	0.004906500851138846	0.022886155940446705	-0.12483274721551534	1.7499404792661792	FALSE	FALSE	-0.12483274721551534
4428	SEPTIN7	1.0340350957268302e-05	0.00013444912812034525	-0.12450752802273377	0.40891217231750493	FALSE	FALSE	-0.12450752802273377
10267	NARF	2.451549892829824e-22	2.0934484977700392e-19	-0.12389569436783149	0.11423068641261622	FALSE	FALSE	-0.12389569436783149
4795	GSTK1	2.2192874850696474e-07	4.8681801622032355e-06	-0.123272284130743	0.24469997125786622	FALSE	FALSE	-0.123272284130743
12136	PRMT2	1.2416899844355318e-15	2.151362864337215e-13	-0.1225610283802685	0.1410367485919556	FALSE	FALSE	-0.1225610283802685
7926	UBC	0.004161219866881373	0.020165133161153957	-0.12251949457008512	0.9028335116435955	FALSE	FALSE	-0.12251949457008512
10273	TBCD	1.7583550752309775e-08	5.203251218907508e-07	-0.12242970887741907	0.17955436525019733	FALSE	FALSE	-0.12242970887741907
938	CD247	7.867197334717415e-07	1.4834754595669826e-05	-0.1224273978605481	0.21426366446080145	FALSE	FALSE	-0.1224273978605481
11711	RPS4Y1	0.0005469630190856297	0.003841917093518627	-0.12219096471127446	0.4635829501802271	FALSE	FALSE	-0.12219096471127446
9503	RPL13	0.01466354963461446	0.054543477250098275	-0.12191523352627866	1.9238466934105019	FALSE	FALSE	-0.12191523352627866
1646	GCC2	9.71201742046191e-10	3.949223410259256e-08	-0.12097277934846613	0.1803342887062531	FALSE	FALSE	-0.12097277934846613
876	IFI16	4.612824606052331e-05	0.00047953320143787493	-0.12062158002648861	0.3010594456071978	FALSE	FALSE	-0.12062158002648861
11507	RPL13A	0.0003992701615946085	0.0029574193196180575	-0.12056387984712413	0.8482750686112938	FALSE	FALSE	-0.12056387984712413
4149	FYN	0.0001324711474211813	0.0011696400054802233	-0.12042036032497912	0.4305434001575817	FALSE	FALSE	-0.12042036032497912
9818	SLFN5	5.898628294236716e-10	2.5761269600940178e-08	-0.12040814955676786	0.16210374666498856	FALSE	FALSE	-0.12040814955676786
6832	ETS1	4.2586748218136036e-10	1.9581714421069856e-08	-0.12001400831665301	0.15487441761153087	FALSE	FALSE	-0.12001400831665301
8862	IL16	3.7583224819094703e-10	1.775695838136479e-08	-0.11951533387156063	0.13963616328967082	FALSE	FALSE	-0.11951533387156063
8342	DHRS7	5.288963677644514e-11	3.1147566879921266e-09	-0.11937389963905733	0.16348236017799997	FALSE	FALSE	-0.11937389963905733
7081	CCSER2	7.94855018659681e-11	4.3589411688424255e-09	-0.1192016697631339	0.1528748842957732	FALSE	FALSE	-0.1192016697631339
12084	HMGN1	9.784075628859375e-07	1.791249986876169e-05	-0.11840796982940203	0.2559111404496354	FALSE	FALSE	-0.11840796982940203
9492	RNF166	1.6967971739190397e-14	2.4440012306267612e-12	-0.11840353590168448	0.12830215307992776	FALSE	FALSE	-0.11840353590168448
8510	EVL	0.0013631829036203052	0.008144353629575586	-0.11831980722300349	0.3508845432083328	FALSE	FALSE	-0.11831980722300349
11137	FKBP8	1.0567479036578607e-08	3.342174917521091e-07	-0.1175935997308196	0.17472366197929753	FALSE	FALSE	-0.1175935997308196
3092	HMGB2	3.7991575640912495e-07	7.718453828910813e-06	-0.11745636832434676	0.16134086841112608	FALSE	FALSE	-0.11745636832434676
1690	GYPC	3.7316842811472904e-06	5.6045584900899324e-05	-0.11653817444922158	0.24036591256593728	FALSE	FALSE	-0.11653817444922158
3650	SERPINB1	2.0784330339096145e-07	4.6014198000721184e-06	-0.11649306125011713	0.18582057118028789	FALSE	FALSE	-0.11649306125011713
11368	RABAC1	8.61999854990932e-06	0.00011488526495447707	-0.11645093624957142	0.25804457440778805	FALSE	FALSE	-0.11645093624957142
3290	F2R	2.7011136977437595e-15	4.548142853031922e-13	-0.11508554986099806	0.1177500949374267	FALSE	FALSE	-0.11508554986099806
4188	SAMD3	6.628962766572359e-09	2.2013680520659042e-07	-0.11492785789353038	0.1492096851708053	FALSE	FALSE	-0.11492785789353038
4627	LAMTOR4	1.4876262719678107e-07	3.480346786961874e-06	-0.1148361481449578	0.18917040968096102	FALSE	FALSE	-0.1148361481449578
1262	RPS7	0.005918262377922754	0.026800313154570654	-0.11482026124758435	1.4134568284393905	FALSE	FALSE	-0.11482026124758435
6577	GSTP1	4.425831595330656e-06	6.476232156937332e-05	-0.1145693385599755	0.2517049084700547	FALSE	FALSE	-0.1145693385599755
7568	ATP5MC2	0.0004296499476783612	0.003151205597849575	-0.11440165547538426	0.49376987989846766	FALSE	FALSE	-0.11440165547538426
8903	IDH2	3.028680516120043e-17	7.703803312811727e-15	-0.11414566467403281	0.1136397270509949	FALSE	FALSE	-0.11414566467403281
10220	RNF213	0.00010793438418166287	0.0009774597131842443	-0.11411773361664113	0.2574358084217295	FALSE	FALSE	-0.11411773361664113
9626	ACAP1	3.068465712432781e-11	1.920602491734759e-09	-0.11339597617554832	0.14968122802384487	FALSE	FALSE	-0.11339597617554832
1590	ARID5A	1.816849120948161e-06	3.0463437925575407e-05	-0.11320644054538181	0.22009551159747237	FALSE	FALSE	-0.11320644054538181
6762	IL10RA	9.65711836713216e-12	6.791226475239116e-10	-0.11275114872396957	0.1237324020034307	FALSE	FALSE	-0.11275114872396957
9669	RPL26	0.006194259983056684	0.027745364592522543	-0.11211170647914596	1.2559337103212036	FALSE	FALSE	-0.11211170647914596
3202	PARP8	1.7216276185041574e-12	1.5711494793295575e-10	-0.11163370219890416	0.1326949026367881	FALSE	FALSE	-0.11163370219890416
2165	RPL14	0.0014113326239582377	0.008373439960010288	-0.11122857556696544	1.4136828172980964	FALSE	FALSE	-0.11122857556696544
456	TMEM59	4.794477685752803e-06	6.939222849052633e-05	-0.1108534599076023	0.25380962239457416	FALSE	FALSE	-0.1108534599076023
11366	ARHGEF1	5.619276570163479e-05	0.0005687838521407108	-0.11072273159511521	0.25621104964962255	FALSE	FALSE	-0.11072273159511521
6240	EIF3F	1.590184369598272e-05	0.00019498106808766503	-0.11051067698660137	0.32853877583107394	FALSE	FALSE	-0.11051067698660137
3886	HLA-DPA1	0.0002526320797928645	0.0020041250921855975	-0.11047234635329033	0.2660594221291604	FALSE	FALSE	-0.11047234635329033
8655	CCNDBP1	1.0432924287373619e-10	5.568107582837126e-09	-0.11006008244134081	0.15405679859898305	FALSE	FALSE	-0.11006008244134081
10262	CD7	0.07788084789282569	0.19260768236630765	-0.10999219228991272	0.7556054210353208	FALSE	FALSE	-0.10999219228991272
6528	DRAP1	5.1710708413116056e-06	7.421386783659092e-05	-0.10985202642945953	0.2513184476827646	FALSE	FALSE	-0.10985202642945953
3407	AC116366.3	4.809119257648605e-16	9.273067858901462e-14	-0.10857026660486821	0.1102089700818836	FALSE	FALSE	-0.10857026660486821
11314	GMFG	0.0013330325513093363	0.007971290393962582	-0.10683360191982909	0.4118391913562626	FALSE	FALSE	-0.10683360191982909
11482	RPL18	0.008594513504824573	0.03593823328092961	-0.10672830554183833	1.3683862577165877	FALSE	FALSE	-0.10672830554183833
6768	CD3G	3.8463013889092114e-05	0.00040985994609859356	-0.10660252173056355	0.25269660735285127	FALSE	FALSE	-0.10660252173056355
4091	PNRC1	0.003049652531663494	0.015580596588050031	-0.10653890964757566	0.40535663824576834	FALSE	FALSE	-0.10653890964757566
3922	DEF6	7.376827135354564e-12	5.249402881140703e-10	-0.10605295654418928	0.12609180097262582	FALSE	FALSE	-0.10605295654418928
11863	MYH9	0.00018120157913214068	0.0015159306357765863	-0.10550361708504427	0.2758235072934782	FALSE	FALSE	-0.10550361708504427
1683	PTPN4	3.564924343118133e-08	9.642233149768616e-07	-0.10429543896273304	0.14249124995299747	FALSE	FALSE	-0.10429543896273304
2227	SHISA5	9.220696842939789e-09	2.971251502893401e-07	-0.10316445955282785	0.15933688251229075	FALSE	FALSE	-0.10316445955282785
4328	CHST12	1.6625304916564732e-09	6.411468396049398e-08	-0.10254422562032249	0.12943537413299858	FALSE	FALSE	-0.10254422562032249
11876	RAC2	0.0018821127332042877	0.010578588493397864	-0.10237624156609225	0.3961702123400453	FALSE	FALSE	-0.10237624156609225
6566	PPP1CA	5.86396016534365e-05	0.0005866413705161786	-0.10123232046170963	0.2744523100651704	FALSE	FALSE	-0.10123232046170963
4984	PIM2	3.35038667039348e-05	0.00036445743989585124	-0.1006090123393201	0.197823509488787	FALSE	FALSE	-0.1006090123393201
9654	TRAPPC1	2.048896273244672e-05	0.0002403783606147208	-0.10023054301826513	0.2127240998326958	FALSE	FALSE	-0.10023054301826513
7508	TUBA1A	5.0891240067184414e-11	3.0268894278765656e-09	-0.10002681344494462	0.1183074698877799	FALSE	FALSE	-0.10002681344494462
5090	SH3BGRL	4.266679891995483e-08	1.1265122741600414e-06	-0.09999172360971076	0.15879618446548263	FALSE	FALSE	-0.09999172360971076
6704	CASP1	1.5193623884040548e-11	1.0091098529650264e-09	-0.09954353682156228	0.11753494128778384	FALSE	FALSE	-0.09954353682156228
3428	UBE2B	1.1322998142657322e-05	0.00014497730297806464	-0.09950542116656481	0.22592229269541705	FALSE	FALSE	-0.09950542116656481
7853	PEBP1	1.3422208284578808e-06	2.34937774585856e-05	-0.09916156335399598	0.20567674388359122	FALSE	FALSE	-0.09916156335399598
3225	PDE4D	1.0939118279848207e-08	3.450584671123623e-07	-0.09904599101261617	0.11217334417553691	FALSE	FALSE	-0.09904599101261617
971	PRDX6	1.005430464911688e-06	1.8302618097576755e-05	-0.09893322413822857	0.17801250393901552	FALSE	FALSE	-0.09893322413822857
9284	RBL2	2.2840034459556024e-06	3.7049201080595965e-05	-0.0989319342683471	0.15078823365561375	FALSE	FALSE	-0.0989319342683471
10772	CNN2	1.7337620412394617e-07	3.9330408354872424e-06	-0.09871764388537203	0.13311135860619605	FALSE	FALSE	-0.09871764388537203
5660	VPS28	8.626582101657492e-05	0.0008063392417929267	-0.09839110257596197	0.20319584037576402	FALSE	FALSE	-0.09839110257596197
11915	RPL3	0.037925125708679425	0.1130096903906437	-0.09772982928339446	1.3053417342669005	FALSE	FALSE	-0.09772982928339446
843	SSR2	0.0005341444587532248	0.0037740526030702144	-0.09751300215631918	0.33434826293548986	FALSE	FALSE	-0.09751300215631918
1550	VAMP5	7.719462503036441e-10	3.267534589618511e-08	-0.09726215471112008	0.10238615905309653	FALSE	FALSE	-0.09726215471112008
6887	OPTN	3.7417923385871364e-07	7.633639489387239e-06	-0.09689174707682431	0.1524975201332724	FALSE	FALSE	-0.09689174707682431
11516	IRF3	7.897084167011717e-14	9.732952702744852e-12	-0.09661152284507472	0.10733992238710453	FALSE	FALSE	-0.09661152284507472
2200	CXCR6	1.716563602552973e-08	5.092188056704912e-07	-0.09652958923531212	0.10387965619757579	FALSE	FALSE	-0.09652958923531212
3733	H1-4	4.09296808719553e-09	1.439159808306546e-07	-0.09633459315598072	0.10342212210421438	FALSE	FALSE	-0.09633459315598072
2932	HSD17B11	1.533338143324613e-11	1.0127656079251795e-09	-0.09614628290220163	0.1112252282535101	FALSE	FALSE	-0.09614628290220163
2557	GYG1	3.019423497133898e-09	1.0905500878621072e-07	-0.0961201845349332	0.11942252385345373	FALSE	FALSE	-0.0961201845349332
9767	RPL23A	0.006785276049421645	0.02976806428287551	-0.09512498005342636	1.27332696772241	FALSE	FALSE	-0.09512498005342636
5755	DCTN3	1.760028877651794e-12	1.5940261539641814e-10	-0.094950906738464	0.1196054838172027	FALSE	FALSE	-0.094950906738464
810	PBXIP1	1.059261689212006e-06	1.9100261681040017e-05	-0.09480988633921433	0.1475275802767122	FALSE	FALSE	-0.09480988633921433
10135	SLC9A3R1	3.2667768150475233e-06	5.0069636953709155e-05	-0.09356044312961172	0.15105171066212966	FALSE	FALSE	-0.09356044312961172
7621	NACA	0.00886850415431931	0.03680075222661831	-0.09328605555907578	0.9890147205761501	FALSE	FALSE	-0.09328605555907578
11259	TBCB	2.3910066401359043e-08	6.871270284332868e-07	-0.09308642669708678	0.15541396425141918	FALSE	FALSE	-0.09308642669708678
9644	SAT2	6.074450061934145e-12	4.4827191660754755e-10	-0.09235414069308645	0.09993983515090757	FALSE	FALSE	-0.09235414069308645
7773	C12orf75	2.963475273270857e-07	6.270503874681963e-06	-0.09158422810975206	0.11054558085350248	FALSE	FALSE	-0.09158422810975206
9999	ABI3	2.7168010427960953e-08	7.64220152155937e-07	-0.09144517476207163	0.11870544738196707	FALSE	FALSE	-0.09144517476207163
4832	GIMAP6	1.4400703253803487e-11	9.671932999956218e-10	-0.09122713300752464	0.09230933899229224	FALSE	FALSE	-0.09122713300752464
8090	COMMD6	0.000608884998070664	0.00420521094854696	-0.09120003499109806	0.3508337365342425	FALSE	FALSE	-0.09120003499109806
10595	SLA2	2.1174971648882976e-07	4.679238189693087e-06	-0.09104984039231644	0.12566672378933275	FALSE	FALSE	-0.09104984039231644
10937	MYO1F	4.4235144282931383e-10	2.0107648285264055e-08	-0.09036006634982627	0.10540243292203197	FALSE	FALSE	-0.09036006634982627
9182	LAT	1.5411254201221223e-08	4.640844936413091e-07	-0.0901505431109548	0.12763203528407333	FALSE	FALSE	-0.0901505431109548
10781	CIRBP	0.0017051660426149568	0.009795896222711105	-0.08994516357907757	0.3878639660253153	FALSE	FALSE	-0.08994516357907757
6208	NAP1L4	8.289290706707599e-06	0.00011109693990884456	-0.0897914755827003	0.14740106816415663	FALSE	FALSE	-0.0897914755827003
2541	ZBTB38	1.3799240916166833e-06	2.407017689211938e-05	-0.08933693618538557	0.13576801991694934	FALSE	FALSE	-0.08933693618538557
6705	CARD16	3.838324193330668e-06	5.728734797911129e-05	-0.08878777408334927	0.14727537136186253	FALSE	FALSE	-0.08878777408334927
11922	GRAP2	1.2212538708761989e-11	8.390856336968366e-10	-0.0887500668871476	0.09677535139508062	FALSE	FALSE	-0.0887500668871476
5176	SASH3	2.732273308319327e-12	2.2209771549815582e-10	-0.0887494004543755	0.08589976313439283	FALSE	FALSE	-0.0887494004543755
7563	PCBP2	0.010405539885965329	0.041466076445571834	-0.0887064585362382	0.5153285760538919	FALSE	FALSE	-0.0887064585362382
3000	C4orf3	0.0008810376748468188	0.005678062211748636	-0.08863441930335804	0.29719509399556493	FALSE	FALSE	-0.08863441930335804
4993	PLP2	0.000366887342442128	0.0027533824098528816	-0.08775105191503257	0.1817580027549298	FALSE	FALSE	-0.08775105191503257
5563	RAD21	6.520314431818135e-05	0.0006402853447638634	-0.08740108871835812	0.19309276650478313	FALSE	FALSE	-0.08740108871835812
7370	KLRG1	0.0008442226407877128	0.005512114511533099	-0.08733934694669837	0.17768803080181023	FALSE	FALSE	-0.08733934694669837
1996	ARL4C	3.473788303095256e-06	5.256853058671366e-05	-0.08696713349456854	0.14406694943254644	FALSE	FALSE	-0.08696713349456854
11201	PLEKHF1	6.143764895033107e-21	3.338577696369127e-18	-0.08654479247417003	0.07579564422949568	FALSE	FALSE	-0.08654479247417003
7535	BIN2	8.817965096042881e-07	1.6369374646458485e-05	-0.08617881876759181	0.10991439632394098	FALSE	FALSE	-0.08617881876759181
11844	PIK3IP1	1.0666006060423237e-07	2.570808517184673e-06	-0.08607137798092311	0.10041667512291437	FALSE	FALSE	-0.08607137798092311
7981	RPL21	0.025314905297840872	0.08293770699799606	-0.08554227873000153	1.4114725859753499	FALSE	FALSE	-0.08554227873000153
704	POLR3GL	2.4075114016424583e-08	6.885597800630524e-07	-0.08539620096592493	0.11096136016892148	FALSE	FALSE	-0.08539620096592493
3171	IL7R	0.2557794963605273	0.443037362936845	-0.08533478166173555	0.6833421622003828	FALSE	FALSE	-0.08533478166173555
4272	DYNLT1	2.122294086984293e-06	3.48321400047914e-05	-0.08496858222792807	0.11795245071703737	FALSE	FALSE	-0.08496858222792807
632	CD53	0.0035072459059305376	0.017536229529652687	-0.08495439903368973	0.33803636713461443	FALSE	FALSE	-0.08495439903368973
6564	POLD4	2.5075537121622567e-11	1.6030911566256566e-09	-0.08459068797386193	0.09982102008221987	FALSE	FALSE	-0.08459068797386193
2903	CNOT6L	7.287117046435494e-05	0.0007008647167348056	-0.08451405895398686	0.15051617147860588	FALSE	FALSE	-0.08451405895398686
5018	MAGED2	1.522702754251963e-08	4.596947330071267e-07	-0.08445861604691497	0.11450211100764089	FALSE	FALSE	-0.08445861604691497
9513	TCF25	0.0005949498888929395	0.004130444786129554	-0.08439031743669108	0.23957866854481885	FALSE	FALSE	-0.08439031743669108
1011	NIBAN1	1.396451777455236e-05	0.0001737209261131878	-0.08428498881195329	0.13007091506348029	FALSE	FALSE	-0.08428498881195329
2313	SPCS1	5.509454705844938e-05	0.0005586559033789332	-0.08418686196072038	0.2743384813875347	FALSE	FALSE	-0.08418686196072038
930	MGST3	3.430175156845315e-10	1.6403097600034298e-08	-0.08392436806538317	0.1001508828862147	FALSE	FALSE	-0.08392436806538317
977	RABGAP1L	6.30912995698439e-07	1.210684568792109e-05	-0.08370394542601328	0.12036956014958294	FALSE	FALSE	-0.08370394542601328
3	ISG15	0.0006778741955837246	0.004594096376532555	-0.08367683666067104	0.17002407615447973	FALSE	FALSE	-0.08367683666067104
7175	OGA	1.886579154543999e-09	7.182819679163537e-08	-0.08332864166062576	0.10445362935786123	FALSE	FALSE	-0.08332864166062576
5234	BCAP31	3.8886875215488524e-06	5.789446988806542e-05	-0.08314116444781178	0.15068596546526078	FALSE	FALSE	-0.08314116444781178
9978	MRPL10	1.984096530064234e-11	1.2961679790665527e-09	-0.08309613724003276	0.09881043965166265	FALSE	FALSE	-0.08309613724003276
6469	PPP1R14B	0.0024294818897415346	0.012983663831855183	-0.08298854059408672	0.16974046016281302	FALSE	FALSE	-0.08298854059408672
1921	RPL37A	0.02130731030603624	0.07240730378301968	-0.0829625389670594	0.9752974795675897	FALSE	FALSE	-0.0829625389670594
10974	S1PR5	1.4380652184619649e-13	1.685497028109097e-11	-0.08284120251964676	0.0765450082593537	FALSE	FALSE	-0.08284120251964676
3481	IK	1.791903670461108e-05	0.00021585890528669964	-0.0828311012261375	0.17194866690542793	FALSE	FALSE	-0.0828311012261375
2771	MRFAP1L1	3.0566014265246615e-08	8.41973964380238e-07	-0.08275468718457601	0.12628606257113545	FALSE	FALSE	-0.08275468718457601
8476	TC2N	5.982276320311006e-07	1.1535179582148077e-05	-0.08267862248277409	0.1129234633062567	FALSE	FALSE	-0.08267862248277409
3192	ANXA2R	4.3267011045678025e-09	1.5080382421314308e-07	-0.08267728961722991	0.09676448396467544	FALSE	FALSE	-0.08267728961722991
3457	PAIP2	0.00018005044082827998	0.0015094691585568632	-0.08256239983199572	0.23783493778148254	FALSE	FALSE	-0.08256239983199572
786	S100A4	0.0031924473541868072	0.016199622631062165	-0.08249371426080739	0.22300630998301815	FALSE	FALSE	-0.08249371426080739
11823	UQCR10	0.000738403211852388	0.00494267099535011	-0.08230014778726129	0.2821256599643014	FALSE	FALSE	-0.08230014778726129
4484	IKZF1	0.00025949124044358305	0.00204631779650596	-0.08217402001068477	0.1949444468687107	FALSE	FALSE	-0.08217402001068477
5820	OSTF1	5.975285234785345e-06	8.394187424425242e-05	-0.08171849171312759	0.1353060921020322	FALSE	FALSE	-0.08171849171312759
8795	RPLP1	0.08249632148304399	0.20193356333533802	-0.08167008934582538	2.2992022672876136	FALSE	FALSE	-0.08167008934582538
6771	ATP5MG	0.009200812789828924	0.03790341726478456	-0.08152704277597025	0.5018831101485661	FALSE	FALSE	-0.08152704277597025
9251	PYCARD	7.19568480089946e-11	4.0577552733374075e-09	-0.0812679079167827	0.08572829256197075	FALSE	FALSE	-0.0812679079167827
10828	TLE5	2.2738676227893436e-05	0.00026118086376960664	-0.08120539222319408	0.15776286128279451	FALSE	FALSE	-0.08120539222319408
10110	PITPNC1	2.3805107911552133e-10	1.1857919378441907e-08	-0.08110493823171669	0.0971356417200008	FALSE	FALSE	-0.08110493823171669
190	SYF2	3.8106945857811096e-06	5.694606721626645e-05	-0.08095839288980805	0.1642996255724461	FALSE	FALSE	-0.08095839288980805
9028	ELOB	0.0022341719994218973	0.012140693751403992	-0.08085394567615593	0.35674557300357074	FALSE	FALSE	-0.08085394567615593
7456	RESF1	1.7929560263462377e-05	0.00021585890528669964	-0.08057668814513373	0.12104779951371156	FALSE	FALSE	-0.08057668814513373
388	RPS8	0.12996263369954603	0.2781921729414633	-0.08053620772868689	1.5502565445218768	FALSE	FALSE	-0.08053620772868689
3578	ATP6V0E1	0.00015840631737412735	0.0013611485390447877	-0.07996589176059446	0.2688614654928059	FALSE	FALSE	-0.07996589176059446
3340	ERAP2	5.84771135041551e-09	1.9582461959164544e-07	-0.07983307815846566	0.09533842901904861	FALSE	FALSE	-0.07983307815846566
1512	DGUOK	5.386378622574484e-06	7.656855699509865e-05	-0.07980458278300083	0.14123478848825802	FALSE	FALSE	-0.07980458278300083
4833	GIMAP2	1.3215184296012126e-08	4.0613760477847034e-07	-0.07958648728387542	0.1015886365748071	FALSE	FALSE	-0.07958648728387542
6744	USP28	5.416477226479689e-25	7.194887249173853e-22	-0.07856510650546149	0.06496768853397339	FALSE	FALSE	-0.07856510650546149
1549	VAMP8	0.00010932194725327684	0.0009886111039432107	-0.07842698025175837	0.17037842250876614	FALSE	FALSE	-0.07842698025175837
2683	ACAP2	3.182813736343572e-07	6.663842069700071e-06	-0.07821449568661737	0.09936805030355206	FALSE	FALSE	-0.07821449568661737
2768	MRFAP1	1.8401648426472966e-05	0.00022065366794231123	-0.07798903718025191	0.12778301875312606	FALSE	FALSE	-0.07798903718025191
11475	EMP3	0.04086101175619843	0.11952370823228585	-0.07780538120696179	0.4662873813084194	FALSE	FALSE	-0.07780538120696179
3911	SMIM29	3.963202137279951e-26	1.1845020387795452e-22	-0.07761760168089434	0.06571106987001447	FALSE	FALSE	-0.07761760168089434
3107	IRF2	1.7347774869420285e-06	2.9210232192101338e-05	-0.07761311535221284	0.11658607722102822	FALSE	FALSE	-0.07761311535221284
8908	IQGAP1	9.255669196787165e-05	0.0008564359539287194	-0.0775315848267882	0.14544881408864802	FALSE	FALSE	-0.0775315848267882
192	TMEM50A	0.0006859569181551019	0.004630499693136218	-0.07725998122541311	0.24394618806900917	FALSE	FALSE	-0.07725998122541311
1061	ATP2B4	2.848847209644313e-06	4.43463130095023e-05	-0.07720696757328464	0.10582730834747289	FALSE	FALSE	-0.07720696757328464
10930	RPS28	0.06907105748487649	0.17553790171175937	-0.07712974736304724	1.546848735313911	FALSE	FALSE	-0.07712974736304724
3201	EMB	4.5904695308369835e-06	6.692568687945871e-05	-0.07683353949368309	0.12090607480182276	FALSE	FALSE	-0.07683353949368309
2496	CNBP	0.011987545864135654	0.046485446590448155	-0.07657174965232286	0.418917257398754	FALSE	FALSE	-0.07657174965232286
8815	CSK	5.080374450851566e-09	1.7402829959865464e-07	-0.07651165246476199	0.09549838195760528	FALSE	FALSE	-0.07651165246476199
1005	ARPC5	0.0010914685527244037	0.006753885376718554	-0.07630399416276082	0.206862028496606	FALSE	FALSE	-0.07630399416276082
11466	NAPA	1.5556552469134895e-06	2.6714601941346064e-05	-0.07624118824844886	0.12270692022202852	FALSE	FALSE	-0.07624118824844886
6376	UBE2L6	0.00010432922896562734	0.000948483598695114	-0.07606018725733144	0.1556890870843615	FALSE	FALSE	-0.07606018725733144
1335	ATRAID	1.0058402417488857e-06	1.8302618097576755e-05	-0.07554706626956656	0.12370434541593898	FALSE	FALSE	-0.07554706626956656
782	S100A11	0.013060067175062869	0.04970132227949365	-0.0755198607639832	0.20451600090249794	FALSE	FALSE	-0.0755198607639832
11033	TRIR	0.012896983844665862	0.049259885579226954	-0.07540669617971547	0.3947226506394225	FALSE	FALSE	-0.07540669617971547
6171	IRF7	1.6248394343163918e-05	0.0001986191762500252	-0.07510217939853152	0.13131275597330813	FALSE	FALSE	-0.07510217939853152
3185	RPL37	0.05327969676816273	0.1451592467783467	-0.0750707710669177	1.3899830361774992	FALSE	FALSE	-0.0750707710669177
6451	PLAAT3	1.1398804551501478e-16	2.4776856075127305e-14	-0.07499762335210815	0.06269031109215764	FALSE	FALSE	-0.07499762335210815
5247	FLNA	9.564757361619691e-05	0.0008798147967897191	-0.07495260823685927	0.13987801857195892	FALSE	FALSE	-0.07495260823685927
11924	TNRC6B	8.78407036789912e-08	2.156335959922669e-06	-0.07488602407868616	0.09330470010638237	FALSE	FALSE	-0.07488602407868616
4042	PHF3	7.3848646414926794e-06	0.00010066505768895615	-0.07467610312993458	0.10861356947329137	FALSE	FALSE	-0.07467610312993458
5358	PTK2B	2.2609512002427427e-05	0.000260652570866943	-0.0745663083307322	0.1089439500442573	FALSE	FALSE	-0.0745663083307322
3338	CAST	6.043614224402516e-06	8.470270580625097e-05	-0.0739686632445261	0.1179831823358288	FALSE	FALSE	-0.0739686632445261
4575	AKAP9	2.408376987108014e-07	5.225435005603685e-06	-0.07363734941655459	0.10257486911176088	FALSE	FALSE	-0.07363734941655459
10283	SMCHD1	0.002294085104654737	0.012381845339118456	-0.0735281941778351	0.1780475876470665	FALSE	FALSE	-0.0735281941778351
9574	ARRB2	1.3050913739045096e-05	0.00016334183358352705	-0.07349875289779051	0.13899450300962896	FALSE	FALSE	-0.07349875289779051
11968	TSPO	2.5869100663165584e-05	0.0002921326101223445	-0.0734635716967734	0.13537821266558264	FALSE	FALSE	-0.0734635716967734
2939	PYURF	1.1562361997868873e-05	0.00014752191855338566	-0.07340683891982003	0.14104136115544802	FALSE	FALSE	-0.07340683891982003
167	LUZP1	6.820284064800592e-11	3.901267750942157e-09	-0.07336332730915174	0.0855421456462377	FALSE	FALSE	-0.07336332730915174
254	ZCCHC17	9.653854497357337e-09	3.0858778212809344e-07	-0.07313653593724208	0.08285841680579371	FALSE	FALSE	-0.07313653593724208
4128	SNX3	4.559521185008942e-06	6.655564806688877e-05	-0.07256618772240261	0.11722455493428491	FALSE	FALSE	-0.07256618772240261
3318	COX7C	0.03443318085899277	0.10501241764521901	-0.07236642987342547	0.5383029392787388	FALSE	FALSE	-0.07236642987342547
11111	BST2	4.756475708449621e-05	0.0004919002343816196	-0.07231512529888995	0.13692876631950404	FALSE	FALSE	-0.07231512529888995
6435	UBXN1	0.003083169412015593	0.0157249532084669	-0.07229217636391544	0.2690844828741891	FALSE	FALSE	-0.07229217636391544
4255	SYNE1	0.00011015370362039888	0.000993877378703297	-0.07227019483135204	0.11208471825370542	FALSE	FALSE	-0.07227019483135204
8254	EAPP	1.6101135874778433e-05	0.00019722241740059032	-0.07205386215439799	0.1238286434791305	FALSE	FALSE	-0.07205386215439799
11477	KDELR1	2.3304322012386145e-09	8.679226469098951e-08	-0.07199191615334034	0.0923152011594215	FALSE	FALSE	-0.07199191615334034
10831	S1PR4	8.394164056048972e-08	2.0776859480344817e-06	-0.0719878261909245	0.08352222683561313	FALSE	FALSE	-0.0719878261909245
10625	SERINC3	2.038586151378535e-08	5.973357215620192e-07	-0.0718445270215509	0.09514808650527681	FALSE	FALSE	-0.0718445270215509
8305	PTGER2	0.0005071848739596667	0.0036091637905879856	-0.07158692925730546	0.12841648145542517	FALSE	FALSE	-0.07158692925730546
498	SRSF11	0.0005135578574384524	0.0036458338394754737	-0.07105280488830397	0.20169777827603477	FALSE	FALSE	-0.07105280488830397
11613	KIR3DL2	2.777019081531248e-12	2.2281384644098036e-10	-0.07077338951245922	0.05646171363626982	FALSE	FALSE	-0.07077338951245922
9197	TMEM219	8.557385151143066e-06	0.00011442699648132376	-0.07006988641741814	0.10024672268079472	FALSE	FALSE	-0.07006988641741814
9956	FMNL1	4.684772003550539e-12	3.5672897644870505e-10	-0.0699416169193926	0.07293843825045344	FALSE	FALSE	-0.0699416169193926
4977	WAS	3.62116881496664e-07	7.412854997076401e-06	-0.06973009169497595	0.08239098609461412	FALSE	FALSE	-0.06973009169497595
2850	OCIAD2	0.00013071362128532765	0.001157219372679961	-0.06957201276654383	0.1650089589883755	FALSE	FALSE	-0.06957201276654383
11140	REX1BD	3.04168498552725e-05	0.00033576494923340976	-0.06929757145142951	0.1362791298039548	FALSE	FALSE	-0.06929757145142951
8566	SNRPN	3.9728481819782046e-05	0.0004203132744738888	-0.06918513779342794	0.12983304252098132	FALSE	FALSE	-0.06918513779342794
11994	TRABD	0.0003621240299221456	0.002722762753282548	-0.06846918476680175	0.15069497146776745	FALSE	FALSE	-0.06846918476680175
4848	NUB1	8.007015143412906e-06	0.00010779714644087982	-0.06813057779954208	0.10084677858205585	FALSE	FALSE	-0.06813057779954208
11898	DDX17	0.0019150345515999117	0.010714076511309636	-0.06810727952480801	0.18898777083143012	FALSE	FALSE	-0.06810727952480801
655	RSBN1	3.7641631806134176e-06	5.6321114923946687e-05	-0.06806144614835306	0.09885773764802265	FALSE	FALSE	-0.06806144614835306
4437	TRGV10	3.07686855228132e-07	6.4533269372847686e-06	-0.06754838696685335	0.07216075273787047	FALSE	FALSE	-0.06754838696685335
884	TAGLN2	0.013026461687143033	0.049640028068047945	-0.06745267055996144	0.269367296200294	FALSE	FALSE	-0.06745267055996144
10112	BPTF	9.464762372986701e-05	0.0008724073567390595	-0.06744546878645656	0.12086275701786016	FALSE	FALSE	-0.06744546878645656
3751	BTN3A1	7.348899380693347e-07	1.3901280394966609e-05	-0.06739033759793935	0.08266439104622061	FALSE	FALSE	-0.06739033759793935
5211	IDS	0.00010978072577496509	0.000991260254259598	-0.0673335510764076	0.1399586345158614	FALSE	FALSE	-0.0673335510764076
2983	MCUB	0.0009210970735573695	0.0058854706116399525	-0.06724910759483395	0.1462581613930789	FALSE	FALSE	-0.06724910759483395
6400	CD5	1.0001040947228147e-05	0.00013081230254279266	-0.06718816661739228	0.09238194367521768	FALSE	FALSE	-0.06718816661739228
6703	CASP4	0.0015510813811080635	0.00906756866070753	-0.06714686390889602	0.14684724207822378	FALSE	FALSE	-0.06714686390889602
11494	BAX	0.00607703952179488	0.02734671517785046	-0.06695703805800618	0.1802461428301675	FALSE	FALSE	-0.06695703805800618
2952	ADH5	9.683279833113156e-07	1.779304863704474e-05	-0.06695223866715555	0.0965692639215426	FALSE	FALSE	-0.06695223866715555
9561	ITGAE	2.204727058782884e-07	4.845130880100988e-06	-0.06689922501502708	0.08732490217724403	FALSE	FALSE	-0.06689922501502708
10893	ALKBH7	1.8565903318587505e-05	0.00022217755172543907	-0.06684978537736186	0.11694818207969913	FALSE	FALSE	-0.06684978537736186
9659	VAMP2	0.0031856442137465054	0.016185455408134073	-0.06671507996607356	0.19161204111266447	FALSE	FALSE	-0.06671507996607356
3969	CCND3	1.6325745389403467e-05	0.0001992287497522111	-0.06634989093033991	0.10478789637808676	FALSE	FALSE	-0.06634989093033991
5403	GOLGA7	2.1843460688853948e-05	0.00025402584876969744	-0.0661300487324167	0.11482733835260589	FALSE	FALSE	-0.0661300487324167
7373	KLRB1	0.027064232367835343	0.08737588386645194	-0.06604867944072722	0.1658553156643719	FALSE	FALSE	-0.06604867944072722
1460	UGP2	2.67171812711022e-06	4.240521820513138e-05	-0.06598530920834211	0.09208910888085117	FALSE	FALSE	-0.06598530920834211
6576	CDK2AP2	0.00019145047710708427	0.001586133370627299	-0.06594381301936363	0.11932392804653615	FALSE	FALSE	-0.06594381301936363
3296	TBCA	0.0008307914030425528	0.00543927230195713	-0.0659145437219699	0.22016765465984098	FALSE	FALSE	-0.0659145437219699
3898	TAPBP	0.0018630800925376438	0.010501236448037498	-0.06569219165223565	0.18378971316597678	FALSE	FALSE	-0.06569219165223565
7404	CDKN1B	0.0006016645970204055	0.004161132374733356	-0.06556921330795307	0.13211467871031204	FALSE	FALSE	-0.06556921330795307
1308	ITSN2	1.2064408305623214e-05	0.00015278601831962451	-0.06556308105155824	0.09957637596633527	FALSE	FALSE	-0.06556308105155824
4474	H2AZ2	3.4984412662893544e-05	0.00037747170883113023	-0.06550504228134989	0.12697168620762886	FALSE	FALSE	-0.06550504228134989
1363	YPEL5	4.7257037677329144e-05	0.0004895648920558665	-0.06543581926437761	0.11939339439590256	FALSE	FALSE	-0.06543581926437761
6385	LPXN	5.714488993649698e-06	8.056216499891762e-05	-0.06537014338957937	0.11211364500708396	FALSE	FALSE	-0.06537014338957937
9476	COX4I1	0.05908504532589231	0.15627471612191207	-0.0651815106683299	0.7267687057210254	FALSE	FALSE	-0.0651815106683299
9481	MAP1LC3B	0.0002798589662354582	0.0021824618012686904	-0.06517665215844304	0.1511863334380187	FALSE	FALSE	-0.06517665215844304
6475	PRDX5	0.003877092126857195	0.019027354834391528	-0.06507662274913495	0.21020782322852644	FALSE	FALSE	-0.06507662274913495
7788	ISCU	0.0032799456747286205	0.01655202639990741	-0.06506832458623082	0.23855981935928394	FALSE	FALSE	-0.06506832458623082
4066	HMGN3	0.00029040917443634204	0.002254442649601603	-0.0649447980472486	0.11781113522780406	FALSE	FALSE	-0.0649447980472486
1975	SP100	0.00919627245198999	0.037897772203909115	-0.06488447513245847	0.21745653712130214	FALSE	FALSE	-0.06488447513245847
7898	RSRC2	8.098287084119643e-05	0.0007635254108095453	-0.06482959116900189	0.12480114586941608	FALSE	FALSE	-0.06482959116900189
6783	RPS25	0.08536505664641379	0.20546391226250793	-0.06467579568346782	1.3625469278979612	FALSE	FALSE	-0.06467579568346782
2838	ATP8A1	1.948961724264588e-06	3.249628649035307e-05	-0.06426996499755214	0.07761357645516273	FALSE	FALSE	-0.06426996499755214
2663	EIF4A2	0.0018024980984049214	0.010203060968953993	-0.06404700561408203	0.23650261909930737	FALSE	FALSE	-0.06404700561408203
150	CAPZB	0.007073259502734846	0.03076057379235907	-0.06402245509067137	0.2567733678028181	FALSE	FALSE	-0.06402245509067137
3573	STK10	6.221624447945334e-07	1.1958122230737374e-05	-0.06392924586836156	0.07670312381990545	FALSE	FALSE	-0.06392924586836156
7384	KLRC3	9.690158208746409e-21	4.783609395492544e-18	-0.0637770506276492	0.04614246192545473	FALSE	FALSE	-0.0637770506276492
1867	CLK1	7.427693896844379e-05	0.0007109534070198122	-0.06374613271531322	0.12425701931312487	FALSE	FALSE	-0.06374613271531322
1079	NUCKS1	0.0035610148605344847	0.01773940460143514	-0.06359774393436565	0.17517974327911032	FALSE	FALSE	-0.06359774393436565
5680	DOCK8	0.000925551237512852	0.005904463737708722	-0.06353634612800764	0.12876170001246712	FALSE	FALSE	-0.06353634612800764
5077	ATRX	0.0026560766809150113	0.013939155715688744	-0.06352958506004559	0.13569475584602975	FALSE	FALSE	-0.06352958506004559
9585	RNF167	2.3893110367171568e-05	0.0002722994608575177	-0.06341817254903352	0.10871084524052484	FALSE	FALSE	-0.06341817254903352
4720	8	0.0006560745150387627	0.004481926187021947	-0.0632051935337713	0.15454530156277993	FALSE	FALSE	-0.0632051935337713
677	TENT5C	5.884442675284702e-07	1.1364864649923847e-05	-0.06318879068844525	0.07428226854119982	FALSE	FALSE	-0.06318879068844525
940	RCSD1	1.0436232253578818e-16	2.3993299344525916e-14	-0.06296267784183784	0.054525066276939656	FALSE	FALSE	-0.06296267784183784
2328	SELENOK	0.002903178166060288	0.014973034933240183	-0.06288463937039437	0.18555599403071715	FALSE	FALSE	-0.06288463937039437
2142	TRANK1	8.810154190636706e-10	3.64447727851425e-08	-0.0625223606035808	0.06188636487857862	FALSE	FALSE	-0.0625223606035808
7828	RPL6	0.05571899900091992	0.1500271696072067	-0.06244569664972978	1.2533774860183915	FALSE	FALSE	-0.06244569664972978
3639	MGAT1	8.118916427094155e-05	0.0007648671858621798	-0.06210633188391474	0.10956061634924505	FALSE	FALSE	-0.06210633188391474
4018	RCAN2	2.359423420367566e-06	3.816902163801658e-05	-0.062099366586554794	0.06664151701060209	FALSE	FALSE	-0.062099366586554794
536	ODF2L	3.4555595780264763e-10	1.645865129693487e-08	-0.06202490884764688	0.0655072886216176	FALSE	FALSE	-0.06202490884764688
1100	TRAF3IP3	0.00013285380681221274	0.0011721529597343197	-0.061888483609849956	0.11169862273451571	FALSE	FALSE	-0.061888483609849956
3603	LMAN2	0.002166721849916822	0.011828266261339244	-0.06188445276647036	0.17400150030464323	FALSE	FALSE	-0.06188445276647036
7001	JMJD1C	0.00015334079685527457	0.0013245586895988494	-0.061618465473537505	0.09985108952824172	FALSE	FALSE	-0.061618465473537505
7808	ARPC3	0.07183501842013709	0.18098791258434963	-0.061581698807457744	0.5299944269657135	FALSE	FALSE	-0.061581698807457744
7638	DCTN2	7.1504952378960134e-06	9.803230569844822e-05	-0.061421728069866136	0.09600210702457986	FALSE	FALSE	-0.061421728069866136
9455	CMIP	4.801497234336873e-07	9.487917262230963e-06	-0.061388460175839855	0.07641364689964752	FALSE	FALSE	-0.061388460175839855
6845	THYN1	6.320462619121558e-08	1.5941166795695826e-06	-0.06134186900082956	0.07877383005309414	FALSE	FALSE	-0.06134186900082956
5262	GAB3	1.2482710343834807e-08	3.8584366213508425e-07	-0.06121563642232517	0.06319457785165929	FALSE	FALSE	-0.06121563642232517
7878	OASL	0.000876451958398232	0.005674380743616179	-0.06101864373190643	0.09670244321614116	FALSE	FALSE	-0.06101864373190643
1792	CIR1	2.4922561118115198e-05	0.00028295272380538195	-0.06096209906097744	0.09999947418253143	FALSE	FALSE	-0.06096209906097744
247	EPB41	0.0005948700491057645	0.004130444786129554	-0.06085074029454377	0.11253657035239331	FALSE	FALSE	-0.06085074029454377
11903	SUN2	3.2856550815386395e-07	6.855149476403915e-06	-0.060845795793331464	0.06762089524176214	FALSE	FALSE	-0.060845795793331464
4892	RAB9A	2.780223007255439e-07	5.9352796520962094e-06	-0.06053374402225658	0.08403430215724103	FALSE	FALSE	-0.06053374402225658
6443	TMEM179B	3.3736563652998316e-05	0.0003659896719342966	-0.06015924105108713	0.10366638102314689	FALSE	FALSE	-0.06015924105108713
1691	BIN1	0.0009939895302562354	0.006250996756556178	-0.05993786713267966	0.10944925769970014	FALSE	FALSE	-0.05993786713267966
566	RPL5	0.1527353419011893	0.3134141799568689	-0.05960058765650633	1.0471742602137777	FALSE	FALSE	-0.05960058765650633
6672	CTSC	0.18224011874097543	0.35048093148022547	-0.05952917186073555	0.32953493759229585	FALSE	FALSE	-0.05952917186073555
5355	BNIP3L	0.00016254234774950403	0.0013860155259239092	-0.05940722541235814	0.10568730432104755	FALSE	FALSE	-0.05940722541235814
2290	ABHD14B	2.5902180403988718e-05	0.0002921326101223445	-0.059245626214041176	0.08344359443559275	FALSE	FALSE	-0.059245626214041176
6440	POLR2G	9.27001116111172e-06	0.00012205174386683988	-0.0592047588366299	0.10328605877501625	FALSE	FALSE	-0.0592047588366299
11805	TPST2	0.008223904588828032	0.03474091143443078	-0.058884215422168665	0.1491711644615446	FALSE	FALSE	-0.058884215422168665
316	MEAF6	0.0004816489899373986	0.0034666548312472004	-0.05875249820943911	0.14329486872468675	FALSE	FALSE	-0.05875249820943911
2849	OCIAD1	0.0004560467209551261	0.003312295594786472	-0.058721939042163926	0.14697156011671217	FALSE	FALSE	-0.058721939042163926
6535	RAB1B	0.0003080746676459491	0.0023746180862071705	-0.05868919784500592	0.12050138187098813	FALSE	FALSE	-0.05868919784500592
6605	LAMTOR1	0.0007795317205782763	0.00516018921346251	-0.05865756378616284	0.1420147799516653	FALSE	FALSE	-0.05865756378616284
641	ATP5PB	0.0029268648123172477	0.015069194156439576	-0.05861671790658292	0.18453079822775606	FALSE	FALSE	-0.05861671790658292
537	SH3GLB1	0.00017175808444400319	0.0014511433918926206	-0.05857450154025394	0.09863787554494746	FALSE	FALSE	-0.05857450154025394
1480	NFU1	2.511828866790706e-12	2.0999240631106918e-10	-0.05807679449757265	0.05462845008481633	FALSE	FALSE	-0.05807679449757265
9216	SEPTIN1	0.011738112600916534	0.0456949319908685	-0.057899700737304514	0.18246925162804592	FALSE	FALSE	-0.057899700737304514
10918	PET100	0.002959405130436759	0.015203991548934877	-0.05775038754960856	0.14251894660197295	FALSE	FALSE	-0.05775038754960856
4640	TSC22D4	0.00023043070366374584	0.0018513434558468291	-0.05774230436501801	0.09694308538328518	FALSE	FALSE	-0.05774230436501801
7362	SLC2A3	0.13840398302845158	0.2909477083005343	-0.05770916545797988	0.3141664745126452	FALSE	FALSE	-0.05770916545797988
2435	ZBTB20	8.779456790394806e-05	0.000819347431141061	-0.05766348794080229	0.08891973185268316	FALSE	FALSE	-0.05766348794080229
5648	1	0.0007962166828776845	0.00524739274741054	-0.057579189569590315	0.12485111400678561	FALSE	FALSE	-0.057579189569590315
432	NRDC	8.787559881417753e-05	0.0008194639499403217	-0.057567983824995034	0.09590720800803854	FALSE	FALSE	-0.057567983824995034
9844	SYNRG	2.751681722302584e-05	0.00030760957398925004	-0.057490790487046826	0.08508990968202616	FALSE	FALSE	-0.057490790487046826
5716	PLIN2	5.886646738569238e-06	8.279395501128852e-05	-0.05745957563591523	0.08024026244104683	FALSE	FALSE	-0.05745957563591523
446	SCP2	0.00025257347013531704	0.0020041250921855975	-0.05734500294369356	0.11848743237845309	FALSE	FALSE	-0.05734500294369356
3812	FLOT1	0.004186799050682064	0.020248051234184498	-0.05725168085776913	0.11185892293979596	FALSE	FALSE	-0.05725168085776913
522	PRKACB	0.00015930693562435797	0.0013662226796192249	-0.05724780587366688	0.08091377770939431	FALSE	FALSE	-0.05724780587366688
8214	PSME2	0.013177447474827745	0.050106992545027255	-0.05717705113621035	0.23205719721007656	FALSE	FALSE	-0.05717705113621035
4584	SAMD9	2.7151706469714473e-05	0.00030450154863549396	-0.0571609331371498	0.08401736952848249	FALSE	FALSE	-0.0571609331371498
7076	ANXA11	0.0020408010477865317	0.011290040039929655	-0.057068024884479006	0.13130642439250823	FALSE	FALSE	-0.057068024884479006
9773	FLOT2	1.697331100701312e-08	5.060247707951169e-07	-0.057053744949999555	0.05748067168059287	FALSE	FALSE	-0.057053744949999555
4879	CD99	0.06128346856133212	0.1603380152861706	-0.057008035186074925	0.43941927533645136	FALSE	FALSE	-0.057008035186074925
6129	CLIC3	3.295421939009461e-05	0.00035949762956366066	-0.05673201109312687	0.0640301861014072	FALSE	FALSE	-0.05673201109312687
10774	AC004151.1	5.74485367921426e-06	8.089484774441281e-05	-0.056714885383221426	0.08308779966715094	FALSE	FALSE	-0.056714885383221426
10757	BSG	0.0022136780741300872	0.012034798261130146	-0.05669984227572877	0.170868718059032	FALSE	FALSE	-0.05669984227572877
7811	VPS29	5.8097291775411445e-05	0.00058219037986173	-0.05664231407901516	0.10147761501662143	FALSE	FALSE	-0.05664231407901516
4443	TRGV4	7.509194850331659e-17	1.760243616386568e-14	-0.0566160444009031	0.04149472458481595	FALSE	FALSE	-0.0566160444009031
6833	FLI1	5.4918674336164196e-06	7.760670823745188e-05	-0.056593540874122036	0.07888996602459387	FALSE	FALSE	-0.056593540874122036
4834	GIMAP1	5.45495903282795e-07	1.0673328189436686e-05	-0.05657529190252814	0.06289053021797113	FALSE	FALSE	-0.05657529190252814
8150	RASA3	8.656951869156344e-07	1.6120538877844872e-05	-0.05648268730672528	0.06535860970229297	FALSE	FALSE	-0.05648268730672528
3718	RIPOR2	0.00015493038962122125	0.001336358447273954	-0.05647558764791935	0.0916164797118732	FALSE	FALSE	-0.05647558764791935
4739	ATP6V1F	0.0051497073076210344	0.023862306535895144	-0.05630819478405144	0.17623025798178338	FALSE	FALSE	-0.05630819478405144
4875	P2RY8	0.0001790210064717282	0.0015040029039841958	-0.056152657974177386	0.08319525447758762	FALSE	FALSE	-0.056152657974177386
6778	DDX6	0.004594495795781108	0.021727530553229093	-0.055999733150813316	0.14616112777552048	FALSE	FALSE	-0.055999733150813316
9350	ATP6V0D1	7.532249453657765e-06	0.00010232732070281657	-0.05597557496282493	0.08142947713082486	FALSE	FALSE	-0.05597557496282493
340	CAP1	0.027433918413423523	0.08825955183866475	-0.055886514821967194	0.24072725424518834	FALSE	FALSE	-0.055886514821967194
3849	HSPA1A	3.009605983433812e-07	6.334478790836483e-06	-0.05582979548115842	0.06339692317336411	FALSE	FALSE	-0.05582979548115842
4905	SYAP1	1.5210016507930085e-07	3.5348382551121205e-06	-0.05582138714186858	0.0676512199137118	FALSE	FALSE	-0.05582138714186858
10245	ANAPC11	0.005212920694467787	0.024091046822500888	-0.05560059366490777	0.14216974950456002	FALSE	FALSE	-0.05560059366490777
8480	NDUFB1	6.45266545267071e-05	0.0006354334059858182	-0.05559440766393455	0.0979929489187606	FALSE	FALSE	-0.05559440766393455
7984	MTIF3	2.443799071207989e-10	1.212266302750685e-08	-0.0554386800608072	0.05935233161143668	FALSE	FALSE	-0.0554386800608072
7909	C12orf65	6.250748166058373e-06	8.719684285324137e-05	-0.05538802848289918	0.08108289048462719	FALSE	FALSE	-0.05538802848289918
7952	MPHOSPH8	0.011821844346719058	0.04597597565550629	-0.05518112797945338	0.16757734314961867	FALSE	FALSE	-0.05518112797945338
3549	CYFIP2	7.792964634270335e-05	0.0007399912009745977	-0.055179010443064634	0.08261499254347443	FALSE	FALSE	-0.055179010443064634
3528	TNIP1	0.0005723839126175373	0.00399709220694446	-0.05505057164961715	0.11449361989250431	FALSE	FALSE	-0.05505057164961715
9744	WSB1	0.008127163639352519	0.03445398627959552	-0.054922530566049794	0.1728587487765721	FALSE	FALSE	-0.054922530566049794
8720	CCPG1	7.270347282674969e-06	9.92693045940835e-05	-0.05480770258708075	0.06430750357543494	FALSE	FALSE	-0.05480770258708075
10207	CYTH1	9.131683803246665e-05	0.0008482461528190667	-0.054757228366281434	0.09654303936408712	FALSE	FALSE	-0.054757228366281434
1295	LAPTM4A	0.0002096921739644755	0.0017123428550172846	-0.054723998093460034	0.09895633608876885	FALSE	FALSE	-0.054723998093460034
3902	PHF1	6.60618499098265e-05	0.0006473519800589965	-0.05469970016956783	0.09496052715104895	FALSE	FALSE	-0.05469970016956783
4661	ZNHIT1	0.0009710848592136596	0.006142497085661006	-0.054565376344786136	0.1055631701977222	FALSE	FALSE	-0.054565376344786136
7704	PPP1R12A	0.001787567173359412	0.010137744571874654	-0.054555508840192876	0.1508675517857849	FALSE	FALSE	-0.054555508840192876
1725	ARHGAP15	0.00026304075415949877	0.0020729414739464784	-0.054524519716290534	0.10417954842378567	FALSE	FALSE	-0.054524519716290534
35	FAAP20	3.5572623753631758e-06	5.362808536881055e-05	-0.05402789831409282	0.07588722853691547	FALSE	FALSE	-0.05402789831409282
9303	ARL2BP	0.00010087512186239521	0.0009219893592239563	-0.05400156347067945	0.09364265161675292	FALSE	FALSE	-0.05400156347067945
596	S1PR1	2.2050068849805682e-05	0.00025593065349458925	-0.05399514099356129	0.08020566622351671	FALSE	FALSE	-0.05399514099356129
174	PITHD1	1.0307705058872217e-05	0.0001342359629398882	-0.05397056897231927	0.08599151100237648	FALSE	FALSE	-0.05397056897231927
7037	ANAPC16	0.016886740729856988	0.060899241455638096	-0.05391490571247595	0.24470188421862465	FALSE	FALSE	-0.05391490571247595
8838	PSTPIP1	2.787720870912916e-06	4.3624400330784244e-05	-0.05378770841878939	0.07185420253640645	FALSE	FALSE	-0.05378770841878939
1875	CASP8	0.0002896920665932895	0.00225033700852682	-0.05372566567749063	0.09430628012333597	FALSE	FALSE	-0.05372566567749063
3935	STK38	0.0001962723685783215	0.0016204669657139735	-0.053717716854346065	0.08151251415927689	FALSE	FALSE	-0.053717716854346065
2103	RFTN1	6.110836791682706e-05	0.0006066591385791752	-0.05363429451976193	0.08203977089036595	FALSE	FALSE	-0.05363429451976193
6169	RASSF7	4.867664218233348e-08	1.2623194301297112e-06	-0.05354755345746191	0.0581788536490171	FALSE	FALSE	-0.05354755345746191
1610	MGAT4A	0.001748354548356551	0.009972127206871455	-0.05352833170899907	0.10332504570097119	FALSE	FALSE	-0.05352833170899907
9871	ORMDL3	3.561928648589703e-06	5.363080225930717e-05	-0.0533560265906659	0.07486099700649064	FALSE	FALSE	-0.0533560265906659
8223	NEDD8	0.021114574549182672	0.07189994790765485	-0.05331120361228478	0.21408831867304715	FALSE	FALSE	-0.05331120361228478
6271	PDE3B	6.399925360744233e-05	0.0006312797664001428	-0.05330590977131291	0.07750286582034904	FALSE	FALSE	-0.05330590977131291
9195	CDIPT	3.342112823584761e-06	5.092826397926966e-05	-0.0532457534647158	0.06920963673622578	FALSE	FALSE	-0.0532457534647158
5819	NMRK1	6.337535491113703e-05	0.000625641922347352	-0.05321708610660011	0.07193328536563107	FALSE	FALSE	-0.05321708610660011
87	PIK3CD	3.6313145878816835e-05	0.00039110239547860835	-0.05302511584703234	0.0695829851422217	FALSE	FALSE	-0.05302511584703234
10659	PREX1	5.5341014126283e-09	1.874226129970859e-07	-0.05302414038293447	0.057426273336077666	FALSE	FALSE	-0.05302414038293447
10133	CD300A	1.0871650749215497e-18	3.478549190971406e-16	-0.05300008968410288	0.0430199714808108	FALSE	FALSE	-0.05300008968410288
1520	WDR54	0.00013689250401511253	0.0012060058109805971	-0.052897590711417565	0.07752348965445122	FALSE	FALSE	-0.052897590711417565
6235	ILK	0.00015233224721417971	0.0013177510965597095	-0.0526915931168888	0.08618827284930589	FALSE	FALSE	-0.0526915931168888
7603	MYL6	0.144384966147349	0.3004564439149795	-0.05254482742220875	0.8117244731915462	FALSE	FALSE	-0.05254482742220875
3754	HMGN4	0.00017771292536667202	0.0014940633071438567	-0.05239312797523207	0.10121534785667023	FALSE	FALSE	-0.05239312797523207
4763	TMEM140	1.327361948914975e-10	6.929524934182764e-09	-0.05232970399826857	0.05050854468887502	FALSE	FALSE	-0.05232970399826857
9325	CKLF	0.0028051148885194273	0.01454592378550056	-0.052088826172361685	0.11248240160864668	FALSE	FALSE	-0.052088826172361685
7436	KRAS	0.06321953494154066	0.16380354144475912	-0.052040724774698496	0.24278313797789736	FALSE	FALSE	-0.052040724774698496
781	S100A10	0.18732367143736098	0.3564307642899332	-0.05202049531539076	0.3991874897480011	FALSE	FALSE	-0.05202049531539076
6464	NUDT22	1.3061881464312158e-05	0.00016334183358352705	-0.0519826268854539	0.07538572522339884	FALSE	FALSE	-0.0519826268854539
1706	CCDC115	0.00021776202930761266	0.0017673761441768564	-0.05153610617923566	0.09207101402344642	FALSE	FALSE	-0.05153610617923566
4208	IFNGR1	1.8523764081125264e-08	5.467940730613642e-07	-0.05139486005275674	0.05884682958195736	FALSE	FALSE	-0.05139486005275674
9945	GPATCH8	2.649145814234839e-05	0.00029793544881634524	-0.05135908228691943	0.07810470018293951	FALSE	FALSE	-0.05135908228691943
5952	ATP6V1G1	0.04888658870561347	0.1359477013202161	-0.05111608155016596	0.3233713249726729	FALSE	FALSE	-0.05111608155016596
845	LAMTOR2	6.85617240464853e-05	0.0006674718330421267	-0.0509297920925345	0.08672583738704781	FALSE	FALSE	-0.0509297920925345
7584	CD63	0.007540689089419307	0.032392719390588506	-0.05092747032674786	0.11251889307777603	FALSE	FALSE	-0.05092747032674786
8002	N4BP2L2	0.02875139552844074	0.09151302809970956	-0.050882916071258714	0.20660743611973603	FALSE	FALSE	-0.050882916071258714
4244	PCMT1	5.779802179677906e-05	0.0005796773075339712	-0.050689586073857554	0.08442888665895958	FALSE	FALSE	-0.050689586073857554
2936	PPM1K	3.754568897519159e-06	5.624795885945056e-05	-0.050538270900616404	0.06261287587513398	FALSE	FALSE	-0.050538270900616404
4343	ACTB	0.5053085097756986	0.6715165889693727	-0.05044818692554025	1.7893587996123674	FALSE	FALSE	-0.05044818692554025
3575	DUSP1	0.0010187392298405295	0.006386485313447052	-0.0504264311202061	0.08250999342698556	FALSE	FALSE	-0.0504264311202061
7521	COX14	0.005039994605249449	0.0234174642463106	-0.050402880245953574	0.14546131947210858	FALSE	FALSE	-0.050402880245953574
9980	SCRN2	7.996285839949477e-07	1.5054424758519055e-05	-0.05024876229294914	0.055507608435370705	FALSE	FALSE	-0.05024876229294914
7641	OS9	0.0006384095355783565	0.004373745557501004	-0.05015334416846732	0.08347888175543253	FALSE	FALSE	-0.05015334416846732
1872	NDUFB3	0.0007484776366090888	0.004993331554498692	-0.05015082892219845	0.11464113833455297	FALSE	FALSE	-0.05015082892219845
11470	SELENOW	0.017338929540326283	0.06216888643211924	-0.05009710584163518	0.17802934613320734	FALSE	FALSE	-0.05009710584163518
6664	SYTL2	9.689062871364388e-07	1.779304863704474e-05	-0.049994950834251595	0.05563566828993234	FALSE	FALSE	-0.049994950834251595
913	NDUFS2	0.0005835442493548925	0.004065426282656026	-0.04979259443490906	0.09255133371268	FALSE	FALSE	-0.04979259443490906
4175	HDDC2	0.0005202323023312457	0.0036844651506931524	-0.049779851595371696	0.09734201382506977	FALSE	FALSE	-0.049779851595371696
5026	NBDY	3.3417107173432685e-07	6.947852456667613e-06	-0.04973311799722865	0.06388622559800551	FALSE	FALSE	-0.04973311799722865
9205	YPEL3	0.00027154043102429565	0.0021286989199314457	-0.04968256315956174	0.07971899075941606	FALSE	FALSE	-0.04968256315956174
2447	NDUFB4	0.018214619439814873	0.06446292936737325	-0.04964608133974747	0.21234539071460823	FALSE	FALSE	-0.04964608133974747
8193	C14orf119	0.00016107464601127722	0.0013754624236177282	-0.049409718058425735	0.08390517255509056	FALSE	FALSE	-0.049409718058425735
4044	LMBRD1	0.00019257993930244218	0.0015921806185067056	-0.04898075570596901	0.07933148351195572	FALSE	FALSE	-0.04898075570596901
6182	PNPLA2	0.004512734355952803	0.021451188558813422	-0.04885603603734644	0.12509271693694127	FALSE	FALSE	-0.04885603603734644
11474	CARD8	2.6036351579921736e-06	4.1612912184219836e-05	-0.04882231131440381	0.06413099075486134	FALSE	FALSE	-0.04882231131440381
3752	BTN3A3	0.00016776256920897524	0.0014250418840416614	-0.048718584278102176	0.07006460566218797	FALSE	FALSE	-0.048718584278102176
4405	TAX1BP1	0.03001439118278479	0.0944765788810406	-0.04866072823946036	0.22472522848612303	FALSE	FALSE	-0.04866072823946036
4758	AKR1B1	0.00021709310196267693	0.0017643426471541826	-0.048643916935338524	0.08148429282686928	FALSE	FALSE	-0.048643916935338524
2380	CLDND1	0.038565773936462544	0.1143770348326494	-0.04860867124082732	0.13053494462332166	FALSE	FALSE	-0.04860867124082732
9631	TMEM256	0.0011613976069827197	0.007105684949579537	-0.048491583302336785	0.0774758549092652	FALSE	FALSE	-0.048491583302336785
7439	FGFR1OP2	0.004523934103007118	0.021487338975546322	-0.04848210275870798	0.11988750470536096	FALSE	FALSE	-0.04848210275870798
7569	CALCOCO1	5.9453822463549375e-05	0.0005937931892662764	-0.04847274582760947	0.06513621784843408	FALSE	FALSE	-0.04847274582760947
9220	ITGAL	0.00011979469583577837	0.0010759921778487832	-0.0484442988222652	0.06592125464569439	FALSE	FALSE	-0.0484442988222652
9785	SSH2	0.00012867265253045586	0.0011454069702171257	-0.0484137933995684	0.08098957634204393	FALSE	FALSE	-0.0484137933995684
42	TNFRSF14	0.004974425664562377	0.02318489622605973	-0.04832453440377061	0.11930560036526099	FALSE	FALSE	-0.04832453440377061
7337	ING4	5.666464877245654e-09	1.9136324182901634e-07	-0.04827754283165126	0.05120388041165742	FALSE	FALSE	-0.04827754283165126
7283	ADAM8	2.3580540493496637e-05	0.0002692505841449401	-0.04826521651259646	0.06593028575762526	FALSE	FALSE	-0.04826521651259646
1992	INPP5D	4.041078368271258e-05	0.00042527369623840573	-0.048146360377476737	0.06645635009198994	FALSE	FALSE	-0.048146360377476737
3360	CAMK4	0.00145125422311282	0.008567774932006797	-0.048108545692118275	0.09842619226350413	FALSE	FALSE	-0.048108545692118275
3341	LNPEP	0.0010267037349887802	0.006427556666304876	-0.048070430037120804	0.08745183014250421	FALSE	FALSE	-0.048070430037120804
5582	FBXO32	6.6466748222758e-10	2.8686280686031475e-08	-0.04805108736335658	0.04436698083947231	FALSE	FALSE	-0.04805108736335658
6871	PRKCQ	0.0029182934930847286	0.015044501384143136	-0.04791707525712958	0.08462170888077129	FALSE	FALSE	-0.04791707525712958
10683	ZNF217	2.44480762174875e-07	5.2948686807982445e-06	-0.047895263019988116	0.05635469760890906	FALSE	FALSE	-0.047895263019988116
9837	GGNBP2	0.0035199603473386873	0.017585128641105625	-0.04784915285895445	0.10288988834464705	FALSE	FALSE	-0.04784915285895445
9869	IKZF3	0.039380040587715257	0.1162780313148977	-0.0477257445580447	0.1639395015502905	FALSE	FALSE	-0.0477257445580447
8363	CHURC1	3.9917783759066786e-05	0.0004219426214320455	-0.04770977166934582	0.07736388142619814	FALSE	FALSE	-0.04770977166934582
1282	SLC66A3	3.5569475253091747e-09	1.2618192185481063e-07	-0.04763754164321236	0.04830649467547993	FALSE	FALSE	-0.04763754164321236
2175	NKTR	0.0008776185692134098	0.005674380743616179	-0.04762840237765635	0.0959016499929614	FALSE	FALSE	-0.04762840237765635
8259	FAM177A1	0.029839079359355453	0.09399899703322646	-0.04741284362263118	0.1591818836137846	FALSE	FALSE	-0.04741284362263118
5085	P2RY10	0.0011086130584516958	0.006838735352832829	-0.04740686185105586	0.08326368000793766	FALSE	FALSE	-0.04740686185105586
897	LY9	0.00012941804509820733	0.0011491497335047874	-0.04738388066933431	0.07311875470853471	FALSE	FALSE	-0.04738388066933431
8989	NME3	2.3760843361880535e-06	3.8386605728551594e-05	-0.04736594610352403	0.06318088377450967	FALSE	FALSE	-0.04736594610352403
3479	NDUFA2	0.008562737596451927	0.03585552643277856	-0.04723660440115952	0.12587136786479455	FALSE	FALSE	-0.04723660440115952
10794	UQCR11	0.060226933620918646	0.15841869998637675	-0.047220373538484336	0.36402881325065317	FALSE	FALSE	-0.047220373538484336
358	PPCS	0.003447721435028803	0.017267494660984224	-0.047209291406419364	0.0966121057798336	FALSE	FALSE	-0.047209291406419364
7473	AC093012.1	5.226668970805961e-05	0.0005327290997166206	-0.047207254486898206	0.06772916970895483	FALSE	FALSE	-0.047207254486898206
2485	ABTB1	0.0001732242153063065	0.0014604340578186843	-0.047188331020845464	0.07835833465124105	FALSE	FALSE	-0.047188331020845464
3529	ANXA6	0.011342327928235356	0.0443854436602467	-0.04717061680780659	0.1175739699098971	FALSE	FALSE	-0.04717061680780659
189	RUNX3	0.014411599421738086	0.053790406208828856	-0.04705178754497607	0.14778489725156266	FALSE	FALSE	-0.04705178754497607
10192	METTL23	0.0007532154969513837	0.005013747920965363	-0.04704122136086369	0.09244925318213253	FALSE	FALSE	-0.04704122136086369
9490	MVD	6.563677790860769e-11	3.809163494647597e-09	-0.04703545725483086	0.044611467816806465	FALSE	FALSE	-0.04703545725483086
10266	CYBC1	0.0018849549907552904	0.01058958501620277	-0.046993044720790744	0.09781376925768791	FALSE	FALSE	-0.046993044720790744
7499	FKBP11	0.030709067472866364	0.09602866875349063	-0.046948619452289744	0.13593984190519756	FALSE	FALSE	-0.046948619452289744
4799	ZYX	0.00410002382603847	0.01993321872317605	-0.046749592529578755	0.10953726778943818	FALSE	FALSE	-0.046749592529578755
7385	KLRC2	1.015926355530878e-14	1.537392351945778e-12	-0.04659346990380021	0.0342920443318881	FALSE	FALSE	-0.04659346990380021
4442	TRGV5	1.6452611257796198e-15	2.809870965527908e-13	-0.04647018790264969	0.03711558909675518	FALSE	FALSE	-0.04647018790264969
1742	ARL6IP6	0.0001795878267532099	0.0015066473465506136	-0.04644616676333621	0.06845544497494574	FALSE	FALSE	-0.04644616676333621
2881	DCK	2.4495908611297224e-07	5.2956344927316145e-06	-0.046298044018051696	0.05272216952950149	FALSE	FALSE	-0.046298044018051696
6916	DNAJC1	0.013608884423585285	0.05134984370256625	-0.046272501907169646	0.12665755290876735	FALSE	FALSE	-0.046272501907169646
2451	HCLS1	0.10389970793735752	0.23614597921509273	-0.046210491412617925	0.3153040235537987	FALSE	FALSE	-0.046210491412617925
1948	TUBA4A	0.06002296752178058	0.15816058556819196	-0.04612667136815366	0.15566111216297399	FALSE	FALSE	-0.04612667136815366
1940	CNPPD1	1.0470907591753943e-05	0.00013552512164602035	-0.04611718545006701	0.07012815114159089	FALSE	FALSE	-0.04611718545006701
3893	RPS18	0.3832497000986652	0.5661423944661389	-0.04607776380181455	1.543702345637532	FALSE	FALSE	-0.04607776380181455
6181	RPLP2	0.1842864795285585	0.3526160151670802	-0.04589236650418445	1.39655571058199	FALSE	FALSE	-0.04589236650418445
9428	GLG1	0.001492902865397576	0.008774657697063924	-0.04588571829983703	0.08757886999032714	FALSE	FALSE	-0.04588571829983703
745	MCL1	0.05196827141975097	0.14243023494340273	-0.0457331535651482	0.2068993274035392	FALSE	FALSE	-0.0457331535651482
4955	NDUFB11	0.04762934206671098	0.13328857312910342	-0.04571629926536364	0.23062604604603407	FALSE	FALSE	-0.04571629926536364
875	PYHIN1	0.0254047175127075	0.08318635931646622	-0.04562490123534574	0.1209220442872543	FALSE	FALSE	-0.04562490123534574
4065	PHIP	0.004509422940763624	0.021443974246948737	-0.04545942705292652	0.08626639664753691	FALSE	FALSE	-0.04545942705292652
8288	KLHDC2	2.3455284190938548e-05	0.00026807640774633877	-0.045456062642319016	0.059901190423346184	FALSE	FALSE	-0.045456062642319016
7562	PRR13	0.053499053938530716	0.14561640011997976	-0.04543914922349823	0.3112829233764054	FALSE	FALSE	-0.04543914922349823
10695	ZBP1	4.477740747267951e-11	2.7036055875549674e-09	-0.04535722770626576	0.040604335185285514	FALSE	FALSE	-0.04535722770626576
515	USP33	6.870287531942241e-07	1.3099567375497526e-05	-0.04505652813376228	0.050995315523310145	FALSE	FALSE	-0.04505652813376228
3811	TUBB	0.10409517130668064	0.23640915140033567	-0.045048748606039656	0.196946206402469	FALSE	FALSE	-0.045048748606039656
1017	TPR	0.027034800171507747	0.08730443977589819	-0.04500869814621998	0.17038933825183225	FALSE	FALSE	-0.04500869814621998
8541	SIVA1	0.008098617655276186	0.034357336433224556	-0.044977031840629865	0.12906466741066475	FALSE	FALSE	-0.044977031840629865
1735	NMI	0.004389794068938207	0.02094173507348614	-0.04493026330851086	0.09318586223698282	FALSE	FALSE	-0.04493026330851086
9692	NCOR1	0.043735321810470816	0.12592865420139177	-0.044915462051620975	0.18268606781185448	FALSE	FALSE	-0.044915462051620975
8850	MORF4L1	0.07459727971243496	0.18657122990840166	-0.044907292875704996	0.2470682623556682	FALSE	FALSE	-0.044907292875704996
4585	SAMD9L	0.000821558520483273	0.005389604362148925	-0.04476912631356809	0.0688209477957193	FALSE	FALSE	-0.04476912631356809
4477	CCM2	2.327398441959903e-07	5.068132672792466e-06	-0.04459732101981398	0.049376665553102245	FALSE	FALSE	-0.04459732101981398
11977	FAM118A	5.802212286137413e-07	1.1242374048747613e-05	-0.04456233867373691	0.04606626646472262	FALSE	FALSE	-0.04456233867373691
2667	RTP4	8.793350081783489e-10	3.64447727851425e-08	-0.044463902791178234	0.04177662437322078	FALSE	FALSE	-0.044463902791178234
9190	KIF22	0.00012217604910205192	0.001094674648386031	-0.04443573794487053	0.06403386283617515	FALSE	FALSE	-0.04443573794487053
9649	NAA38	0.0018985623078407478	0.01065101473028444	-0.0443810259640648	0.07979701939728354	FALSE	FALSE	-0.0443810259640648
6573	TMEM134	9.965478942586482e-05	0.0009122304805407457	-0.044362038004517976	0.06310504174658231	FALSE	FALSE	-0.044362038004517976
6471	BAD	8.550334426746435e-07	1.5946840572816477e-05	-0.04430303720635635	0.051527971944638665	FALSE	FALSE	-0.04430303720635635
10475	CDC25B	1.697104549828825e-06	2.869714977822292e-05	-0.044292602696461035	0.05018951189305101	FALSE	FALSE	-0.044292602696461035
3960	OARD1	8.025771834293714e-07	1.5086179603613419e-05	-0.04414394250539258	0.0508319280654579	FALSE	FALSE	-0.04414394250539258
879	FCRL6	4.6865892398201495e-18	1.2733675991374974e-15	-0.04409453981712501	0.03520843788134781	FALSE	FALSE	-0.04409453981712501
1310	PTRHD1	0.001378862455678663	0.008209313076513156	-0.04402175420641239	0.07918168097347408	FALSE	FALSE	-0.04402175420641239
9763	SDF2	5.705156690158311e-05	0.0005749102665497162	-0.04399824632782258	0.07208704997579772	FALSE	FALSE	-0.04399824632782258
4759	BPGM	3.261579176395431e-05	0.00035641845570207845	-0.04398216594996691	0.04996880186649112	FALSE	FALSE	-0.04398216594996691
8620	GCHFR	0.004254142370836574	0.020471945131138976	-0.04396565024102624	0.07150319348101493	FALSE	FALSE	-0.04396565024102624
332	NDUFS5	0.060067021429493654	0.15824178959664975	-0.04382939161142234	0.24559807984859913	FALSE	FALSE	-0.04382939161142234
6635	UVRAG	1.9295314983206725e-10	9.733143064313772e-09	-0.04381238682681828	0.040838530526145715	FALSE	FALSE	-0.04381238682681828
11860	APOL3	3.2016779399283273e-09	1.1494312243796742e-07	-0.04380028623499273	0.04298954715879706	FALSE	FALSE	-0.04380028623499273
7490	ASB8	8.943425859264235e-06	0.00011840382740587367	-0.04379984552944989	0.05003011970647744	FALSE	FALSE	-0.04379984552944989
308	THRAP3	0.01947898247810455	0.0675968753340319	-0.043759480663846606	0.1708016807382757	FALSE	FALSE	-0.043759480663846606
11562	PPP2R1A	0.014357644763740327	0.053622506451270105	-0.04374602302141659	0.14022854876982702	FALSE	FALSE	-0.04374602302141659
8255	SNX6	0.014851089537407703	0.05513812901233201	-0.043470302585336476	0.1292134304441415	FALSE	FALSE	-0.043470302585336476
8787	PIAS1	0.002058479412014643	0.011366799709300258	-0.04340984530910036	0.08940848085980911	FALSE	FALSE	-0.04340984530910036
10361	ATP5F1A	0.0294166580751119	0.09315924431469212	-0.04340283164161986	0.18262163102626802	FALSE	FALSE	-0.04340283164161986
2055	TADA3	0.0008162400782830532	0.005358676625960407	-0.04339273303533951	0.07828556517695452	FALSE	FALSE	-0.04339273303533951
10746	PRPF6	0.0018121436296520662	0.010252805060336228	-0.04334945790081615	0.08138715421805134	FALSE	FALSE	-0.04334945790081615
5598	FAM49B	0.015088837082697166	0.05572661332210214	-0.043324536539814565	0.14790121148158977	FALSE	FALSE	-0.043324536539814565
8750	CIAO2A	0.00046668267802817685	0.0033792800822694453	-0.04329307446362235	0.08561894406358918	FALSE	FALSE	-0.04329307446362235
5256	LAGE3	2.7739704577610458e-05	0.0003095774257841783	-0.04321810346399076	0.055144258543074906	FALSE	FALSE	-0.04321810346399076
11119	JAK3	0.008321958998217985	0.03505603235507259	-0.04317088079018432	0.09980936793150841	FALSE	FALSE	-0.04317088079018432
2121	EOMES	0.007411479941111593	0.031929456827383455	-0.0431074675621365	0.07822271532633088	FALSE	FALSE	-0.0431074675621365
6458	COX8A	0.08982409103466553	0.2124746751720274	-0.043069013316295146	0.29011267298227783	FALSE	FALSE	-0.043069013316295146
4843	TMUB1	2.7076366205252503e-05	0.00030394174458572176	-0.04293781742597602	0.06987080890056376	FALSE	FALSE	-0.04293781742597602
4888	MSL3	0.00010354058801186369	0.0009420302356787141	-0.042925703398005874	0.061206753217167675	FALSE	FALSE	-0.042925703398005874
6421	AHNAK	0.0399638527110325	0.11756098896663227	-0.0428454358701735	0.12236934271725741	FALSE	FALSE	-0.0428454358701735
6503	DPF2	3.0147718735329053e-05	0.0003331079663792774	-0.0427813454604379	0.06036983425934594	FALSE	FALSE	-0.0427813454604379
6830	DCPS	7.38874484563899e-08	1.8479590926697517e-06	-0.04275690780064187	0.04680421783746063	FALSE	FALSE	-0.04275690780064187
1945	ANKZF1	1.073866096409185e-06	1.927638015401172e-05	-0.04261690586115278	0.04131837677549232	FALSE	FALSE	-0.04261690586115278
2401	BBX	0.02177234719535268	0.07367348166443285	-0.04235886470413557	0.11208216253039124	FALSE	FALSE	-0.04235886470413557
8708	TMOD3	0.0012890228217602268	0.00774774652294797	-0.04229840205344162	0.09055463473518174	FALSE	FALSE	-0.04229840205344162
11308	SIRT2	1.1006670203404843e-06	1.9698314712830073e-05	-0.04228442308860118	0.04910614019671044	FALSE	FALSE	-0.04228442308860118
6943	EPC1	0.038534665085974806	0.11431526805955487	-0.042266907730502366	0.16389807361286957	FALSE	FALSE	-0.042266907730502366
233	RPA2	0.009861324762171338	0.03982842484181025	-0.04218839765038349	0.12394917224908804	FALSE	FALSE	-0.04218839765038349
1720	UBXN4	0.05620961339077227	0.1510759730410707	-0.042163395672514314	0.20964539294119006	FALSE	FALSE	-0.042163395672514314
243	TRNAU1AP	4.7612940996981605e-06	6.901011834933041e-05	-0.04211401784111425	0.04969891420722782	FALSE	FALSE	-0.04211401784111425
6162	SIGIRR	0.003687006472877582	0.018244272509623963	-0.04211129567821856	0.09198492494496432	FALSE	FALSE	-0.04211129567821856
7034	PSAP	0.020034977553224614	0.06916493117204743	-0.04210236332928938	0.15245050368370947	FALSE	FALSE	-0.04210236332928938
10960	EIF3G	0.08651127803297047	0.2072214644127754	-0.04206712838369386	0.2771816419471394	FALSE	FALSE	-0.04206712838369386
4686	SRPK2	0.0038705233165549084	0.019002918377582723	-0.04201702231325655	0.08278418185455459	FALSE	FALSE	-0.04201702231325655
3662	ECI2	2.4421392716775668e-06	3.9294448173493014e-05	-0.042009307279028	0.05110676185360977	FALSE	FALSE	-0.042009307279028
11511	NOSIP	0.009010937321751617	0.037239262589588096	-0.0419718822418629	0.09889275685146258	FALSE	FALSE	-0.0419718822418629
5642	PARP10	1.8923135532399368e-07	4.24320520066639e-06	-0.04193371284228703	0.038962691668179124	FALSE	FALSE	-0.04193371284228703
7854	TAOK3	0.001635520611176877	0.00945485923917774	-0.04180874594860384	0.07227709472179412	FALSE	FALSE	-0.04180874594860384
148	AKR7A2	6.431599533302957e-07	1.2322078913563597e-05	-0.041764944117212224	0.04898120645578805	FALSE	FALSE	-0.041764944117212224
7695	GLIPR1	0.016782749068557718	0.06061563900743429	-0.041762912572148904	0.11313402028052838	FALSE	FALSE	-0.041762912572148904
1097	CD46	0.0017415934164169845	0.009957316735181755	-0.041685498881429285	0.07486272627657109	FALSE	FALSE	-0.041685498881429285
12119	ITGB2	0.06466768039439075	0.16645590507090988	-0.04162181155603165	0.1453715108547892	FALSE	FALSE	-0.04162181155603165
5839	AGTPBP1	3.752795511129025e-12	2.9323313944802285e-10	-0.041563254150641785	0.03663847396416323	FALSE	FALSE	-0.041563254150641785
4717	TES	0.0012116007082981378	0.007341452847290541	-0.041539184641207746	0.07048937842830436	FALSE	FALSE	-0.041539184641207746
757	CDC42SE1	0.005381594258335071	0.024725964396001453	-0.041506540184290855	0.09996539775040243	FALSE	FALSE	-0.041506540184290855
7480	SLC38A1	0.036881889238716235	0.11039634097367367	-0.041460094119642216	0.1489111876255506	FALSE	FALSE	-0.041460094119642216
4982	TIMM17B	0.0026010733574106147	0.013698604399931232	-0.04138260518651284	0.08850410219523813	FALSE	FALSE	-0.04138260518651284
9674	PIK3R5	4.2696404978069385e-08	1.1265122741600414e-06	-0.04132538467751054	0.04011502355095241	FALSE	FALSE	-0.04132538467751054
2671	TPRG1	0.0014483488713706045	0.008559076004565288	-0.04115326094712945	0.06194730094694472	FALSE	FALSE	-0.04115326094712945
159	HP1BP3	0.030396657471299996	0.09537848820718936	-0.04114221643626935	0.15040532424465403	FALSE	FALSE	-0.04114221643626935
3140	MED10	0.01339352284437196	0.05068678873202494	-0.04105657982505535	0.1283427544538077	FALSE	FALSE	-0.04105657982505535
9194	MVP	0.01138008825038512	0.04451863711824415	-0.04104240200527485	0.11538020605390722	FALSE	FALSE	-0.04104240200527485
6363	NDUFS3	0.0017678536103851335	0.010049781223088097	-0.04103623212767515	0.08017130366780542	FALSE	FALSE	-0.04103623212767515
2138	CRTAP	7.619944664384903e-06	0.00010340117873180648	-0.04098555367747793	0.04419441968492874	FALSE	FALSE	-0.04098555367747793
6905	RSU1	1.1759335113763047e-05	0.00014939729148250502	-0.04097619943360835	0.04988286465599939	FALSE	FALSE	-0.04097619943360835
11614	NCR1	7.100653402895959e-10	3.053536382432417e-08	-0.040949398355977405	0.032117263089817064	FALSE	FALSE	-0.040949398355977405
360	PPIH	2.9833162360821054e-07	6.301333145293563e-06	-0.04092158956750156	0.047296396058488205	FALSE	FALSE	-0.04092158956750156
2150	ACAA1	1.7501840382846853e-05	0.0002117758115151155	-0.04089922376120264	0.054263319770817636	FALSE	FALSE	-0.04089922376120264
10679	NFATC2	0.015400340546798686	0.05657992355162209	-0.040830110920616065	0.11380550523469975	FALSE	FALSE	-0.040830110920616065
5575	DERL1	0.0014630157637975211	0.008624434643096333	-0.040803034402020856	0.08421639734661424	FALSE	FALSE	-0.040803034402020856
2021	MTERF4	1.8665414941234365e-05	0.00022314503562245684	-0.040779241677165554	0.05626307911493562	FALSE	FALSE	-0.040779241677165554
8740	VPS13C	0.0010455492108745064	0.006506788555962897	-0.04059803645665023	0.07516806682015395	FALSE	FALSE	-0.04059803645665023
1972	SP110	0.03422334480220986	0.10455918403026292	-0.04054798413079131	0.12476494507356124	FALSE	FALSE	-0.04054798413079131
7258	BUB3	0.03450589501357394	0.10515370249484489	-0.04043533549447617	0.1858355650421861	FALSE	FALSE	-0.04043533549447617
3743	H1-3	3.8350452461274634e-05	0.0004093568385486949	-0.040415014669385164	0.045938149179731096	FALSE	FALSE	-0.040415014669385164
7229	ABLIM1	0.004744434813524928	0.022269225832622894	-0.0403817897710216	0.08067027247377805	FALSE	FALSE	-0.0403817897710216
5260	G6PD	1.0257945966834729e-06	1.855276006558384e-05	-0.04031178880127706	0.04084721115841107	FALSE	FALSE	-0.04031178880127706
8224	GMPR2	9.742301517798342e-08	2.3817835305783062e-06	-0.04029117372461934	0.03893956544240574	FALSE	FALSE	-0.04029117372461934
12141	MT-ATP8	0.0008800668990116891	0.005678062211748636	-0.04021823427005107	0.08759993340481412	FALSE	FALSE	-0.04021823427005107
8633	RTF1	0.013505460756533841	0.051029640753591045	-0.0402075874690711	0.10915496203032407	FALSE	FALSE	-0.0402075874690711
9279	SNX20	1.5320213572834818e-06	2.6390944274242108e-05	-0.04014534587283228	0.048069904125356056	FALSE	FALSE	-0.04014534587283228
11841	SELENOM	5.4851152695418094e-08	1.398178103355487e-06	-0.04013944203089563	0.03919764708485696	FALSE	FALSE	-0.04013944203089563
6571	PTPRCAP	1.694767852967893e-08	5.060247707951169e-07	-0.040080814757553845	0.038236910892384395	FALSE	FALSE	-0.040080814757553845
1977	ITM2C	0.11120106511734057	0.24788527568111252	-0.04002877925675217	0.12677241713582696	FALSE	FALSE	-0.04002877925675217
3976	TBCC	0.0009791018862070715	0.006183393053146085	-0.04000976442491615	0.07307678920108003	FALSE	FALSE	-0.04000976442491615
6086	SURF1	0.0004993600100662018	0.0035640889076665326	-0.03999494167019491	0.05990985012673712	FALSE	FALSE	-0.03999494167019491
6524	FIBP	0.0004503205394823037	0.0032806715719140406	-0.03999001329235612	0.06870960462983552	FALSE	FALSE	-0.03999001329235612
7011	CCAR1	0.002565355540783127	0.013552287004004545	-0.03997115969425529	0.07947997788523699	FALSE	FALSE	-0.03997115969425529
9150	GGA2	0.0040011889947197486	0.01955733854750251	-0.03994587824457846	0.0806283537811273	FALSE	FALSE	-0.03994587824457846
5412	VDAC3	0.008751335240379252	0.0364537326824857	-0.039886345375090726	0.09899029916757113	FALSE	FALSE	-0.039886345375090726
7771	WASHC4	8.309664253711205e-08	2.0610380944630176e-06	-0.039873951875312924	0.04362916233671176	FALSE	FALSE	-0.039873951875312924
2625	NDUFB5	0.0020946880777281203	0.01154009030840538	-0.03982513567475709	0.07836902010943982	FALSE	FALSE	-0.03982513567475709
737	APH1A	0.016426343922498133	0.0595442515444103	-0.039792045137839516	0.1470367114690991	FALSE	FALSE	-0.039792045137839516
371	ELOVL1	0.0008718253876420577	0.005655275371275529	-0.03968796876177832	0.0630861026261534	FALSE	FALSE	-0.03968796876177832
5252	ATP6AP1	0.001184629651585519	0.00718895811406339	-0.03968532990297914	0.07789202215996656	FALSE	FALSE	-0.03968532990297914
8573	APBA2	7.273936497232719e-06	9.92693045940835e-05	-0.039664268746320744	0.03769285267001236	FALSE	FALSE	-0.039664268746320744
1080	RAB29	0.009878176021826649	0.03987222942994289	-0.03956621041942529	0.08594383067511893	FALSE	FALSE	-0.03956621041942529
11829	TBC1D10A	2.5921318441626647e-06	4.148451967465148e-05	-0.039428546369096366	0.04231277967718514	FALSE	FALSE	-0.039428546369096366
4559	RSBN1L	0.004809958352720149	0.0224972817319129	-0.039399451741582436	0.09493969135083162	FALSE	FALSE	-0.039399451741582436
9203	PPP4C	0.04652566743911572	0.13148578266488806	-0.039383984051920465	0.17629837372086266	FALSE	FALSE	-0.039383984051920465
5258	SLC10A3	1.9337055142851617e-07	4.317704181112052e-06	-0.039300322553962465	0.03894426330053188	FALSE	FALSE	-0.039300322553962465
2102	OXNAD1	0.00033543492689685106	0.002549348093484968	-0.039167468643399865	0.05855766329478908	FALSE	FALSE	-0.039167468643399865
8281	RPS29	0.2952494516746097	0.48996490765823975	-0.039135684099737285	0.582481527111747	FALSE	FALSE	-0.039135684099737285
5889	TRMO	0.00041964086883191753	0.003083470551251121	-0.03908070339603958	0.0566095638449316	FALSE	FALSE	-0.03908070339603958
545	GBP3	6.084161250416732e-05	0.0006061345645727669	-0.039076121670731434	0.04762195726203454	FALSE	FALSE	-0.039076121670731434
980	KIAA0040	4.666751230006678e-10	2.1053211681030128e-08	-0.039006928213277274	0.035758865276327385	FALSE	FALSE	-0.039006928213277274
5427	PCMTD1	0.0002536263599346837	0.0020106784701718456	-0.0389710456455121	0.05636928083737949	FALSE	FALSE	-0.0389710456455121
6463	TRPT1	7.346222487537323e-05	0.0007048482330538418	-0.03893198139870596	0.057883728169775626	FALSE	FALSE	-0.03893198139870596
8666	SERF2	0.21474660758033776	0.3907603795468703	-0.03887633426223617	0.7552393459344839	FALSE	FALSE	-0.03887633426223617
4110	PNISR	0.11982652332476192	0.26275240028384605	-0.03885333158268327	0.23527828893104158	FALSE	FALSE	-0.03885333158268327
8203	AP1G2	0.00031980866269550637	0.002447703305073482	-0.03884779589110862	0.05355671352767325	FALSE	FALSE	-0.03884779589110862
8304	PTGDR	0.00142669578812797	0.008447819785572007	-0.03880119396718264	0.05171589092774825	FALSE	FALSE	-0.03880119396718264
6687	SRSF8	0.00829597962751163	0.034958913093726306	-0.03876741549966162	0.08034575552522363	FALSE	FALSE	-0.03876741549966162
748	CTSS	0.006077810307615949	0.02734671517785046	-0.03875889160952823	0.07395967370116865	FALSE	FALSE	-0.03875889160952823
10932	RAB11B	0.041721564580808994	0.12147620666428922	-0.03860326880832874	0.1243840008432215	FALSE	FALSE	-0.03860326880832874
8990	MRPS34	0.01537782997319269	0.05653196719849896	-0.03860104378278321	0.1084968213253207	FALSE	FALSE	-0.03860104378278321
7227	CCDC186	0.0002711516766288675	0.0021279440302925667	-0.03855015572873025	0.05532647108973621	FALSE	FALSE	-0.03855015572873025
9491	SNAI3	2.230644239513835e-21	1.4312223111324966e-18	-0.03846647474836259	0.028791317425232818	FALSE	FALSE	-0.03846647474836259
4094	UBE2J1	0.00010541465299267651	0.0009568961097398995	-0.0384628772206463	0.051961077534920214	FALSE	FALSE	-0.0384628772206463
6514	SIPA1	2.2104648228802553e-08	6.429709722027604e-07	-0.038428781660112744	0.03917065037922426	FALSE	FALSE	-0.038428781660112744
5933	PTBP3	0.001879444093875735	0.010568557922052874	-0.038394347508735306	0.07275249643565772	FALSE	FALSE	-0.038394347508735306
5691	AK3	2.124017571183014e-06	3.48321400047914e-05	-0.038374878535211855	0.043613153023572715	FALSE	FALSE	-0.038374878535211855
11236	RBM42	0.006849305068953799	0.03000492565018053	-0.03822842187185757	0.09265967229744057	FALSE	FALSE	-0.03822842187185757
1220	LGALS8	0.0002455368644559435	0.0019582342992467004	-0.03820453240676116	0.05778062196133973	FALSE	FALSE	-0.03820453240676116
9078	CARHSP1	0.0005563148512846878	0.003900729646397914	-0.0382031484838675	0.05578893093222922	FALSE	FALSE	-0.0382031484838675
10341	RNF125	0.004817472110694841	0.022523613251215026	-0.038119508483740856	0.0728740790505688	FALSE	FALSE	-0.038119508483740856
5162	RNF113A	0.0044930943829348535	0.02138333732005819	-0.03808020507356087	0.06902130818212188	FALSE	FALSE	-0.03808020507356087
834	ASH1L	0.013360851954431457	0.05060056889829186	-0.03807906031404106	0.08162058707762074	FALSE	FALSE	-0.03807906031404106
6087	SURF2	0.0004045773621779521	0.0029894526916994513	-0.038053348907737074	0.05667892290593742	FALSE	FALSE	-0.038053348907737074
5065	PIN4	0.000661437920979113	0.004510833054937419	-0.0380476734802586	0.06277092517002836	FALSE	FALSE	-0.0380476734802586
11074	NDUFB7	0.029642813155661536	0.09349618649263637	-0.038046808192546445	0.1188005148203342	FALSE	FALSE	-0.038046808192546445
8857	ZFAND6	0.003967453549878192	0.01942297591678697	-0.03801085844405828	0.0769532819247091	FALSE	FALSE	-0.03801085844405828
6915	MLLT10	3.444919530032732e-07	7.100691893369191e-06	-0.03799278548595863	0.03933317124601695	FALSE	FALSE	-0.03799278548595863
3859	ATF6B	0.0025912104582337895	0.013670750674397596	-0.03796719097411264	0.07569865741900035	FALSE	FALSE	-0.03796719097411264
8166	METTL17	0.0003258747591112441	0.0024915867605531847	-0.03795180658854718	0.052755880397442105	FALSE	FALSE	-0.03795180658854718
5468	TERF1	0.0036031649487902073	0.017896068534601964	-0.03792400720537256	0.07233991175696448	FALSE	FALSE	-0.03792400720537256
6716	ATM	0.018458733213994664	0.0650572392609983	-0.03784012804187207	0.09787616156138383	FALSE	FALSE	-0.03784012804187207
232	THEMIS2	8.681558207319888e-06	0.00011557686900724861	-0.03783787614403733	0.04089530201314332	FALSE	FALSE	-0.03783787614403733
10810	SF3A2	0.0024720561589527813	0.013140698701769897	-0.037836763631264564	0.0987193245624567	FALSE	FALSE	-0.037836763631264564
3728	H1-2	0.00012948310636164267	0.0011491497335047874	-0.037724523453745225	0.0420277961972472	FALSE	FALSE	-0.037724523453745225
5671	RPL8	0.4124804549186546	0.5934059974190753	-0.037714419473007035	1.247451459153906	FALSE	FALSE	-0.037714419473007035
8883	SEC11A	0.04112283800514088	0.12011613374054463	-0.037713495066258644	0.15223129950560535	FALSE	FALSE	-0.037713495066258644
7306	ITFG2	5.208107193476806e-06	7.465578117268013e-05	-0.03768014386813586	0.045752368448423106	FALSE	FALSE	-0.03768014386813586
2500	MBD4	0.0007993849049648071	0.00526000955414796	-0.03767354134668008	0.06397137173971573	FALSE	FALSE	-0.03767354134668008
11353	HNRNPUL1	0.09401197237237792	0.21985781097648238	-0.03761264873935897	0.15155405849605413	FALSE	FALSE	-0.03761264873935897
6465	DNAJC4	4.144488943231396e-05	0.0004354082933959747	-0.03754422382937585	0.04703504887010371	FALSE	FALSE	-0.03754422382937585
5496	CPNE3	0.003571652085946076	0.01776908060236593	-0.03753097847803049	0.08303365892791129	FALSE	FALSE	-0.03753097847803049
1587	ITPRIPL1	5.476282770131252e-12	4.117544686598686e-10	-0.037499329639428355	0.03265245655866026	FALSE	FALSE	-0.037499329639428355
3570	LCP2	0.18395300687414065	0.35209064956457753	-0.03749630247605028	0.22375033281066203	FALSE	FALSE	-0.03749630247605028
7590	PYM1	4.02853087607161e-07	8.149084031038258e-06	-0.037462325153589195	0.040750627658970945	FALSE	FALSE	-0.037462325153589195
6125	EDF1	0.20853170528185686	0.38288996108809686	-0.03745046909959534	0.37265516095347223	FALSE	FALSE	-0.03745046909959534
9296	MT1X	0.0001832958469635623	0.0015302387223808571	-0.037443197458138545	0.056956563330702974	FALSE	FALSE	-0.037443197458138545
4213	CCDC28A	0.0015681797595948697	0.009149029260352042	-0.03741790525954603	0.06518129990278901	FALSE	FALSE	-0.03741790525954603
5782	GLIPR2	0.0005576680994195122	0.003907926218382338	-0.037290724089232986	0.05778498408856331	FALSE	FALSE	-0.037290724089232986
1140	CAPN2	0.0011143239216534003	0.006870419021849613	-0.03725074349736522	0.05965072981916465	FALSE	FALSE	-0.03725074349736522
9609	XAF1	0.009801290875864002	0.039626118505564474	-0.03719445142595469	0.07987294869376467	FALSE	FALSE	-0.03719445142595469
1926	PNKD	0.0030128337069992035	0.015445294582836826	-0.03715595418445062	0.06844762425724563	FALSE	FALSE	-0.03715595418445062
6245	TMEM9B	0.024631397771883914	0.08132238618140629	-0.037150993559864794	0.09576694539615085	FALSE	FALSE	-0.037150993559864794
7747	ACTR6	1.1261703479273469e-05	0.00014452895840823355	-0.03708420785952271	0.0474350588207508	FALSE	FALSE	-0.03708420785952271
5710	PSIP1	0.0001294949841343841	0.0011491497335047874	-0.037035015446918104	0.04632605195142232	FALSE	FALSE	-0.037035015446918104
5311	ASAH1	3.34379651792194e-08	9.085247129944725e-07	-0.03698239816105531	0.03797283973738358	FALSE	FALSE	-0.03698239816105531
1468	ACTR2	0.1007184586178509	0.23151108878608107	-0.0369146356530009	0.15439844531672342	FALSE	FALSE	-0.0369146356530009
11492	NUCB1	0.015170472087536885	0.05592445075747871	-0.03691099714504358	0.08528116566987781	FALSE	FALSE	-0.03691099714504358
693	RNF115	0.02182120305155126	0.07377615454787764	-0.03690473590166061	0.09159167006418302	FALSE	FALSE	-0.03690473590166061
6581	NDUFS8	0.020327713595142634	0.06995331491938117	-0.03687346730595061	0.11288425689780868	FALSE	FALSE	-0.03687346730595061
3579	CREBRF	0.0006795924776942271	0.004598281811053627	-0.03685330502736587	0.05197236242716189	FALSE	FALSE	-0.03685330502736587
7386	KLRC1	4.634737366138241e-06	6.74887761415136e-05	-0.03683732138975131	0.031564980171524086	FALSE	FALSE	-0.03683732138975131
5310	PCM1	0.027482052851986793	0.08834308734754023	-0.036836738261075724	0.10469446904473491	FALSE	FALSE	-0.036836738261075724
2990	TIFA	4.137285310711427e-06	6.083794082356102e-05	-0.036763925106266686	0.03933241728257823	FALSE	FALSE	-0.036763925106266686
2332	APPL1	0.002467234788909733	0.013120903870736592	-0.03671072872257168	0.06282707934255724	FALSE	FALSE	-0.03671072872257168
5332	PDLIM2	0.00017454468326637352	0.0014705297311131047	-0.03670830215485717	0.0514317131845595	FALSE	FALSE	-0.03670830215485717
3894	B3GALT4	8.285911835756938e-06	0.00011109693990884456	-0.03670201672641391	0.04232089498019838	FALSE	FALSE	-0.03670201672641391
5966	RAB14	0.01847079594420731	0.06506139231378856	-0.03667247333167038	0.09014526440338655	FALSE	FALSE	-0.03667247333167038
924	UHMK1	0.0038461221635784125	0.018906410553281218	-0.0366669591379271	0.07856204728801529	FALSE	FALSE	-0.0366669591379271
1362	CLIP4	5.106479779217948e-14	6.494464442611763e-12	-0.03665456026369145	0.03055526700112727	FALSE	FALSE	-0.03665456026369145
5860	FGD3	0.007658886765233537	0.03277093460213563	-0.036613037202423766	0.07082059008928089	FALSE	FALSE	-0.036613037202423766
1371	YIPF4	0.00044214959867962207	0.0032323902725995327	-0.036536010472668586	0.05984360113546446	FALSE	FALSE	-0.036536010472668586
832	FDPS	0.005587776488309094	0.025516374300128042	-0.03649112300079339	0.08330996173736338	FALSE	FALSE	-0.03649112300079339
9541	RPA1	0.00019144105849580026	0.001586133370627299	-0.036490015862478464	0.05406715116137034	FALSE	FALSE	-0.036490015862478464
7636	DDIT3	9.959563858945325e-05	0.0009122304805407457	-0.03645583162339056	0.04656327924267812	FALSE	FALSE	-0.03645583162339056
9131	THUMPD1	0.0007895390632819683	0.0052148837025060395	-0.036388438609312616	0.06583201890061427	FALSE	FALSE	-0.036388438609312616
3103	CDKN2AIP	0.0001709220290047022	0.0014451010302342397	-0.036371769728323525	0.052762954462464755	FALSE	FALSE	-0.036371769728323525
7235	FAM204A	0.0022988879231155617	0.012402168375833276	-0.036358529751436004	0.07165079561920909	FALSE	FALSE	-0.036358529751436004
6327	PRR5L	6.751848166029043e-07	1.2894304285124155e-05	-0.03634006311429961	0.03792605650889409	FALSE	FALSE	-0.03634006311429961
11245	PSENEN	0.013181798929689023	0.0501076013368624	-0.03633512398754515	0.07575992677699436	FALSE	FALSE	-0.03633512398754515
7145	HPS1	0.005189452037176273	0.02401539119204218	-0.03627867605685727	0.07099930032120122	FALSE	FALSE	-0.03627867605685727
11392	ZNF428	0.004413094049483403	0.02103610022391311	-0.03622984373292791	0.09770594640598669	FALSE	FALSE	-0.03622984373292791
5647	SHARPIN	0.00034299768514791274	0.002599742986445527	-0.03622726936762281	0.05320547673609349	FALSE	FALSE	-0.03622726936762281
4835	GIMAP5	0.00550917556012965	0.02520558508279754	-0.036225076588824304	0.0619478405121859	FALSE	FALSE	-0.036225076588824304
6426	EML3	5.1138293341276864e-05	0.000523423199396374	-0.03612380299252639	0.04591711047311108	FALSE	FALSE	-0.03612380299252639
8264	RALGAPA1	0.0006463052532642722	0.004422770064553162	-0.03611505068793482	0.056578501803534374	FALSE	FALSE	-0.03611505068793482
6663	CREBZF	6.034169628801097e-05	0.000602157745511829	-0.03603764505890196	0.04460763407895317	FALSE	FALSE	-0.03603764505890196
2460	PARP9	0.00819006545994009	0.03464693297012872	-0.036022690629963654	0.07629002849002937	FALSE	FALSE	-0.036022690629963654
2028	STK25	4.278013989700199e-08	1.1265122741600414e-06	-0.036018318508511254	0.036505651728479895	FALSE	FALSE	-0.036018318508511254
5034	ARHGEF9	9.560285950872747e-13	9.292131588836073e-11	-0.036017310125859126	0.029685022728638603	FALSE	FALSE	-0.036017310125859126
382	DMAP1	3.1906912969262894e-06	4.928257681492738e-05	-0.03594284230984276	0.03993844649234375	FALSE	FALSE	-0.03594284230984276
4495	SUMF2	0.0005432877827008209	0.0038251487529237416	-0.03594167605249159	0.055600674754226365	FALSE	FALSE	-0.03594167605249159
3799	HLA-E	0.3895740885520911	0.5721570305454852	-0.03588899561674918	1.0558545804333377	FALSE	FALSE	-0.03588899561674918
9757	UNC119	2.863571782164549e-07	6.071746554989957e-06	-0.035866514259606706	0.03671373516321182	FALSE	FALSE	-0.035866514259606706
4089	AKIRIN2	0.009284257759059871	0.03811812758344516	-0.03580474561565776	0.09017726126816365	FALSE	FALSE	-0.03580474561565776
9277	BRD7	1.010909983308787e-06	1.8366913146590497e-05	-0.03579522073275177	0.03795727429887304	FALSE	FALSE	-0.03579522073275177
10484	TMEM230	0.03555697308912545	0.10734434678800372	-0.03577995861610216	0.0974774145692974	FALSE	FALSE	-0.03577995861610216
8183	OXA1L	0.014228368890418527	0.05317291343699703	-0.03576647947584079	0.09367332539775156	FALSE	FALSE	-0.03576647947584079
9675	STX8	7.204384678624563e-05	0.0006957061295069197	-0.03576637736114184	0.05012674188265553	FALSE	FALSE	-0.03576637736114184
8134	ANKRD10	0.0019459629112384034	0.01085074002045481	-0.03575688069413951	0.051776232291738715	FALSE	FALSE	-0.03575688069413951
908	UFC1	0.028025685262588737	0.08968069253593372	-0.03565330414265738	0.13463906451866225	FALSE	FALSE	-0.03565330414265738
9189	C16orf54	7.76558940782932e-06	0.0001050199336771488	-0.035606808364273726	0.038624080230373066	FALSE	FALSE	-0.035606808364273726
4435	TRGC2	7.841226768164682e-05	0.0007433930690991972	-0.03560588261391088	0.03988637636137473	FALSE	FALSE	-0.03560588261391088
3384	SNX2	0.00047137820791401104	0.0034015611445833535	-0.03554456811164937	0.05587370396628008	FALSE	FALSE	-0.03554456811164937
6067	PRRC2B	0.011409769661013886	0.044605557978227926	-0.03547185169708144	0.05819446626421693	FALSE	FALSE	-0.03547185169708144
7903	VPS37B	0.0095856707062551	0.039005001120925704	-0.035393287872384174	0.06464492924027629	FALSE	FALSE	-0.035393287872384174
2087	3	0.010236211060412764	0.040939874992599413	-0.03532367789444745	0.09583405635573648	FALSE	FALSE	-0.03532367789444745
9616	ACADVL	0.02127797874240173	0.07232818762166979	-0.03517608453326013	0.08558251515611426	FALSE	FALSE	-0.03517608453326013
1522	WBP1	0.008273037336872907	0.034911458299440735	-0.035139350113927395	0.05827203429171017	FALSE	FALSE	-0.035139350113927395
6355	ARFGAP2	0.0017471966189613747	0.00997027951297529	-0.03512526365993016	0.0581660815125162	FALSE	FALSE	-0.03512526365993016
8124	ERCC5	0.0007459556435649066	0.004982066882021486	-0.03510679164833593	0.050836186652833765	FALSE	FALSE	-0.03510679164833593
7185	CUEDC2	0.0004907018823341339	0.003521213087217629	-0.035084149057458276	0.05313712727713894	FALSE	FALSE	-0.035084149057458276
2825	RFC1	0.000880382815300789	0.005678062211748636	-0.03497814862549055	0.06516442376491312	FALSE	FALSE	-0.03497814862549055
603	HENMT1	8.976750738322862e-05	0.0008351521795848235	-0.03489688951018679	0.04440415312040162	FALSE	FALSE	-0.03489688951018679
4047	SMAP1	0.009505220910252906	0.03878618891252835	-0.034856562265788385	0.07960346632189566	FALSE	FALSE	-0.034856562265788385
10285	LPIN2	0.0021159544462804564	0.011598457315581318	-0.03481019681800734	0.06393590352945513	FALSE	FALSE	-0.03481019681800734
7529	LETMD1	8.152303566659698e-05	0.0007674077884993441	-0.03477437068204948	0.04672858553853902	FALSE	FALSE	-0.03477437068204948
5253	GDI1	0.007156756421308526	0.03105590672114099	-0.03475388862322329	0.06782938957601399	FALSE	FALSE	-0.03475388862322329
1570	KRCC1	0.009217507272052335	0.037932977431113825	-0.034603264067814506	0.06754210433402619	FALSE	FALSE	-0.034603264067814506
5722	HACD4	0.00024791267428154193	0.001970609056539783	-0.03456647321667446	0.037622458273907755	FALSE	FALSE	-0.03456647321667446
822	KRTCAP2	0.1929844905206674	0.3636711198257533	-0.034558322851360915	0.27762337144319116	FALSE	FALSE	-0.034558322851360915
1452	USP34	0.008250581269819321	0.03482898978837923	-0.034557339325576295	0.08146522906112981	FALSE	FALSE	-0.034557339325576295
7496	DDX23	6.420394265233848e-06	8.914728622633062e-05	-0.034528193640712884	0.04117607490195856	FALSE	FALSE	-0.034528193640712884
9299	NLRC5	0.0005435409427179403	0.0038251487529237416	-0.0344764429861767	0.05282701049919252	FALSE	FALSE	-0.0344764429861767
2420	GTPBP8	0.0011438075615937539	0.00701961981460643	-0.0344366343769598	0.05550782114073828	FALSE	FALSE	-0.0344366343769598
2750	ADD1	5.932878650732937e-05	0.0005930398350293667	-0.034429155818876185	0.046730504512980386	FALSE	FALSE	-0.034429155818876185
2708	FYTTD1	0.001979320684357692	0.011000826955600285	-0.034397986650636224	0.061002964427718874	FALSE	FALSE	-0.034397986650636224
6811	TBRG1	0.03624338491856107	0.10886675042748684	-0.03437267832867019	0.14518216491906677	FALSE	FALSE	-0.03437267832867019
633	LRIF1	4.2262212795229825e-05	0.00044242097545269053	-0.03436928167131565	0.043392948070903874	FALSE	FALSE	-0.03436928167131565
3326	ARRDC3	9.311689220153923e-09	2.9925065759930147e-07	-0.03435321876044796	0.03165399512251863	FALSE	FALSE	-0.03435321876044796
11085	TPM4	0.06390766210976861	0.16512465368573856	-0.03432336230353528	0.08795445444134924	FALSE	FALSE	-0.03432336230353528
230	STX12	9.17580363962515e-05	0.0008510219744896716	-0.03431057915556412	0.041621516940075085	FALSE	FALSE	-0.03431057915556412
8459	GPR65	0.014385505020504615	0.05370977905063482	-0.03428555299263466	0.08270204512136324	FALSE	FALSE	-0.03428555299263466
10981	DNM2	0.0019251350855191008	0.010759352679981068	-0.03424114384750718	0.050217173000821826	FALSE	FALSE	-0.03424114384750718
1330	OST4	0.24653975439237052	0.43109298870276286	-0.034177768240664236	0.4223203637847653	FALSE	FALSE	-0.034177768240664236
1059	TMEM183A	0.001030528720542333	0.006445076653866542	-0.034176075286444806	0.05777045696199714	FALSE	FALSE	-0.034176075286444806
4517	AUTS2	3.749762461857743e-05	0.00040204852225568896	-0.034136959982289196	0.041594392868218484	FALSE	FALSE	-0.034136959982289196
6127	FBXW5	0.011316658202202644	0.04430507861648651	-0.034115171930208014	0.06995724335312843	FALSE	FALSE	-0.034115171930208014
4801	TCAF2	0.006958897324056859	0.030395914325575358	-0.0340068309218512	0.04908863152099121	FALSE	FALSE	-0.0340068309218512
699	PEX11B	0.00018985758386553967	0.0015765388266475808	-0.034001445715096064	0.04798069879122369	FALSE	FALSE	-0.034001445715096064
3123	FRG1	0.007999225010180052	0.03399599537742713	-0.03395873221141693	0.07226206267228374	FALSE	FALSE	-0.03395873221141693
1478	ARHGAP25	0.10046796597414785	0.2310685904618964	-0.03393512221812817	0.10942651418896464	FALSE	FALSE	-0.03393512221812817
1681	DBI	0.1650026146884978	0.32648233343280225	-0.033884387336123645	0.18994955542799716	FALSE	FALSE	-0.033884387336123645
3618	PHYKPL	0.004253997719871884	0.020471945131138976	-0.03378949590851009	0.06512322982797376	FALSE	FALSE	-0.03378949590851009
1134	MIA3	0.0009210366545885309	0.0058854706116399525	-0.03378629004440885	0.05209707912783344	FALSE	FALSE	-0.03378629004440885
4315	C7orf50	0.002465861357679789	0.013120903870736592	-0.03378507272970821	0.059139356299654236	FALSE	FALSE	-0.03378507272970821
12078	VPS26C	0.00012232988431416932	0.001094674648386031	-0.033768530148478346	0.045269580822099344	FALSE	FALSE	-0.033768530148478346
4633	PVRIG	5.721220219564688e-14	7.124707054676651e-12	-0.03369962288090413	0.024966661893798935	FALSE	FALSE	-0.03369962288090413
10095	1	0.05358767426445166	0.1457247259539401	-0.03368835936088708	0.09688017975200307	FALSE	FALSE	-0.03368835936088708
11882	LGALS1	0.12078328448829141	0.26402709198345653	-0.03365798292517843	0.10228605484807646	FALSE	FALSE	-0.03365798292517843
10372	C18orf32	5.8511462885239723e-05	0.0005858496974816088	-0.03365756103023804	0.044142011159232684	FALSE	FALSE	-0.03365756103023804
6659	CCDC90B	0.002427048671819943	0.012976461033813691	-0.033622914587775936	0.05886587175068917	FALSE	FALSE	-0.033622914587775936
11597	LENG1	0.00016783429299294515	0.0014250418840416614	-0.03361661841041701	0.043929564177796435	FALSE	FALSE	-0.03361661841041701
4445	TRGV2	0.03584402580520773	0.10795999396099845	-0.03358799673519295	0.04509686309021789	FALSE	FALSE	-0.03358799673519295
989	TOR1AIP1	0.0009708004470454937	0.006142497085661006	-0.03357554411637891	0.05561368754157772	FALSE	FALSE	-0.03357554411637891
2719	ATP5ME	0.050367350906230776	0.13896646205492474	-0.033539293398251735	0.12677470024142948	FALSE	FALSE	-0.033539293398251735
4457	COA1	0.013611846550549518	0.05134984370256625	-0.033495314209751416	0.06072021577652399	FALSE	FALSE	-0.033495314209751416
2265	GNAI2	0.00972665940066729	0.039404341963733464	-0.033473268183693936	0.06723150995451134	FALSE	FALSE	-0.033473268183693936
2254	APEH	0.0006723739901607874	0.004562169882026561	-0.03346305133934112	0.055523364890318415	FALSE	FALSE	-0.03346305133934112
2644	AP2M1	0.09948309462478559	0.2295542166066998	-0.03343065410748484	0.15006314608183774	FALSE	FALSE	-0.03343065410748484
5400	PLEKHA2	0.006838158022580925	0.029967074472124253	-0.03341813162071889	0.05939930787914759	FALSE	FALSE	-0.03341813162071889
9059	NMRAL1	0.0021237978433392	0.011636115131585762	-0.033411174385045705	0.049887803255931125	FALSE	FALSE	-0.033411174385045705
6016	FAM102A	0.0038886023986036498	0.019076012176982616	-0.03340370120141993	0.04786397580783089	FALSE	FALSE	-0.03340370120141993
5010	SMC1A	1.798044662771898e-05	0.00021625376200641895	-0.03338572095271801	0.04134239890455426	FALSE	FALSE	-0.03338572095271801
4775	FMC1	2.3229655770986413e-05	0.00026600625933155417	-0.03336660669341196	0.03967477494052478	FALSE	FALSE	-0.03336660669341196
3975	UBR2	0.006342076322226211	0.028259233109286006	-0.03333799307987466	0.05645711213350296	FALSE	FALSE	-0.03333799307987466
9502	SPG7	0.000702219711389774	0.004724274985742684	-0.033269667597361566	0.05288946129284896	FALSE	FALSE	-0.033269667597361566
6262	3	0.007979905605562148	0.03393801903752952	-0.03323838019104914	0.05148813165530756	FALSE	FALSE	-0.03323838019104914
597	RNPC3	0.00017570557455743577	0.001479267706925454	-0.03323574401947888	0.04105355529042033	FALSE	FALSE	-0.03323574401947888
1543	TGOLN2	0.013243882100431651	0.0502217587344703	-0.033204244322081786	0.0824752351157851	FALSE	FALSE	-0.033204244322081786
10598	SAMHD1	0.03277839631194612	0.10116744314367279	-0.03312980808100523	0.07747165122008944	FALSE	FALSE	-0.03312980808100523
7955	ZMYM2	0.004265664606207757	0.020471945131138976	-0.03311560876339337	0.056792429244363465	FALSE	FALSE	-0.03311560876339337
6295	HTATIP2	0.028484521743851583	0.09080865531939884	-0.03309441190167453	0.08161237677002883	FALSE	FALSE	-0.03309441190167453
1019	RGS1	0.0007662929528611271	0.0050838136800525945	-0.032961321514966994	0.04481443335580361	FALSE	FALSE	-0.032961321514966994
3028	ELF2	0.015241682647476327	0.0561350326711582	-0.03295830913134797	0.06004851781315618	FALSE	FALSE	-0.03295830913134797
9917	COA3	0.01032421043972313	0.04123820107146342	-0.0329408260199962	0.06858203909613869	FALSE	FALSE	-0.0329408260199962
3914	RPS10	0.09676973953238628	0.2245501234684934	-0.03291532959200579	0.18085478188155532	FALSE	FALSE	-0.03291532959200579
740	MRPS21	0.10067014385706885	0.23144453265601117	-0.03280242298171435	0.20101564408122718	FALSE	FALSE	-0.03280242298171435
9994	CALCOCO2	0.005497790265972226	0.0251727624012631	-0.032802132760991025	0.06533117933319761	FALSE	FALSE	-0.032802132760991025
4230	UTRN	0.01335232796266201	0.05059495429274939	-0.03279593063664429	0.054632587219987594	FALSE	FALSE	-0.03279593063664429
6549	CCS	0.006196758540856696	0.027746160432937008	-0.03274118103463368	0.0640618948251396	FALSE	FALSE	-0.03274118103463368
7582	BLOC1S1	0.027468724951816164	0.08832399322188333	-0.032730362251002836	0.0874453692389773	FALSE	FALSE	-0.032730362251002836
10330	NPC1	0.0022420894489353902	0.012172651844696908	-0.03272317660087148	0.04840538544894813	FALSE	FALSE	-0.03272317660087148
4694	PIK3CG	0.008449229856159653	0.03550458450980269	-0.032660857074993985	0.043804999825048756	FALSE	FALSE	-0.032660857074993985
2638	KLHL24	0.0004673678611962629	0.0033801468727170736	-0.03264656907882777	0.04514637435992043	FALSE	FALSE	-0.03264656907882777
9942	UBTF	1.6804483744041315e-05	0.0002041642308536727	-0.0326274924407266	0.03773477607055918	FALSE	FALSE	-0.0326274924407266
449	CZIB	0.0001440815504874018	0.0012628261994698596	-0.03255639642519727	0.042405284525125056	FALSE	FALSE	-0.03255639642519727
9584	SLC25A11	0.0005142323901657102	0.00364629194806113	-0.03254864108253492	0.04837930798143535	FALSE	FALSE	-0.03254864108253492
702	LIX1L	4.5044600823421307e-05	0.0004690838003867611	-0.03250261691282668	0.03558956796182441	FALSE	FALSE	-0.03250261691282668
10184	RHBDF2	1.9075435364846417e-05	0.00022719082924445617	-0.032502458366320416	0.038180215107156086	FALSE	FALSE	-0.032502458366320416
6275	C11orf58	0.12384675710270554	0.2687580288914222	-0.03246675584289287	0.24212869627135142	FALSE	FALSE	-0.03246675584289287
10969	ICAM3	0.06272576206508475	0.1629479542564294	-0.03246657311132633	0.12614915064790033	FALSE	FALSE	-0.03246657311132633
8647	SNAP23	0.009822360822565742	0.0396924968313384	-0.03246229504288611	0.06777686827755594	FALSE	FALSE	-0.03246229504288611
5436	RPS20	0.2225170664947113	0.40081234442432934	-0.03245248128287125	0.3701643733235149	FALSE	FALSE	-0.03245248128287125
3391	LMNB1	0.06962216598365562	0.1766411278299242	-0.03239121246350138	0.09214891671360313	FALSE	FALSE	-0.03239121246350138
8769	DPP8	0.0005414747910671417	0.003819074411331964	-0.03235294363645549	0.04405175549159577	FALSE	FALSE	-0.03235294363645549
8547	GPR132	6.998693158987552e-05	0.0006791273227957432	-0.03229687997950313	0.04065018664319794	FALSE	FALSE	-0.03229687997950313
9241	STX4	0.009732365678542026	0.039412647965082245	-0.03229234931154446	0.06072325862266801	FALSE	FALSE	-0.03229234931154446
1942	ZFAND2B	0.014703616363097237	0.05465812675951209	-0.03226486433415345	0.06717219925352506	FALSE	FALSE	-0.03226486433415345
225	WASF2	0.07551477315293138	0.18823584508825994	-0.032246510560631686	0.11896894542040763	FALSE	FALSE	-0.032246510560631686
5500	DECR1	0.012262468882503435	0.047365563330707294	-0.0322385724864028	0.07851732003804925	FALSE	FALSE	-0.0322385724864028
10645	CTSA	0.020102614801775973	0.06935837228145217	-0.032234117060853884	0.0703862313326303	FALSE	FALSE	-0.032234117060853884
1730	MBD5	0.00017915425395023812	0.001504065383409478	-0.032223550876741495	0.040973284300658615	FALSE	FALSE	-0.032223550876741495
8505	BCL11B	0.009304245879883408	0.03815857958627998	-0.03220934081021396	0.06643778823025816	FALSE	FALSE	-0.03220934081021396
9064	NUDT16L1	0.003938351898606293	0.01929631022452387	-0.032166839597619484	0.0590019669103158	FALSE	FALSE	-0.032166839597619484
212	RPS6KA1	3.248539740346921e-05	0.00035531832201141295	-0.0321209175426102	0.03898096159584336	FALSE	FALSE	-0.0321209175426102
3903	CUTA	0.13969716216277747	0.2931507062762866	-0.03210466786933258	0.14765394418270558	FALSE	FALSE	-0.03210466786933258
2736	TACC3	7.170951005383494e-05	0.0006930373425170547	-0.032103216765715925	0.04112420977323086	FALSE	FALSE	-0.032103216765715925
3445	FAM13B	0.01023121942709567	0.04093515001704442	-0.03207583390302386	0.06398038314727994	FALSE	FALSE	-0.03207583390302386
9983	CDK5RAP3	0.010031058370885543	0.04030968162149132	-0.03207179231072859	0.0748644053219975	FALSE	FALSE	-0.03207179231072859
8739	RORA	0.18817703462845387	0.35748553138140254	-0.032070120854340516	0.17561955414035102	FALSE	FALSE	-0.032070120854340516
10196	SEC14L1	0.003813908048535483	0.018771210671157553	-0.03206316630589625	0.05398925018000912	FALSE	FALSE	-0.03206316630589625
3794	ZNRD1	0.050937445789069766	0.14011899779298875	-0.0320378418605567	0.12036337784745478	FALSE	FALSE	-0.0320378418605567
136	NECAP2	0.021615531736838438	0.0732465084789976	-0.03203186008898138	0.06999393781477756	FALSE	FALSE	-0.03203186008898138
7164	MRPL43	0.05488572901659013	0.14848583172512672	-0.03202060059980771	0.10214249243596932	FALSE	FALSE	-0.03202060059980771
7662	TBK1	0.0014087568983222707	0.008362308202305236	-0.03194407369463159	0.042999050092774556	FALSE	FALSE	-0.03194407369463159
1321	HADHA	0.05837419446113378	0.15504632188021647	-0.031905662444452955	0.10784786419822025	FALSE	FALSE	-0.031905662444452955
8289	NEMF	0.07039788351786747	0.17815552444032717	-0.031851842623648575	0.0892189741676504	FALSE	FALSE	-0.031851842623648575
11534	NR1H2	0.03016085546485814	0.09477419524918576	-0.03182977509975974	0.09274401309428276	FALSE	FALSE	-0.03182977509975974
8914	UNC45A	0.0016578217985088715	0.009565279730296118	-0.03173688565769139	0.046585061657544856	FALSE	FALSE	-0.03173688565769139
2286	TEX264	0.002572796869110953	0.013585594774832793	-0.03173065934828437	0.0567248949872983	FALSE	FALSE	-0.03173065934828437
9923	IFI35	0.01754063968353736	0.06270883594996685	-0.0317009600942635	0.08666105191428941	FALSE	FALSE	-0.0317009600942635
5674	COMMD5	0.0007248476671041439	0.00485737324003926	-0.0316578838146802	0.040968986285197274	FALSE	FALSE	-0.0316578838146802
10039	VEZF1	0.004592791710434368	0.021727530553229093	-0.03165432592359048	0.050725535485264546	FALSE	FALSE	-0.03165432592359048
7906	ARL6IP4	0.11713186313824464	0.2581219214410534	-0.031639261318266464	0.20612174762533858	FALSE	FALSE	-0.031639261318266464
10784	NDUFS7	0.046293332538803196	0.13111102111828263	-0.031632242276328125	0.11258576749981224	FALSE	FALSE	-0.031632242276328125
10446	PSMF1	0.019722760329512215	0.0683040555444144	-0.03161477528834987	0.09783083333597556	FALSE	FALSE	-0.03161477528834987
1344	NRBP1	0.02637587218371885	0.0856159522010206	-0.03157353169888984	0.09958141667115224	FALSE	FALSE	-0.03157353169888984
6175	TALDO1	0.058158314956915105	0.15454159931316294	-0.03154265006414428	0.09870027181390045	FALSE	FALSE	-0.03154265006414428
10053	SKA2	1.358365050610263e-05	0.00016915889770880932	-0.03153456150509589	0.03209268836425496	FALSE	FALSE	-0.03153456150509589
11600	TSEN34	0.000316776066580624	0.002432318743611281	-0.0314766678452492	0.04560030481064475	FALSE	FALSE	-0.0314766678452492
3530	CCDC69	0.00302409691081968	0.015483117160106755	-0.03143101451313188	0.04549973570197434	FALSE	FALSE	-0.03143101451313188
6326	COMMD9	4.762304277557306e-06	6.901011834933041e-05	-0.03140013825284417	0.030353083189625246	FALSE	FALSE	-0.03140013825284417
11405	ZNF224	5.2202332126193736e-06	7.473998569684385e-05	-0.03133124173418563	0.03534178928072964	FALSE	FALSE	-0.03133124173418563
11972	PARVG	0.0024071265159513033	0.012879156863136032	-0.03133030523490711	0.04594213315805832	FALSE	FALSE	-0.03133030523490711
4621	COPS6	0.029590814077138573	0.09343850562392807	-0.03114760591511241	0.0963969418600008	FALSE	FALSE	-0.03114760591511241
5678	WASHC1	0.01601119922511072	0.05837568976401301	-0.03114001718064309	0.06932844642307852	FALSE	FALSE	-0.03114001718064309
5245	MECP2	0.0013124078298162437	0.007872471452811437	-0.03106458935209515	0.04650128813436279	FALSE	FALSE	-0.03106458935209515
8237	SDR39U1	0.004002416562470743	0.01955733854750251	-0.031056336872082653	0.05562421325158764	FALSE	FALSE	-0.031056336872082653
9200	INO80E	0.022111263772539545	0.07448299757698232	-0.031039224598321803	0.06954414064233953	FALSE	FALSE	-0.031039224598321803
1372	BIRC6	0.01876049755646017	0.06582968837319675	-0.030949487275776295	0.07364047749282478	FALSE	FALSE	-0.030949487275776295
2586	RSRC1	0.0014761474077053546	0.008684715678699564	-0.030868934901678427	0.04845772139437787	FALSE	FALSE	-0.030868934901678427
2229	UQCRC1	0.04369878063967968	0.12588407772225796	-0.03081357261147412	0.10188446941700849	FALSE	FALSE	-0.03081357261147412
4566	ABCB1	0.0053271317129501535	0.024513417870792566	-0.030749095240774085	0.03464548088706933	FALSE	FALSE	-0.030749095240774085
2312	GLT8D1	0.00029938295234098076	0.002315086154745424	-0.030740477297628507	0.040314989507004816	FALSE	FALSE	-0.030740477297628507
2562	COMMD2	0.005346745663344978	0.024584747848188156	-0.030740469235941748	0.06288786109778788	FALSE	FALSE	-0.030740469235941748
10587	PHF20	0.00627256580092235	0.0280373646353298	-0.030730757590625837	0.059528613386603146	FALSE	FALSE	-0.030730757590625837
3235	SREK1IP1	0.013875670115882041	0.052099131983470416	-0.030725694851341065	0.06312937998732963	FALSE	FALSE	-0.030725694851341065
942	MPC2	0.010534664272372598	0.04191078581571195	-0.030716595894218855	0.07638716225113189	FALSE	FALSE	-0.030716595894218855
978	CACYBP	0.03951262849921544	0.11657785629519264	-0.03071123218529507	0.09338465740541359	FALSE	FALSE	-0.03071123218529507
11337	PLD3	0.002856610879026134	0.014777491587519441	-0.03065530020255978	0.05471833468838172	FALSE	FALSE	-0.03065530020255978
7802	GIT2	0.0012092164220948933	0.007334440551062632	-0.030638144933136217	0.04704411923885346	FALSE	FALSE	-0.030638144933136217
1116	NSL1	0.002519804897080429	0.013341128230556479	-0.030621747462268013	0.052511962795412384	FALSE	FALSE	-0.030621747462268013
7274	MGMT	0.000884849298335782	0.005698855241972034	-0.030613583660809872	0.047302802565035884	FALSE	FALSE	-0.030613583660809872
11050	STX10	0.00021983045613644083	0.0017817444766855255	-0.03059949989404156	0.045029934003175086	FALSE	FALSE	-0.03059949989404156
4646	MOSPD3	4.159460272345007e-06	6.108887906128325e-05	-0.03052407340910808	0.02795744765646659	FALSE	FALSE	-0.03052407340910808
8013	NHLRC3	5.2609716210819944e-08	1.3525788329039837e-06	-0.030495016402799023	0.029296421915195978	FALSE	FALSE	-0.030495016402799023
10734	STMN3	4.014863216156624e-05	0.00042400785997484487	-0.030485733370495812	0.034672902898935536	FALSE	FALSE	-0.030485733370495812
8328	AP5M1	1.6331591364045745e-05	0.0001992287497522111	-0.030414844271593296	0.03268166835335168	FALSE	FALSE	-0.030414844271593296
10563	DYNLRB1	0.0003695897464416499	0.0027719230983123742	-0.030402821609406418	0.04434893621930054	FALSE	FALSE	-0.030402821609406418
11002	ACP5	1.2121522380716568e-14	1.8114100007683323e-12	-0.03038225725419456	0.02315953252583065	FALSE	FALSE	-0.03038225725419456
1484	SNRNP27	0.0004127661917524799	0.0030423056858205283	-0.03037496579442448	0.04110540396110578	FALSE	FALSE	-0.03037496579442448
4345	RNF216	0.017928830419051384	0.06371556708078457	-0.030358022816085576	0.06246661119259797	FALSE	FALSE	-0.030358022816085576
2039	CRBN	0.046055674261745554	0.1308059363711755	-0.03034108252497559	0.08699698983848869	FALSE	FALSE	-0.03034108252497559
10457	IDH3B	0.0035870728850974495	0.0178383761819218	-0.03030076334226394	0.05546495038774107	FALSE	FALSE	-0.03030076334226394
1481	AAK1	0.01248658804075069	0.048029974268717655	-0.03028835909357046	0.06966890895521487	FALSE	FALSE	-0.03028835909357046
9295	MT1F	7.040094901530593e-07	1.3380657320794634e-05	-0.030280888597173608	0.029124154799750872	FALSE	FALSE	-0.030280888597173608
11184	ZNF493	2.7306649942905503e-06	4.306741425691759e-05	-0.030271700961497044	0.03326354163710947	FALSE	FALSE	-0.030271700961497044
5456	MYBL1	8.546142347518028e-05	0.0008000715095111827	-0.030270510519085605	0.03712084736336361	FALSE	FALSE	-0.030270510519085605
9138	METTL9	0.01577389083025012	0.05766876601701535	-0.030270472897880728	0.07895490510897203	FALSE	FALSE	-0.030270472897880728
9588	SPAG7	0.03998635495160205	0.11759824685028351	-0.030259208034249214	0.08869647953030352	FALSE	FALSE	-0.030259208034249214
7883	RNF34	0.0024536838219634885	0.013089598434437084	-0.03025655842653436	0.04881955234261302	FALSE	FALSE	-0.03025655842653436
7251	PLEKHA1	0.00024383929952533962	0.0019470592558935467	-0.030254916529664402	0.03993857213719325	FALSE	FALSE	-0.030254916529664402
11000	ELOF1	0.0017467091233340656	0.00997027951297529	-0.030236116676141962	0.05100441856333962	FALSE	FALSE	-0.030236116676141962
990	CEP350	0.023387396078502782	0.07799060533291513	-0.03021653483900388	0.0679349471648018	FALSE	FALSE	-0.03021653483900388
7578	NCKAP1L	0.023932540853101366	0.07940980457919146	-0.030213460649119707	0.06840135355274399	FALSE	FALSE	-0.030213460649119707
10002	SPOP	0.005029951167814029	0.023398080237827516	-0.03015370742686056	0.05986440876861671	FALSE	FALSE	-0.03015370742686056
11165	GMIP	0.0023133520212157053	0.012474570777462227	-0.030136355989725853	0.047949467813233275	FALSE	FALSE	-0.030136355989725853
2558	HLTF	1.224405012427564e-16	2.6138860577806297e-14	-0.030133757439360476	0.022535635625774212	FALSE	FALSE	-0.030133757439360476
1531	DOK1	4.010409569159426e-11	2.484168207217665e-09	-0.030118729783434106	0.026101787877208616	FALSE	FALSE	-0.030118729783434106
11752	DGCR6L	0.0021971349679635634	0.011966628037359636	-0.0301068636523318	0.05234982137749722	FALSE	FALSE	-0.0301068636523318
122	EFHD2	0.00584482798794529	0.02653813847166196	-0.030091992527490008	0.05934934076163676	FALSE	FALSE	-0.030091992527490008
3090	HPF1	9.41154840915817e-06	0.0001236429244302043	-0.030080117662893716	0.030841224929922587	FALSE	FALSE	-0.030080117662893716
4648	GNB2	0.025224877927999784	0.08271075579518306	-0.030051818455140024	0.07283062691038306	FALSE	FALSE	-0.030051818455140024
4291	MPC1	0.004729149055874217	0.02222365446657872	-0.03004745976983222	0.05019893160694606	FALSE	FALSE	-0.03004745976983222
901	TSTD1	0.07032823436025802	0.17801694723203146	-0.030045616330793286	0.10687091608713199	FALSE	FALSE	-0.030045616330793286
8977	GNPTG	0.006765816712979267	0.029715407348885794	-0.029997230086864602	0.06221380627968094	FALSE	FALSE	-0.029997230086864602
11745	COMT	0.0012274275365358606	0.007414803536779289	-0.02999074311625237	0.04437420810197855	FALSE	FALSE	-0.02999074311625237
11738	C22orf39	0.000992970275299227	0.006247873495369609	-0.02998805857456156	0.04622145739952466	FALSE	FALSE	-0.02998805857456156
5495	RMDN1	4.5218725900451394e-10	2.0476888944693046e-08	-0.029924631910369138	0.025536413079538904	FALSE	FALSE	-0.029924631910369138
3720	TRIM38	0.012210502171758255	0.04721104575141331	-0.029900043765753597	0.06077633510742869	FALSE	FALSE	-0.029900043765753597
4730	ARF5	0.2058664247334219	0.3795701893411565	-0.029877858003792293	0.22266963427717038	FALSE	FALSE	-0.029877858003792293
8984	TMEM204	2.454091412634172e-06	3.943368661027087e-05	-0.029849139588327123	0.03128248145731238	FALSE	FALSE	-0.029849139588327123
10200	TMC8	2.9621627046714353e-05	0.0003285032943816977	-0.02984678557579344	0.034101743830682395	FALSE	FALSE	-0.02984678557579344
11988	TBC1D22A	0.0066625427895050755	0.02940225140219017	-0.02983735340228518	0.0492104486975964	FALSE	FALSE	-0.02983735340228518
8731	MINDY2	0.0004380161697381201	0.0032047021476249854	-0.029829031054320776	0.036979155548207174	FALSE	FALSE	-0.029829031054320776
2735	SLBP	0.017164815435392215	0.0617902344264119	-0.02982737034684838	0.06372321283275431	FALSE	FALSE	-0.02982737034684838
2462	PARP15	4.8782283315501994e-05	0.0005018865723208488	-0.029821099698164186	0.03395668384074778	FALSE	FALSE	-0.029821099698164186
3681	TMEM14B	0.11157317295794113	0.24862204710385574	-0.029814643630684534	0.13809443241977074	FALSE	FALSE	-0.029814643630684534
2093	CAPN7	0.0007781317284820944	0.005153775520223511	-0.029727776268625297	0.04809489835198824	FALSE	FALSE	-0.029727776268625297
4616	TRIM4	0.002162865500616553	0.011817667760452875	-0.029717967883068276	0.0424861115352674	FALSE	FALSE	-0.029717967883068276
11458	TMEM160	0.05720324299876309	0.152822557066597	-0.029716258805475328	0.10501537624117617	FALSE	FALSE	-0.029716258805475328
7109	MARCHF5	0.0037729341239853306	0.01860784960901181	-0.029672760630951634	0.04819288870053632	FALSE	FALSE	-0.029672760630951634
10737	ZGPAT	0.0006189220722071972	0.004266947846505529	-0.029648580945131894	0.04108545223517077	FALSE	FALSE	-0.029648580945131894
11758	SNAP29	1.0668914509685658e-05	0.00013759101722037978	-0.029640078552829862	0.029652711411381698	FALSE	FALSE	-0.029640078552829862
4097	LYRM2	0.0037104274059607057	0.018337395468482943	-0.02963789921017596	0.05039495745649585	FALSE	FALSE	-0.02963789921017596
9049	NLRC3	7.235829099538628e-05	0.0006970534801368597	-0.029636642930655984	0.03436558935500972	FALSE	FALSE	-0.029636642930655984
10641	ACOT8	6.566031260115452e-06	9.095817348166887e-05	-0.029594001982157687	0.032494827831623614	FALSE	FALSE	-0.029594001982157687
6500	MRPL49	0.0001324394400624614	0.0011696400054802233	-0.029574899815381778	0.03560647893455122	FALSE	FALSE	-0.029574899815381778
433	TXNDC12	0.0034404820532259886	0.017238458904575312	-0.02955965785294906	0.057676457640799615	FALSE	FALSE	-0.02955965785294906
7476	NELL2	0.001217249629225282	0.007368212312601644	-0.029554200091013085	0.03990501347203534	FALSE	FALSE	-0.029554200091013085
958	METTL18	9.753563660952382e-07	1.788402662065732e-05	-0.029553377798963647	0.02966391301000273	FALSE	FALSE	-0.029553377798963647
10247	SIRT7	0.0052775809161775865	0.024341620313620003	-0.029521192858192026	0.05712516500578298	FALSE	FALSE	-0.029521192858192026
8555	CRIP1	0.029143267036122522	0.09251400887329919	-0.029497969825867706	0.0841607504696041	FALSE	FALSE	-0.029497969825867706
771	PSMB4	0.06034317516730024	0.1586352402896032	-0.02948854302681729	0.09547730333232261	FALSE	FALSE	-0.02948854302681729
2131	CMTM7	0.02569279314926893	0.08380081095666192	-0.02947282273763686	0.061739671696703156	FALSE	FALSE	-0.02947282273763686
11593	NDUFA3	0.18032376870904826	0.34809795816513356	-0.02942981095154764	0.14105465569666453	FALSE	FALSE	-0.02942981095154764
1705	MZT2B	0.008367634326527455	0.03522361562451962	-0.029418325735144708	0.06569633240243057	FALSE	FALSE	-0.029418325735144708
223	SYTL1	0.0021736169702009406	0.0118601510172306	-0.02938830938811131	0.04546472049185208	FALSE	FALSE	-0.02938830938811131
916	SDHC	0.07621292054290563	0.18944980572181966	-0.029387739695580326	0.11609224803261943	FALSE	FALSE	-0.029387739695580326
11856	TOM1	2.026223232087187e-05	0.00023838407723110062	-0.029342735329247124	0.03160373080038018	FALSE	FALSE	-0.029342735329247124
8965	ANTKMT	0.0004941480182278896	0.0035353318718817596	-0.029325721139341846	0.03706120322567302	FALSE	FALSE	-0.029325721139341846
12005	LMF2	0.03628826047632776	0.10894679909455006	-0.029301506519546147	0.060443790183438886	FALSE	FALSE	-0.029301506519546147
11714	USP9Y	0.029574404507833794	0.0934113621905292	-0.029274886829867286	0.05662068445961197	FALSE	FALSE	-0.029274886829867286
4793	TRBC2	0.4732704959687617	0.6452216648770152	-0.02925614072092324	0.51515510029607	FALSE	FALSE	-0.02925614072092324
2528	NCK1	0.021765288481014243	0.07367348166443285	-0.02923452465149292	0.07833219797580272	FALSE	FALSE	-0.02923452465149292
9382	ZFP90	2.569271608307272e-05	0.0002908678227018318	-0.029232470264983785	0.03183229766350675	FALSE	FALSE	-0.029232470264983785
6365	KBTBD4	3.517172674755622e-05	0.0003791505800424117	-0.029188161890940794	0.03351325874882085	FALSE	FALSE	-0.029188161890940794
4852	GALNT11	0.00889031182489614	0.03687844478370346	-0.029185735323226276	0.050360279468359886	FALSE	FALSE	-0.029185735323226276
180	PNRC2	0.042585835210543994	0.12354129093473755	-0.029136010839295567	0.10720889647672703	FALSE	FALSE	-0.029136010839295567
4082	ZNF292	0.14526100378785312	0.30192540995752754	-0.029099013071528707	0.11180992498800352	FALSE	FALSE	-0.029099013071528707
3604	RGS14	0.002109107670314567	0.011584871648170894	-0.02908240062234693	0.040323553147254054	FALSE	FALSE	-0.02908240062234693
5862	CARD19	0.006292519791764404	0.028080281489564558	-0.029038725090714534	0.04346519617000958	FALSE	FALSE	-0.029038725090714534
890	COPA	0.015619513167590953	0.05725715964204303	-0.0290234266964745	0.05983703621796199	FALSE	FALSE	-0.0290234266964745
5627	GSDMD	0.04857636361357373	0.1351793358939185	-0.029020298762011936	0.07196685909837872	FALSE	FALSE	-0.029020298762011936
903	ARHGAP30	0.09919882089335626	0.22898665838580307	-0.028984623110873582	0.10048319741502985	FALSE	FALSE	-0.028984623110873582
9696	TRPV2	0.0008881035402878714	0.005714358355296826	-0.028919938823546727	0.039773402331130844	FALSE	FALSE	-0.028919938823546727
3320	CCNH	0.12935176112845617	0.27723203734146534	-0.02891661472137302	0.11883417830838786	FALSE	FALSE	-0.02891661472137302
1663	ZC3H6	0.0016126308042830355	0.009354197605630126	-0.02891032123124301	0.03764512494980515	FALSE	FALSE	-0.02891032123124301
7323	TNFRSF1A	0.017348005448561254	0.06216888643211924	-0.02881368310483163	0.05541549511544116	FALSE	FALSE	-0.02881368310483163
2944	GPRIN3	0.12615261607847955	0.2720010874811533	-0.028813489624349407	0.11117558773461875	FALSE	FALSE	-0.028813489624349407
9926	NBR1	0.0020345657733135576	0.011265972125967383	-0.028767105365965925	0.0463078782359114	FALSE	FALSE	-0.028767105365965925
918	FCGR3A	0.058541685013503285	0.15538762085622376	-0.028730405880609152	0.048040809799711426	FALSE	FALSE	-0.028730405880609152
11880	SH3BP1	4.223468494196563e-05	0.00044242097545269053	-0.02872743917988177	0.032557877329262824	FALSE	FALSE	-0.02872743917988177
4853	KMT2C	0.03060708943651466	0.09586265502057446	-0.02871983432203893	0.06295987922262836	FALSE	FALSE	-0.02871983432203893
454	HSPB11	0.054982493002622014	0.14864669919636955	-0.02863798132914391	0.09353746089842413	FALSE	FALSE	-0.02863798132914391
5888	XPA	0.01323941518341422	0.0502217587344703	-0.028616354510797914	0.057139091561366984	FALSE	FALSE	-0.028616354510797914
6521	MUS81	0.0014502345126057511	0.008565984979348693	-0.028590234645698126	0.03876903687011112	FALSE	FALSE	-0.028590234645698126
2857	CHIC2	0.05309819247495045	0.14479673609444174	-0.028588842661117702	0.07636593535542488	FALSE	FALSE	-0.028588842661117702
341	PPT1	0.009743122112632053	0.039420831399632206	-0.02851504598052404	0.05660647195461509	FALSE	FALSE	-0.02851504598052404
10371	DYM	0.0002723866049786069	0.002132535600863946	-0.028513780295702847	0.03734141389948207	FALSE	FALSE	-0.028513780295702847
6299	SVIP	0.00718518504298227	0.031121763572228973	-0.028513406770883005	0.05384724257247789	FALSE	FALSE	-0.028513406770883005
11232	USF2	0.006546816262358056	0.028977115296738454	-0.028499395559295523	0.048002697144235884	FALSE	FALSE	-0.028499395559295523
10767	R3HDM4	0.05567393582639102	0.1499396041460925	-0.028491968058561388	0.09970944526520642	FALSE	FALSE	-0.028491968058561388
5720	MLLT3	0.03067366499392861	0.09597855109714924	-0.028489657041690417	0.06583927187439684	FALSE	FALSE	-0.028489657041690417
1844	SLC39A10	0.0014525829178919881	0.008571386368903611	-0.028393774026605482	0.04102164140092088	FALSE	FALSE	-0.028393774026605482
1912	IKZF2	5.10613122166268e-06	7.336995042665545e-05	-0.02838948117840621	0.025599933876716472	FALSE	FALSE	-0.02838948117840621
11087	HSH2D	2.2082783721391765e-09	8.275852018471427e-08	-0.028331336262655524	0.025090681600880314	FALSE	FALSE	-0.028331336262655524
241	PHACTR4	1.7041064405906696e-08	5.06780907892076e-07	-0.028313793360460287	0.025711267506582782	FALSE	FALSE	-0.028313793360460287
6023	GOLGA2	0.002923759458976022	0.015059691655346118	-0.028309803497321716	0.041550236821368144	FALSE	FALSE	-0.028309803497321716
3088	NEK1	0.00016033294691779839	0.0013710875396296708	-0.02825993121580042	0.03473147988512919	FALSE	FALSE	-0.02825993121580042
11873	IL2RB	0.19799121515744722	0.37028539108519243	-0.028244001322764254	0.1272323100055967	FALSE	FALSE	-0.028244001322764254
10955	SHFL	0.1350253837863099	0.2860585616100186	-0.028201349625350276	0.1237879154705382	FALSE	FALSE	-0.028201349625350276
10329	RMC1	5.2998494906907193e-05	0.0005392314949890005	-0.028198178695224993	0.029455956043554592	FALSE	FALSE	-0.028198178695224993
9310	ADGRG1	4.276993870129748e-12	3.32022478684423e-10	-0.02817862708941226	0.020970286290318548	FALSE	FALSE	-0.02817862708941226
11859	APOL6	0.07351788705711491	0.18448915612254593	-0.028163142604569535	0.07048635381576304	FALSE	FALSE	-0.028163142604569535
6802	SORL1	0.030662440429032104	0.09597855109714924	-0.02815720920311477	0.06677359511132364	FALSE	FALSE	-0.02815720920311477
3850	HSPA1B	5.287190461475489e-08	1.3564026173162975e-06	-0.028141655522127364	0.023665002709278814	FALSE	FALSE	-0.028141655522127364
1488	TIA1	0.012322141161857697	0.0475657725508585	-0.028126144836802675	0.048729385118205834	FALSE	FALSE	-0.028126144836802675
4663	FIS1	0.1485435437959821	0.30719993975290044	-0.02811977610426291	0.13520978349756888	FALSE	FALSE	-0.02811977610426291
10610	PPP1R16B	0.08371883929977446	0.20355266435945288	-0.028098407259893207	0.10875132121048965	FALSE	FALSE	-0.028098407259893207
6019	PTGES2	0.0007653070820990215	0.005080092263461301	-0.028015616424105202	0.034704680501834145	FALSE	FALSE	-0.028015616424105202
8392	MED6	0.001155408384274636	0.007076284443649217	-0.028006678700718178	0.046488638927603694	FALSE	FALSE	-0.028006678700718178
6136	SSNA1	0.10563593626193063	0.23909080234975022	-0.027990918103103953	0.1256829420119137	FALSE	FALSE	-0.027990918103103953
3108	CASP3	0.006172798680085006	0.02769785579734088	-0.027976106097298392	0.045931735824454915	FALSE	FALSE	-0.027976106097298392
8811	UBL7	0.015581899216945442	0.057176674382622084	-0.02796724899077896	0.05879238962159528	FALSE	FALSE	-0.02796724899077896
11455	AP2S1	0.12432425460555041	0.26950071873243064	-0.027955564919435967	0.11518394567749717	FALSE	FALSE	-0.027955564919435967
6237	TPP1	0.023684584746071602	0.07876195010828539	-0.02794912094448645	0.06250666786130372	FALSE	FALSE	-0.02794912094448645
931	ALDH9A1	0.006964969976344524	0.030411328001168293	-0.02792202292805988	0.054286965845854254	FALSE	FALSE	-0.02792202292805988
1617	MITD1	0.06331087567941751	0.1639336189619745	-0.027879580834501642	0.061881537615478814	FALSE	FALSE	-0.027879580834501642
3599	NSD1	0.011633923563564894	0.04536319510842084	-0.027771801456989056	0.06303916481021163	FALSE	FALSE	-0.027771801456989056
11504	PIH1D1	0.018804919354318814	0.06590818260946392	-0.027744101501284462	0.06928927216436956	FALSE	FALSE	-0.027744101501284462
6517	RNASEH2C	0.02982578971860401	0.09398189670161068	-0.027723517327759323	0.07257815569639206	FALSE	FALSE	-0.027723517327759323
3011	KIAA1109	0.002806366586280503	0.01454592378550056	-0.027715675993771546	0.03979207154411774	FALSE	FALSE	-0.027715675993771546
10895	GTF2F1	0.015656809278994644	0.05736351668108519	-0.027692463710362904	0.07048188700304403	FALSE	FALSE	-0.027692463710362904
8960	STUB1	0.03601521096811127	0.10834470234619283	-0.02767159469057227	0.07004388127040553	FALSE	FALSE	-0.02767159469057227
6561	ANKRD13D	2.6734186649686652e-06	4.240521820513138e-05	-0.027656957354646496	0.027149897456749696	FALSE	FALSE	-0.027656957354646496
1605	ZAP70	0.18240644861520283	0.3506462603625583	-0.027650338709817195	0.1474085104388076	FALSE	FALSE	-0.027650338709817195
8994	HAGH	0.004033151658241588	0.019688169895581132	-0.02760938534108049	0.04459056452110217	FALSE	FALSE	-0.02760938534108049
8225	TINF2	0.10323301858408619	0.23530042653436614	-0.027596927347808616	0.09903734974659884	FALSE	FALSE	-0.027596927347808616
8135	ARHGEF7	0.0028839589708656017	0.014886757122926714	-0.027594334171901075	0.03945072910131572	FALSE	FALSE	-0.027594334171901075
4536	NCF1	3.222599528951802e-06	4.9583239856652236e-05	-0.027594014391659625	0.02924122131490088	FALSE	FALSE	-0.027594014391659625
11340	SERTAD3	0.00042170396488150786	0.0030967265971489108	-0.02758556843116491	0.03349374991055433	FALSE	FALSE	-0.02758556843116491
10799	ABHD17A	0.0418211746782893	0.12170694821785508	-0.027570914971865614	0.05496516854732068	FALSE	FALSE	-0.027570914971865614
7593	RAB5B	0.00821309945294416	0.034719803380462315	-0.027552948159308293	0.05006061301409424	FALSE	FALSE	-0.027552948159308293
2593	SMC4	0.0024404138623474914	0.013034026284289716	-0.027527317369871893	0.040915484352932345	FALSE	FALSE	-0.027527317369871893
9715	ALKBH5	0.03269852184041412	0.10101055002639556	-0.027518986960220725	0.07776530468618716	FALSE	FALSE	-0.027518986960220725
8730	ADAM10	0.007530830069375674	0.03237484409977695	-0.027507173901889587	0.05269722025115769	FALSE	FALSE	-0.027507173901889587
1774	METTL5	0.03540131494489831	0.10694224216614975	-0.027453300336506812	0.08097720251454936	FALSE	FALSE	-0.027453300336506812
2088	SLC6A6	6.118196915316739e-12	4.48730332040562e-10	-0.02745216598999907	0.02192838809090098	FALSE	FALSE	-0.02745216598999907
4440	TRGV7	5.528244327745099e-15	8.931102829485493e-13	-0.02744227900299615	0.01970078936632868	FALSE	FALSE	-0.02744227900299615
9908	COASY	1.7418322634213194e-05	0.00021097877111653365	-0.02742832120008345	0.028695747772497792	FALSE	FALSE	-0.02742832120008345
1048	RNPEP	1.901022095786315e-05	0.0002270401513998541	-0.027427486815503874	0.03040761978982331	FALSE	FALSE	-0.027427486815503874
3236	CWC27	0.0004798686230764802	0.0034559213186020005	-0.027407071937400673	0.033920852773181805	FALSE	FALSE	-0.027407071937400673
11089	AP1M1	0.019402103729364364	0.0674083551538945	-0.027372232014456356	0.06379213818481991	FALSE	FALSE	-0.027372232014456356
11961	CYB5R3	0.006574550734414303	0.029089102157632492	-0.027364358433721543	0.05040412607711631	FALSE	FALSE	-0.027364358433721543
1037	DDX59	0.00034940840020217587	0.0026437831800107674	-0.027357644392265595	0.033391274932239735	FALSE	FALSE	-0.027357644392265595
619	GNAI3	0.07409534175090098	0.18568498425232727	-0.027347858848154393	0.0734676407393697	FALSE	FALSE	-0.027347858848154393
762	SCNM1	0.02505321489685409	0.08224353262440663	-0.027346101400440886	0.07248227596282958	FALSE	FALSE	-0.027346101400440886
9791	CRLF3	0.01939081267818885	0.06738871092085688	-0.02732267413871867	0.05579488912960152	FALSE	FALSE	-0.02732267413871867
821	DPM3	0.04267718429578772	0.1237462377531269	-0.02732188409341627	0.07886890775971599	FALSE	FALSE	-0.02732188409341627
8220	CHMP4A	0.0002968408607024505	0.0022969142328141067	-0.02731844175317009	0.034137542635782975	FALSE	FALSE	-0.02731844175317009
3495	RNF14	2.8375504142378954e-07	6.046865454940114e-06	-0.027284503395528344	0.02671125212127899	FALSE	FALSE	-0.027284503395528344
9940	TMUB2	0.0027840157601145637	0.014470829744421569	-0.027227393062911755	0.04526428757840163	FALSE	FALSE	-0.027227393062911755
2815	DTHD1	0.01742639733467221	0.06241239668544227	-0.027225643676885007	0.04643506837936191	FALSE	FALSE	-0.027225643676885007
1985	PDE6D	0.008495060076283154	0.03560955231836083	-0.02721153035059858	0.04995200982147997	FALSE	FALSE	-0.02721153035059858
9525	GLOD4	0.027432821157641656	0.08825955183866475	-0.02715101395532623	0.07059000178784519	FALSE	FALSE	-0.02715101395532623
228	IFI6	0.09515293977171575	0.22200495608330637	-0.027131929255538298	0.07960646462130856	FALSE	FALSE	-0.027131929255538298
440	TUT4	0.02876189141187655	0.09152206862629336	-0.027127860790953823	0.06713302936066282	FALSE	FALSE	-0.027127860790953823
820	SLC50A1	1.3811912461726387e-06	2.407017689211938e-05	-0.027102058018866563	0.02955484295529979	FALSE	FALSE	-0.027102058018866563
207	CD52	0.5361613061364787	0.6973246752460404	-0.027077808465094905	0.4717756210983574	FALSE	FALSE	-0.027077808465094905
5541	YWHAZ	0.3724319555014305	0.5562946307917381	-0.027074282820752218	0.4065807849091369	FALSE	FALSE	-0.027074282820752218
3402	FNIP1	4.6510682290633253e-07	9.22114770786933e-06	-0.027069109905081736	0.025100012860901945	FALSE	FALSE	-0.027069109905081736
9603	NLRP1	2.178269568987301e-05	0.0002535658490481323	-0.027028126976826914	0.027485229034315457	FALSE	FALSE	-0.027028126976826914
2829	SMIM14	0.0002757187966424739	0.0021572108729455337	-0.027026479705499117	0.033518646174630566	FALSE	FALSE	-0.027026479705499117
9301	PSME3IP1	0.007557628702700059	0.03245142969448553	-0.026989481937732256	0.04651909044713943	FALSE	FALSE	-0.026989481937732256
11877	CYTH4	0.016831605774732885	0.060718722702755475	-0.026951245357433398	0.047217300300087243	FALSE	FALSE	-0.026951245357433398
9977	OSBPL7	0.0008320527602998724	0.005444548850238082	-0.02689371044264749	0.031033855733256063	FALSE	FALSE	-0.02689371044264749
256	PTP4A2	0.12143131137848905	0.264910826191576	-0.026850855859450073	0.10658854089000008	FALSE	FALSE	-0.026850855859450073
2023	PPP1R7	0.06316412115946794	0.1636954408110642	-0.02682988472496049	0.0938749473783877	FALSE	FALSE	-0.02682988472496049
10181	PRPSAP1	0.010579609923154579	0.04203364460994117	-0.026746005561459993	0.041366492089900106	FALSE	FALSE	-0.026746005561459993
2757	LRPAP1	0.06144876951717425	0.1606077917747744	-0.026739002642895172	0.09435215418214922	FALSE	FALSE	-0.026739002642895172
10493	TMX4	0.03003337323849341	0.09448256335917758	-0.0266534788952958	0.05918403509375337	FALSE	FALSE	-0.0266534788952958
10478	PANK2	0.011104217302885657	0.04363935498224787	-0.026628968680318933	0.04706095057164694	FALSE	FALSE	-0.026628968680318933
9963	KANSL1	0.07990943890342728	0.19674492619843506	-0.0266246879246498	0.06395719020397632	FALSE	FALSE	-0.0266246879246498
3999	YIPF3	0.055615426491962286	0.14988332365000206	-0.026594365233519553	0.07545918054394908	FALSE	FALSE	-0.026594365233519553
2193	ZDHHC3	1.1140985429968177e-07	2.674507646892963e-06	-0.026576906307228056	0.025440644396396428	FALSE	FALSE	-0.026576906307228056
10604	BLCAP	0.011898736138457402	0.04622989617655451	-0.026543974316816748	0.05041105104344232	FALSE	FALSE	-0.026543974316816748
8331	ACTR10	0.02813541800664934	0.08991150020569176	-0.026541082858499116	0.06184486188671806	FALSE	FALSE	-0.026541082858499116
7241	GRK5	3.384071049668748e-05	0.0003666835472470497	-0.026515273368339556	0.03075610721120974	FALSE	FALSE	-0.026515273368339556
54	C1orf174	0.004735877881542656	0.02224653048088112	-0.026483009154314802	0.045799958108888046	FALSE	FALSE	-0.026483009154314802
7127	PIK3AP1	1.6822963236858412e-05	0.00020418124415902771	-0.026481605749011473	0.023100276814120545	FALSE	FALSE	-0.026481605749011473
4756	EXOC4	0.0005180791664592324	0.003671390892128111	-0.026446887423175774	0.033510406591094936	FALSE	FALSE	-0.026446887423175774
2732	MAEA	0.00339035910403353	0.017008704611297044	-0.02642220253831912	0.04355228788183107	FALSE	FALSE	-0.02642220253831912
26	MIB2	0.00016171795140234742	0.0013799700992255986	-0.02641610252867133	0.03263337466140072	FALSE	FALSE	-0.02641610252867133
12107	CSTB	0.22450416953365457	0.40384401847349394	-0.026410343797096347	0.19808924208213757	FALSE	FALSE	-0.026410343797096347
9485	BANP	0.002065094998719051	0.011392806049693702	-0.026379970048616624	0.038195351314815607	FALSE	FALSE	-0.026379970048616624
11820	NIPSNAP1	0.0023567047974644567	0.01266265431626408	-0.02635257374977996	0.03359446674778864	FALSE	FALSE	-0.02635257374977996
10952	PIN1	0.07020610722170381	0.17782076521937906	-0.026337143681322863	0.09765308586807994	FALSE	FALSE	-0.026337143681322863
9187	SPN	0.13438130422042643	0.28504763874293787	-0.02633105979504859	0.08734745542724412	FALSE	FALSE	-0.02633105979504859
927	HSD17B7	0.0005834010644525214	0.004065426282656026	-0.026326088421547086	0.035221522899417136	FALSE	FALSE	-0.026326088421547086
279	S100PBP	0.02387232639219372	0.07927601722740998	-0.026312894127551206	0.04979528251406434	FALSE	FALSE	-0.026312894127551206
8383	DCAF5	0.010714629164545525	0.04245720638453489	-0.02627163441471765	0.048719041651332534	FALSE	FALSE	-0.02627163441471765
4603	ARPC1B	0.021953735055485767	0.07416066172774954	-0.026225752668142158	0.053519677657198596	FALSE	FALSE	-0.026225752668142158
1551	RNF181	0.10593763490300909	0.23963754498873674	-0.026176468889754285	0.1514514804041231	FALSE	FALSE	-0.026176468889754285
8809	PML	0.004118336889900522	0.019981622369626927	-0.026165115347568418	0.04361118764362552	FALSE	FALSE	-0.026165115347568418
11531	VRK3	0.002267473504789085	0.012282005405441615	-0.026163046181300227	0.041150224364616655	FALSE	FALSE	-0.026163046181300227
1947	STK16	0.0007134745773075777	0.004786525573351342	-0.026159730140813277	0.03351214011865003	FALSE	FALSE	-0.026159730140813277
5527	MTDH	0.29943614648364414	0.4952627464322033	-0.026153444712370025	0.2049346267248129	FALSE	FALSE	-0.026153444712370025
7954	ZMYM5	0.03511263245252056	0.10632510662864318	-0.026101855291569023	0.0517227299917828	FALSE	FALSE	-0.026101855291569023
9031	FLYWCH2	0.003202593128422972	0.016243954539794922	-0.026094556777823033	0.04270545341751792	FALSE	FALSE	-0.026094556777823033
1924	ARPC2	0.42678793785181846	0.6053208918043053	-0.026093035806254463	0.6382574651767682	FALSE	FALSE	-0.026093035806254463
9338	TRADD	0.04956317342127539	0.1373499625061074	-0.026081738695875913	0.06612019239695041	FALSE	FALSE	-0.026081738695875913
4172	SERINC1	0.13766002437437638	0.29000546388542814	-0.026062379898738167	0.12840995559444676	FALSE	FALSE	-0.026062379898738167
10777	SBNO2	0.008754642223379674	0.03645480591449112	-0.026059730291023313	0.04381002430404936	FALSE	FALSE	-0.026059730291023313
6763	JAML	0.009577949918749846	0.03898685436794498	-0.026047019698232983	0.046712808076824465	FALSE	FALSE	-0.026047019698232983
4772	ZC3HAV1	0.03860241849446702	0.11445731971759752	-0.02604325220328752	0.06540959968001812	FALSE	FALSE	-0.02604325220328752
12076	PIGP	6.100352512218364e-05	0.0006066591385791752	-0.026032106921342935	0.03271092296178852	FALSE	FALSE	-0.026032106921342935
2330	TASOR	0.06895126799262559	0.1753307957453146	-0.026029558084712568	0.06921222584007622	FALSE	FALSE	-0.026029558084712568
6501	CAPN1	0.012009954481141602	0.04655609786707129	-0.025943158300485367	0.0488199661381833	FALSE	FALSE	-0.025943158300485367
5735	SMIM27	0.015254350837361232	0.056158578402015796	-0.025882002344730117	0.04753589220441781	FALSE	FALSE	-0.025882002344730117
1553	USP39	0.005882312035691468	0.02667793641376764	-0.02583447870128467	0.04393142031287992	FALSE	FALSE	-0.02583447870128467
9173	SGF29	0.0030397487037336045	0.015549933997918373	-0.025823399256448616	0.04087533431587281	FALSE	FALSE	-0.025823399256448616
11216	LSM14A	0.11577968537335676	0.25561332200156606	-0.025804395173528276	0.11790554050888336	FALSE	FALSE	-0.025804395173528276
3485	HARS2	0.0003578252610075723	0.002697226352676877	-0.02578845050073305	0.032213461359890255	FALSE	FALSE	-0.02578845050073305
10899	DENND1C	0.010979148999119018	0.04327587414588455	-0.025734793257278316	0.04681087289827984	FALSE	FALSE	-0.025734793257278316
558	TGFBR3	0.029208599629394927	0.09269679016974154	-0.025734672331976925	0.05584027689966289	FALSE	FALSE	-0.025734672331976925
2605	PHC3	0.0033192006111232575	0.01671600946297755	-0.025725258969071105	0.0435510579109579	FALSE	FALSE	-0.025725258969071105
9456	PLCG2	8.326719016073422e-07	1.5602809692344477e-05	-0.02571421513001824	0.02441870385345507	FALSE	FALSE	-0.02571421513001824
7360	CLSTN3	0.00021521620517083825	0.0017502787298077356	-0.025673963799836816	0.02745655683002302	FALSE	FALSE	-0.025673963799836816
2210	SETD2	0.03958343568678705	0.11671955828518707	-0.02567229099983428	0.06682414257294171	FALSE	FALSE	-0.02567229099983428
6515	RELA	0.05788298618924892	0.15404966604908077	-0.025648815367991507	0.08044062689527288	FALSE	FALSE	-0.025648815367991507
8819	FAM219B	6.754821747718365e-05	0.0006602934913652744	-0.02561908117999468	0.027187500663779	FALSE	FALSE	-0.02561908117999468
4670	POLR2J	0.04095272147868678	0.11973337864458314	-0.025588325845008354	0.07490261973305182	FALSE	FALSE	-0.025588325845008354
8388	SRSF5	0.2978495972211253	0.49318447850118463	-0.025588094743321257	0.2982187537094215	FALSE	FALSE	-0.025588094743321257
4531	LAT2	2.136231784378127e-13	2.4093066964377836e-11	-0.025579006703066533	0.018240039649225964	FALSE	FALSE	-0.025579006703066533
7513	MCRS1	0.02136365196308237	0.07257813561200617	-0.02557426088884248	0.05974214595246625	FALSE	FALSE	-0.02557426088884248
2872	CENPC	0.051539545947234415	0.1414173219644681	-0.025529604518654384	0.06269579434356133	FALSE	FALSE	-0.025529604518654384
3985	KLHDC3	0.006589298757928423	0.029143568868307174	-0.025518914722011694	0.04605172388932922	FALSE	FALSE	-0.025518914722011694
6484	EHD1	0.01531729400365112	0.056344076865738196	-0.02550063619089968	0.044751204341262965	FALSE	FALSE	-0.02550063619089968
4463	DBNL	0.04551198844719897	0.12977450050258493	-0.025476150160983087	0.07561578596373658	FALSE	FALSE	-0.025476150160983087
2630	DNAJC19	0.08492603846157742	0.20494704875739334	-0.025471759228928248	0.09102741946260651	FALSE	FALSE	-0.025471759228928248
6005	TOR2A	0.0014121117071983673	0.008373906477954603	-0.025455356383602207	0.028456905792866433	FALSE	FALSE	-0.025455356383602207
2938	HERC5	0.0012179045667932288	0.00736844589879203	-0.025450166000943745	0.03208055963134998	FALSE	FALSE	-0.025450166000943745
660	HIPK1	4.0485280647670886e-07	8.175701522684213e-06	-0.02540769434786739	0.023877515562072203	FALSE	FALSE	-0.02540769434786739
4941	CXorf38	8.9095978837405e-06	0.00011808674356997524	-0.02536826329431371	0.027056707885938804	FALSE	FALSE	-0.02536826329431371
3619	CLK4	0.023920690549559143	0.07939251957800654	-0.025360491828277848	0.05144408005205068	FALSE	FALSE	-0.025360491828277848
9440	TERF2IP	0.3093412719735195	0.4989691294389749	-0.02535989526345767	0.20445200395274474	FALSE	FALSE	-0.02535989526345767
3867	RNF5	0.09546712554432203	0.22249619579505364	-0.025357444510682874	0.10414412929253145	FALSE	FALSE	-0.025357444510682874
11025	ZNF791	0.00013351857822644142	0.0011771494120185156	-0.02531508706483561	0.028583902292340608	FALSE	FALSE	-0.02531508706483561
3231	KIF2A	0.12893835181801439	0.27654431216081127	-0.025305495001206626	0.10618147994403715	FALSE	FALSE	-0.025305495001206626
1783	SLC25A12	8.353334424538498e-09	2.72109299851111e-07	-0.02525424282763505	0.02169369098186106	FALSE	FALSE	-0.02525424282763505
10973	KEAP1	0.028682142756310623	0.09131691522015806	-0.02525023482570127	0.06834124572091288	FALSE	FALSE	-0.02525023482570127
11244	U2AF1L4	0.005181599578233564	0.023991488364749132	-0.02524803935967385	0.03436413739505526	FALSE	FALSE	-0.02524803935967385
1168	MRPL55	0.018077133101808314	0.06410920386595029	-0.02523465427242467	0.05071792588411988	FALSE	FALSE	-0.02523465427242467
1433	ACYP2	0.0035680122521867066	0.017758362395875135	-0.02520673127671974	0.03326674981841019	FALSE	FALSE	-0.02520673127671974
4581	RBM48	0.006715662881582958	0.02953853927495374	-0.025187536400546096	0.04066037962188969	FALSE	FALSE	-0.025187536400546096
4829	GIMAP8	0.0007915187066329729	0.005222188817768869	-0.02518750146657014	0.031190007500253716	FALSE	FALSE	-0.02518750146657014
9272	N4BP1	0.004108769703145117	0.01995139796957753	-0.02517243148678829	0.0354678482001091	FALSE	FALSE	-0.02517243148678829
12077	TTC3	0.09231970258126503	0.2167217544944829	-0.025121538058277496	0.07791329863009515	FALSE	FALSE	-0.025121538058277496
7016	VPS26A	0.03820000929393012	0.11357495733602418	-0.025116265715136983	0.05823113514811962	FALSE	FALSE	-0.025116265715136983
7618	BAZ2A	0.03971211014333629	0.11696434510066157	-0.02506736352325571	0.054870973225537835	FALSE	FALSE	-0.02506736352325571
1230	SDCCAG8	1.9783664334252153e-06	3.284912598833118e-05	-0.025026711124158014	0.026574982640805184	FALSE	FALSE	-0.025026711124158014
4181	RNF146	0.0001295737215194022	0.0011491497335047874	-0.02499902057375464	0.02736782807566516	FALSE	FALSE	-0.02499902057375464
2298	TWF2	0.1364521470028196	0.28836581534712896	-0.024979781358303824	0.10081314194899102	FALSE	FALSE	-0.024979781358303824
3804	MRPS18B	0.07809519329912162	0.1930579065117864	-0.024948953468136668	0.08207992718978362	FALSE	FALSE	-0.024948953468136668
11327	DYRK1B	1.0725937488993915e-11	7.455150155867573e-10	-0.02493890188836241	0.019372555654641094	FALSE	FALSE	-0.02493890188836241
9100	PARN	0.0009036487987936255	0.005805008806866089	-0.024923744573640667	0.03388191306068526	FALSE	FALSE	-0.024923744573640667
11756	MED15	0.053757087533680484	0.14596093151604592	-0.02488680323768112	0.0627769955179908	FALSE	FALSE	-0.02488680323768112
9660	TMEM107	0.0031213769476690655	0.015885935040180366	-0.02486157284535376	0.03468901934852074	FALSE	FALSE	-0.02486157284535376
5751	NUDT2	0.0011208051158291407	0.006899703995745302	-0.024859412313302298	0.03640137545377403	FALSE	FALSE	-0.024859412313302298
10205	SOCS3	0.23968873509569436	0.42276170375760197	-0.024825421554696615	0.07697376105886002	FALSE	FALSE	-0.024825421554696615
10297	ANKRD12	0.3114884473650897	0.4989691294389749	-0.02481916031131364	0.2405825919454748	FALSE	FALSE	-0.02481916031131364
10809	PLEKHJ1	0.04848968242165169	0.13500096724519003	-0.024805718792257143	0.07348408921004891	FALSE	FALSE	-0.024805718792257143
11713	PRKY	0.06017466947790963	0.15832885219877268	-0.024772483144977906	0.06251560693630924	FALSE	FALSE	-0.024772483144977906
3208	NDUFS4	0.016029986210517693	0.058426367422786285	-0.02476881776473139	0.039662492416508786	FALSE	FALSE	-0.02476881776473139
9231	PHKG2	0.005154281509791089	0.023874248527529045	-0.024760820571466273	0.040851176938453276	FALSE	FALSE	-0.024760820571466273
7709	CEP290	1.0239554452619762e-06	1.8547556588040797e-05	-0.02473453544178792	0.024306561481933314	FALSE	FALSE	-0.02473453544178792
7201	CALHM2	6.068688057791411e-06	8.495452661697461e-05	-0.024719565561283324	0.023362642366245582	FALSE	FALSE	-0.024719565561283324
6667	HIKESHI	0.021121925307543605	0.07189994790765485	-0.02471033291452236	0.05512856762711104	FALSE	FALSE	-0.02471033291452236
6569	RPS6KB2	0.027518621902360513	0.08841309455595807	-0.024708360488495278	0.04983079971818181	FALSE	FALSE	-0.024708360488495278
10986	TIMM29	5.708226569590239e-05	0.0005749102665497162	-0.02469130330292728	0.025198327243424856	FALSE	FALSE	-0.02469130330292728
1615	LIPT1	1.7335793824947992e-10	8.781754880392087e-09	-0.024664513646019248	0.01819583399221301	FALSE	FALSE	-0.024664513646019248
8495	IFI27L2	0.13945212729928158	0.29275315259839124	-0.02464251263104618	0.10641955687628164	FALSE	FALSE	-0.02464251263104618
1721	MCM6	0.011076523629193938	0.043559157890464974	-0.024625249872465824	0.04175993726818593	FALSE	FALSE	-0.024625249872465824
11538	JOSD2	0.012934720706290068	0.049366406556054815	-0.024623551543788553	0.04576598622969219	FALSE	FALSE	-0.024623551543788553
11506	FLT3LG	0.1212235246817455	0.2646990388256196	-0.02461600580498195	0.08206738176670941	FALSE	FALSE	-0.02461600580498195
4240	GINM1	0.0017189854425454208	0.009842179581240664	-0.02461299342136293	0.03803904524193956	FALSE	FALSE	-0.02461299342136293
120	PRDM2	0.0009319191013948525	0.005941916190493579	-0.024612090512445898	0.03561417858999271	FALSE	FALSE	-0.024612090512445898
3713	TDP2	0.018258904655181638	0.06456899885417734	-0.024596235861819485	0.047147955928336496	FALSE	FALSE	-0.024596235861819485
5419	FNTA	0.042983987774978916	0.12442442898724673	-0.02455533892489009	0.06916879602066883	FALSE	FALSE	-0.02455533892489009
6594	FADD	0.0028605572105494	0.014791505818390172	-0.024542112384147174	0.03766411700612539	FALSE	FALSE	-0.024542112384147174
6645	RSF1	0.14937129860982748	0.30857678847079445	-0.024537861187996158	0.12177608134297582	FALSE	FALSE	-0.024537861187996158
1851	COQ10B	0.055238269085884334	0.1491591170617099	-0.02453297043136225	0.07603397842738535	FALSE	FALSE	-0.02453297043136225
38	RER1	0.14310813152823418	0.2986832598498672	-0.024503303424088414	0.11202217374529158	FALSE	FALSE	-0.024503303424088414
7060	CAMK2G	2.1561518345122727e-05	0.0002514809286009192	-0.024489194128645364	0.024012301235713743	FALSE	FALSE	-0.024489194128645364
11904	DNAL4	1.3605147884680803e-25	2.71082571602265e-22	-0.024480461978270696	0.016078264558470095	FALSE	FALSE	-0.024480461978270696
7534	SMAGP	1.658826575904159e-09	6.411468396049398e-08	-0.024456356191246247	0.01967837888166889	FALSE	FALSE	-0.024456356191246247
7141	ZFYVE27	7.877027986473291e-06	0.00010628653451274063	-0.024454765351725766	0.024195662285503627	FALSE	FALSE	-0.024454765351725766
631	KCNA3	0.045050977122692855	0.1287247685233731	-0.024425583389271942	0.05363008016502702	FALSE	FALSE	-0.024425583389271942
8692	SECISBP2L	0.09449027433762974	0.22080030927786334	-0.024420826994084016	0.06827745757319711	FALSE	FALSE	-0.024420826994084016
3357	MAN2A1	0.014969874101520406	0.055407072719404475	-0.024398931452846048	0.04155009691010822	FALSE	FALSE	-0.024398931452846048
11040	DNASE2	0.0003167812868090978	0.002432318743611281	-0.024373727932807884	0.030748219256857775	FALSE	FALSE	-0.024373727932807884
7471	ZCRB1	0.013569540308588614	0.05122319368145781	-0.024367609112557656	0.05020126324775931	FALSE	FALSE	-0.024367609112557656
8886	AKAP13	0.3476997938877817	0.5318258746070151	-0.024335502101424707	0.23430780855092134	FALSE	FALSE	-0.024335502101424707
2601	MYNN	0.0008613463872407127	0.0056025005764215015	-0.024307630163069253	0.03457981172707174	FALSE	FALSE	-0.024307630163069253
4658	AP1S1	8.38405129670173e-13	8.283581260501584e-11	-0.024307570036322175	0.019566743136685973	FALSE	FALSE	-0.024307570036322175
8748	HERC1	0.025772766168564346	0.08400038700795713	-0.024303099495110586	0.04762185275361135	FALSE	FALSE	-0.024303099495110586
11114	PGLS	0.10330546357381792	0.2353646893689516	-0.024249392537920834	0.09349928076391097	FALSE	FALSE	-0.024249392537920834
6133	MAN1B1	0.0024077721111759962	0.012879156863136032	-0.024227591049695053	0.03330806233762921	FALSE	FALSE	-0.024227591049695053
268	HDAC1	0.12341526486365981	0.26816239393766866	-0.024226379109452256	0.09375255083108877	FALSE	FALSE	-0.024226379109452256
5438	CHCHD7	0.01023078087035731	0.04093515001704442	-0.024223952541737738	0.04556878813578711	FALSE	FALSE	-0.024223952541737738
1955	EPHA4	6.844741946435907e-05	0.0006669021187419826	-0.024213456225577266	0.024486943675906626	FALSE	FALSE	-0.024213456225577266
4356	ZDHHC4	0.000852610526524481	0.005560806789198129	-0.024207950093520735	0.030135676803720462	FALSE	FALSE	-0.024207950093520735
9661	BORCS6	0.014023934525424012	0.05257326348430356	-0.02420702837400127	0.040012410442743986	FALSE	FALSE	-0.02420702837400127
2869	REST	0.0896400736753653	0.2123334814323345	-0.02420552621303514	0.08452377582912321	FALSE	FALSE	-0.02420552621303514
5564	MED30	0.012463664491940182	0.047972668706099446	-0.02419621765205719	0.050050348718832065	FALSE	FALSE	-0.02419621765205719
10199	TMC6	0.04394889420880755	0.12639139530100896	-0.02418093269396176	0.04963299408167988	FALSE	FALSE	-0.02418093269396176
1210	ARID4B	0.2719307002370434	0.4622396589412561	-0.02417510678166378	0.17264925417962013	FALSE	FALSE	-0.02417510678166378
5682	SMARCA2	0.013438925191201462	0.05080845353324301	-0.024159230633206005	0.040485465015683855	FALSE	FALSE	-0.024159230633206005
7716	BTG1	0.6973579001834415	0.8143172307980661	-0.024158059001397003	0.7819060672103584	FALSE	FALSE	-0.024158059001397003
305	ADPRHL2	0.017314151898309933	0.06210341612490106	-0.024152598552232108	0.04106854277771789	FALSE	FALSE	-0.024152598552232108
1600	ANKRD36	0.006665327459501027	0.02940368626506818	-0.024143838185953784	0.040514124668650814	FALSE	FALSE	-0.024143838185953784
2086	XPC	0.04962124460743819	0.13744952192163917	-0.02414379519029107	0.05557336266938742	FALSE	FALSE	-0.02414379519029107
2085	TMEM43	0.043584737649245656	0.1256160893434744	-0.024135647512206444	0.05318462658818666	FALSE	FALSE	-0.024135647512206444
11696	A1BG	0.004398648350742303	0.0209756047200336	-0.024110801393614607	0.033874854623497305	FALSE	FALSE	-0.024110801393614607
5046	IGBP1	0.08673912961910216	0.20764242983507536	-0.02410057380034611	0.08170385991598106	FALSE	FALSE	-0.02410057380034611
11167	ZNF101	0.019148265859241256	0.066798225371237	-0.024081612713088486	0.037876754995290335	FALSE	FALSE	-0.024081612713088486
1869	NIF3L1	4.2170185480774705e-05	0.0004422320766865452	-0.024081521347305214	0.024183807488192214	FALSE	FALSE	-0.024081521347305214
8580	KLF13	0.04774789718632352	0.13349534865820806	-0.024060082634983597	0.0441712147887651	FALSE	FALSE	-0.024060082634983597
7163	SLF2	5.6974524486511324e-05	0.0005747936204525256	-0.02403933722772327	0.024353007631642477	FALSE	FALSE	-0.02403933722772327
7410	ATF7IP	0.17686433881133373	0.34319317813496103	-0.024036456518321318	0.08079273563313794	FALSE	FALSE	-0.024036456518321318
10622	OSER1	0.008281993053423344	0.03491228030806632	-0.02402693566625871	0.04317828184888735	FALSE	FALSE	-0.02402693566625871
5717	DENND4C	0.0568116247511514	0.15218081422810104	-0.024007482816108774	0.05679799125953155	FALSE	FALSE	-0.024007482816108774
4643	LRCH4	0.0002926926974699474	0.0022692225669605844	-0.023985450226195897	0.026067965754440852	FALSE	FALSE	-0.023985450226195897
11107	MRPL34	0.10542701493552178	0.2387535449051265	-0.023944037341313916	0.09741249331406185	FALSE	FALSE	-0.023944037341313916
902	USF1	0.0015968607386008945	0.00927622455295126	-0.023922561007787425	0.02889435448913605	FALSE	FALSE	-0.023922561007787425
1023	RO60	0.06477587799103705	0.16660835227686058	-0.023892926247260627	0.07351097475398671	FALSE	FALSE	-0.023892926247260627
5740	B4GALT1	0.003323337102537745	0.01671600946297755	-0.02388999179328028	0.03647167860106989	FALSE	FALSE	-0.02388999179328028
5164	NKAP	0.06524488390155954	0.16749035581772478	-0.023874857320004352	0.06124254474392185	FALSE	FALSE	-0.023874857320004352
11372	DEDD2	0.011040840651495602	0.04343311944344519	-0.023868765372043323	0.038930888834905315	FALSE	FALSE	-0.023868765372043323
1596	ANKRD39	0.0001228170240852355	0.0010981881248608753	-0.02385676823853118	0.025970811089621737	FALSE	FALSE	-0.02385676823853118
1483	GMCL1	0.0085537986209891	0.035843204526436974	-0.023826094864026908	0.03720503472856113	FALSE	FALSE	-0.023826094864026908
5429	ATP6V1H	0.0037086544707948623	0.018336213481535392	-0.023742393057635112	0.03850411099272889	FALSE	FALSE	-0.023742393057635112
5163	NDUFA1	0.3387322997287604	0.5217140741119983	-0.023732358944848837	0.24014727603305472	FALSE	FALSE	-0.023732358944848837
6582	TCIRG1	0.043666442484697844	0.12582123882973312	-0.023720658750132326	0.05255544472824444	FALSE	FALSE	-0.023720658750132326
7095	LIPA	0.0011402218574140107	0.0070051040879512035	-0.023719489805552243	0.029739702800651652	FALSE	FALSE	-0.023719489805552243
9298	HERPUD1	0.25160506048908327	0.4375819752905136	-0.023706411062399912	0.14525014483309412	FALSE	FALSE	-0.023706411062399912
10305	MPPE1	0.01821245273472817	0.06446292936737325	-0.023705728506254298	0.03957209559423583	FALSE	FALSE	-0.023705728506254298
8216	IRF9	0.0005929115907693526	0.004121080271888145	-0.023700071889378265	0.03254136721712428	FALSE	FALSE	-0.023700071889378265
2233	IP6K2	0.02769994771749512	0.0888083611016154	-0.02369490972262346	0.047004674162183485	FALSE	FALSE	-0.02369490972262346
3490	HDAC3	0.029337648777708548	0.09298292447972048	-0.02369109385755744	0.04745978264065532	FALSE	FALSE	-0.02369109385755744
9909	MLX	0.0461278974129974	0.13089461513704817	-0.023676330221872436	0.05828302548496755	FALSE	FALSE	-0.023676330221872436
10198	TNRC6C	0.0009336348453718287	0.005949682610032096	-0.023647957115323453	0.029740711720055574	FALSE	FALSE	-0.023647957115323453
184	NIPAL3	3.0351717943377007e-09	1.0929361084731087e-07	-0.02363581419964242	0.02152660323742342	FALSE	FALSE	-0.02363581419964242
11920	RPS19BP1	0.17139417372955298	0.3350257270988891	-0.023624826792396865	0.1218966369311531	FALSE	FALSE	-0.023624826792396865
8941	MPG	0.12018263853882277	0.2631837211769637	-0.02360198534657915	0.07800385470127132	FALSE	FALSE	-0.02360198534657915
5101	RPL36A	0.48441913789448576	0.6539390033877284	-0.023598599438140286	0.45066403359561774	FALSE	FALSE	-0.023598599438140286
2402	CD47	0.1755359954499749	0.3412803424303871	-0.02359205334849182	0.1335060792658236	FALSE	FALSE	-0.02359205334849182
5768	1	0.03819017947706022	0.11357495733602418	-0.023568943179782132	0.0536796259763953	FALSE	FALSE	-0.023568943179782132
2545	TFDP2	0.01254041139184361	0.04818580146856529	-0.023554891659760855	0.040750194539303904	FALSE	FALSE	-0.023554891659760855
6322	APIP	0.006854783939704786	0.030017927472223704	-0.023545394992758525	0.038333601368131576	FALSE	FALSE	-0.023545394992758525
10191	JMJD6	0.05890034122292284	0.15588965670135987	-0.023536830794191343	0.06483306873734895	FALSE	FALSE	-0.023536830794191343
8185	LRP10	0.19062678111740053	0.36036419485428894	-0.023474879418675855	0.10260444567962126	FALSE	FALSE	-0.023474879418675855
7469	YAF2	0.0004351494614260045	0.003187629786365125	-0.023463762352634927	0.030188941183415325	FALSE	FALSE	-0.023463762352634927
5902	STX17	0.012352366539286886	0.04764360926743369	-0.02344379086730348	0.044545023374549755	FALSE	FALSE	-0.02344379086730348
7329	MRPL51	0.1876478726363788	0.35678532255347	-0.02343732270729369	0.12410706209671962	FALSE	FALSE	-0.02343732270729369
11070	PKN1	0.060454726785773565	0.15880823087759238	-0.023417684438348293	0.06055654407708676	FALSE	FALSE	-0.023417684438348293
1574	MRPS5	0.03495076665762127	0.10596916444125344	-0.023377650101902132	0.05795677883090911	FALSE	FALSE	-0.023377650101902132
5592	WASHC5	1.7321986720538609e-06	2.920794798928619e-05	-0.02334568887293808	0.022172374172595804	FALSE	FALSE	-0.02334568887293808
9327	CMTM3	0.03253905118423997	0.10060883430049211	-0.023340517972689285	0.055845353200838166	FALSE	FALSE	-0.023340517972689285
3500	YIPF5	0.06050470678236312	0.1589046066746817	-0.02332455045844824	0.062432381261091734	FALSE	FALSE	-0.02332455045844824
2758	TMEM128	0.0003167553031704083	0.002432318743611281	-0.02332306979531347	0.028590899660409272	FALSE	FALSE	-0.02332306979531347
4027	TMEM14A	0.0008995667713224152	0.005781892876967459	-0.023278680804402888	0.028314000108315574	FALSE	FALSE	-0.023278680804402888
9191	MAZ	0.007635194717787012	0.032708888419360205	-0.02326424366703163	0.03865827050495457	FALSE	FALSE	-0.02326424366703163
431	OSBPL9	0.006123664947534429	0.027511617605326607	-0.023201040042839547	0.03469886440541837	FALSE	FALSE	-0.023201040042839547
8538	ATP5MPL	0.30591914851761903	0.4989691294389749	-0.02319682646789341	0.22487933793625275	FALSE	FALSE	-0.02319682646789341
3365	REEP5	0.22547609449930806	0.40516559593254586	-0.023187539404746816	0.14305666941326933	FALSE	FALSE	-0.023187539404746816
3350	PPIP5K2	0.0002284616108063713	0.0018392313516432115	-0.02315919182687257	0.025609020247281372	FALSE	FALSE	-0.02315919182687257
7382	KLRC4-KLRK1	0.002466472921162319	0.013120903870736592	-0.023112795475958948	0.022362025331270383	FALSE	FALSE	-0.023112795475958948
11592	MYADM	0.0007154525165005457	0.004797103104186216	-0.02308816567929515	0.02845349689002161	FALSE	FALSE	-0.02308816567929515
3327	FAM172A	0.0005270296284943882	0.0037281888808582313	-0.023083750562180032	0.02713945513421839	FALSE	FALSE	-0.023083750562180032
2559	HPS3	0.0010073582309616078	0.00632508805207249	-0.023055147697558412	0.03119551668596732	FALSE	FALSE	-0.023055147697558412
2395	RPL24	0.5431347630490506	0.7032574561086754	-0.02304094569271763	0.9544245354540937	FALSE	FALSE	-0.02304094569271763
4689	ATXN7L1	0.00041882092089462074	0.0030806314622915964	-0.023021401476784425	0.027876368501743715	FALSE	FALSE	-0.023021401476784425
11138	KXD1	0.03477100996240158	0.10562539379052589	-0.022974205675267183	0.05804656793931862	FALSE	FALSE	-0.022974205675267183
2956	DNAJB14	0.09049131042772848	0.21367245035818566	-0.0229554273195761	0.07555178648078596	FALSE	FALSE	-0.0229554273195761
6648	NDUFC2	0.051723888596680444	0.141792957618279	-0.022946677702213453	0.052024322274056345	FALSE	FALSE	-0.022946677702213453
8824	COMMD4	0.0009441671551459985	0.00600309505027659	-0.022931228823153918	0.03253463838491347	FALSE	FALSE	-0.022931228823153918
4657	TRIM56	0.021768814787851507	0.07367348166443285	-0.022921691847717793	0.042254144677094055	FALSE	FALSE	-0.022921691847717793
6603	NUMA1	0.019810922170835268	0.06854980450139961	-0.022903859396606455	0.04654955372794882	FALSE	FALSE	-0.022903859396606455
2043	BHLHE40	0.3325820820869775	0.5148949483747495	-0.022893148102132405	0.13053482863810156	FALSE	FALSE	-0.022893148102132405
10749	RGS19	0.05283283298500829	0.14424661783279122	-0.022891713121889267	0.04877821824767373	FALSE	FALSE	-0.022891713121889267
3179	RICTOR	0.03025651898294188	0.09503854031557282	-0.02288788650790757	0.04745841255435696	FALSE	FALSE	-0.02288788650790757
4622	MCM7	0.003191010709350256	0.016199622631062165	-0.022885634610072834	0.030243359874788815	FALSE	FALSE	-0.022885634610072834
4783	MKRN1	0.03467357801911862	0.10544966299123966	-0.022880512751751826	0.058354622127560825	FALSE	FALSE	-0.022880512751751826
5816	ANXA1	0.6402377112649438	0.774230410496905	-0.022875455386924894	0.4708608127104772	FALSE	FALSE	-0.022875455386924894
996	MR1	2.2370741772946663e-05	0.0002586481797829568	-0.022853946806651364	0.024128941623614984	FALSE	FALSE	-0.022853946806651364
4532	RFC2	0.010426613975668204	0.0415362112892747	-0.0228373773531323	0.034257902595903965	FALSE	FALSE	-0.0228373773531323
10596	NDRG3	5.2830988329559707e-05	0.0005379850642929185	-0.022771782095201656	0.02400279630410981	FALSE	FALSE	-0.022771782095201656
10589	CNBD2	2.6522362382851125e-18	7.92687105717463e-16	-0.0227668139967604	0.01585242178910956	FALSE	FALSE	-0.0227668139967604
6279	NUCB2	0.24485716055044038	0.42915516117585617	-0.02273194661369556	0.09596464023187563	FALSE	FALSE	-0.02273194661369556
6026	COQ4	0.04504974076299023	0.1287247685233731	-0.02273061374815137	0.051468670265628146	FALSE	FALSE	-0.02273061374815137
7199	ATP5MD	0.33076986008131626	0.5133524181841017	-0.022706632917271687	0.24270868704690562	FALSE	FALSE	-0.022706632917271687
1687	CLASP1	0.004255892952433766	0.020471945131138976	-0.022691557563031994	0.03395097424844643	FALSE	FALSE	-0.022691557563031994
6945	ITGB1	0.2594456651270053	0.44757185087927104	-0.022644235461755525	0.09399674173686412	FALSE	FALSE	-0.022644235461755525
4183	THEMIS	0.14526766692393964	0.30192540995752754	-0.022628058343658743	0.07379930525244056	FALSE	FALSE	-0.022628058343658743
6616	RAB6A	0.10636051746440106	0.24013975189554573	-0.022606915226518295	0.07735249610690328	FALSE	FALSE	-0.022606915226518295
11246	LIN37	6.4854316872342445e-06	8.994586522144478e-05	-0.02259887100674708	0.021192688852451836	FALSE	FALSE	-0.02259887100674708
9796	NF1	0.010997126098198959	0.04330184109262921	-0.022596604329153287	0.033584845156058085	FALSE	FALSE	-0.022596604329153287
10504	DSTN	0.14468269041409312	0.30102359274286167	-0.022590254407215963	0.0823080808466131	FALSE	FALSE	-0.022590254407215963
9106	NTAN1	0.0005438289205414346	0.0038251487529237416	-0.022557924356082674	0.027510832373004456	FALSE	FALSE	-0.022557924356082674
11822	ZMAT5	0.008487332481524426	0.03558963865893529	-0.02254564103269058	0.03193128014926787	FALSE	FALSE	-0.02254564103269058
502	ZRANB2	0.17964847507560103	0.34718679591477697	-0.022524900999888093	0.09577319480382003	FALSE	FALSE	-0.022524900999888093
11527	TBC1D17	0.014691788675847894	0.05463151901081231	-0.02251323305191862	0.0381243010116862	FALSE	FALSE	-0.02251323305191862
2875	YTHDC1	0.16195034042534523	0.3228605289930984	-0.02250942256131044	0.100898110591746	FALSE	FALSE	-0.02250942256131044
4986	GRIPAP1	0.02462240866654144	0.08132238618140629	-0.02249650505189329	0.043775660663649636	FALSE	FALSE	-0.02249650505189329
5893	TRIM14	0.004095857579517145	0.019929172715965594	-0.0224814296976536	0.0351685531563186	FALSE	FALSE	-0.0224814296976536
7230	FAM160B1	0.008638104042867835	0.0360587898743182	-0.02247253496992929	0.033674834061946185	FALSE	FALSE	-0.02247253496992929
10088	DDX42	6.872864510174052e-05	0.0006685524427919511	-0.022471743581012428	0.025133435290258424	FALSE	FALSE	-0.022471743581012428
12073	MORC3	0.08494897862645212	0.20495762653465896	-0.022365607443984258	0.05475199708690891	FALSE	FALSE	-0.022365607443984258
8010	SUPT20H	0.04079772654839249	0.11946833536540781	-0.0223429648531066	0.05034435298535731	FALSE	FALSE	-0.0223429648531066
770	RFX5	0.0018425097316325384	0.010400001813818224	-0.022330833358148474	0.02770226554195215	FALSE	FALSE	-0.022330833358148474
197	MTFR1L	2.7192306207938133e-06	4.294372796775435e-05	-0.02232556773308026	0.019908129006817744	FALSE	FALSE	-0.02232556773308026
12083	BRWD1	0.050169209855586594	0.13851274297725932	-0.022299824080029233	0.05410577918414945	FALSE	FALSE	-0.022299824080029233
2282	MANF	0.14625689835157246	0.3035592395474043	-0.022259907981655544	0.07993568548521439	FALSE	FALSE	-0.022259907981655544
10142	ATP5PD	0.26823845180474054	0.4575312531108046	-0.02225874709876222	0.15146948962242573	FALSE	FALSE	-0.02225874709876222
4681	PMPCB	0.09171904051105409	0.21581235208314106	-0.022253705857308802	0.08255476777042661	FALSE	FALSE	-0.022253705857308802
2073	VGLL4	0.03558153538897772	0.1073642745015721	-0.022245211526693533	0.04188354557888074	FALSE	FALSE	-0.022245211526693533
291	TMEM35B	0.002039041838528244	0.011285530175743127	-0.022240645924758908	0.03232096965436812	FALSE	FALSE	-0.022240645924758908
2173	SEC22C	0.007032873777631642	0.03062951038673453	-0.022236870368126684	0.03277611764510731	FALSE	FALSE	-0.022236870368126684
1166	ARF1	0.3992883591368326	0.5810702779648002	-0.022235292964750804	0.29980213375834674	FALSE	FALSE	-0.022235292964750804
6306	IMMP1L	0.0003791048130952358	0.0028321055380385496	-0.022220953911235117	0.027337035047156472	FALSE	FALSE	-0.022220953911235117
6691	CEP57	0.1365318100056774	0.28843219448981683	-0.02221664359604787	0.08901202137594098	FALSE	FALSE	-0.02221664359604787
1627	RPL31	0.4956290974523423	0.6638930935622132	-0.022173723175741917	0.6374500228213026	FALSE	FALSE	-0.022173723175741917
3708	E2F3	0.005572444769252178	0.025456086059002594	-0.022152907900529678	0.031791447699069976	FALSE	FALSE	-0.022152907900529678
11112	MVB12A	0.028186288362606268	0.09004999395375679	-0.022144375948709532	0.04242626597064656	FALSE	FALSE	-0.022144375948709532
3953	GLO1	0.01576550736132037	0.05765574808950292	-0.022132423154474567	0.04179488770663738	FALSE	FALSE	-0.022132423154474567
3881	TAP1	0.4284130799933876	0.6068428900840205	-0.022106112496121478	0.21929874865265636	FALSE	FALSE	-0.022106112496121478
7651	CTDSP2	9.892473188323505e-05	0.0009069364798037385	-0.022091076106701118	0.026119967497304664	FALSE	FALSE	-0.022091076106701118
337	PPIE	0.04442575790029786	0.127303436169238	-0.022076209012702706	0.05987248392461182	FALSE	FALSE	-0.022076209012702706
6317	FBXO3	0.03977350799623744	0.11707143099206677	-0.022048686414106816	0.04221466262038652	FALSE	FALSE	-0.022048686414106816
9361	CENPT	0.04424524716571473	0.12690785265501908	-0.022035903266135654	0.04269783200478399	FALSE	FALSE	-0.022035903266135654
8060	SETDB2	0.00011829315667506321	0.0010633042767296094	-0.022031907356732015	0.02377574896077057	FALSE	FALSE	-0.022031907356732015
10271	FN3KRP	0.005213177593459624	0.024091046822500888	-0.02199716417402881	0.03129684250946943	FALSE	FALSE	-0.02199716417402881
3756	ZNF322	0.0003031955005261793	0.002340027249057762	-0.021956400254930942	0.023676436929056396	FALSE	FALSE	-0.021956400254930942
3680	TMEM14C	0.02381179371826218	0.07909696968653081	-0.021952303574442812	0.038910043004464795	FALSE	FALSE	-0.021952303574442812
5520	PLEKHF2	0.0007447521313940761	0.004982066882021486	-0.02193991544912285	0.02689083693379706	FALSE	FALSE	-0.02193991544912285
2546	GK5	0.002318081298400957	0.012487965516091895	-0.02191158668185104	0.02872185271571983	FALSE	FALSE	-0.02191158668185104
3100	AGA	0.0006595184758989863	0.004500325677159725	-0.02190449777196079	0.025617893172742486	FALSE	FALSE	-0.02190449777196079
6007	CDK9	0.0016429035021615452	0.009492948945549189	-0.02190088210544929	0.02877215345619948	FALSE	FALSE	-0.02190088210544929
12128	SPATC1L	2.61586296204176e-09	9.592834880739031e-08	-0.02185577159357376	0.01806671552118156	FALSE	FALSE	-0.02185577159357376
3697	DTNBP1	0.019389093508869196	0.06738871092085688	-0.0218385827337887	0.03895854697986083	FALSE	FALSE	-0.0218385827337887
6218	TRIM21	0.025038083002502258	0.08223454649191449	-0.021822897378584227	0.04517269674736958	FALSE	FALSE	-0.021822897378584227
5325	REEP4	0.000295358360817856	0.0022884051870236347	-0.021820787903882238	0.02506993168456988	FALSE	FALSE	-0.021820787903882238
9581	MINK1	2.4627745700465207e-08	7.011413468067448e-07	-0.02181884772460219	0.01886113913512075	FALSE	FALSE	-0.02181884772460219
3755	ABT1	0.11445041466575608	0.25385059505178365	-0.02180335853710886	0.08462675361277221	FALSE	FALSE	-0.02180335853710886
7303	DCP1B	0.01651564732208083	0.059777342941409725	-0.02178727547202427	0.03316932992985496	FALSE	FALSE	-0.02178727547202427
5773	CREB3	0.017700923643101833	0.06313082999799594	-0.021771778222844176	0.034193815645072366	FALSE	FALSE	-0.021771778222844176
6459	OTUB1	0.2695676975840667	0.4591794515321378	-0.021771713729350103	0.1565338079805498	FALSE	FALSE	-0.021771713729350103
2547	XRN1	0.2141191261957671	0.39009359245205666	-0.021761061553912286	0.09946063203858091	FALSE	FALSE	-0.021761061553912286
6462	FERMT3	0.17819188057135443	0.3452568356176659	-0.021743003375571692	0.09782914223609034	FALSE	FALSE	-0.021743003375571692
7896	CLIP1	0.02079719978787973	0.07113891944609503	-0.021741638263280468	0.03445574914286663	FALSE	FALSE	-0.021741638263280468
7425	RECQL	0.07806590161631285	0.19302540927053158	-0.021727094980366884	0.06802774857778053	FALSE	FALSE	-0.021727094980366884
5390	EIF4EBP1	0.057066292604426576	0.15266648085536863	-0.021722935149999137	0.053646126091480256	FALSE	FALSE	-0.021722935149999137
3193	ZNF131	0.030716321983550662	0.09602866875349063	-0.02170209568972662	0.042227479677115175	FALSE	FALSE	-0.02170209568972662
3753	BTN2A1	0.006378848992665359	0.028380773988579966	-0.021701066481050364	0.03591212932165567	FALSE	FALSE	-0.021701066481050364
5602	TMEM71	0.015105494503986537	0.055753685333485355	-0.02167407326655166	0.035713807972414156	FALSE	FALSE	-0.02167407326655166
11769	MAPK1	0.08613495475481203	0.20669273138144564	-0.02166530483858658	0.05104542497303579	FALSE	FALSE	-0.02166530483858658
4103	UFL1	0.12805732302751605	0.27490129229555654	-0.021657210905080347	0.06429781744425947	FALSE	FALSE	-0.021657210905080347
3562	CCNG1	0.0721697794257436	0.1816781876257664	-0.021642140925298495	0.056051269413588886	FALSE	FALSE	-0.021642140925298495
6387	FAM111A	0.0381363700880598	0.1134694635148718	-0.02163478329251627	0.0397502217161191	FALSE	FALSE	-0.02163478329251627
11136	ELL	0.00101390303459809	0.00635950198248697	-0.02162308041057084	0.027614491583852024	FALSE	FALSE	-0.02162308041057084
2243	QRICH1	0.006176702932305378	0.02769785579734088	-0.02160878703994679	0.03657927244127571	FALSE	FALSE	-0.02160878703994679
4501	ZNF107	0.00041003036178254476	0.0030258722068582235	-0.021595990455831028	0.023792282131004643	FALSE	FALSE	-0.021595990455831028
8486	MOAP1	0.010112083934167881	0.04055349326835861	-0.02158097690785649	0.03691125352371049	FALSE	FALSE	-0.02158097690785649
4685	KMT2E	0.428638363118508	0.6070501345274496	-0.021574578615798607	0.2575923377043241	FALSE	FALSE	-0.021574578615798607
5361	CCDC25	0.06138024341440544	0.16049886483359954	-0.021574433505436943	0.05692522246535723	FALSE	FALSE	-0.021574433505436943
6661	TMEM126B	0.047613961134788975	0.13327672801835688	-0.02155153294058299	0.05312931766564196	FALSE	FALSE	-0.02155153294058299
4610	ZNF394	0.04825658988816679	0.13460278397410966	-0.02152671369428035	0.055057607254424656	FALSE	FALSE	-0.02152671369428035
7284	TUBGCP2	0.020860468655724638	0.07123304849448388	-0.021522873644154058	0.04110444485270358	FALSE	FALSE	-0.021522873644154058
2627	TTC14	0.061470900358851506	0.1606231406280442	-0.02149620827158356	0.05918658418701841	FALSE	FALSE	-0.02149620827158356
11254	ALKBH6	0.059506983601886464	0.15711263007079343	-0.021490476412297774	0.040622259199425775	FALSE	FALSE	-0.021490476412297774
3112	SLC25A4	6.85069625797102e-09	2.2687001042671342e-07	-0.021489776389164186	0.01839551145525335	FALSE	FALSE	-0.021489776389164186
3852	EHMT2	0.000995501584750513	0.006253926140668619	-0.021468598338047783	0.027044230156227367	FALSE	FALSE	-0.021468598338047783
2791	FBXL5	0.043084023489948435	0.12463094602081194	-0.02143540703004572	0.046901376100329614	FALSE	FALSE	-0.02143540703004572
8770	HACD3	0.045765283681679564	0.1302366023362245	-0.021427452832443315	0.050757977859927465	FALSE	FALSE	-0.021427452832443315
2919	PLAC8	0.0453259827518263	0.12935596175652506	-0.02142619252207996	0.03866752325037083	FALSE	FALSE	-0.02142619252207996
7301	ADIPOR2	0.0008218526768881213	0.005389604362148925	-0.02141991784255239	0.026776304438516692	FALSE	FALSE	-0.02141991784255239
6037	ZER1	2.517504553973141e-05	0.00028554807346061573	-0.02141360554181994	0.01917079320201626	FALSE	FALSE	-0.02141360554181994
6620	UCP2	0.2573665905621755	0.4447553614008106	-0.021408808838198217	0.10587220244980478	FALSE	FALSE	-0.021408808838198217
11305	ECH1	0.033901867995865136	0.10394891815608302	-0.021403622486383136	0.03424984802866911	FALSE	FALSE	-0.021403622486383136
4767	STMP1	0.14523030923578323	0.30192540995752754	-0.021389482287807512	0.0859914258703009	FALSE	FALSE	-0.021389482287807512
6597	DHCR7	8.394347772933333e-05	0.000787711362836876	-0.021379728318636115	0.018891963502755026	FALSE	FALSE	-0.021379728318636115
2271	RASSF1	0.12156277091321939	0.26510086214292916	-0.021368505778860087	0.06927458344535393	FALSE	FALSE	-0.021368505778860087
6935	WAC	0.12302284466300685	0.2676800033702456	-0.02134718530461094	0.06370189985284558	FALSE	FALSE	-0.02134718530461094
2199	FYCO1	0.002144792516601932	0.011740382113542171	-0.02133626440628115	0.027236518074165692	FALSE	FALSE	-0.02133626440628115
3303	TENT2	0.01079114500058738	0.04267553373536954	-0.021332940304107442	0.03669692799545728	FALSE	FALSE	-0.021332940304107442
6321	CAT	0.015858192140263204	0.0579415302679849	-0.021329011575426795	0.033513638950981105	FALSE	FALSE	-0.021329011575426795
7217	BBIP1	0.016934615946448364	0.06105347817846508	-0.02130855101443196	0.03561888895154774	FALSE	FALSE	-0.02130855101443196
6227	SMPD1	0.0077806419409790365	0.03317317204151369	-0.02130586109828331	0.03349485232652007	FALSE	FALSE	-0.02130586109828331
1271	IAH1	0.05599108162176999	0.15059018690399556	-0.021297170599956897	0.05862514226854622	FALSE	FALSE	-0.021297170599956897
9235	BCL7C	3.3165251164981367e-06	5.063736624231829e-05	-0.02127054956666358	0.01740620167079297	FALSE	FALSE	-0.02127054956666358
2056	ARPC4	0.01303972200903797	0.049662273532350726	-0.021256198420617753	0.03730672890005948	FALSE	FALSE	-0.021256198420617753
2240	DALRD3	0.02108467761698008	0.07183451721601507	-0.021229283135757723	0.0362425541190745	FALSE	FALSE	-0.021229283135757723
2556	PLSCR1	0.18574177491518318	0.3546060234926565	-0.02117257991832247	0.09228893779314958	FALSE	FALSE	-0.02117257991832247
108	MAD2L2	0.10112714962355647	0.23218265291907386	-0.021171934983381737	0.0677984557910399	FALSE	FALSE	-0.021171934983381737
9569	UBE2G1	0.023271092579767373	0.0777111485450053	-0.021147360274910793	0.0442558687335098	FALSE	FALSE	-0.021147360274910793
11773	IGLV2-14	6.865795772996684e-06	9.423718538022429e-05	-0.02114070938333446	0.018350266787138855	FALSE	FALSE	-0.02114070938333446
3020	ABHD18	0.0002771376410733348	0.002166893720753249	-0.021132396440671268	0.02337899203182428	FALSE	FALSE	-0.021132396440671268
1585	CIAO1	0.09580794453744	0.22296748626534849	-0.021123849709092063	0.05491103538638586	FALSE	FALSE	-0.021123849709092063
626	STRIP1	0.00739921631716905	0.03188811502226243	-0.021119246485952564	0.0301377652653239	FALSE	FALSE	-0.021119246485952564
1465	SLC1A4	0.005674130971634263	0.02586131748604179	-0.021117862563058903	0.027820239857613265	FALSE	FALSE	-0.021117862563058903
9499	ACSF3	0.001213953908394995	0.007351985296282757	-0.021112697709075177	0.028116729831347217	FALSE	FALSE	-0.021112697709075177
7028	EIF4EBP2	0.08467273846189338	0.20466287673108277	-0.021098106056041035	0.056758445288453786	FALSE	FALSE	-0.021098106056041035
1377	FEZ2	0.005969041920168792	0.026979166788513385	-0.02106837186804421	0.028412148056479243	FALSE	FALSE	-0.02106837186804421
6964	ZNF22	0.12698868320340223	0.27314676280976496	-0.021067310412620915	0.07179291837594726	FALSE	FALSE	-0.021067310412620915
7804	C12orf76	7.318737243999631e-05	0.0007030171730702437	-0.021058090530197315	0.0231904137502243	FALSE	FALSE	-0.021058090530197315
8371	ATP6V1D	0.011399562674882313	0.04458023283553093	-0.02105755577164229	0.034370232412180346	FALSE	FALSE	-0.02105755577164229
3826	NFKBIL1	0.0006174346257688417	0.004259336959645992	-0.021056788567785707	0.023265827447659784	FALSE	FALSE	-0.021056788567785707
11523	MED25	0.00019874850385959676	0.0016352638428365307	-0.021027597871837896	0.02146151278530816	FALSE	FALSE	-0.021027597871837896
1451	C2orf74	0.01055117671402677	0.041948559233851025	-0.021013662574467396	0.030682029249993237	FALSE	FALSE	-0.021013662574467396
6560	GRK2	0.025794491053772108	0.084048280334654	-0.021008943800484348	0.04043366603263013	FALSE	FALSE	-0.021008943800484348
3206	MOCS2	0.0011080352878697936	0.006838699982696635	-0.021007647212530577	0.026728087056476578	FALSE	FALSE	-0.021007647212530577
6578	NDUFV1	0.17656005518809353	0.3429367115797982	-0.020983764465506465	0.10188782360259589	FALSE	FALSE	-0.020983764465506465
10637	DNTTIP1	0.024136634619424054	0.08002037350948824	-0.020982262304540335	0.036549329959920475	FALSE	FALSE	-0.020982262304540335
5600	EFR3A	0.04008316419525348	0.11779602457085922	-0.020966872544517033	0.05124814545759907	FALSE	FALSE	-0.020966872544517033
8684	BLOC1S6	0.06105892610540809	0.16002037913572523	-0.02096371236330743	0.05295756886144737	FALSE	FALSE	-0.02096371236330743
9824	AP2B1	0.03659040663975354	0.10966114599605255	-0.02096011685101283	0.03848232420814502	FALSE	FALSE	-0.02096011685101283
11982	TTC38	0.002813631602261869	0.01456776344956286	-0.020949397494852022	0.026030381743784078	FALSE	FALSE	-0.020949397494852022
8102	TGDS	0.0005025716179959706	0.0035827332696134933	-0.020943895393638872	0.022325551535498787	FALSE	FALSE	-0.020943895393638872
4881	PRKX	0.15510521698404786	0.31709669022256587	-0.020925666576261874	0.07808397547765211	FALSE	FALSE	-0.020925666576261874
1292	RDH14	0.05478911197180279	0.14825799765117756	-0.020919534319867046	0.04893586199391972	FALSE	FALSE	-0.020919534319867046
1085	IKBKE	0.003353511231229402	0.016852133993000208	-0.020896131243205107	0.025574447210732994	FALSE	FALSE	-0.020896131243205107
8351	PPP2R5E	0.021432673349005126	0.07277126097340424	-0.020888867663435073	0.04417800459575343	FALSE	FALSE	-0.020888867663435073
1132	DUSP10	6.629168263531167e-12	4.789060750843201e-10	-0.02088548242680344	0.01591731182045557	FALSE	FALSE	-0.02088548242680344
5725	CDKN2A	0.020129035528822396	0.06942949213706628	-0.020878709938118488	0.03504124646062975	FALSE	FALSE	-0.020878709938118488
420	ATPAF1	4.117518662093038e-07	8.2870261961822e-06	-0.020864009452313096	0.018273662717214655	FALSE	FALSE	-0.020864009452313096
9329	DYNC1LI2	0.034209321559298934	0.10454305706580234	-0.020846500812286586	0.04300003651674692	FALSE	FALSE	-0.020846500812286586
9918	BECN1	0.19315592357870887	0.363879462083748	-0.020842222743846374	0.0791831768100912	FALSE	FALSE	-0.020842222743846374
775	MRPL9	0.05850765315381118	0.1553662801985368	-0.020818639622846812	0.0531710289496106	FALSE	FALSE	-0.020818639622846812
10147	SUMO2	0.4055650760347812	0.5866340573497653	-0.020817553982363242	0.48312101885869907	FALSE	FALSE	-0.020817553982363242
1338	MPV17	0.006958290116353596	0.030395914325575358	-0.02081427556308117	0.03432235123855727	FALSE	FALSE	-0.02081427556308117
8326	TMEM260	6.485659020832687e-12	4.72780814597895e-10	-0.020809005235362346	0.016082292261303633	FALSE	FALSE	-0.020809005235362346
1753	MARCHF7	0.07379411618204362	0.18510462840040529	-0.020804284445957607	0.05727970802358218	FALSE	FALSE	-0.020804284445957607
7832	OAS2	0.03634621990574494	0.10903865971723484	-0.020788800632922114	0.041916533193805	FALSE	FALSE	-0.020788800632922114
11154	RFXANK	0.03936799009293189	0.1162780313148977	-0.02078233247291232	0.04114503728782202	FALSE	FALSE	-0.02078233247291232
5841	ISCA1	0.07448617415727317	0.18641034374088356	-0.02073863006899073	0.05052433344063821	FALSE	FALSE	-0.02073863006899073
10738	LIME1	0.011987840387984245	0.046485446590448155	-0.020735667399106726	0.028705024752620757	FALSE	FALSE	-0.020735667399106726
11423	TRAPPC6A	0.10238024042584302	0.233852175969125	-0.020682182138302852	0.06397605148228731	FALSE	FALSE	-0.020682182138302852
2751	MFSD10	0.21051882407555939	0.38576832339413125	-0.020676560455402775	0.09236120966734825	FALSE	FALSE	-0.020676560455402775
10788	C19orf25	0.06054103579410318	0.15896509618240795	-0.020675125475159636	0.0585606002904378	FALSE	FALSE	-0.020675125475159636
4369	PHF14	0.02761619647150604	0.08865510977896206	-0.020652627994643645	0.04442229893687484	FALSE	FALSE	-0.020652627994643645
6436	BSCL2	9.659440491809625e-06	0.00012676027560876407	-0.02065027666933888	0.02216831977007451	FALSE	FALSE	-0.02065027666933888
5081	1	0.5109045746720452	0.6762471424052591	-0.02062807209677514	0.3799859762036955	FALSE	FALSE	-0.02062807209677514
10647	PCIF1	0.1192682183636446	0.2618225324206417	-0.020582808412851185	0.06613863511906042	FALSE	FALSE	-0.020582808412851185
7440	TM7SF3	5.994047302773132e-07	1.1539264976594654e-05	-0.020579901502967266	0.019000610544455128	FALSE	FALSE	-0.020579901502967266
10164	UNC13D	0.022709650557794146	0.07617673187946943	-0.020578581401760446	0.03491365888385804	FALSE	FALSE	-0.020578581401760446
5959	FBXW2	0.011087227463957698	0.0435869136243388	-0.020570508966085574	0.03412320371475313	FALSE	FALSE	-0.020570508966085574
8817	SCAMP2	0.20322548096723286	0.37620944951428753	-0.020565416667282684	0.1100704016623559	FALSE	FALSE	-0.020565416667282684
7210	XPNPEP1	0.01574317188896959	0.0575916829659215	-0.020552380919793067	0.03804108769572401	FALSE	FALSE	-0.020552380919793067
7428	CMAS	0.008766429032089828	0.03647289167523877	-0.020538004245072503	0.03286364701757957	FALSE	FALSE	-0.020538004245072503
7412	H2AJ	0.05671703729800887	0.1519955572512208	-0.020529902249879516	0.04312863635939437	FALSE	FALSE	-0.020529902249879516
9178	SH2B1	3.295770823937868e-05	0.00035949762956366066	-0.0205272512985502	0.02113343979195728	FALSE	FALSE	-0.0205272512985502
11258	POLR2I	0.2362083690543606	0.41890981338746197	-0.02051326292840854	0.11284033062783155	FALSE	FALSE	-0.02051326292840854
9959	ARHGAP27	0.002268395477642416	0.012282005405441615	-0.02048984238475862	0.025101185767584806	FALSE	FALSE	-0.02048984238475862
10259	CCDC57	0.0016101366183393232	0.009344263724391557	-0.020473830531240397	0.02768584922536627	FALSE	FALSE	-0.020473830531240397
2391	SENP7	0.016396972103790628	0.05945580876579222	-0.020466749683036908	0.035998674808191015	FALSE	FALSE	-0.020466749683036908
7741	TMPO	0.04425793398045724	0.12691379245295425	-0.020466483647373853	0.04568541156007098	FALSE	FALSE	-0.020466483647373853
7869	DYNLL1	0.32987606869372676	0.5121647274329225	-0.020461076942787353	0.14352041135360669	FALSE	FALSE	-0.020461076942787353
2156	WDR48	0.014117640740089216	0.05285825087621879	-0.02043930501407969	0.031767083752851984	FALSE	FALSE	-0.02043930501407969
9227	PRR14	0.023174117815917772	0.07747387541647008	-0.020423146706585345	0.0365595979862786	FALSE	FALSE	-0.020423146706585345
6495	VPS51	0.1794148580731824	0.3468151753930917	-0.020420865249232492	0.08760747175325047	FALSE	FALSE	-0.020420865249232492
8939	POLR3K	0.028059522986312393	0.08974093025718691	-0.020379218575434496	0.034052313119173054	FALSE	FALSE	-0.020379218575434496
1602	COX5B	0.46178012899137133	0.6354991875321566	-0.02036205793155309	0.30083370852780034	FALSE	FALSE	-0.02036205793155309
5181	AIFM1	0.0008852174139976634	0.005698855241972034	-0.020335342845247583	0.023136614009060644	FALSE	FALSE	-0.020335342845247583
8774	RAB11A	0.18772012327103454	0.3567876110819106	-0.020282214985890033	0.09655639226173426	FALSE	FALSE	-0.020282214985890033
8053	RB1	0.04059919611257258	0.1189616150798542	-0.020270788888523336	0.04237115283484583	FALSE	FALSE	-0.020270788888523336
792	SLC27A3	1.8844022690616174e-06	3.146372783049111e-05	-0.02026760855309683	0.016685283855087572	FALSE	FALSE	-0.02026760855309683
5237	SSR4	0.4061713212067928	0.5872267680526313	-0.020263468876945988	0.34651283991801274	FALSE	FALSE	-0.020263468876945988
6787	VPS11	4.144664474149889e-05	0.0004354082933959747	-0.020262580075980786	0.018882153071705012	FALSE	FALSE	-0.020262580075980786
6708	KBTBD3	0.00020157063916354624	0.001655066614835299	-0.02024502373764095	0.021584953225471756	FALSE	FALSE	-0.02024502373764095
581	DPYD	0.043424872638973815	0.12527614681441407	-0.020241645890888848	0.04260775162898875	FALSE	FALSE	-0.020241645890888848
3823	MICB	4.4640889595399035e-09	1.5469038698927404e-07	-0.020239280457632253	0.017116065434869623	FALSE	FALSE	-0.020239280457632253
6883	NUDT5	0.06390897303253135	0.16512465368573856	-0.020229362567496755	0.057523985029041	FALSE	FALSE	-0.020229362567496755
7916	TMED2	0.2587523629687297	0.4466981226413233	-0.02021581893374131	0.13085811350639764	FALSE	FALSE	-0.02021581893374131
615	PSMA5	0.3640526587516003	0.5477972983480657	-0.020190440743823368	0.18406470537959754	FALSE	FALSE	-0.020190440743823368
1679	INSIG2	0.00017709317345166256	0.001489900695717541	-0.02018350903682492	0.021423665032081016	FALSE	FALSE	-0.02018350903682492
7172	POLL	1.8123701841610888e-06	3.0431019033210416e-05	-0.02017728541464682	0.01996108349219158	FALSE	FALSE	-0.02017728541464682
2845	TXK	0.00010800704986335312	0.0009774597131842443	-0.02017360391102679	0.020268715879843607	FALSE	FALSE	-0.02017360391102679
4286	AGPAT4	0.0016761991972723254	0.00965733079681477	-0.02017129961222812	0.024431370143573005	FALSE	FALSE	-0.02017129961222812
3508	JAKMIP2	0.00023832932094013137	0.001908502809341437	-0.020159055925462594	0.019846037077874717	FALSE	FALSE	-0.020159055925462594
9775	PHF12	0.000679420339444868	0.004598281811053627	-0.020148436668579045	0.024447438054077036	FALSE	FALSE	-0.020148436668579045
3275	ANKRA2	0.0064399526884119625	0.028588798510941333	-0.020137338413140554	0.028941691024349882	FALSE	FALSE	-0.020137338413140554
3467	PURA	0.024660664561461564	0.08137115571966246	-0.02013228104831362	0.037840056789966374	FALSE	FALSE	-0.02013228104831362
7966	MICU2	0.08307216878495308	0.20288616503046253	-0.02012178204492423	0.05946374459119586	FALSE	FALSE	-0.02012178204492423
11144	COPE	0.3293375934888795	0.511735871215877	-0.020115542299372614	0.17278190072480734	FALSE	FALSE	-0.020115542299372614
9053	CREBBP	0.02632355670448641	0.08553903789131151	-0.020068402929662686	0.03776383587098741	FALSE	FALSE	-0.020068402929662686
4684	ORC5	0.00026820672576490445	0.002108094284365176	-0.020039603897329925	0.022910439035335146	FALSE	FALSE	-0.020039603897329925
676	MAN1A2	0.025417982752962597	0.08320700542488167	-0.020036478650096275	0.03983799800083235	FALSE	FALSE	-0.020036478650096275
10097	PECAM1	0.004896525448044035	0.022848540878753487	-0.020031585206233445	0.024666947987559557	FALSE	FALSE	-0.020031585206233445
7364	C3AR1	1.3417050770137579e-11	9.062194460847161e-10	-0.020007434072220973	0.015019736080853777	FALSE	FALSE	-0.020007434072220973
7236	CACUL1	0.03391763671761702	0.10397060178438756	-0.01999502814400942	0.03896464338647081	FALSE	FALSE	-0.01999502814400942
5259	FAM3A	0.0027915358299026877	0.01450361184115021	-0.019965698383965013	0.02796317690523801	FALSE	FALSE	-0.019965698383965013
8335	KIAA0586	0.033878800416294375	0.10393150089217328	-0.019944062160317796	0.030937982219960785	FALSE	FALSE	-0.019944062160317796
9270	LONP2	0.01978317739257388	0.06847362065090351	-0.019934471440303272	0.03479639810788167	FALSE	FALSE	-0.019934471440303272
11263	ZFP14	0.0016721505678014162	0.009638649970137865	-0.01992180384317566	0.022906767797547502	FALSE	FALSE	-0.01992180384317566
8574	NSMCE3	0.0055173173547901945	0.025223529245321903	-0.019911127482677565	0.0328227314575539	FALSE	FALSE	-0.019911127482677565
1511	STAMBP	0.029540141118571898	0.09334203902719451	-0.019869652791530433	0.03946414879680454	FALSE	FALSE	-0.019869652791530433
12012	CHKB	0.02118551626745607	0.07207536908862758	-0.019835453772683472	0.02638310246895273	FALSE	FALSE	-0.019835453772683472
7017	SUPV3L1	0.014209325728352344	0.05315159232867718	-0.01983065572544729	0.03303861425197744	FALSE	FALSE	-0.01983065572544729
9276	ADCY7	0.006074379148360755	0.02734671517785046	-0.01982146943338519	0.026797656575096893	FALSE	FALSE	-0.01982146943338519
9354	ACD	0.054347520620209346	0.14722968706426529	-0.019816206495545895	0.05160248108691984	FALSE	FALSE	-0.019816206495545895
10628	YWHAB	0.5250108945907819	0.6876854656330446	-0.019810638557224213	0.5023621056141792	FALSE	FALSE	-0.019810638557224213
7753	GNPTAB	0.043284075726198655	0.12499060997746496	-0.019806768947579798	0.044548636951616837	FALSE	FALSE	-0.019806768947579798
234	XKR8	1.2157952808710949e-05	0.00015364516472319174	-0.019769123557643282	0.01783788458673985	FALSE	FALSE	-0.019769123557643282
10118	WIPI1	1.0414256062609105e-07	2.520292130131414e-06	-0.019766975789929187	0.016318681279028004	FALSE	FALSE	-0.019766975789929187
6750	BUD13	0.0059168431005649875	0.026800313154570654	-0.01974923268917943	0.026125033816153352	FALSE	FALSE	-0.01974923268917943
4822	ATP6V0E2	0.0024488039894245022	0.013069398077486574	-0.01973031728481344	0.026634022686388585	FALSE	FALSE	-0.01973031728481344
3949	CCDC167	0.007120265266042912	0.03092015657540179	-0.01971871920479588	0.030155128798895068	FALSE	FALSE	-0.01971871920479588
10588	SCAND1	0.374253450933679	0.5582283226340776	-0.01966441030832811	0.2118352816786085	FALSE	FALSE	-0.01966441030832811
7243	TIAL1	0.12321873615207601	0.26788143129624814	-0.019659025101572965	0.08251309024823177	FALSE	FALSE	-0.019659025101572965
2276	TMEM115	0.029611539325870653	0.09347925868518185	-0.019635396297681768	0.03631906464792691	FALSE	FALSE	-0.019635396297681768
2244	QARS1	0.025281517490615708	0.08286559789617186	-0.01963537211262149	0.03542667596177621	FALSE	FALSE	-0.01963537211262149
3223	GPBP1	0.21403435864055695	0.38999859130435277	-0.019635012023946248	0.11590116259339568	FALSE	FALSE	-0.019635012023946248
8642	VPS39	0.0040017954691727265	0.01955733854750251	-0.01962628121718604	0.02664944777337762	FALSE	FALSE	-0.01962628121718604
6598	NADSYN1	0.04441767503086322	0.127303436169238	-0.01961798305428191	0.04058961076686134	FALSE	FALSE	-0.01961798305428191
1620	TXNDC9	0.08173447794018075	0.2004867913626578	-0.019617518163678797	0.05959483315611815	FALSE	FALSE	-0.019617518163678797
7340	COPS7A	0.028240884231662412	0.09017622088395409	-0.019616806048015068	0.03792899908667261	FALSE	FALSE	-0.019616806048015068
2353	SUCLG2	0.013623920047999246	0.05134984370256625	-0.01960687404992774	0.03347279178147967	FALSE	FALSE	-0.01960687404992774
6546	ZDHHC24	0.08812707938159905	0.20973016741271305	-0.019590178296649448	0.04518659828545211	FALSE	FALSE	-0.019590178296649448
4860	LMBR1	0.026764682149695636	0.0865256287451626	-0.019589447370383282	0.03717441950525557	FALSE	FALSE	-0.019589447370383282
9060	HMOX2	0.2591250300045703	0.4471477675670667	-0.019587630803633543	0.11331804091280157	FALSE	FALSE	-0.019587630803633543
5462	ARFGEF1	0.010640500556427127	0.042230815089985864	-0.019564405084080305	0.03003692151567379	FALSE	FALSE	-0.019564405084080305
1496	MCEE	4.9133719278094444e-08	1.2714147488519893e-06	-0.019542329330552905	0.01474641723903017	FALSE	FALSE	-0.019542329330552905
110	AGTRAP	1.9358339113977916e-07	4.317704181112052e-06	-0.019541764508624337	0.017632537521180006	FALSE	FALSE	-0.019541764508624337
4422	NT5C3A	0.11388284227084147	0.25292018936427824	-0.019539276806451896	0.06701556606532692	FALSE	FALSE	-0.019539276806451896
8689	DUT	0.25353780435030443	0.4402919109252051	-0.019535186844036066	0.10298740850253539	FALSE	FALSE	-0.019535186844036066
7523	LIMA1	0.0014676284817293692	0.008643102708903748	-0.01953254664162243	0.02546375706162933	FALSE	FALSE	-0.01953254664162243
8718	PIGBOS1	0.020662585005947486	0.0708130184425178	-0.019521086953894234	0.03913098056691808	FALSE	FALSE	-0.019521086953894234
8652	TTBK2	1.599437253510847e-07	3.67716776263888e-06	-0.019520209573651942	0.016716877659903717	FALSE	FALSE	-0.019520209573651942
1180	NUP133	0.004380164446269257	0.020918832540265008	-0.019512464979905275	0.02639902488606704	FALSE	FALSE	-0.019512464979905275
811	PYGO2	0.0027176625706607704	0.014181429957332828	-0.019484484208778574	0.021754255303508274	FALSE	FALSE	-0.019484484208778574
3298	SCAMP1	4.7220592735235337e-05	0.0004895648920558665	-0.019483362290704586	0.022196257095542047	FALSE	FALSE	-0.019483362290704586
3433	CAMLG	0.15181124042013555	0.31242957122098824	-0.019482592399619084	0.07067225654016841	FALSE	FALSE	-0.019482592399619084
11867	IFT27	4.877329734505284e-05	0.0005018865723208488	-0.019469608381286172	0.019254880644042384	FALSE	FALSE	-0.019469608381286172
6481	MAP4K2	0.00014014841816640728	0.0012310612337835408	-0.019463066994288316	0.02089546257799322	FALSE	FALSE	-0.019463066994288316
11610	KIR2DL1	1.1680693311924407e-05	0.00014871425830037944	-0.01946199277452765	0.015282500581452986	FALSE	FALSE	-0.01946199277452765
9435	TMEM170A	0.029024109477604396	0.09218470478341141	-0.01944130312726741	0.043660188066688456	FALSE	FALSE	-0.01944130312726741
7134	EXOSC1	0.11463106803919908	0.25415697670783105	-0.01943171778171073	0.0654950069955417	FALSE	FALSE	-0.01943171778171073
66	ZBTB48	0.0013012281895868245	0.007817177390206275	-0.01941546810843311	0.020683920771464127	FALSE	FALSE	-0.01941546810843311
5188	RAP2C	0.0004975997052435256	0.003555770756835833	-0.019389762076586964	0.021004448295994238	FALSE	FALSE	-0.019389762076586964
8804	ADPGK	0.03389084878362867	0.10394178994568516	-0.019384298940193147	0.044747214725652296	FALSE	FALSE	-0.019384298940193147
3386	CEP120	0.013854825609137995	0.05208630193624048	-0.019383858234650313	0.03230831508319099	FALSE	FALSE	-0.019383858234650313
4990	WDR45	0.16065739459458905	0.3211804602639318	-0.019364440318476332	0.05940964019724301	FALSE	FALSE	-0.019364440318476332
3085	DDX60L	0.0009083448868311485	0.005822661191456505	-0.01933008678396649	0.022644798195400793	FALSE	FALSE	-0.01933008678396649
10362	HAUS1	0.014446743775086807	0.05390475088363383	-0.019329995418183216	0.032858524924361865	FALSE	FALSE	-0.019329995418183216
3796	TRIM26	0.0034692908484612608	0.017360976179721377	-0.019314515635991104	0.026530119557562588	FALSE	FALSE	-0.019314515635991104
9498	TRAPPC2L	0.19937196117025288	0.37178159347845474	-0.019300215547294754	0.08116637857316376	FALSE	FALSE	-0.019300215547294754
11858	MCM5	0.0310375637383402	0.09688095939735171	-0.019295604262468496	0.034838139494131136	FALSE	FALSE	-0.019295604262468496
10975	ATG4D	0.035056215749494746	0.1062349960165297	-0.019278368376177336	0.038358171003592484	FALSE	FALSE	-0.019278368376177336
8227	RABGGTA	0.018744792332384574	0.06579389087893646	-0.019258192661447994	0.028745558439911188	FALSE	FALSE	-0.019258192661447994
2123	AZI2	0.06615273718775895	0.16938444486606516	-0.01924113950672338	0.04814083713022146	FALSE	FALSE	-0.01924113950672338
1380	GPATCH11	0.006404200370595638	0.02846179012285162	-0.019234381125990255	0.02699412981120797	FALSE	FALSE	-0.019234381125990255
754	PRUNE1	2.0376009895088643e-08	5.973357215620192e-07	-0.01922272056790031	0.01618728928292146	FALSE	FALSE	-0.01922272056790031
8691	EID1	0.4224064306374712	0.6013896484781431	-0.019199648692202725	0.22897126382821567	FALSE	FALSE	-0.019199648692202725
3537	GALNT10	5.885823157797357e-16	1.0994533726791781e-13	-0.01919916238774416	0.013468347914946303	FALSE	FALSE	-0.01919916238774416
4167	ASF1A	0.17265569029588826	0.33688571527457883	-0.019190436871465887	0.06505131552358727	FALSE	FALSE	-0.019190436871465887
9315	USB1	0.03709862698615984	0.11090590652120279	-0.019190060659417123	0.04045237309746928	FALSE	FALSE	-0.019190060659417123
4725	NDUFA5	0.20111976794023387	0.37370015942267576	-0.019183450076274585	0.096424265778684	FALSE	FALSE	-0.019183450076274585
7046	DNAJC9	0.07078722478961715	0.17895142151826451	-0.019176044073371805	0.049860254131354295	FALSE	FALSE	-0.019176044073371805
6735	SDHD	0.21530602828037046	0.3912423724109787	-0.019156072588040363	0.08184984707600111	FALSE	FALSE	-0.019156072588040363
6898	DCLRE1C	0.008558419408179316	0.03585000141022555	-0.019149816719115226	0.025440473465563416	FALSE	FALSE	-0.019149816719115226
6328	TRAF6	0.0017313105027272034	0.009903261751245798	-0.01914815735525729	0.024853795002904033	FALSE	FALSE	-0.01914815735525729
1586	SNRNP200	0.20715939305051465	0.3811046802148695	-0.019145334421277114	0.08908733670974707	FALSE	FALSE	-0.019145334421277114
4623	AP4M1	9.248278107817024e-07	1.7062216786875388e-05	-0.01912860574944456	0.017229874302669392	FALSE	FALSE	-0.01912860574944456
10402	RELCH	0.014708088145993342	0.05465812675951209	-0.01911136247327387	0.028078079226535636	FALSE	FALSE	-0.01911136247327387
6315	HIPK3	0.007601087422150305	0.032581929054072034	-0.019074112105988555	0.029262306739564068	FALSE	FALSE	-0.019074112105988555
8210	DCAF11	0.14286944829152542	0.2983413544672815	-0.01907302646550498	0.05142839160445449	FALSE	FALSE	-0.01907302646550498
9804	RHOT1	0.0008257049478545002	0.0054089329597811235	-0.01906174547849995	0.02032351076989979	FALSE	FALSE	-0.01906174547849995
8378	RDH11	0.028680565336589175	0.09131691522015806	-0.019052326741136293	0.03956969764228765	FALSE	FALSE	-0.019052326741136293
9758	PIGS	0.034170345337014525	0.10445984653550407	-0.019030251155560698	0.02937908970109828	FALSE	FALSE	-0.019030251155560698
10648	ZNF335	0.07452840824550429	0.1864770030504403	-0.019021751450487588	0.03206795572557233	FALSE	FALSE	-0.019021751450487588
8715	FAM214A	0.0026152764673168802	0.013749177733849299	-0.018987581991158745	0.024766791215674443	FALSE	FALSE	-0.018987581991158745
761	TNFAIP8L2	3.68344781050591e-05	0.0003952928058761056	-0.018985647858143766	0.01907809926342074	FALSE	FALSE	-0.018985647858143766
3332	TTC37	0.0006624073402570718	0.004512296155426378	-0.01897762983885452	0.020166885295471587	FALSE	FALSE	-0.01897762983885452
1794	GPR155	0.006777068890441848	0.029749328786244998	-0.018974544900054666	0.02569227541518676	FALSE	FALSE	-0.018974544900054666
3847	2	0.29478377493438473	0.4893959213082307	-0.018968181541972745	0.1147496003222156	FALSE	FALSE	-0.018968181541972745
9856	LASP1	0.07687678605109045	0.190716326466235	-0.018952563367491265	0.04650367334098011	FALSE	FALSE	-0.018952563367491265
7470	PPHLN1	0.23187275287865097	0.4133053169322011	-0.0188825664285901	0.0938253667060431	FALSE	FALSE	-0.0188825664285901
4464	POLM	0.0009849222553702714	0.0062135860490509735	-0.0188815788719621	0.022629977155525192	FALSE	FALSE	-0.0188815788719621
5291	PPP1R3B	0.00015669507989835935	0.0013486606768789676	-0.018853053936979152	0.019685937868213498	FALSE	FALSE	-0.018853053936979152
7613	STAT2	0.0031197987961553513	0.015884665505978373	-0.01882106247668975	0.02591615178223167	FALSE	FALSE	-0.01882106247668975
3187	OXCT1	0.008841310954441241	0.03671339786743489	-0.018807313269921945	0.03143916557168032	FALSE	FALSE	-0.018807313269921945
10627	ADA	0.005985124910074413	0.02703183497745129	-0.01880264555328837	0.028473169783299623	FALSE	FALSE	-0.01880264555328837
6343	PEX16	0.15515916719489736	0.31709669022256587	-0.018795005761469575	0.057252477471317564	FALSE	FALSE	-0.018795005761469575
909	USP21	1.4317521311325278e-05	0.00017774243746302565	-0.018791887232308225	0.018298807894544942	FALSE	FALSE	-0.018791887232308225
11716	UTY	0.09346065010334337	0.21878246954875075	-0.018781397634220053	0.043461917880680656	FALSE	FALSE	-0.018781397634220053
7487	TMEM106C	0.06341242768869158	0.1640899508697636	-0.018770339687215358	0.03824566564292877	FALSE	FALSE	-0.018770339687215358
3336	GLRX	0.18136516353033508	0.34943118936424755	-0.018744088147898505	0.04713812088424509	FALSE	FALSE	-0.018744088147898505
2993	LARP7	0.1915631693696923	0.3613344414349435	-0.01874391616524764	0.07802807783151602	FALSE	FALSE	-0.01874391616524764
7215	SMC3	0.1676898242314503	0.33043214911603563	-0.018735069807643886	0.06481916835555783	FALSE	FALSE	-0.018735069807643886
1218	ERO1B	0.001564529704678061	0.009137250913251694	-0.018732439010531468	0.021692066259391896	FALSE	FALSE	-0.018732439010531468
6264	ARNTL	0.07413350206865481	0.18568498425232727	-0.01873112495558972	0.042256640368080765	FALSE	FALSE	-0.01873112495558972
7518	BCDIN3D	2.7647760522709914e-06	4.343350552549238e-05	-0.018723354161361085	0.018656780525025996	FALSE	FALSE	-0.018723354161361085
7671	DYRK2	0.006175636273122345	0.02769785579734088	-0.0187209349835261	0.024321928637755383	FALSE	FALSE	-0.0187209349835261
7736	LTA4H	0.05046241065771299	0.13910032727990748	-0.018715149379661917	0.03924884828170399	FALSE	FALSE	-0.018715149379661917
3245	ERBIN	0.04261268639235605	0.1235891959778303	-0.018709541132906436	0.034140807523742905	FALSE	FALSE	-0.018709541132906436
5394	DDHD2	6.745185245609412e-08	1.6905385662738054e-06	-0.01870489692952591	0.015788164266760087	FALSE	FALSE	-0.01870489692952591
5560	TRPS1	0.0030589267951553556	0.015614632722494567	-0.018674681055745223	0.02302449402725929	FALSE	FALSE	-0.018674681055745223
2204	CCR5	0.024792062132389887	0.08171224131376727	-0.0186601122441569	0.028856714366898906	FALSE	FALSE	-0.0186601122441569
5059	TAF1	0.001245802433346987	0.007506838755374612	-0.018639919062439576	0.020918477003934323	FALSE	FALSE	-0.018639919062439576
3843	DDAH2	0.049100903022914734	0.1363850593956658	-0.01862616448121393	0.029622574116696013	FALSE	FALSE	-0.01862616448121393
3600	RAB24	0.028779457640862427	0.09155359661961424	-0.018603040876359642	0.03236671512003069	FALSE	FALSE	-0.018603040876359642
10876	SAFB2	0.14948922887466953	0.3087670579123487	-0.01859677963297667	0.0732078591627734	FALSE	FALSE	-0.01859677963297667
5342	R3HCC1	0.016041231095253707	0.058449532991087495	-0.018595809543336644	0.03279679837648745	FALSE	FALSE	-0.018595809543336644
5395	PLPP5	0.04522791972500249	0.12910691984536884	-0.01858586679633364	0.03448802453453665	FALSE	FALSE	-0.01858586679633364
6192	MOB2	0.09550720961014021	0.22252751722651068	-0.018567870424258198	0.055086323171854024	FALSE	FALSE	-0.018567870424258198
11441	SYMPK	0.0009099204443722879	0.005826512540155706	-0.01856784086474008	0.022414051251752037	FALSE	FALSE	-0.01856784086474008
1296	PUM2	0.08054341543051963	0.19796392505589272	-0.01856305759726296	0.04224967682613181	FALSE	FALSE	-0.01856305759726296
11724	ADA2	0.0214863440769216	0.07292660817467621	-0.01853876236059967	0.031943434641345754	FALSE	FALSE	-0.01853876236059967
11414	BCL3	0.08234355707645331	0.20164220091130672	-0.018538404959153345	0.038151271392579206	FALSE	FALSE	-0.018538404959153345
2425	SIDT1	0.0030853756755282306	0.015729495181637524	-0.01853742949505548	0.0233294068131741	FALSE	FALSE	-0.01853742949505548
6570	CORO1B	0.1223162992711707	0.2665982420759974	-0.018528685252150675	0.057313478815478165	FALSE	FALSE	-0.018528685252150675
8270	TRAPPC6B	0.04749825932179865	0.13313990391374042	-0.018515375407311244	0.033248051094350875	FALSE	FALSE	-0.018515375407311244
4153	NT5DC1	0.06148308066280298	0.1606231406280442	-0.01851234421308979	0.03881985078868154	FALSE	FALSE	-0.01851234421308979
8024	NAA16	0.006636269540588647	0.029318773968121683	-0.01848204839424874	0.025452543451608002	FALSE	FALSE	-0.01848204839424874
10518	CRNKL1	0.02954464873934789	0.09334203902719451	-0.018477885876652073	0.0325880227383081	FALSE	FALSE	-0.018477885876652073
2543	RNF7	0.35656306435348284	0.5401972259187023	-0.01846349845301583	0.14360217824384766	FALSE	FALSE	-0.01846349845301583
1453	XPO1	0.06420187828517475	0.16563087071628488	-0.018448390852029102	0.04412974300129073	FALSE	FALSE	-0.018448390852029102
4560	TMEM60	0.010644112126772515	0.042230815089985864	-0.018440229737799876	0.026387737533682353	FALSE	FALSE	-0.018440229737799876
1015	IVNS1ABP	0.2204143519301689	0.3980146000300278	-0.01843049928188153	0.07800771426457864	FALSE	FALSE	-0.01843049928188153
4194	2	0.008571527142306011	0.035879764350934304	-0.0184195998813831	0.021626551651528905	FALSE	FALSE	-0.0184195998813831
3989	MRPL2	0.026355692162120397	0.0856159522010206	-0.018398271345447192	0.029404636366994353	FALSE	FALSE	-0.018398271345447192
1187	TTC13	0.00018583237427204037	0.001549251070029458	-0.01838639580904367	0.018835143764539587	FALSE	FALSE	-0.01838639580904367
8401	NUMB	0.010214295822208395	0.04089481130425363	-0.018379439245177712	0.027334471486218564	FALSE	FALSE	-0.018379439245177712
6346	DGKZ	0.03972808543946661	0.11698257670660675	-0.01836247208177853	0.03827197647810757	FALSE	FALSE	-0.01836247208177853
6272	CYP2R1	0.00044346170359594255	0.003238597841471896	-0.01835675634586626	0.02061295791396073	FALSE	FALSE	-0.01835675634586626
2080	IQSEC1	0.009743919430022013	0.039420831399632206	-0.01834367760271393	0.026330381396722485	FALSE	FALSE	-0.01834367760271393
7474	TWF1	0.03255164960889197	0.10060883430049211	-0.01834337663307492	0.03469495801279297	FALSE	FALSE	-0.01834337663307492
2445	GSK3B	0.05522266426011434	0.1491591170617099	-0.01828363684696037	0.037027914367325894	FALSE	FALSE	-0.01828363684696037
8471	DGLUCY	0.0006213757940894785	0.004279117291670343	-0.018277773313457518	0.020845952704548837	FALSE	FALSE	-0.018277773313457518
8106	MBNL2	0.023415935384649617	0.07806400098256726	-0.018275403177550314	0.026597671054980974	FALSE	FALSE	-0.018275403177550314
7500	ARF3	0.017653679719595926	0.06299992270082665	-0.0182695517365776	0.027581148155807676	FALSE	FALSE	-0.0182695517365776
8419	ISCA2	0.14433532678734765	0.3004564439149795	-0.018256657068606266	0.0604148412679697	FALSE	FALSE	-0.018256657068606266
7220	ACSL5	0.04084929404498699	0.11951867604205077	-0.018247990755340133	0.03974714528333831	FALSE	FALSE	-0.018247990755340133
10552	CBFA2T2	0.0005371648607962042	0.0037931517488591976	-0.018246656546181485	0.0207095540832583	FALSE	FALSE	-0.018246656546181485
12013	ARSA	0.02351957720952286	0.07836581536784999	-0.018231273504230483	0.03357911582697522	FALSE	FALSE	-0.018231273504230483
9069	UBN1	0.044160233296117596	0.12675524347060885	-0.0182230908921699	0.040981606211174616	FALSE	FALSE	-0.0182230908921699
8464	FOXN3	0.03254520755827257	0.10060883430049211	-0.01821009545311408	0.037927847420433904	FALSE	FALSE	-0.01821009545311408
1057	ADIPOR1	0.18720699585734524	0.3563221836450506	-0.018193270712847643	0.0746619636826701	FALSE	FALSE	-0.018193270712847643
5779	HINT2	0.025443749546201697	0.08326855346970745	-0.018168849176425125	0.0314887824635227	FALSE	FALSE	-0.018168849176425125
6034	SET	0.26408202226713995	0.45269580960763667	-0.018155413031826467	0.11326081249233966	FALSE	FALSE	-0.018155413031826467
4163	GOPC	0.10153241112965389	0.23270716336978695	-0.018154639109897584	0.059068781896071	FALSE	FALSE	-0.018154639109897584
10766	MED16	0.009906523976148086	0.03994350561040485	-0.0181470893402476	0.02664059999362602	FALSE	FALSE	-0.0181470893402476
275	RBBP4	0.35872448023911374	0.5422368392032627	-0.018130626032270867	0.12315115268741335	FALSE	FALSE	-0.018130626032270867
7238	DENND10	0.058695051354847996	0.1556219425476176	-0.018121416898762947	0.03639128331723925	FALSE	FALSE	-0.018121416898762947
1307	FAM228B	9.871161938075925e-08	2.4071961820582097e-06	-0.01811287621344881	0.014926173199548736	FALSE	FALSE	-0.01811287621344881
10750	PCMTD2	0.0001964244926223696	0.0016206037331265898	-0.018111446607663513	0.01655899012654826	FALSE	FALSE	-0.018111446607663513
10668	RNF114	0.23475655110992066	0.4167596136311708	-0.018106795686210687	0.07224840100709494	FALSE	FALSE	-0.018106795686210687
1167	C1orf35	0.04551605860370879	0.12977450050258493	-0.018098591576318747	0.03816361189372354	FALSE	FALSE	-0.018098591576318747
6715	NPAT	0.027231386605732134	0.08774965683868671	-0.01808814363027883	0.03217997982420705	FALSE	FALSE	-0.01808814363027883
6429	GANAB	0.04147701493819371	0.12091039488760501	-0.01808525754641904	0.03440494736003412	FALSE	FALSE	-0.01808525754641904
6978	ERCC6	6.616419740058596e-06	9.133868128452715e-05	-0.018082323764245924	0.014998977534327803	FALSE	FALSE	-0.018082323764245924
10115	AMZ2	0.17849314585543188	0.3455685115306378	-0.018067981351694087	0.0694425828387211	FALSE	FALSE	-0.018067981351694087
5605	NDRG1	0.008964245628475533	0.037120733109949774	-0.018064100993133995	0.02873192083719489	FALSE	FALSE	-0.018064100993133995
3556	UBLCP1	0.19244196563648627	0.36282032789531515	-0.018056404769507886	0.0704868674471781	FALSE	FALSE	-0.018056404769507886
1041	TMEM9	0.008175415149339994	0.034609450464008366	-0.01804163979020842	0.02389842661702401	FALSE	FALSE	-0.01804163979020842
2040	SUMF1	0.00037283494404276307	0.0027892626758643504	-0.018031590897663086	0.0195625672034629	FALSE	FALSE	-0.018031590897663086
667	TSPAN2	2.5092392980551317e-10	1.234483778117247e-08	-0.018014774890890636	0.013972923391099488	FALSE	FALSE	-0.018014774890890636
2918	COPS4	0.08173756763710531	0.2004867913626578	-0.018006906012806433	0.04265723985123944	FALSE	FALSE	-0.018006906012806433
10082	DCAF7	0.23645848003608844	0.4191619046767127	-0.017997876923636136	0.0879650703691817	FALSE	FALSE	-0.017997876923636136
9607	MED31	0.039202637434334636	0.11589206986337057	-0.0179758228358919	0.03626056044229439	FALSE	FALSE	-0.0179758228358919
52	CEP104	0.012526398088510702	0.04815211869715287	-0.01797340836070752	0.02685578595169566	FALSE	FALSE	-0.01797340836070752
2787	RAB28	0.018489870343970996	0.06510939615969757	-0.017970762783836046	0.02893936997400476	FALSE	FALSE	-0.017970762783836046
6559	KDM2A	0.11223998242397143	0.24978201598633254	-0.01795489200983611	0.05272710476796349	FALSE	FALSE	-0.01795489200983611
1024	GLRX2	0.0007914538490780322	0.005222188817768869	-0.017948500435850532	0.0198620085006991	FALSE	FALSE	-0.017948500435850532
1591	KANSL3	0.0014949061744489389	0.008782114651369565	-0.017940270797283855	0.02038674484890003	FALSE	FALSE	-0.017940270797283855
11179	ZNF430	0.08977691331977619	0.21240510562792883	-0.01793000289558156	0.048050676990639085	FALSE	FALSE	-0.01793000289558156
7093	ACTA2	0.10874672691119533	0.2439150319368368	-0.01792977985558122	0.04032808753286863	FALSE	FALSE	-0.01792977985558122
8675	PATL2	0.12633901752428345	0.27220308586314745	-0.017921312397255147	0.04120337303389202	FALSE	FALSE	-0.017921312397255147
2350	SLC25A26	0.012792711048138297	0.048924139661066325	-0.017919753804481704	0.028984354602826105	FALSE	FALSE	-0.017919753804481704
7294	KDM5A	0.2723245922048715	0.46242753296557826	-0.0179068013610886	0.09514861140932356	FALSE	FALSE	-0.0179068013610886
6855	WDR37	0.035405888288885044	0.10694224216614975	-0.01790418937457862	0.034064957464670205	FALSE	FALSE	-0.01790418937457862
9998	GNGT2	0.0007529259985792858	0.005013747920965363	-0.017897830047340076	0.020546138185475554	FALSE	FALSE	-0.017897830047340076
4125	SCML4	0.07494132569611699	0.18723585134735185	-0.017897826016496695	0.03930327114540261	FALSE	FALSE	-0.017897826016496695
886	IGSF8	0.002098055635028386	0.011547999593353753	-0.017895641299384955	0.020921825767531023	FALSE	FALSE	-0.017895641299384955
6003	PTRH1	0.024499378764446536	0.08097596713545986	-0.017887832212144215	0.03276210678959048	FALSE	FALSE	-0.017887832212144215
8278	FKBP3	0.07061656183767746	0.17859551444244426	-0.01788150378803825	0.047747395396619645	FALSE	FALSE	-0.01788150378803825
6548	CTSF	0.0005422788383670626	0.0038224902787017886	-0.01788015882996392	0.019106512837498996	FALSE	FALSE	-0.01788015882996392
605	STXBP3	0.018525060538583604	0.06521410445782302	-0.017855416169685494	0.030557982748398535	FALSE	FALSE	-0.017855416169685494
5239	ARHGAP4	0.1572190332575331	0.3187468139709886	-0.017829505908441446	0.05904917970106199	FALSE	FALSE	-0.017829505908441446
11156	SUGP1	0.0007587131945998644	0.00504472538456139	-0.01782346501782989	0.020353426981668966	FALSE	FALSE	-0.01782346501782989
11059	CC2D1A	0.008906190308187028	0.03693149675143112	-0.017817211836133676	0.023678202178184088	FALSE	FALSE	-0.017817211836133676
6303	METTL15	0.0007878444608619343	0.00520656745693998	-0.017816922959024803	0.019074532460759987	FALSE	FALSE	-0.017816922959024803
4470	TMED4	0.21175728723149376	0.386932247751702	-0.017815037867937613	0.0759393152671975	FALSE	FALSE	-0.017815037867937613
9268	PHKB	0.02261371223265808	0.07587620817890187	-0.017789717453441444	0.02709271911434926	FALSE	FALSE	-0.017789717453441444
7888	RHOF	0.26047648047317223	0.44867512617462635	-0.01777843781005087	0.08917898694416146	FALSE	FALSE	-0.01777843781005087
10982	TMED1	0.04276845054358476	0.12398080170915514	-0.017771520882811483	0.033062180696756815	FALSE	FALSE	-0.017771520882811483
7768	CHST11	0.13535164072738443	0.2865973901693023	-0.01776463082786129	0.05185060879239788	FALSE	FALSE	-0.01776463082786129
2948	RAP1GDS1	0.04220480878368417	0.12258466691179404	-0.0177345204278157	0.03827129961705053	FALSE	FALSE	-0.0177345204278157
7078	TSPAN14	0.1408430784961661	0.29498580998978025	-0.017727165482262396	0.05347401487169328	FALSE	FALSE	-0.017727165482262396
8377	VTI1B	0.18330947618168075	0.35137157211812964	-0.01770771531934138	0.07283988761243883	FALSE	FALSE	-0.01770771531934138
7560	AAAS	0.0057406579520705445	0.026114751071919087	-0.01770432806728806	0.025260940245896965	FALSE	FALSE	-0.01770432806728806
1303	UBXN2A	0.020055655745864744	0.06921632922685132	-0.017685650482681465	0.030109086452753515	FALSE	FALSE	-0.017685650482681465
12134	DIP2A	0.0330543160703173	0.10187352920776845	-0.0176664797915681	0.03205495328968996	FALSE	FALSE	-0.0176664797915681
12088	MX2	0.13851394681370005	0.2910765045100693	-0.017665450582891845	0.050824545513499866	FALSE	FALSE	-0.017665450582891845
10254	DCXR	0.2864433852852355	0.47974652158657755	-0.01765781347830197	0.0843648746880618	FALSE	FALSE	-0.01765781347830197
6406	TMEM216	0.0161209925014746	0.05868649980363241	-0.017648061524552262	0.027601310274043642	FALSE	FALSE	-0.017648061524552262
4762	CYREN	0.0007745430221913408	0.005132850238524102	-0.017633039914890965	0.019431566656990487	FALSE	FALSE	-0.017633039914890965
6360	PSMC3	0.17989893524162387	0.3474461665288551	-0.01763055422814021	0.0887390439309083	FALSE	FALSE	-0.01763055422814021
11888	EIF3L	0.4443773550648432	0.6213639603439132	-0.017621707870536456	0.16442088069079758	FALSE	FALSE	-0.017621707870536456
4924	ACOT9	0.011771674945814097	0.04581066861237224	-0.017603106871954075	0.027886063509753773	FALSE	FALSE	-0.017603106871954075
5861	SUSD3	0.0032653227835504135	0.016492156264193154	-0.017587516913376254	0.022975351175220756	FALSE	FALSE	-0.017587516913376254
2524	MSL2	0.01890501750765231	0.0662007862636155	-0.01758656697795313	0.02698160947530301	FALSE	FALSE	-0.01758656697795313
9283	CHD9	0.026217746434143985	0.08532837121300293	-0.017585989223735388	0.03340450966125959	FALSE	FALSE	-0.017585989223735388
6681	MRE11	0.0021009194184934805	0.011553124033159872	-0.017572223893594065	0.02257035734446405	FALSE	FALSE	-0.017572223893594065
2273	NPRL2	0.012390214680567536	0.047741999685945544	-0.017551452957659	0.025639749838934318	FALSE	FALSE	-0.017551452957659
2477	SLC41A3	0.0015492441319593946	0.009062847763589439	-0.01754934482657147	0.023245114908106143	FALSE	FALSE	-0.01754934482657147
5185	RBMX2	0.04494763135440667	0.1285523762779741	-0.017545511494517472	0.03890266993119345	FALSE	FALSE	-0.017545511494517472
10997	PRKCSH	0.19079974214308418	0.3605771288840612	-0.01752652084774173	0.0663030718886233	FALSE	FALSE	-0.01752652084774173
932	TMCO1	0.2570776002518566	0.44444869284323146	-0.017520668063154558	0.09740235087933478	FALSE	FALSE	-0.017520668063154558
6434	UQCC3	0.03252922008556339	0.10060883430049211	-0.017509147912775667	0.03306407085777103	FALSE	FALSE	-0.017509147912775667
2307	NISCH	0.002349837557856335	0.012634003526591296	-0.017485938316595947	0.02400779358655601	FALSE	FALSE	-0.017485938316595947
3429	CDKN2AIPNL	0.007035606942812817	0.030630255280891198	-0.01747600900573754	0.022452108385888014	FALSE	FALSE	-0.01747600900573754
7204	1	0.0035310688317715666	0.017625857153999617	-0.01745472480907881	0.02272668382999572	FALSE	FALSE	-0.01745472480907881
4280	ACAT2	0.0830016667518752	0.20283829231779804	-0.017440164059177244	0.03759785139909039	FALSE	FALSE	-0.017440164059177244
8625	VPS18	0.001401701131413426	0.008332837904548735	-0.017438038461101736	0.02208539149107097	FALSE	FALSE	-0.017438038461101736
5984	ARPC5L	0.5510546044221323	0.7086003867770885	-0.01742990421916171	0.23319486731832678	FALSE	FALSE	-0.01742990421916171
6257	CTR9	0.25753497167795386	0.444917714799124	-0.017420654777219994	0.07080623821198166	FALSE	FALSE	-0.017420654777219994
6956	CSGALNACT2	0.010446753047695757	0.04160257584450458	-0.01741967528227875	0.025840034351817198	FALSE	FALSE	-0.01741967528227875
649	MOV10	0.0011645698201660857	0.007114170771632885	-0.017407232068765936	0.019110284297690766	FALSE	FALSE	-0.017407232068765936
6769	UBE4A	0.044659890301345505	0.12790052178682845	-0.01740198122345678	0.035125382768062804	FALSE	FALSE	-0.01740198122345678
1713	MZT2A	0.19194946832804033	0.3620059778926837	-0.017394352180553664	0.07375605262138628	FALSE	FALSE	-0.017394352180553664
5257	UBL4A	0.0023503156706933537	0.012634003526591296	-0.017391768409947342	0.0208704167677017	FALSE	FALSE	-0.017391768409947342
3507	PPP2R2B	0.03242784462631125	0.1004339073853759	-0.017337227068178012	0.027926593257428762	FALSE	FALSE	-0.017337227068178012
11250	HCST	0.6141034956996492	0.7548555958576324	-0.01732755304406698	0.35203210166522436	FALSE	FALSE	-0.01732755304406698
6472	GPR137	0.017601963628432	0.06285288983808379	-0.017315675492241767	0.028348319941720407	FALSE	FALSE	-0.017315675492241767
6345	PHF21A	0.006290785649985519	0.028080281489564558	-0.017264907019875743	0.022212186127223754	FALSE	FALSE	-0.017264907019875743
2744	MXD4	0.02170235429697366	0.07349904975079889	-0.01722861061885693	0.023944503260026506	FALSE	FALSE	-0.01722861061885693
9285	AKTIP	0.0007799688906003766	0.0051602258368165475	-0.01718698813011921	0.019275279663890213	FALSE	FALSE	-0.01718698813011921
1172	TRIM11	0.16352804689828287	0.32453150741516795	-0.017182625413968027	0.03803364402287966	FALSE	FALSE	-0.017182625413968027
8836	SCAPER	0.002537645756283715	0.013423696909899032	-0.017177760186008854	0.020835904675934994	FALSE	FALSE	-0.017177760186008854
3983	PPP2R5D	0.0006192517368203339	0.004266947846505529	-0.017174329266485586	0.01777686389840462	FALSE	FALSE	-0.017174329266485586
6919	PIP4K2A	0.08591032570401333	0.20640231989378605	-0.017173332976363597	0.04282172878454258	FALSE	FALSE	-0.017173332976363597
5167	CUL4B	0.004152512657677286	0.020131098468180026	-0.017168014950331448	0.022445511853733623	FALSE	FALSE	-0.017168014950331448
2740	NELFA	0.02513743170437943	0.08246926345385733	-0.017165714682376158	0.029353110737034255	FALSE	FALSE	-0.017165714682376158
6117	AGPAT2	0.0067004385414083335	0.02949699252609989	-0.017160807802368727	0.023964604618293896	FALSE	FALSE	-0.017160807802368727
4893	TRAPPC2	0.001045181834816851	0.006506788555962897	-0.017160133307909876	0.02180215587186349	FALSE	FALSE	-0.017160133307909876
1104	RCOR3	0.004611644704646448	0.021791388317805645	-0.017120409346403947	0.022735157809764536	FALSE	FALSE	-0.017120409346403947
6757	PCSK7	0.10769336769759316	0.2421885272431765	-0.017110403449521326	0.049658993763196005	FALSE	FALSE	-0.017110403449521326
10716	MTG2	0.013732855228485332	0.05167990917293496	-0.01709637745817479	0.02594019309605484	FALSE	FALSE	-0.01709637745817479
11157	MAU2	0.00997182712333865	0.04012561200252896	-0.017077179894772226	0.024736223654797326	FALSE	FALSE	-0.017077179894772226
11517	BCL2L12	0.002691873359718871	0.014089906311488225	-0.017043632528938302	0.020963482479867224	FALSE	FALSE	-0.017043632528938302
476	USP1	0.21296075744150594	0.3884567981710716	-0.017041422283151822	0.06048618650475106	FALSE	FALSE	-0.017041422283151822
1368	DPY30	0.19010470209448366	0.35978573146949216	-0.017033500332296454	0.06409991679059995	FALSE	FALSE	-0.017033500332296454
6984	SGMS1	0.0018623429155695222	0.010501236448037498	-0.017021663760712267	0.018601510474192246	FALSE	FALSE	-0.017021663760712267
7639	PIP4K2C	0.0018961278796657823	0.010647211216148367	-0.017017368897091305	0.019074124748056587	FALSE	FALSE	-0.017017368897091305
11735	ESS2	0.01712582130086429	0.061687012248217106	-0.017006886017075434	0.02685740296716814	FALSE	FALSE	-0.017006886017075434
5973	PDCL	0.009019000780191687	0.037244267470532506	-0.017004795352975884	0.02705046021319055	FALSE	FALSE	-0.017004795352975884
4206	MAP3K5	0.006521806350692786	0.0288771092305675	-0.01699370784645307	0.021762497212205616	FALSE	FALSE	-0.01699370784645307
8125	ARGLU1	0.39246624742871083	0.5747805939005559	-0.016992831809825238	0.1870636843706106	FALSE	FALSE	-0.016992831809825238
9219	SEPHS2	0.2656035883997317	0.45393722649303675	-0.016986995148611583	0.06626267878266123	FALSE	FALSE	-0.016986995148611583
1860	C2orf69	0.0002301426805181547	0.0018502728618658636	-0.016920920892125997	0.016877587650745332	FALSE	FALSE	-0.016920920892125997
1545	ELMOD3	0.015068466155808239	0.055693847355376414	-0.016912244501751415	0.02527675084576204	FALSE	FALSE	-0.016912244501751415
5182	RAB33A	0.0497753755238348	0.13768269652647963	-0.01689378323907286	0.031017163267189805	FALSE	FALSE	-0.01689378323907286
3652	SERPINB6	0.02333874045396179	0.07787179517921104	-0.0168689747416859	0.028999453617574333	FALSE	FALSE	-0.0168689747416859
780	THEM4	0.02556778995224361	0.08346885004890015	-0.016862955348905702	0.03026114150591485	FALSE	FALSE	-0.016862955348905702
445	ECHDC2	2.4073171578342722e-08	6.885597800630524e-07	-0.01686288951179717	0.013969604715511397	FALSE	FALSE	-0.01686288951179717
836	YY1AP1	0.11673337078315377	0.25746691502630703	-0.016842325492488923	0.05418653307797073	FALSE	FALSE	-0.016842325492488923
5133	RBM41	3.4914143986329137e-06	5.276846919804865e-05	-0.016832107976328874	0.014962162685326555	FALSE	FALSE	-0.016832107976328874
9721	SHMT1	4.0419707605671746e-08	1.083447543555618e-06	-0.016821214622095515	0.01366297736135009	FALSE	FALSE	-0.016821214622095515
1008	TSEN15	0.05350839361999758	0.14561640011997976	-0.016818307040404365	0.038681455676431775	FALSE	FALSE	-0.016818307040404365
1562	CHMP3	0.0037657560637817146	0.01858011297668609	-0.016816004085220156	0.02346202796542799	FALSE	FALSE	-0.016816004085220156
12010	KLHDC7B	0.01015431459763306	0.040681913878922	-0.016809281982077446	0.02339083254095409	FALSE	FALSE	-0.016809281982077446
827	GBA	0.02417395447661024	0.08012188127748139	-0.016796899231215325	0.026482122706418688	FALSE	FALSE	-0.016796899231215325
3641	TRIM41	0.0004516787223887768	0.0032845615122614512	-0.016791798198918444	0.016951041232020438	FALSE	FALSE	-0.016791798198918444
30	CDK11A	0.17068463484724283	0.3340210852183317	-0.016790365234096997	0.056897636398479536	FALSE	FALSE	-0.016790365234096997
4894	OFD1	0.2657257290351051	0.45403995614104187	-0.016765008542010414	0.08248178479733405	FALSE	FALSE	-0.016765008542010414
2819	KLF3	0.09270099189666303	0.21734464760239391	-0.016762055277427627	0.03792866447819518	FALSE	FALSE	-0.016762055277427627
11991	ALG12	0.016530811019660484	0.059814117960060864	-0.016756146061033136	0.024273550259796058	FALSE	FALSE	-0.016756146061033136
2260	UBA7	0.04518132181764284	0.129004705595873	-0.016744959127040295	0.024788861140221746	FALSE	FALSE	-0.016744959127040295
7188	ACTR1A	0.16836937206317248	0.33144341231931945	-0.016724141164599138	0.06153537510664432	FALSE	FALSE	-0.016724141164599138
6844	VPS26B	0.002808196745874972	0.01454592378550056	-0.016707879398791384	0.01876821827336952	FALSE	FALSE	-0.016707879398791384
8674	SPG11	0.0847441408392829	0.2047940577589705	-0.01668662207442185	0.03700983432206241	FALSE	FALSE	-0.01668662207442185
4950	KRBOX4	0.00046631466238484495	0.0033786616901883768	-0.01668401411875525	0.018906990858157734	FALSE	FALSE	-0.01668401411875525
2801	LCORL	0.00236276607956745	0.012689518634873703	-0.016681126691281	0.01775352061085113	FALSE	FALSE	-0.016681126691281
2709	LRCH3	0.07880943636880702	0.1946223531892353	-0.016680153914412053	0.03198257422969713	FALSE	FALSE	-0.016680153914412053
9802	SUZ12	0.06470268430485304	0.16645590507090988	-0.016670552445481854	0.04287595164272693	FALSE	FALSE	-0.016670552445481854
10655	TP53RK	0.1341995386241257	0.2848136844046552	-0.016664105783303417	0.03780815215950662	FALSE	FALSE	-0.016664105783303417
5702	KIAA2026	0.035779263449463965	0.1078732577376047	-0.01666407353655638	0.031721427590622533	FALSE	FALSE	-0.01666407353655638
12009	ODF3B	0.00022298995446570806	0.0018049051493822207	-0.016654031362083346	0.017754412873998867	FALSE	FALSE	-0.016654031362083346
6586	PPP6R3	0.10348821125426937	0.23565744105615052	-0.016653864753890323	0.0447032471833291	FALSE	FALSE	-0.016653864753890323
10299	RALBP1	0.1520144452155716	0.31263249484812633	-0.016652026689309225	0.0446056369179255	FALSE	FALSE	-0.016652026689309225
6265	BTBD10	0.0012623298473034429	0.007598768038526013	-0.016650828185211027	0.019479040751209507	FALSE	FALSE	-0.016650828185211027
4625	CNPY4	0.0031544411653988418	0.01604633777748023	-0.016650657546174622	0.018924021543330186	FALSE	FALSE	-0.016650657546174622
6875	TAF3	0.1518661227203036	0.312434950459685	-0.016648124832917777	0.04871182731413222	FALSE	FALSE	-0.016648124832917777
10978	SLC44A2	0.18266454718540057	0.3509167060262677	-0.016647995845929627	0.05985292359025447	FALSE	FALSE	-0.016647995845929627
11195	ZNF675	0.002775469286648132	0.014432681740703966	-0.01662866392108108	0.018320730189224345	FALSE	FALSE	-0.01662866392108108
5243	TMEM187	0.0009534294271817126	0.006050025903374402	-0.016616636556243593	0.016563096934469876	FALSE	FALSE	-0.016616636556243593
10051	RAD51C	0.07523896515411314	0.18778326271762477	-0.016589304079093776	0.03939325291131224	FALSE	FALSE	-0.016589304079093776
6872	SFMBT2	0.11003527937023924	0.2458650562679496	-0.016579936399079592	0.028894447756858614	FALSE	FALSE	-0.016579936399079592
8436	IFT43	0.018250380564455642	0.06456899885417734	-0.016560916192785734	0.027172172226302038	FALSE	FALSE	-0.016560916192785734
8030	EPSTI1	0.047550611594550554	0.13325524873914477	-0.01654575484722061	0.03326059115300705	FALSE	FALSE	-0.01654575484722061
7675	NUP107	0.12153411072409916	0.26508671660401484	-0.016530671431294157	0.05019946099488766	FALSE	FALSE	-0.016530671431294157
3278	HEXB	0.08411654170323415	0.2041540996575682	-0.01653053706984817	0.03951407043190746	FALSE	FALSE	-0.01653053706984817
6244	AKIP1	0.02101792463007587	0.07166836536011324	-0.0165290160982796	0.02690720507173569	FALSE	FALSE	-0.0165290160982796
6269	COPB1	0.2118222377366799	0.386970484740527	-0.016510683822589193	0.056544223166518394	FALSE	FALSE	-0.016510683822589193
3806	C6orf136	0.02945622307114279	0.09323514609889119	-0.016510673073673515	0.027530207987149044	FALSE	FALSE	-0.016510673073673515
4966	UXT	0.46510578718123563	0.6381573218701063	-0.016491265906415215	0.2202832024360632	FALSE	FALSE	-0.016491265906415215
4508	GUSB	0.01870562167496255	0.06569096542901959	-0.016488581364724402	0.030074069658657176	FALSE	FALSE	-0.016488581364724402
126	DDI2	0.007536425115637937	0.032386039632441244	-0.016484553208573727	0.022167062114972574	FALSE	FALSE	-0.016484553208573727
9292	BBS2	0.047029193525168565	0.13225923514311697	-0.016484351666404745	0.02696004284376448	FALSE	FALSE	-0.016484351666404745
10000	ZNF652	5.475700637141178e-07	1.0696405411278233e-05	-0.016473788169521282	0.013716988338084964	FALSE	FALSE	-0.016473788169521282
8234	RIPK3	0.0006535978565842618	0.004467559963101686	-0.016465616306376378	0.018026941628618676	FALSE	FALSE	-0.016465616306376378
1949	DNAJB2	0.061223238351870136	0.1602986891144563	-0.01646411145818133	0.030737303149971095	FALSE	FALSE	-0.01646411145818133
11946	MEI1	0.0833887393810481	0.20340999373605997	-0.016450441524666657	0.041271315658247314	FALSE	FALSE	-0.016450441524666657
6006	SH2D3C	0.0047441666990621564	0.022269225832622894	-0.016415535764613805	0.021002285934791164	FALSE	FALSE	-0.016415535764613805
4842	FASTK	0.12130229818033654	0.26477432440130055	-0.016414309044611948	0.04774734444045402	FALSE	FALSE	-0.016414309044611948
7809	GPN3	0.0425031748115454	0.12333142108544301	-0.016402423431099974	0.030767788028755745	FALSE	FALSE	-0.016402423431099974
2629	FXR1	0.17230841964035434	0.33642775711259776	-0.01639369799879761	0.0578369475552788	FALSE	FALSE	-0.01639369799879761
4252	RMND1	0.004103401263758459	0.019933426293471102	-0.016390881782889728	0.019250543354587122	FALSE	FALSE	-0.016390881782889728
6588	CPT1A	0.0026986233568362726	0.014112879366131951	-0.016374624047925355	0.019136080883153075	FALSE	FALSE	-0.016374624047925355
888	DCAF8	0.10573324986148497	0.2392204773077314	-0.016366836458515974	0.0398963936544084	FALSE	FALSE	-0.016366836458515974
8615	CCDC32	0.11991858383751851	0.2627614863961755	-0.016363332312004642	0.04302752700525445	FALSE	FALSE	-0.016363332312004642
7450	CAPRIN2	7.512112059267325e-05	0.0007184583973483269	-0.016357878245008433	0.014101668547524454	FALSE	FALSE	-0.016357878245008433
11779	RGL4	0.10235283415899425	0.233852175969125	-0.01635565221175205	0.025868349925844702	FALSE	FALSE	-0.01635565221175205
9112	FOPNL	0.04038764377161317	0.11857423410845663	-0.0163443416652289	0.033973709591603896	FALSE	FALSE	-0.0163443416652289
6951	ZNF33A	0.07576045932760472	0.1886908940128155	-0.016327124589540182	0.03665557617684463	FALSE	FALSE	-0.016327124589540182
4709	ZNF277	0.04247401367483078	0.12327672577873318	-0.01632014585603564	0.031311252843830496	FALSE	FALSE	-0.01632014585603564
9834	ZNHIT3	0.2019622000479851	0.374896057417244	-0.016311936371685862	0.06859169371135823	FALSE	FALSE	-0.016311936371685862
5709	SNAPC3	0.0009445271258528035	0.00600309505027659	-0.016307993535053387	0.017257668341376955	FALSE	FALSE	-0.016307993535053387
1149	LBR	0.29219797475321413	0.4867059597197168	-0.0162821565007974	0.07018154599449851	FALSE	FALSE	-0.0162821565007974
1415	PIGF	0.022385337721388617	0.07523663549598002	-0.016267890002462544	0.023944264564227748	FALSE	FALSE	-0.016267890002462544
7797	UBE3B	0.0002458716279830216	0.0019595968750246817	-0.016254858285816305	0.01807439251814957	FALSE	FALSE	-0.016254858285816305
6261	USP47	0.24138950442265994	0.4247588350563585	-0.016231969813492494	0.058399719162420795	FALSE	FALSE	-0.016231969813492494
6846	ACAD8	0.00036039390726194995	0.002713166978159075	-0.01620959527369958	0.01762878214021201	FALSE	FALSE	-0.01620959527369958
944	TIPRL	0.23885949742163207	0.4217355888346736	-0.016208273828878305	0.07158243124554683	FALSE	FALSE	-0.016208273828878305
5785	RNF38	0.002593498972068621	0.013671239128648946	-0.016207838497793305	0.019546677629862515	FALSE	FALSE	-0.016207838497793305
1970	TRIP12	0.13238999490665335	0.2820749223149244	-0.016204065628390003	0.05233468731889477	FALSE	FALSE	-0.016204065628390003
5850	AUH	0.00814886446739085	0.034521500605123184	-0.016193735920422555	0.021970838299625883	FALSE	FALSE	-0.016193735920422555
6438	TTC9C	0.04928915407675328	0.13671736357020545	-0.0161844945401676	0.026728276966454148	FALSE	FALSE	-0.0161844945401676
8300	TMX1	0.2248500132634221	0.4042836379251333	-0.01616908328231294	0.061836545043564464	FALSE	FALSE	-0.01616908328231294
12061	CRYZL1	0.04619697069745152	0.1309973398216397	-0.016166826010020365	0.03229863272084819	FALSE	FALSE	-0.016166826010020365
2553	SLC9A9	0.00012362321292105647	0.001102922022739724	-0.016150225653368724	0.015345145991773576	FALSE	FALSE	-0.016150225653368724
9248	KAT8	0.08554357940822169	0.20572792030281437	-0.016139212045641206	0.03888269804708369	FALSE	FALSE	-0.016139212045641206
6606	ANAPC15	0.19790501673641822	0.37020098186260053	-0.016112022663431366	0.04468216454247376	FALSE	FALSE	-0.016112022663431366
8079	CKAP2	0.030129059315262056	0.09471283305652323	-0.016108617944390065	0.020636491299449625	FALSE	FALSE	-0.016108617944390065
92	UBE4B	0.007455031542338596	0.032093951058213145	-0.01610573589137365	0.02073826114804327	FALSE	FALSE	-0.01610573589137365
10019	TOB1	0.00960890365172589	0.03905965425242537	-0.016100374869678788	0.02408572444426162	FALSE	FALSE	-0.016100374869678788
9934	TMEM101	0.08546381304848237	0.20557744164881422	-0.01609958079353301	0.036935581551356754	FALSE	FALSE	-0.01609958079353301
12110	TRAPPC10	0.00171351011129265	0.009820236519896275	-0.016078797765067807	0.0184998775583196	FALSE	FALSE	-0.016078797765067807
200	PAFAH2	3.5797351221565713e-07	7.365874937242996e-06	-0.016068464698064208	0.013742861128230761	FALSE	FALSE	-0.016068464698064208
8759	OAZ2	1.1823712435729664e-06	2.103459556088514e-05	-0.01602268607389851	0.014051304579918067	FALSE	FALSE	-0.01602268607389851
3005	ANXA5	0.2928605783904709	0.48735359335440975	-0.01601934551244767	0.09941811473725677	FALSE	FALSE	-0.01601934551244767
10170	ACOX1	0.00293039346276927	0.015080866916662342	-0.01600201490133709	0.017904703141274778	FALSE	FALSE	-0.01600201490133709
7554	ITGB7	0.11882914130223018	0.2611881566957459	-0.015999551384224927	0.04671415016829194	FALSE	FALSE	-0.015999551384224927
2011	HDAC4	0.03812763263229019	0.1134694635148718	-0.01599953257362249	0.029036130330392294	FALSE	FALSE	-0.01599953257362249
10732	HELZ2	0.015044573348784602	0.05564909479725245	-0.01598974568589683	0.02348265584219586	FALSE	FALSE	-0.01598974568589683
395	UROD	0.11529217237053706	0.255162691859108	-0.015944764161009442	0.043400854081302495	FALSE	FALSE	-0.015944764161009442
7267	UROS	0.07543991446994162	0.18808846245842586	-0.015942756801006406	0.030236049192872917	FALSE	FALSE	-0.015942756801006406
6358	MADD	0.032916255567767026	0.10149957062487873	-0.01592731060917579	0.024568540768383385	FALSE	FALSE	-0.01592731060917579
2179	SNRK	0.11730611589879983	0.2583630463467487	-0.015918757159524285	0.04275101403330828	FALSE	FALSE	-0.015918757159524285
1434	SPTBN1	0.00784142995278046	0.03342042605543329	-0.015908150666978104	0.022538870540145153	FALSE	FALSE	-0.015908150666978104
9868	MIEN1	0.4086404948807989	0.5895133481718295	-0.01590756753830252	0.1217231980856363	FALSE	FALSE	-0.01590756753830252
3889	SLC39A7	0.06540009419063679	0.16781672591737773	-0.015905570927215163	0.03549093259716189	FALSE	FALSE	-0.015905570927215163
3356	PJA2	0.21158279065122695	0.3868047103705155	-0.01589666813780409	0.05303279529531281	FALSE	FALSE	-0.01589666813780409
6088	SURF4	0.4430559023293461	0.6198634654590208	-0.015887144598512565	0.13058413401439592	FALSE	FALSE	-0.015887144598512565
742	RPRD2	0.055454047201005746	0.14951581738566164	-0.015872993651021256	0.031235306365536404	FALSE	FALSE	-0.015872993651021256
1667	CHCHD5	0.24727202713483773	0.4320443027447339	-0.015844105940134145	0.0713637311775963	FALSE	FALSE	-0.015844105940134145
7551	SPRYD3	0.047593592954407536	0.13325524873914477	-0.015827380627337736	0.031594362107964305	FALSE	FALSE	-0.015827380627337736
12055	TMEM50B	0.14842267089122477	0.3071478328725276	-0.015826004766130834	0.04192073803830456	FALSE	FALSE	-0.015826004766130834
1022	UCHL5	0.12242352484476764	0.2666109271531171	-0.015814616289969014	0.0478282556305458	FALSE	FALSE	-0.015814616289969014
9196	KCTD13	0.01131230431513755	0.04430507861648651	-0.015810089652853725	0.02235679812971261	FALSE	FALSE	-0.015810089652853725
1117	TATDN3	0.00385945952754636	0.01895638399828132	-0.01580513440272574	0.02085468797279256	FALSE	FALSE	-0.01580513440272574
2151	MYD88	0.20068936496980444	0.3731324040768293	-0.0158013360046477	0.057992798302854816	FALSE	FALSE	-0.0158013360046477
2929	AFF1	0.039378105383409974	0.1162780313148977	-0.015795512779578642	0.02687158102435725	FALSE	FALSE	-0.015795512779578642
2792	FAM200B	0.08046333454308541	0.1979298692309848	-0.015779120683168283	0.03423508305731532	FALSE	FALSE	-0.015779120683168283
295	ZMYM4	0.00015031103334704635	0.0013049879474683653	-0.015776470403646197	0.01556348988689579	FALSE	FALSE	-0.015776470403646197
3239	PPWD1	0.176684859089513	0.3431001683953933	-0.015768084233994943	0.04907957417430816	FALSE	FALSE	-0.015768084233994943
11086	RAB8A	0.234498296044305	0.4164330257293028	-0.015760124661934702	0.07637047610499642	FALSE	FALSE	-0.015760124661934702
4438	TRGV9	0.011703309441047773	0.04557428806766324	-0.015750945759752128	0.014761630207929132	FALSE	FALSE	-0.015750945759752128
3101	DCTD	0.05088143633444154	0.14004028325628254	-0.01573202430912107	0.035101290437114706	FALSE	FALSE	-0.01573202430912107
2474	SNX4	0.024797808523059364	0.08171224131376727	-0.01572732165851154	0.023203001595162726	FALSE	FALSE	-0.01572732165851154
4553	DTX2	0.001716172521858094	0.009830782222718503	-0.015712027295114887	0.01823743664937747	FALSE	FALSE	-0.015712027295114887
5251	TAZ	0.16503396145384036	0.32648830729812583	-0.015690885521588902	0.04188996746168508	FALSE	FALSE	-0.015690885521588902
4023	MCM3	0.10631547569115149	0.2400833985432029	-0.015673450780357683	0.043086088158480536	FALSE	FALSE	-0.015673450780357683
3106	TRAPPC11	0.0018969937173062333	0.010647211216148367	-0.01566489195624834	0.01887897691362864	FALSE	FALSE	-0.01566489195624834
11720	KDM5D	0.007681622070762886	0.03285645504685878	-0.015664713255525178	0.020607594479504346	FALSE	FALSE	-0.015664713255525178
11764	UBE2L3	0.3809700171239927	0.5642478963881858	-0.01565787022708108	0.1330278583819216	FALSE	FALSE	-0.01565787022708108
10863	HDGFL2	0.0005140883584504668	0.00364629194806113	-0.01565539596105324	0.017218757346998174	FALSE	FALSE	-0.01565539596105324
4754	MKLN1	0.05059669002805254	0.13937406204731984	-0.015619794880517408	0.03020511951926467	FALSE	FALSE	-0.015619794880517408
6646	AAMDC	0.0004308245740886643	0.003157883374144685	-0.015615678045812379	0.01392533060840585	FALSE	FALSE	-0.015615678045812379
6617	MRPL48	0.04298455378622051	0.12442442898724673	-0.01558996126505055	0.029372681971494254	FALSE	FALSE	-0.01558996126505055
6907	TRDMT1	4.3115719914459245e-07	8.633977078347743e-06	-0.015585503824079945	0.013298890718150063	FALSE	FALSE	-0.015585503824079945
11307	RINL	0.031732837860576284	0.09858785775030912	-0.015583834383113563	0.026669485837027624	FALSE	FALSE	-0.015583834383113563
9123	GDE1	0.0625761018487196	0.16266520930668468	-0.01558205006311086	0.033610329073551416	FALSE	FALSE	-0.01558205006311086
9565	ATP2A3	0.06306014079619195	0.1634968517064573	-0.015572789872253466	0.03143086438151923	FALSE	FALSE	-0.015572789872253466
5994	ZBTB43	0.031011417665520544	0.0968246273677979	-0.015569178236585348	0.028519375886429443	FALSE	FALSE	-0.015569178236585348
5433	TMEM68	0.001321440022858738	0.007917242113993776	-0.015559130687654472	0.01688205360979229	FALSE	FALSE	-0.015559130687654472
2297	ALAS1	0.009432666695806337	0.03855300182850077	-0.015551220829329242	0.022759962745204376	FALSE	FALSE	-0.015551220829329242
10723	OGFR	0.3201366132435896	0.5027233956820063	-0.015543985465462866	0.10146944825525409	FALSE	FALSE	-0.015543985465462866
1188	ARV1	0.004225217506493343	0.020409652464216683	-0.01554144872136264	0.019889084164585385	FALSE	FALSE	-0.01554144872136264
7836	RITA1	2.934983026669996e-06	4.5568470238752994e-05	-0.015540735933891681	0.013143838702326084	FALSE	FALSE	-0.015540735933891681
10335	SS18	0.13164341830286555	0.2808345941846463	-0.015530119364237052	0.03697562582307048	FALSE	FALSE	-0.015530119364237052
6036	ZDHHC12	0.12646134082590557	0.27240456388715334	-0.01552324543266038	0.04349263789011286	FALSE	FALSE	-0.01552324543266038
2196	LIMD1	1.5305582626353684e-05	0.00018863736113201884	-0.015520375136270491	0.013536429426136923	FALSE	FALSE	-0.015520375136270491
2235	SLC25A20	0.004350065103185105	0.020810335457614217	-0.0155080155627578	0.01927629770541733	FALSE	FALSE	-0.0155080155627578
9362	THAP11	0.016656965283481213	0.06019770857437058	-0.01549712019310275	0.02180323425438497	FALSE	FALSE	-0.01549712019310275
3589	KIAA1191	0.10986294213593255	0.24568115848018585	-0.015480897392114331	0.03847897985055075	FALSE	FALSE	-0.015480897392114331
10322	ABHD3	0.11099440807648069	0.24760928317863903	-0.015478973336207805	0.02691344092031578	FALSE	FALSE	-0.015478973336207805
12101	NDUFV3	0.05982669328348865	0.15778251008252964	-0.01547811611018241	0.027852325344627553	FALSE	FALSE	-0.01547811611018241
9119	ARL6IP1	0.2521249886431185	0.43823120663397525	-0.015475187030659903	0.05903880018498991	FALSE	FALSE	-0.015475187030659903
8942	NPRL3	0.06516717688199762	0.16739871070569007	-0.01547511984993691	0.029224127177874766	FALSE	FALSE	-0.01547511984993691
3822	MICA	0.0002238377848470169	0.001809317591511891	-0.015461449916422235	0.01566331593827768	FALSE	FALSE	-0.015461449916422235
793	GATAD2B	0.08615222755949341	0.20669273138144564	-0.015457322332801528	0.03445942942585264	FALSE	FALSE	-0.015457322332801528
6155	SIRT3	0.0021120417261841764	0.011584871648170894	-0.015443346055190006	0.018552201216097002	FALSE	FALSE	-0.015443346055190006
6488	2	0.03581499412913872	0.10792074535556997	-0.015430861189628933	0.029280383047925962	FALSE	FALSE	-0.015430861189628933
4390	CCDC126	0.00519673225610683	0.024033630221182652	-0.015430220285531577	0.019446757555298216	FALSE	FALSE	-0.015430220285531577
8728	POLR2M	0.025150354229692053	0.08248902189738505	-0.015423060164074954	0.02576327373068054	FALSE	FALSE	-0.015423060164074954
[truncated: 10,157 more rows]
