# Supplementary material for: Single-cell RNA sequencing reveals ex vivo signatures of SARS-CoV-2-reactive T cells through ‘reverse phenotyping’
Source: Nat Commun. 2021 Jul 26;12:4515. doi: 10.1038/s41467-021-24730-4 (PMC8313584; doi:10.1038/s41467-021-24730-4)
Supplement: Supplementary file 5 — Supplementary Data 3 [file 41467_2021_24730_MOESM5_ESM.xlsx]

## Sheet: Sheet 1
Supplementary Data 3
	gene	pval	qval	log2fc	mean	zero_mean	zero_variance	log2fc[True]
5249	RPL10	4.491992528179993e-22	1.1537378266763994e-20	-1.3404104230801184	2.590127317347545	FALSE	FALSE	-1.3404104230801184
5540	PABPC1	9.800088241635187e-26	3.404196841070011e-24	-1.3133339044849048	1.4235271714225424	FALSE	FALSE	-1.3133339044849048
388	RPS8	9.240724230303631e-25	2.9793962724460355e-23	-1.3127234520656674	2.143519506583913	FALSE	FALSE	-1.3127234520656674
4196	RPS12	6.769553341536865e-24	2.0263529669000346e-22	-1.312464446193468	2.653087614630133	FALSE	FALSE	-1.312464446193468
9503	RPL13	2.549608200347463e-25	8.609721507747158e-24	-1.2752062966932	2.4453282410432258	FALSE	FALSE	-1.2752062966932
172	RPL11	3.1691560786591585e-25	1.0642570399331018e-23	-1.2325294898121975	2.1556717798610676	FALSE	FALSE	-1.2325294898121975
3893	RPS18	4.337888877440629e-22	1.1188984438555904e-20	-1.180900641988484	2.0986847524341843	FALSE	FALSE	-1.180900641988484
3056	RPS3A	9.374096637008568e-27	3.475295826619415e-25	-1.1684079942124606	2.138022215255913	FALSE	FALSE	-1.1684079942124606
8998	RPS2	3.3681861420941905e-22	8.781187225937178e-21	-1.1553955288742042	1.5683392513885228	FALSE	FALSE	-1.1553955288742042
2079	RPL32	7.0712914678259935e-25	2.2982645164733115e-23	-1.1457055963679663	2.3163923855621436	FALSE	FALSE	-1.1457055963679663
9118	RPS15A	3.966681129958676e-24	1.217419628822507e-22	-1.1356803836838716	2.282612099060797	FALSE	FALSE	-1.1356803836838716
4890	TMSB4X	1.033974291699977e-12	1.2610533539515917e-11	-1.1216464273908153	1.9228424049823747	FALSE	FALSE	-1.1216464273908153
5160	RPL39	1.7498327112622408e-23	4.991346343207564e-22	-1.0917916150622387	2.133474079969535	FALSE	FALSE	-1.0917916150622387
5999	RPL12	2.0826769371300665e-19	4.243410505685344e-18	-1.0824227741651617	1.6125101559138924	FALSE	FALSE	-1.0824227741651617
5529	RPL30	2.337271686460778e-22	6.146365434916271e-21	-1.052385746217996	2.402090478485121	FALSE	FALSE	-1.052385746217996
10787	RPS15	4.242516939677039e-24	1.2955172004963411e-22	-1.0413257139236596	1.8052684243149586	FALSE	FALSE	-1.0413257139236596
11482	RPL18	1.123905464569075e-24	3.5950147617337456e-23	-1.0301566446286763	1.7979418773783382	FALSE	FALSE	-1.0301566446286763
4056	EEF1A1	2.0684476916378284e-19	4.221513697933569e-18	-1.0287138821705881	2.8852926891931356	FALSE	FALSE	-1.0287138821705881
9860	RPL19	2.895388512192772e-21	6.869040104366532e-20	-1.0141125551123358	2.1673750901299615	FALSE	FALSE	-1.0141125551123358
5671	RPL8	1.01245299510647e-21	2.5151573073106014e-20	-1.0105406474365661	1.7083545559168072	FALSE	FALSE	-1.0105406474365661
3522	RPS14	8.181626215244336e-21	1.8504823620784905e-19	-0.9999363691670161	1.9596278399765472	FALSE	FALSE	-0.9999363691670161
6277	RPS13	1.5419710780386416e-25	5.265722641989423e-24	-0.9984743446520313	1.9600806489881424	FALSE	FALSE	-0.9984743446520313
11699	RPS5	1.3027308954450169e-23	3.7782312548995075e-22	-0.9912088515750066	1.4220866462620847	FALSE	FALSE	-0.9912088515750066
7599	RPL41	8.206871667846456e-21	1.852735665350141e-19	-0.9908109697122355	2.729917158521921	FALSE	FALSE	-0.9908109697122355
11625	RPL28	1.627017023804791e-22	4.316045378465094e-21	-0.9849172962498179	2.1569257653473612	FALSE	FALSE	-0.9849172962498179
10930	RPS28	9.191178692891711e-21	2.0672478533195959e-19	-0.9806383678963512	2.0128999332581063	FALSE	FALSE	-0.9806383678963512
8795	RPLP1	3.070685856912554e-21	7.270688406904471e-20	-0.9398538861227922	2.662424462845488	FALSE	FALSE	-0.9398538861227922
2980	RPL34	9.010272434999771e-20	1.896380776553858e-18	-0.9390997421987588	2.1418803251749927	FALSE	FALSE	-0.9390997421987588
10878	RPL36	3.983242679820398e-20	8.561853015507568e-19	-0.9223632505300445	1.5414217244069743	FALSE	FALSE	-0.9223632505300445
6085	RPL7A	4.570097623352107e-22	1.1713169870591458e-20	-0.9160513152607286	1.6545917677928579	FALSE	FALSE	-0.9160513152607286
11120	RPL18A	1.995175141630192e-19	4.085727743578179e-18	-0.904335857083954	1.867663735976153	FALSE	FALSE	-0.904335857083954
2294	RPL29	6.717733054531251e-20	1.4237601017496916e-18	-0.9010822892949315	1.7680036103911863	FALSE	FALSE	-0.9010822892949315
3314	RPS23	3.504042437876254e-21	8.248447859101716e-20	-0.8907942871203183	2.0566394440928684	FALSE	FALSE	-0.8907942871203183
11915	RPL3	1.558920665248385e-18	2.9529367538759644e-17	-0.8847867611430295	1.7331535895688936	FALSE	FALSE	-0.8847867611430295
2711	RPL35A	4.9914244068272545e-21	1.1614402703256585e-19	-0.881558130838382	1.7704802888725035	FALSE	FALSE	-0.881558130838382
566	RPL5	1.609241606411138e-21	3.925319113585961e-20	-0.8759102205840473	1.4555404191173331	FALSE	FALSE	-0.8759102205840473
3829	LTB	2.7911962413717224e-24	8.721049493337473e-23	-0.8620581789399414	0.7882309961755144	FALSE	FALSE	-0.8620581789399414
2165	RPL14	3.3784631458934503e-16	5.453676260674607e-15	-0.8284008731964507	1.6798414755936886	FALSE	FALSE	-0.8284008731964507
6632	RPS3	1.2724219691284762e-17	2.258502420460398e-16	-0.825424541440619	2.1047687745087265	FALSE	FALSE	-0.825424541440619
5066	RPS4X	3.6151588991624014e-20	7.812223054286238e-19	-0.8087009484707195	1.829278493778795	FALSE	FALSE	-0.8087009484707195
3185	RPL37	5.3868535896662755e-21	1.251050307806978e-19	-0.8004469851078607	1.7654013157101922	FALSE	FALSE	-0.8004469851078607
7861	RPLP0	2.231778983786045e-14	3.1134472520642374e-13	-0.7997103834142153	1.6488874337074502	FALSE	FALSE	-0.7997103834142153
57	RPL22	8.235903463881022e-19	1.6182148734623927e-17	-0.7977308631027844	1.1190674214561487	FALSE	FALSE	-0.7977308631027844
6783	RPS25	2.905837702269519e-19	5.871245077435563e-18	-0.7895069967038266	1.7324901380592406	FALSE	FALSE	-0.7895069967038266
800	RPS27	8.873956107338204e-15	1.2776599749318413e-13	-0.7805222790574518	2.254510667409191	FALSE	FALSE	-0.7805222790574518
5718	RPS6	2.6271232326638192e-17	4.549802135654783e-16	-0.7791207924355708	1.6758679457912407	FALSE	FALSE	-0.7791207924355708
2163	RPSA	1.2243736138742969e-17	2.1764048857768476e-16	-0.7789427903919277	1.2116857931374025	FALSE	FALSE	-0.7789427903919277
3642	RACK1	2.246399491231764e-18	4.2156503145824577e-17	-0.7741531595567239	1.227935368278168	FALSE	FALSE	-0.7741531595567239
5373	SARAF	3.36399969830892e-16	5.4375691123465384e-15	-0.7669487203207555	1.0532266153772871	FALSE	FALSE	-0.7669487203207555
11495	FTL	1.5247249430542695e-14	2.1369064144100473e-13	-0.7615209478595252	1.2020918679961976	FALSE	FALSE	-0.7615209478595252
3925	RPL10A	5.0168724051402415e-17	8.388902643795192e-16	-0.7538488018045353	1.1383360559590696	FALSE	FALSE	-0.7538488018045353
7621	NACA	1.2158670760914462e-19	2.528294436270429e-18	-0.7475880313738511	1.2454215898806453	FALSE	FALSE	-0.7475880313738511
2826	RPL9	1.621366367818235e-19	3.337151863677498e-18	-0.7388202698415396	1.4761980467751583	FALSE	FALSE	-0.7388202698415396
11601	RPS9	2.1004816235145342e-21	5.042403707300336e-20	-0.7326043868827306	1.4207136996483936	FALSE	FALSE	-0.7326043868827306
4830	GIMAP7	1.7114009797114258e-21	4.157778372152629e-20	-0.679677371014642	0.6187913168598749	FALSE	FALSE	-0.679677371014642
1438	RPS27A	2.411299337509019e-18	4.511139177256456e-17	-0.6617453849441176	2.231391564270992	FALSE	FALSE	-0.6617453849441176
10719	RPS21	3.363147403322617e-17	5.750555143932311e-16	-0.6568098268296567	1.5060130908940175	FALSE	FALSE	-0.6568098268296567
8039	TPT1	9.631563668853742e-15	1.3769274334612489e-13	-0.65263254022285	2.3023944076235296	FALSE	FALSE	-0.65263254022285
1540	TMSB10	1.8501970651100705e-11	2.004462825766701e-10	-0.6524620194245195	1.1690470409730993	FALSE	FALSE	-0.6524620194245195
6160	IFITM1	4.372877886787666e-12	5.0487998687168454e-11	-0.6469318742903631	0.8577761939402772	FALSE	FALSE	-0.6469318742903631
6498	FAU	1.6151275321128384e-17	2.850100592693441e-16	-0.6202098549342407	1.681359624679759	FALSE	FALSE	-0.6202098549342407
6181	RPLP2	1.1235526808948736e-17	2.0030631103659636e-16	-0.6136518124915401	1.6337829693188952	FALSE	FALSE	-0.6136518124915401
957	SELL	6.406688276223231e-71	1.8943483407964445e-68	-0.6109439483409341	0.43311103867786266	FALSE	FALSE	-0.6109439483409341
11230	FXYD5	1.8806822243662067e-15	2.8252181667895322e-14	-0.6012942140921066	0.8099759689964492	FALSE	FALSE	-0.6012942140921066
11711	RPS4Y1	2.466313241576309e-23	6.921091534173517e-22	-0.5912342179168747	0.6420647996686911	FALSE	FALSE	-0.5912342179168747
9669	RPL26	4.543600934689274e-13	5.731745487121548e-12	-0.5701641074117194	1.4033510357132701	FALSE	FALSE	-0.5701641074117194
1262	RPS7	1.0794789140071553e-14	1.5359768632052514e-13	-0.556553056457135	1.5314402652722467	FALSE	FALSE	-0.556553056457135
2395	RPL24	1.9407344786431968e-12	2.3179826684326576e-11	-0.5497545822685282	1.190818858097422	FALSE	FALSE	-0.5497545822685282
10849	EEF2	2.7305795173509214e-13	3.514099308794609e-12	-0.513085817312767	0.8835455862495815	FALSE	FALSE	-0.513085817312767
5630	EEF1D	8.702694055745852e-14	1.1632057336031639e-12	-0.49704895106776276	0.9145767489306939	FALSE	FALSE	-0.49704895106776276
7828	RPL6	1.6076583332115781e-13	2.1184393449482566e-12	-0.49342080506516095	1.3679676681326076	FALSE	FALSE	-0.49342080506516095
9767	RPL23A	2.2671462804592635e-13	2.9521605110641947e-12	-0.48979902242064105	1.3873061715202297	FALSE	FALSE	-0.48979902242064105
1840	STAT1	1.1616942788650402e-21	2.8800040373580533e-20	-0.48875744174243746	0.39965189402875173	FALSE	FALSE	-0.48875744174243746
6418	FTH1	0.0001566956083821467	0.0007027824122888511	-0.48864622271190766	1.6755169031717814	FALSE	FALSE	-0.48864622271190766
7427	AC010197.2	1.0518601234941924e-15	1.610849743973907e-14	-0.48825233944576907	0.5875185297878487	FALSE	FALSE	-0.48825233944576907
7563	PCBP2	9.161434225007659e-15	1.3143676581037615e-13	-0.48740940947822775	0.6674876621635518	FALSE	FALSE	-0.48740940947822775
11320	RPS16	4.5567406309761395e-08	3.416287363594542e-07	-0.4688683898453355	1.5092619675455912	FALSE	FALSE	-0.4688683898453355
1746	CYTIP	2.3575679588504636e-18	4.417433750408682e-17	-0.46778309332706575	0.4497053136636318	FALSE	FALSE	-0.46778309332706575
7070	RPS24	4.0023842098442463e-11	4.186445537182208e-10	-0.4673309509379474	1.2031629300813966	FALSE	FALSE	-0.4673309509379474
1723	CXCR4	1.7072169368395504e-19	3.507896767000995e-18	-0.4577929866015783	0.38476325609790224	FALSE	FALSE	-0.4577929866015783
7416	ARHGDIB	1.6739052526691207e-10	1.6498173478136382e-09	-0.45328104325402385	0.6245505416171676	FALSE	FALSE	-0.45328104325402385
11507	RPL13A	3.7089531183043223e-10	3.4991158484983116e-09	-0.44751897951517905	1.0129667214497453	FALSE	FALSE	-0.44751897951517905
9885	CCR7	1.5331075605304026e-82	5.632079683730325e-80	-0.44166698228607754	0.3136513936933813	FALSE	FALSE	-0.44166698228607754
4831	GIMAP4	1.567184396710945e-17	2.76953009348787e-16	-0.4306478361797549	0.41118361764194766	FALSE	FALSE	-0.4306478361797549
1898	EEF1B2	6.711181424119104e-09	5.531383291201292e-08	-0.42389931220230803	1.139398338415518	FALSE	FALSE	-0.42389931220230803
8780	RPL4	1.5765485722929338e-08	1.2426851977833054e-07	-0.41284572925737906	0.9255007127809398	FALSE	FALSE	-0.41284572925737906
2114	RPL15	2.744050808474337e-10	2.6464700040679703e-09	-0.40592798510039885	1.1142238811181688	FALSE	FALSE	-0.40592798510039885
2280	CISH	1.054931370522083e-23	3.0965939479029573e-22	-0.39437727017977736	0.30559529446771133	FALSE	FALSE	-0.39437727017977736
5101	RPL36A	6.168843066358095e-15	8.95627359203104e-14	-0.3928864976898094	0.5853109221502052	FALSE	FALSE	-0.3928864976898094
7981	RPL21	3.590155815088534e-10	3.3949655964366848e-09	-0.38860150694789974	1.5942713233987713	FALSE	FALSE	-0.38860150694789974
11469	NOP53	3.235782424555844e-14	4.4627292756416947e-13	-0.38090248860371256	0.5445544791453776	FALSE	FALSE	-0.38090248860371256
1921	RPL37A	9.482147125517896e-08	6.809956730015015e-07	-0.3784030217430607	1.0671370094875627	FALSE	FALSE	-0.3784030217430607
3408	IRF1	4.032678419046479e-13	5.140710880557357e-12	-0.37387572894391674	0.37151109765996343	FALSE	FALSE	-0.37387572894391674
7558	PFDN5	8.918736088005526e-11	8.987683923099833e-10	-0.3708970969201297	0.8239201557921181	FALSE	FALSE	-0.3708970969201297
12144	MT-ND3	6.683749810791946e-08	4.895897217899139e-07	-0.3666940129156935	1.344284498258902	FALSE	FALSE	-0.3666940129156935
8212	PSME1	3.414397232962913e-11	3.586892344472218e-10	-0.3658470413558569	0.4824902725873988	FALSE	FALSE	-0.3658470413558569
4384	TOMM7	5.266526760112485e-11	5.447619787785295e-10	-0.3539268808288929	0.6543359446926573	FALSE	FALSE	-0.3539268808288929
7596	RPS26	1.038376595799659e-07	7.404846747576038e-07	-0.3531942347362173	1.6821254616678551	FALSE	FALSE	-0.3531942347362173
9922	RPL27	8.754303307886691e-08	6.32093025619478e-07	-0.34896939492644696	0.866449955924488	FALSE	FALSE	-0.34896939492644696
3274	BTF3	1.8789877589012473e-10	1.842958624689306e-09	-0.34807499915063494	0.8416339548930689	FALSE	FALSE	-0.34807499915063494
12143	MT-CO3	4.399890455453598e-07	2.9052217860274496e-06	-0.3449215252644145	2.093226572305764	FALSE	FALSE	-0.3449215252644145
9038	IL32	1.3702566540283801e-05	7.415902418208059e-05	-0.3409180271263046	0.7315099656529116	FALSE	FALSE	-0.3409180271263046
10287	MYL12A	4.003912761307616e-10	3.748218872998627e-09	-0.33575244221631473	0.5473068007750298	FALSE	FALSE	-0.33575244221631473
1627	RPL31	8.436820895895805e-09	6.87825014935742e-08	-0.33420520029782746	0.7536980208832804	FALSE	FALSE	-0.33420520029782746
10129	RPL38	6.821485452596148e-10	6.23186647639963e-09	-0.33233415804342825	0.650566300887842	FALSE	FALSE	-0.33233415804342825
705	TXNIP	4.482958717663062e-22	1.1537378266763994e-20	-0.3315969382871313	0.2722744880462333	FALSE	FALSE	-0.3315969382871313
3880	PSMB9	1.3205613530372775e-13	1.7477254675623268e-12	-0.3262124785816293	0.4150936106958021	FALSE	FALSE	-0.3262124785816293
11364	RPS19	2.5971443658122046e-05	0.00013426516480486718	-0.32367031702790067	2.0356360837469833	FALSE	FALSE	-0.32367031702790067
7216	PDCD4	1.264367009946116e-10	1.2512588784960622e-09	-0.32290704727445585	0.3232891242231159	FALSE	FALSE	-0.32290704727445585
11503	CD37	1.595110454445654e-14	2.2329704433307928e-13	-0.32123257044107717	0.3841807991749912	FALSE	FALSE	-0.32123257044107717
4984	PIM2	1.150680647414373e-27	4.4854345622522327e-26	-0.3187373708999498	0.25492477290360893	FALSE	FALSE	-0.3187373708999498
251	LAPTM5	8.90829784136035e-08	6.4092163044992e-07	-0.31604237051418255	0.448190561409157	FALSE	FALSE	-0.31604237051418255
2357	ARL6IP5	7.401412899953062e-12	8.377901828770399e-11	-0.31481015781641325	0.3642600909662514	FALSE	FALSE	-0.31481015781641325
5469	RPL7	7.433029758187807e-07	4.770281617708353e-06	-0.3099194011825021	0.6645179332867946	FALSE	FALSE	-0.3099194011825021
9476	COX4I1	5.3322919054329856e-08	3.9609911010762306e-07	-0.30784911702707835	0.8537435121119779	FALSE	FALSE	-0.30784911702707835
11139	UBA52	1.594754684556829e-07	1.1149487336149042e-06	-0.30328349359462337	1.0362540467294068	FALSE	FALSE	-0.30328349359462337
5436	RPS20	9.121167967505884e-10	8.251934273886107e-09	-0.300986450314037	0.4824574198139632	FALSE	FALSE	-0.300986450314037
3398	HINT1	1.0287632161967024e-08	8.325565066724048e-08	-0.29648949095493893	0.7082101257194211	FALSE	FALSE	-0.29648949095493893
10262	CD7	1.5696940523502294e-05	8.38669061112465e-05	-0.29575740380587867	0.557836823563338	FALSE	FALSE	-0.29575740380587867
12136	PRMT2	2.2579032116816597e-32	1.1953083246819546e-30	-0.2941366984231838	0.23146899463540158	FALSE	FALSE	-0.2941366984231838
3318	COX7C	1.5167247174820085e-07	1.0628470375742422e-06	-0.28788829461998816	0.6136060355159166	FALSE	FALSE	-0.28788829461998816
6689	SESN3	3.483415507864976e-55	5.630592826912947e-53	-0.28735056264616193	0.20669282652826815	FALSE	FALSE	-0.28735056264616193
5983	RPL35	2.7683619870713053e-05	0.00014238800326374812	-0.274665580491052	1.027911447043544	FALSE	FALSE	-0.274665580491052
8281	RPS29	8.7679297362785e-08	6.323926337943996e-07	-0.27284015663479416	0.7212279494549539	FALSE	FALSE	-0.27284015663479416
10230	ACTG1	0.006348260177821988	0.01931250542806871	-0.2696853928786922	0.8183959132276407	FALSE	FALSE	-0.2696853928786922
2022	PASK	3.1177574750553547e-63	7.559314774019214e-61	-0.2695406412620875	0.19376302291863115	FALSE	FALSE	-0.2695406412620875
7824	ERP29	8.63931173332428e-11	8.727864678590854e-10	-0.26919015808661706	0.3054842577197974	FALSE	FALSE	-0.26919015808661706
6243	RPL27A	3.117357199479566e-08	2.385487089657149e-07	-0.26256040962742233	0.42798348352880244	FALSE	FALSE	-0.26256040962742233
10086	LIMD2	3.7439905179279706e-06	2.189502993190583e-05	-0.2582116563177054	0.42858674002805264	FALSE	FALSE	-0.2582116563177054
6699	TMEM123	4.555921456526775e-18	8.355739155442375e-17	-0.25813438236288955	0.24754500987959596	FALSE	FALSE	-0.25813438236288955
8090	COMMD6	9.064470022769849e-09	7.355325976307823e-08	-0.25798158652651365	0.4296938696154524	FALSE	FALSE	-0.25798158652651365
2900	CCNI	1.4129120704100457e-07	9.95277921532887e-07	-0.2544946812759329	0.5234650699006804	FALSE	FALSE	-0.2544946812759329
3870	GPSM3	1.8461616164237362e-11	2.0018798994548262e-10	-0.2537723111466464	0.3061622942345231	FALSE	FALSE	-0.2537723111466464
11506	FLT3LG	2.9179136930841633e-30	1.3486309280946263e-28	-0.2529546948755289	0.19784121702961882	FALSE	FALSE	-0.2529546948755289
5620	LY6E	1.2825894753276314e-14	1.8122182062234121e-13	-0.2516306111954518	0.2511343713459556	FALSE	FALSE	-0.2516306111954518
11475	EMP3	1.99429885882913e-06	1.2064313904982806e-05	-0.24902264477993685	0.3927427197969498	FALSE	FALSE	-0.24902264477993685
10731	PPDPF	4.601049591285108e-07	3.026507010046086e-06	-0.2489180148347182	0.47921375107645603	FALSE	FALSE	-0.2489180148347182
596	S1PR1	4.23987910894311e-20	9.065265332930744e-19	-0.24851770909146148	0.20579280197954558	FALSE	FALSE	-0.24851770909146148
3944	PIM1	1.0478892408945285e-08	8.46904084490958e-08	-0.24834210943047272	0.3048619254214393	FALSE	FALSE	-0.24834210943047272
7353	C12orf57	4.094651526377823e-06	2.377368795702986e-05	-0.2460755715725831	0.4583673357928386	FALSE	FALSE	-0.2460755715725831
546	GBP1	2.087671784408304e-17	3.6468076429945055e-16	-0.24599398192812225	0.22005166758844444	FALSE	FALSE	-0.24599398192812225
11508	RPS11	1.813689000056942e-07	1.25570255555056e-06	-0.2459759076264081	0.6011202683066083	FALSE	FALSE	-0.2459759076264081
12146	MT-ND4	0.00020284638812143445	0.0008852076181411627	-0.24573328310170342	1.170911960349951	FALSE	FALSE	-0.24573328310170342
5555	EIF3E	5.058272305205158e-09	4.243697934671427e-08	-0.24572964996820393	0.3988995268373723	FALSE	FALSE	-0.24572964996820393
6240	EIF3F	5.778207244459334e-09	4.807769830101613e-08	-0.24515400253793476	0.4034633480911587	FALSE	FALSE	-0.24515400253793476
11844	PIK3IP1	3.7404579825542994e-22	9.689224812501234e-21	-0.24196074154032876	0.1893950864501181	FALSE	FALSE	-0.24196074154032876
3180	FYB1	2.5112414421841145e-09	2.1889001640431595e-08	-0.23715364909160455	0.2612482173740424	FALSE	FALSE	-0.23715364909160455
5561	EIF3H	1.2593519461776207e-10	1.2473140231626875e-09	-0.23703558300178723	0.3062826597381039	FALSE	FALSE	-0.23703558300178723
1984	PTMA	0.002103333850553898	0.0073041295532125195	-0.2361971890766624	1.4339459203062734	FALSE	FALSE	-0.2361971890766624
489	PDE4B	2.0132455898641492e-12	2.3928015966591258e-11	-0.22882354041007627	0.21949734660808087	FALSE	FALSE	-0.22882354041007627
938	CD247	9.446685442163164e-13	1.1591312511674498e-11	-0.22874331050344876	0.2410725928066965	FALSE	FALSE	-0.22874331050344876
4795	GSTK1	5.4403999359672394e-09	4.542284326703226e-08	-0.22461587736756086	0.29283678142959013	FALSE	FALSE	-0.22461587736756086
3565	MAT2B	1.5581581610832733e-15	2.352372526377649e-14	-0.22293476845320828	0.22338821896587932	FALSE	FALSE	-0.22293476845320828
12145	MT-ND4L	0.00019565371506758122	0.0008575584329221632	-0.2222254905032187	1.2657627737884432	FALSE	FALSE	-0.2222254905032187
6195	LSP1	1.0268550154670798e-07	7.331309394880688e-07	-0.22214044508236702	0.3392551324120592	FALSE	FALSE	-0.22214044508236702
3521	CD74	0.00012399714451482403	0.0005668240508873347	-0.22030809892441194	0.42118222046369785	FALSE	FALSE	-0.22030809892441194
3718	RIPOR2	5.479151195003928e-20	1.1632880899655451e-18	-0.2202515730640854	0.17737218285818723	FALSE	FALSE	-0.2202515730640854
9208	CORO1A	1.8250278620063635e-05	9.674163870180649e-05	-0.2196578755171624	0.31772289335217646	FALSE	FALSE	-0.2196578755171624
10598	SAMHD1	5.742445854627236e-24	1.7231601756348018e-22	-0.2185340065149788	0.1660752979597183	FALSE	FALSE	-0.2185340065149788
2850	OCIAD2	3.730275102941649e-15	5.5081760137590275e-14	-0.21806813238608067	0.21586637340945528	FALSE	FALSE	-0.21806813238608067
6449	PLAAT4	5.192442781010202e-06	2.970645768484506e-05	-0.21602725726395441	0.31653344243386744	FALSE	FALSE	-0.21602725726395441
6771	ATP5MG	4.731141726733887e-06	2.724733071410685e-05	-0.2157006407121346	0.4720615276318801	FALSE	FALSE	-0.2157006407121346
5374	LEPROTL1	6.433036360357985e-06	3.6442850372252264e-05	-0.21564098423011657	0.3219533776702273	FALSE	FALSE	-0.21564098423011657
1590	ARID5A	7.345126622705419e-11	7.470215607974647e-10	-0.2134386388966615	0.24227551114298876	FALSE	FALSE	-0.2134386388966615
10828	TLE5	4.430273854508052e-14	6.055040579278591e-13	-0.21235228361019737	0.19056333151230173	FALSE	FALSE	-0.21235228361019737
10781	CIRBP	2.0812981880599606e-09	1.827051262407741e-08	-0.2092341360353557	0.4144395922059751	FALSE	FALSE	-0.2092341360353557
1573	MAL	0.0	0.0	-0.207313261807869	0.14149372615128994	FALSE	FALSE	-0.207313261807869
6376	UBE2L6	3.9434203311499665e-13	5.032219439424321e-12	-0.20640154952889822	0.20734119335259263	FALSE	FALSE	-0.20640154952889822
3	ISG15	3.7302084359590635e-12	4.3232616509686166e-11	-0.2045106916484449	0.19151533422093012	FALSE	FALSE	-0.2045106916484449
3686	ADTRP	8.2088802655775e-311	4.975812772979801e-307	-0.2037974634719433	0.13909415266231717	FALSE	FALSE	-0.2037974634719433
10283	SMCHD1	5.479799446172716e-10	5.078869165592648e-09	-0.20058693434129912	0.22369813981503645	FALSE	FALSE	-0.20058693434129912
5891	ANP32B	7.147492532709016e-09	5.8665573442133646e-08	-0.19875557708358652	0.27920685926170324	FALSE	FALSE	-0.19875557708358652
8905	CIB1	7.91960822133094e-07	5.0611181058089085e-06	-0.19854246908133613	0.28965203834691555	FALSE	FALSE	-0.19854246908133613
10205	SOCS3	4.767736380903654e-25	1.5749119385747956e-23	-0.1961077187547581	0.15536399209181023	FALSE	FALSE	-0.1961077187547581
8052	ITM2B	0.0003305545535751152	0.0013770834546361242	-0.19549267923575459	0.5984785257450913	FALSE	FALSE	-0.19549267923575459
7853	PEBP1	6.561527858828966e-08	4.809274621075185e-07	-0.19521014398713402	0.24724724362050582	FALSE	FALSE	-0.19521014398713402
7568	ATP5MC2	5.331292054013314e-05	0.00026187704040033796	-0.19438339113768946	0.5069915909934586	FALSE	FALSE	-0.19438339113768946
11888	EIF3L	5.723792583891925e-09	4.765764937810564e-08	-0.19369034405037505	0.25322899790456	FALSE	FALSE	-0.19369034405037505
3171	IL7R	0.02524695727277407	0.0633945449498426	-0.1927438805270143	0.8698174939390549	FALSE	FALSE	-0.1927438805270143
549	GBP4	3.4743611361060756e-25	1.160321764545839e-23	-0.19167634121744614	0.15010386475879345	FALSE	FALSE	-0.19167634121744614
4484	IKZF1	2.041005450868726e-08	1.5891527990290022e-07	-0.19165980938513194	0.22961161502187108	FALSE	FALSE	-0.19165980938513194
5522	UQCRB	2.1700503505393993e-05	0.00011368850648050623	-0.1911773335559677	0.47076380260752587	FALSE	FALSE	-0.1911773335559677
6271	PDE3B	7.73062429253926e-22	1.936329716910195e-20	-0.18959794163068477	0.14709631015273736	FALSE	FALSE	-0.18959794163068477
3914	RPS10	4.137760684392889e-09	3.512750194460433e-08	-0.18889017927780594	0.2612283293583218	FALSE	FALSE	-0.18889017927780594
12137	MT-ND1	0.0010789671345912883	0.004028431959547332	-0.1869380042078622	0.9328601325145687	FALSE	FALSE	-0.1869380042078622
2979	LEF1	1.4793880845802612e-30	7.005711620846292e-29	-0.1868105529710427	0.14136902586188455	FALSE	FALSE	-0.1868105529710427
4473	PPIA	0.0008652596476373112	0.0032800321164187384	-0.18161428125040394	0.6505109592150995	FALSE	FALSE	-0.18161428125040394
2376	MTRNR2L12	0.12786185811281947	0.2385367615067804	-0.18024538534086143	1.6322664100183222	FALSE	FALSE	-0.18024538534086143
784	S100A6	0.0004127462085257682	0.0016802291087837098	-0.17905345957905672	0.3846298641126463	FALSE	FALSE	-0.17905345957905672
6519	CFL1	0.0005681473347658375	0.0022545499637860057	-0.1787924759063724	0.579245530282125	FALSE	FALSE	-0.1787924759063724
3360	CAMK4	4.919993521254121e-15	7.194822853819507e-14	-0.17805468108308664	0.1580594793626009	FALSE	FALSE	-0.17805468108308664
12149	MT-CYB	0.010897046983600828	0.030858421065683917	-0.1777557644869714	2.0310472466313194	FALSE	FALSE	-0.1777557644869714
1690	GYPC	1.8555536177601885e-07	1.2824901087860185e-06	-0.17286391146366104	0.22046379654869705	FALSE	FALSE	-0.17286391146366104
9338	TRADD	8.132427563156537e-28	3.2218764492858396e-26	-0.17273347471551173	0.1300054943086247	FALSE	FALSE	-0.17273347471551173
8893	ISG20	0.0008779847829736941	0.0033251513664448898	-0.17128762597500932	0.39742675408672606	FALSE	FALSE	-0.17128762597500932
11318	ZFP36	1.5879981290685375e-05	8.48074947960259e-05	-0.16681680797884246	0.2372378106444731	FALSE	FALSE	-0.16681680797884246
3400	CDC42SE2	2.0788032373309499e-07	1.4238040478058252e-06	-0.16557285746515177	0.21857507260860895	FALSE	FALSE	-0.16557285746515177
7097	IFIT3	2.2322475965394315e-28	9.236019663087893e-27	-0.1652356377798219	0.11895827959544734	FALSE	FALSE	-0.1652356377798219
10373	RPL17	8.321944493709877e-06	4.651310885073528e-05	-0.16483004289824393	0.34050290278186834	FALSE	FALSE	-0.16483004289824393
8566	SNRPN	1.0738079934289458e-15	1.639518174350014e-14	-0.1644079302923036	0.1402615647170529	FALSE	FALSE	-0.1644079302923036
7906	ARL6IP4	6.176642724091653e-09	5.121712704799118e-08	-0.16061037331691516	0.20161425651843373	FALSE	FALSE	-0.16061037331691516
520	IFI44L	1.3037924925980304e-21	3.2125765015784394e-20	-0.16044092203569474	0.12462752557550077	FALSE	FALSE	-0.16044092203569474
5137	TSC22D3	4.740460196607853e-05	0.00023447000801092205	-0.15984663061118048	0.21945272134570254	FALSE	FALSE	-0.15984663061118048
8214	PSME2	2.1503302427686568e-06	1.2982297576237264e-05	-0.15943086255271963	0.24529782801154232	FALSE	FALSE	-0.15943086255271963
3879	PSMB8	1.2427738445341445e-06	7.734161867190674e-06	-0.15892744783581284	0.27026969022052977	FALSE	FALSE	-0.15892744783581284
4294	RNASET2	5.592342550136807e-16	8.804671264325781e-15	-0.15758651523040904	0.13757307760639506	FALSE	FALSE	-0.15758651523040904
1402	ZFP36L2	0.0022281508994182733	0.0076781902653916215	-0.15521477236031195	0.3027101420096923	FALSE	FALSE	-0.15521477236031195
1096	CD55	5.967131720354373e-18	1.0861792469347758e-16	-0.15424530347016938	0.12504136108805136	FALSE	FALSE	-0.15424530347016938
12142	MT-ATP6	0.039534675952951716	0.09110033768820255	-0.15241979630981503	2.0437004063185	FALSE	FALSE	-0.15241979630981503
3881	TAP1	5.773732662296046e-07	3.7565547476438793e-06	-0.15220463526466996	0.21980029631237885	FALSE	FALSE	-0.15220463526466996
4456	STK17A	5.984498008033912e-07	3.883836689046848e-06	-0.1519341388016098	0.17907435082253118	FALSE	FALSE	-0.1519341388016098
1460	UGP2	6.382036048145271e-29	2.7242754581572223e-27	-0.15043728779982535	0.11425838039077182	FALSE	FALSE	-0.15043728779982535
8743	RPS27L	3.100441299618559e-05	0.0001584597380913819	-0.14986268301437702	0.20812727102894948	FALSE	FALSE	-0.14986268301437702
3423	TCF7	1.668529133798576e-23	4.7706553511887115e-22	-0.14838526336491115	0.10906724948584418	FALSE	FALSE	-0.14838526336491115
2102	OXNAD1	8.396974287723579e-45	8.483043274172745e-43	-0.14745208751675123	0.10701614250334167	FALSE	FALSE	-0.14745208751675123
1549	VAMP8	1.0305116754339803e-15	1.582610337517153e-14	-0.1473480144997262	0.11942057361659768	FALSE	FALSE	-0.1473480144997262
3340	ERAP2	1.359836149479379e-11	1.4918817773881004e-10	-0.14696489358541118	0.1358186450678889	FALSE	FALSE	-0.14696489358541118
12089	MX1	5.364607849223578e-05	0.00026330016581432164	-0.146618402288501	0.17209388738221634	FALSE	FALSE	-0.146618402288501
550	GBP5	0.0009512124645917115	0.00357678309809098	-0.145621730580004	0.23756676380720135	FALSE	FALSE	-0.145621730580004
7378	CLEC2B	0.00040928540147444923	0.001670628593291161	-0.14558273351392084	0.24199236149842776	FALSE	FALSE	-0.14558273351392084
6832	ETS1	1.1532489709443721e-11	1.2744610095495555e-10	-0.14537535468372734	0.13530438379064427	FALSE	FALSE	-0.14537535468372734
1019	RGS1	6.741112098063226e-15	9.775418895313457e-14	-0.14495261057899086	0.12106972512250172	FALSE	FALSE	-0.14495261057899086
2406	TRAT1	3.2866624692081156e-07	2.1976949318372854e-06	-0.14386927036337468	0.1482588266703751	FALSE	FALSE	-0.14386927036337468
9281	CYLD	5.190558909354291e-06	2.970645768484506e-05	-0.14200003392680954	0.1976880069924301	FALSE	FALSE	-0.14200003392680954
3903	CUTA	1.2636364299467974e-07	8.953281379453551e-07	-0.1403764317113392	0.17929755743976608	FALSE	FALSE	-0.1403764317113392
2313	SPCS1	1.6109753453985293e-05	8.599671559782638e-05	-0.13990388788026226	0.24213569863034617	FALSE	FALSE	-0.13990388788026226
7476	NELL2	3.826694350898435e-45	3.898404673608548e-43	-0.1372972754922192	0.09716201722583445	FALSE	FALSE	-0.1372972754922192
42	TNFRSF14	4.2531910777030246e-11	4.4373008119615975e-10	-0.13694145447240336	0.14678645226307485	FALSE	FALSE	-0.13694145447240336
9216	SEPTIN1	1.4847642334376243e-07	1.0416549075210834e-06	-0.13681542343606795	0.16859400294353982	FALSE	FALSE	-0.13681542343606795
7035	SPOCK2	0.00018702051940508953	0.0008256554103233432	-0.13610100750438384	0.22522404668569634	FALSE	FALSE	-0.13610100750438384
12054	IFNGR2	1.6783410159411053e-219	6.782176045418007e-216	-0.1351306706393002	0.09222826335054823	FALSE	FALSE	-0.1351306706393002
10682	TSHZ2	1.5932849835141809e-71	5.220376717606059e-69	-0.13454031398973165	0.09426472843403431	FALSE	FALSE	-0.13454031398973165
3898	TAPBP	6.431747779813228e-07	4.160729900462955e-06	-0.13389741529671004	0.1848234936581772	FALSE	FALSE	-0.13389741529671004
3192	ANXA2R	2.5960462301398764e-19	5.262854255516007e-18	-0.1336686219392552	0.10940410938541528	FALSE	FALSE	-0.1336686219392552
8183	OXA1L	2.0638174036560862e-13	2.7019069529722175e-12	-0.132853975056094	0.1300627803795455	FALSE	FALSE	-0.132853975056094
10772	CNN2	1.8412681753176372e-09	1.6229336548191416e-08	-0.13171402567605475	0.12470164987392993	FALSE	FALSE	-0.13171402567605475
4627	LAMTOR4	5.865438744200192e-06	3.3383433753961936e-05	-0.13167418482009083	0.16358143832962152	FALSE	FALSE	-0.13167418482009083
1630	RNF149	7.845967157071359e-05	0.00037359253670532635	-0.13151856201889134	0.21395995574086843	FALSE	FALSE	-0.13151856201889134
3296	TBCA	5.775977934181465e-07	3.7565547476438793e-06	-0.13143615008238102	0.20152560459913213	FALSE	FALSE	-0.13143615008238102
10197	SEPTIN9	2.582105311437119e-07	1.7438920718970582e-06	-0.13131383817087053	0.1500922395270917	FALSE	FALSE	-0.13131383817087053
9165	IL4R	7.2292744780009734e-12	8.198362441235341e-11	-0.13079672396093095	0.12547239322214218	FALSE	FALSE	-0.13079672396093095
9369	PSMB10	1.761306295038208e-05	9.356843214175369e-05	-0.1303880663101917	0.20300856897017708	FALSE	FALSE	-0.1303880663101917
9855	RPL23	0.0008639152527627665	0.00327698517185326	-0.13008376450732131	0.3170240020270051	FALSE	FALSE	-0.13008376450732131
4966	UXT	0.00010025248257774055	0.0004667284355952184	-0.12985747833444858	0.2544605753596957	FALSE	FALSE	-0.12985747833444858
2460	PARP9	3.3843212355298773e-16	5.455867864139456e-15	-0.1293475712724717	0.10910491025150613	FALSE	FALSE	-0.1293475712724717
7591	DGKA	7.88621347895299e-18	1.423152658029949e-16	-0.12677586094954174	0.09879014796037948	FALSE	FALSE	-0.12677586094954174
3631	SQSTM1	0.00010244795690174472	0.000476218014386446	-0.12548381978710355	0.20383286147245652	FALSE	FALSE	-0.12548381978710355
9496	APRT	0.0007279051775175603	0.00282109797539814	-0.12540364362505443	0.24901176994794516	FALSE	FALSE	-0.12540364362505443
267	LCK	0.0003708152452545678	0.0015290453123201107	-0.12518364556785386	0.186027437809049	FALSE	FALSE	-0.12518364556785386
4873	SLC25A6	0.0014715639211525281	0.005324817547844137	-0.12412121199323319	0.40023994923306266	FALSE	FALSE	-0.12412121199323319
3463	STING1	5.529429038639413e-16	8.716939952591107e-15	-0.12365721892457884	0.10369843227624471	FALSE	FALSE	-0.12365721892457884
10094	ICAM2	2.095950503270475e-07	1.4339282139474022e-06	-0.12357912267771361	0.17053658110918143	FALSE	FALSE	-0.12357912267771361
1691	BIN1	4.236303491196727e-16	6.748581763965561e-15	-0.12229159874708947	0.1013685417152429	FALSE	FALSE	-0.12229159874708947
10893	ALKBH7	8.711735435054135e-08	6.293943306267062e-07	-0.1218606827792081	0.1360134890637731	FALSE	FALSE	-0.1218606827792081
1996	ARL4C	2.832115064529442e-10	2.7141289270585317e-09	-0.1208832570042342	0.12455419246761382	FALSE	FALSE	-0.1208832570042342
6762	IL10RA	2.9219852189553453e-09	2.5248201574765254e-08	-0.12004727621067929	0.11854229169887018	FALSE	FALSE	-0.12004727621067929
10297	ANKRD12	0.004490802383649052	0.01427799561945383	-0.11951229192842348	0.26994314594548796	FALSE	FALSE	-0.11951229192842348
5158	SEPTIN6	0.0006381188122163645	0.002502722213037524	-0.11938437983184427	0.211641150181819	FALSE	FALSE	-0.11938437983184427
10142	ATP5PD	1.380545372552494e-05	7.464920406536077e-05	-0.1187235579937353	0.18956343555703703	FALSE	FALSE	-0.1187235579937353
2227	SHISA5	3.118862523390729e-08	2.385487089657149e-07	-0.11834059025146869	0.11327994843919074	FALSE	FALSE	-0.11834059025146869
4783	MKRN1	4.601455433688866e-13	5.7986948256351485e-12	-0.11814588439286064	0.10999535951256646	FALSE	FALSE	-0.11814588439286064
11812	XBP1	0.011490174519544089	0.03222938123563929	-0.11813505486031411	0.3548628218707239	FALSE	FALSE	-0.11813505486031411
6208	NAP1L4	6.048588290899788e-09	5.025842073377527e-08	-0.11765662062344515	0.1292071391186133	FALSE	FALSE	-0.11765662062344515
12138	MT-ND2	0.10142987213876704	0.19775399484372352	-0.1176366491381137	0.9682904866530361	FALSE	FALSE	-0.1176366491381137
9619	GABARAP	0.0012353820644261753	0.004550755626568983	-0.11727024010045048	0.29438704401738314	FALSE	FALSE	-0.11727024010045048
7076	ANXA11	4.347676081188432e-06	2.5194491937020724e-05	-0.116033480611349	0.13812340526462621	FALSE	FALSE	-0.116033480611349
2663	EIF4A2	0.00022088403395622175	0.0009570325745715784	-0.11555052108097918	0.24665280467783607	FALSE	FALSE	-0.11555052108097918
5597	MYC	0.0012778158249114463	0.004694230680424686	-0.11526767411380394	0.17211793962394498	FALSE	FALSE	-0.11526767411380394
10767	R3HDM4	4.341082949221835e-08	3.2687545710196467e-07	-0.11446443989186487	0.12831107823150142	FALSE	FALSE	-0.11446443989186487
4925	SAT1	0.00609781585601893	0.018662918864558817	-0.11426559570072042	0.2563191446785942	FALSE	FALSE	-0.11426559570072042
4483	UPP1	6.41899279314379e-05	0.000310029679805905	-0.11366802048246624	0.14521269695918515	FALSE	FALSE	-0.11366802048246624
6171	IRF7	5.139589791742368e-05	0.0002533584703287126	-0.11316604612026042	0.14218243074543746	FALSE	FALSE	-0.11316604612026042
6528	DRAP1	0.00015498440755848573	0.0006958799899376009	-0.11312422208935372	0.1831482836510024	FALSE	FALSE	-0.11312422208935372
7721	SOCS2	2.4257330852596387e-25	8.214291115252122e-24	-0.11310380721125052	0.08384083703437291	FALSE	FALSE	-0.11310380721125052
1845	STK17B	0.002896168792864707	0.00970423532103619	-0.11284272948555402	0.20134723440634883	FALSE	FALSE	-0.11284272948555402
7550	EIF4B	0.00016072808768201568	0.0007187409099849045	-0.11265435473828085	0.22250742644432125	FALSE	FALSE	-0.11265435473828085
11301	EIF3K	0.004564111074441198	0.014495865484791889	-0.11265413975996727	0.44218332728266047	FALSE	FALSE	-0.11265413975996727
3092	HMGB2	4.918585197772779e-07	3.2196548786500756e-06	-0.11216015721656873	0.1169480584027599	FALSE	FALSE	-0.11216015721656873
3248	PIK3R1	0.0028901597239361534	0.009692228584585889	-0.11108137991565824	0.1950898365342677	FALSE	FALSE	-0.11108137991565824
2496	CNBP	0.012057569670569323	0.03359547623909719	-0.11051858818854106	0.4293863027100719	FALSE	FALSE	-0.11051858818854106
11994	TRABD	7.785656325320775e-07	4.980765785322625e-06	-0.10987520646612113	0.13155255014036707	FALSE	FALSE	-0.10987520646612113
9164	NSMCE1	6.98592157133385e-10	6.37728367539761e-09	-0.10932805978577462	0.10655062964670284	FALSE	FALSE	-0.10932805978577462
1092	FCMR	4.707480247529684e-08	3.520591180802119e-07	-0.10918032131422563	0.11206586897707366	FALSE	FALSE	-0.10918032131422563
10407	KDSR	4.141102263850453e-16	6.6205529814528484e-15	-0.10859718726418609	0.08738978003753818	FALSE	FALSE	-0.10859718726418609
11823	UQCR10	0.00014776753159914294	0.0006661903256141354	-0.10825882214752919	0.2424974570665855	FALSE	FALSE	-0.10825882214752919
228	IFI6	0.0004660956789209123	0.0018784833495871743	-0.10701830053794006	0.1368232856777503	FALSE	FALSE	-0.10701830053794006
5025	UBQLN2	2.3998621192369417e-11	2.570099688295887e-10	-0.10655434509049061	0.09829217064262809	FALSE	FALSE	-0.10655434509049061
5026	NBDY	2.44793023130336e-07	1.6569658399827266e-06	-0.10630987175228912	0.11032350959108445	FALSE	FALSE	-0.10630987175228912
5660	VPS28	7.332359102089176e-05	0.00035009920990400584	-0.1060181891764258	0.16993004210704404	FALSE	FALSE	-0.1060181891764258
185	RCAN3	1.291142788421965e-43	1.2522019219231585e-41	-0.10592920528568865	0.0750685274036528	FALSE	FALSE	-0.10592920528568865
7038	DDIT4	0.006656298114062491	0.020078204040004873	-0.10586585554342406	0.16902787702014646	FALSE	FALSE	-0.10586585554342406
10207	CYTH1	9.621291853153404e-07	6.074943809155142e-06	-0.10582105943733214	0.11680562471914305	FALSE	FALSE	-0.10582105943733214
9818	SLFN5	4.2016436313945706e-05	0.0002097016292441185	-0.10574351675962437	0.12697802675741196	FALSE	FALSE	-0.10574351675962437
5084	CYSLTR1	1.5365283424364195e-200	4.656833273839179e-197	-0.10567045100529687	0.07212131885071354	FALSE	FALSE	-0.10567045100529687
10220	RNF213	4.5930695294471286e-05	0.0002278305315281814	-0.10546148133558289	0.1400077406654459	FALSE	FALSE	-0.10546148133558289
884	TAGLN2	0.007320744101419558	0.021854070608596236	-0.10537228683327916	0.20709096027197968	FALSE	FALSE	-0.10537228683327916
843	SSR2	0.009617841394756955	0.027761212197294896	-0.10499407548620049	0.3443708722483763	FALSE	FALSE	-0.10499407548620049
4272	DYNLT1	1.7540046180900366e-07	1.217160731832027e-06	-0.10481697097701667	0.11200426425042846	FALSE	FALSE	-0.10481697097701667
2290	ABHD14B	5.967234111938002e-11	6.135774312046175e-10	-0.10389911031827755	0.09044087002387473	FALSE	FALSE	-0.10389911031827755
7789	SELPLG	5.714458783370292e-07	3.7205361885498423e-06	-0.10366813224371095	0.11804775005070711	FALSE	FALSE	-0.10366813224371095
3428	UBE2B	0.0006410790524747037	0.002512706548060405	-0.10360729338096823	0.23247489074613886	FALSE	FALSE	-0.10360729338096823
8785	C15orf61	8.333364042401768e-12	9.380257408174247e-11	-0.10250075163085907	0.09330319023591362	FALSE	FALSE	-0.10250075163085907
3811	TUBB	0.0026935982583150306	0.009103566123655734	-0.1021964229556995	0.1884978236913611	FALSE	FALSE	-0.1021964229556995
3583	SFXN1	9.932520757676814e-07	6.255166189367066e-06	-0.10185690770506496	0.10833540765030542	FALSE	FALSE	-0.10185690770506496
2919	PLAC8	1.498300804304041e-11	1.6378629982486823e-10	-0.1015101584341785	0.08875757642914743	FALSE	FALSE	-0.1015101584341785
8515	PPP2R5C	4.601687698460915e-05	0.00022816466244761417	-0.10149967824139154	0.13790826656871857	FALSE	FALSE	-0.10149967824139154
2131	CMTM7	1.0287259986080767e-18	1.9953992449801143e-17	-0.10126928329550054	0.07823572377296421	FALSE	FALSE	-0.10126928329550054
1399	EML4	0.0014315176919447328	0.005195894904025748	-0.10125362481258526	0.19833464507210322	FALSE	FALSE	-0.10125362481258526
1512	DGUOK	4.479151782581228e-07	2.9511281010995774e-06	-0.10069596031824693	0.1252106092485505	FALSE	FALSE	-0.10069596031824693
1330	OST4	0.026631177436878546	0.06607649694377377	-0.10034422355048545	0.41648004642627556	FALSE	FALSE	-0.10034422355048545
2845	TXK	1.456669511099127e-26	5.367539356551586e-25	-0.10010793887060962	0.07230353264556359	FALSE	FALSE	-0.10010793887060962
6766	CD3E	0.08229264731115497	0.1687187152635095	-0.09898753840915418	0.5930779145403435	FALSE	FALSE	-0.09898753840915418
1735	NMI	2.969688821262018e-09	2.5642120783589346e-08	-0.09876914731484761	0.0983075049773681	FALSE	FALSE	-0.09876914731484761
3000	C4orf3	0.005161205640696438	0.016155253287416193	-0.09834967625493538	0.27589834292190335	FALSE	FALSE	-0.09834967625493538
11072	DNAJB1	8.023977628427554e-05	0.0003813197992529488	-0.09731986563940025	0.12426663018866392	FALSE	FALSE	-0.09731986563940025
12140	MT-CO2	0.08192664141635575	0.1680662980631725	-0.09725928475063382	2.2343171629873337	FALSE	FALSE	-0.09725928475063382
6716	ATM	1.7677778454203706e-06	1.0769231567854852e-05	-0.09700526637530944	0.10298630484404835	FALSE	FALSE	-0.09700526637530944
8418	NPC2	5.417334497412725e-05	0.0002653508933823615	-0.09699465719553435	0.11933553960601923	FALSE	FALSE	-0.09699465719553435
11111	BST2	2.4218103002973793e-05	0.00012584486185385826	-0.09654247718521115	0.12317687622580636	FALSE	FALSE	-0.09654247718521115
1972	SP110	3.475433992466999e-05	0.00017621366077238572	-0.09594707862238194	0.13492279040071245	FALSE	FALSE	-0.09594707862238194
3562	CCNG1	4.770007485602834e-10	4.448215442151012e-09	-0.09593014639295872	0.08970580662236026	FALSE	FALSE	-0.09593014639295872
8894	HAPLN3	1.121115665975104e-28	4.686650075384891e-27	-0.09561582122621774	0.07027138205721653	FALSE	FALSE	-0.09561582122621774
11516	IRF3	2.807873135081401e-12	3.2856994224509484e-11	-0.09487034361545045	0.08501813851580503	FALSE	FALSE	-0.09487034361545045
9626	ACAP1	5.981462941304898e-07	3.883836689046848e-06	-0.09486593118556426	0.09915148980165871	FALSE	FALSE	-0.09486593118556426
11470	SELENOW	3.139152722802719e-05	0.00016016813324300238	-0.09482746081634938	0.16504247936835925	FALSE	FALSE	-0.09482746081634938
1610	MGAT4A	5.913083929505511e-09	4.9166197858295824e-08	-0.09448075991558348	0.08485683433405942	FALSE	FALSE	-0.09448075991558348
1100	TRAF3IP3	4.8031949131297e-06	2.762292786141905e-05	-0.09429584094470109	0.11051289346778101	FALSE	FALSE	-0.09429584094470109
4993	PLP2	7.272109092511411e-05	0.0003476331960903621	-0.0942466109108916	0.14094774239040045	FALSE	FALSE	-0.0942466109108916
4848	NUB1	6.301387659918012e-09	5.2144520546884686e-08	-0.09408573188992513	0.09192363471100554	FALSE	FALSE	-0.09408573188992513
6435	UBXN1	0.0023548252052122422	0.008048363677132228	-0.09398404714760249	0.2737526934770892	FALSE	FALSE	-0.09398404714760249
12084	HMGN1	0.002587134019451555	0.00877800887708122	-0.09394535105115835	0.23262700281969104	FALSE	FALSE	-0.09394535105115835
5563	RAD21	0.0008726084290629936	0.003305822495478335	-0.09388025561780679	0.15923326247717715	FALSE	FALSE	-0.09388025561780679
11466	NAPA	5.375446268798907e-05	0.00026372535457972135	-0.09386205770356236	0.12612177944703945	FALSE	FALSE	-0.09386205770356236
4110	PNISR	0.008491726771669037	0.02493827607871699	-0.09351524393918183	0.22783028896965085	FALSE	FALSE	-0.09351524393918183
901	TSTD1	2.020464115590671e-06	1.2216501981698606e-05	-0.09321449465294333	0.1156598334446633	FALSE	FALSE	-0.09321449465294333
6480	SF1	0.007179090672912353	0.021484106696548128	-0.09296911303136698	0.2182667802334465	FALSE	FALSE	-0.09296911303136698
1079	NUCKS1	0.0007541869387277048	0.0029127136853125094	-0.09272994965751089	0.1491750086803076	FALSE	FALSE	-0.09272994965751089
2983	MCUB	0.00023468141269757277	0.0010117506280699412	-0.09272160849894404	0.1375065941081071	FALSE	FALSE	-0.09272160849894404
3922	DEF6	4.385069509565609e-09	3.707126754844064e-08	-0.09177615268642819	0.0935645942123072	FALSE	FALSE	-0.09177615268642819
3993	DNPH1	1.6206072640791162e-05	8.643476402301419e-05	-0.09157519364612392	0.10324177234995573	FALSE	FALSE	-0.09157519364612392
3107	IRF2	2.1094259457465812e-08	1.6382172159055607e-07	-0.09090526478920596	0.08401548432658365	FALSE	FALSE	-0.09090526478920596
7404	CDKN1B	0.0005806677189735066	0.002299717333262274	-0.09075027886126046	0.14775537446857942	FALSE	FALSE	-0.09075027886126046
1975	SP100	0.005049276130018427	0.015841711833388557	-0.09037097112478253	0.20072451316965614	FALSE	FALSE	-0.09037097112478253
2344	FHIT	4.782102658118536e-187	1.1594686104874202e-183	-0.09030262951889592	0.06163260092704336	FALSE	FALSE	-0.09030262951889592
8476	TC2N	3.6857352641599423e-09	3.146631592071196e-08	-0.09007567960048	0.08958805822919835	FALSE	FALSE	-0.09007567960048
8030	EPSTI1	2.7908316702146695e-10	2.687311543924737e-09	-0.08999361162927141	0.0820076523799923	FALSE	FALSE	-0.08999361162927141
810	PBXIP1	0.0020186991517224186	0.007054681411453122	-0.08957232668983836	0.1401571046773154	FALSE	FALSE	-0.08957232668983836
11492	NUCB1	2.382092917815416e-06	1.42748949296472e-05	-0.0892681646228718	0.10976469021441135	FALSE	FALSE	-0.0892681646228718
8367	MAX	0.00011477591110021353	0.0005286581953905352	-0.08864712452169053	0.12996826210304077	FALSE	FALSE	-0.08864712452169053
6567	TBC1D10C	2.4769513156584814e-05	0.00012837999486843852	-0.08852127621692167	0.0900669358395904	FALSE	FALSE	-0.08852127621692167
8689	DUT	2.1105913333300624e-05	0.00011081290053685729	-0.08842250443074802	0.11972653485920337	FALSE	FALSE	-0.08842250443074802
469	JUN	0.016268733709516328	0.04350890332240601	-0.08794989610617703	0.16805373225003858	FALSE	FALSE	-0.08794989610617703
9791	CRLF3	2.2841518475978873e-23	6.424773282698187e-22	-0.08784526481734391	0.06659030528806698	FALSE	FALSE	-0.08784526481734391
3650	SERPINB1	0.0007502407403101273	0.002898396588521247	-0.08740046528124874	0.13199004844407058	FALSE	FALSE	-0.08740046528124874
7788	ISCU	0.006039849471960041	0.018494845958214594	-0.0870583487930199	0.21407031105415206	FALSE	FALSE	-0.0870583487930199
191	RSRP1	0.00012092012792027881	0.000553802308567261	-0.08683174015267679	0.13550117804909848	FALSE	FALSE	-0.08683174015267679
748	CTSS	1.8825865144850802e-07	1.2989525506603657e-06	-0.08674978504508282	0.0827524084416453	FALSE	FALSE	-0.08674978504508282
10969	ICAM3	3.117576294259169e-05	0.00015926834140456768	-0.08647676258683812	0.108753360651805	FALSE	FALSE	-0.08647676258683812
6687	SRSF8	2.609822819121365e-07	1.7606500854873851e-06	-0.0861047694874797	0.09167252472189895	FALSE	FALSE	-0.0861047694874797
3407	AC116366.3	3.6979008858944284e-17	6.278662806680414e-16	-0.08576655351202785	0.06856394396349018	FALSE	FALSE	-0.08576655351202785
6564	POLD4	1.785241444303828e-07	1.2367132588168745e-06	-0.08524638526642099	0.08598823328528583	FALSE	FALSE	-0.08524638526642099
9654	TRAPPC1	0.000703247749648428	0.002736030959238733	-0.08506630599482302	0.1556805995413602	FALSE	FALSE	-0.08506630599482302
6578	NDUFV1	2.412943839990381e-07	1.6387741272943077e-06	-0.08476334243195467	0.094075596598124	FALSE	FALSE	-0.08476334243195467
6495	VPS51	1.8274961686641337e-06	1.1121855448150248e-05	-0.08421309468943479	0.09547970666008454	FALSE	FALSE	-0.08421309468943479
7081	CCSER2	5.818277535246793e-07	3.7820363839033178e-06	-0.0839452773936076	0.08479401170679797	FALSE	FALSE	-0.0839452773936076
4875	P2RY8	1.1999097804895437e-11	1.3224096608067943e-10	-0.0836134610538281	0.07406482292192458	FALSE	FALSE	-0.0836134610538281
3592	HIGD2A	0.004165651642361414	0.013391724969596243	-0.0832952394051535	0.2322137840784697	FALSE	FALSE	-0.0832952394051535
11055	C19orf53	0.019434518026388643	0.050299885148144645	-0.08318863165944991	0.2526305518202389	FALSE	FALSE	-0.08318863165944991
10515	SMIM26	3.098181724001672e-05	0.00015841103770591428	-0.08290589218143146	0.14276261844442248	FALSE	FALSE	-0.08290589218143146
10337	TAF4B	3.1426211662868467e-09	2.7039032220649712e-08	-0.08242236295853067	0.07274084176574706	FALSE	FALSE	-0.08242236295853067
7816	PPP1CC	5.96776886720029e-05	0.0002898528124081295	-0.08238392483606284	0.10705629277146647	FALSE	FALSE	-0.08238392483606284
5119	BEX3	1.9907728951348252e-17	3.4875924577629313e-16	-0.08198345785907095	0.06204178958128743	FALSE	FALSE	-0.08198345785907095
7521	COX14	0.000898580648022651	0.003397845663124953	-0.08172518828759556	0.14383099757752682	FALSE	FALSE	-0.08172518828759556
247	EPB41	8.043119502640537e-07	5.134636004766258e-06	-0.08163632700167789	0.08315864620869333	FALSE	FALSE	-0.08163632700167789
4772	ZC3HAV1	1.9440104388031447e-06	1.1783619274805261e-05	-0.08112998857970642	0.08312591419226302	FALSE	FALSE	-0.08112998857970642
8505	BCL11B	1.0636126862271225e-07	7.575896941910344e-07	-0.08103985623450971	0.07969377191413571	FALSE	FALSE	-0.08103985623450971
11037	PRDX2	0.006527921089750903	0.01979439403978244	-0.08100520441758977	0.16231892605505358	FALSE	FALSE	-0.08100520441758977
6845	THYN1	2.1328739916051437e-08	1.6553669270313158e-07	-0.08063137325365026	0.07672231718480113	FALSE	FALSE	-0.08063137325365026
9197	TMEM219	1.1433614905212522e-05	6.286154807069905e-05	-0.0803538631231096	0.09782051471578368	FALSE	FALSE	-0.0803538631231096
1713	MZT2A	6.971209451126003e-06	3.9253122236879024e-05	-0.08026760307478623	0.0936406207875222	FALSE	FALSE	-0.08026760307478623
1295	LAPTM4A	0.0002490408265432085	0.0010664507029965796	-0.08008962252897457	0.10611239397954926	FALSE	FALSE	-0.08008962252897457
4091	PNRC1	0.11156540399302606	0.2133628951896916	-0.07955259595273978	0.4617478625635089	FALSE	FALSE	-0.07955259595273978
5744	AQP3	1.984473718665476e-32	1.0551655654114722e-30	-0.07946281093188094	0.05805422505432523	FALSE	FALSE	-0.07946281093188094
4833	GIMAP2	5.2224265432272956e-05	0.0002568416916168134	-0.0792160312794591	0.0880859081316536	FALSE	FALSE	-0.0792160312794591
8989	NME3	4.7443228973016544e-11	4.924265966094859e-10	-0.07910585758097903	0.07026313042598475	FALSE	FALSE	-0.07910585758097903
11385	ETHE1	2.1546655377716208e-13	2.811734156556013e-12	-0.07897877718175048	0.06315153190087308	FALSE	FALSE	-0.07897877718175048
2380	CLDND1	0.00013826560321516574	0.0006266145449635343	-0.07896705952004598	0.10787147922866215	FALSE	FALSE	-0.07896705952004598
3231	KIF2A	5.6162558896268365e-05	0.00027434696819457586	-0.07878295746675519	0.1048999254279307	FALSE	FALSE	-0.07878295746675519
3578	ATP6V0E1	0.025536710967156945	0.06400280071425339	-0.07865203029932803	0.23120069915775562	FALSE	FALSE	-0.07865203029932803
8932	LINS1	1.8627885517271226e-11	2.014503622889198e-10	-0.07861661799662381	0.06600853877499871	FALSE	FALSE	-0.07861661799662381
1335	ATRAID	7.718857373300005e-05	0.00036768451055605486	-0.07842922140067743	0.11557884220837421	FALSE	FALSE	-0.07842922140067743
7909	C12orf65	2.8856667576271876e-07	1.9391872562480264e-06	-0.07777223155100797	0.08610116272909726	FALSE	FALSE	-0.07777223155100797
456	TMEM59	0.02182941563833541	0.05564297850789323	-0.07766216265445579	0.19068370431476936	FALSE	FALSE	-0.07766216265445579
5819	NMRK1	2.956712731451218e-08	2.2686220533786782e-07	-0.0772886620196734	0.07145209402487882	FALSE	FALSE	-0.0772886620196734
11511	NOSIP	0.0007954300535383266	0.003049651656877019	-0.07726973049193389	0.1371177266914959	FALSE	FALSE	-0.07726973049193389
2572	GPR171	0.10323138337670372	0.20039616664143783	-0.07722911033958323	0.21270639992597426	FALSE	FALSE	-0.07722911033958323
11924	TNRC6B	1.3092733289702023e-08	1.0456074154878631e-07	-0.07722266099017587	0.07739571433796857	FALSE	FALSE	-0.07722266099017587
8114	GPR183	0.00184957078512251	0.006554325234738437	-0.0771651650402093	0.11539167172571452	FALSE	FALSE	-0.0771651650402093
1605	ZAP70	0.00022598238343524545	0.0009777246375394291	-0.07710087577553365	0.11515579208859163	FALSE	FALSE	-0.07710087577553365
2932	HSD17B11	0.00015437524691273873	0.0006936850224695761	-0.07686226059637719	0.09554584619613059	FALSE	FALSE	-0.07686226059637719
6478	RASGRP2	2.454868772462798e-07	1.66073516342447e-06	-0.07659346649283767	0.06602981010016068	FALSE	FALSE	-0.07659346649283767
1617	MITD1	1.6534138531053288e-06	1.0113186751360193e-05	-0.07650718629029739	0.0745118800874972	FALSE	FALSE	-0.07650718629029739
4888	MSL3	1.6445470000873612e-08	1.295441408840746e-07	-0.07640385427664696	0.07462113170136249	FALSE	FALSE	-0.07640385427664696
6643	CLNS1A	0.00010210680611390055	0.0004748142733098644	-0.07633707932522056	0.1035890882984837	FALSE	FALSE	-0.07633707932522056
3549	CYFIP2	2.735572592031181e-09	2.3755978891972784e-08	-0.07628479122490042	0.07001817760415821	FALSE	FALSE	-0.07628479122490042
9194	MVP	0.0006073580359482037	0.0023952509661028217	-0.07619726817898477	0.1063390199340139	FALSE	FALSE	-0.07619726817898477
10831	S1PR4	6.115554495831729e-09	5.074528894795896e-08	-0.07615591441313903	0.06986339900320558	FALSE	FALSE	-0.07615591441313903
211	HMGN2	0.06883770510201917	0.14453056788219232	-0.07581051144394135	0.2663020397505953	FALSE	FALSE	-0.07581051144394135
11930	ST13	0.007623301075458287	0.022650256169843598	-0.07543939438121076	0.20432146262915024	FALSE	FALSE	-0.07543939438121076
238	ATP5IF1	0.004833973535771422	0.01524512517537902	-0.07513975760774504	0.15994477434719723	FALSE	FALSE	-0.07513975760774504
2106	SATB1	0.027744547152767862	0.06816926330218986	-0.07513609222749852	0.16423739083539987	FALSE	FALSE	-0.07513609222749852
7535	BIN2	7.96028819302569e-09	6.507253793934622e-08	-0.07511234787276377	0.06942361105188362	FALSE	FALSE	-0.07511234787276377
11292	SPINT2	2.729352963118871e-173	5.514657661981679e-170	-0.07510399059082341	0.05125935207838047	FALSE	FALSE	-0.07510399059082341
8150	RASA3	1.1574723522095825e-15	1.7606069417612005e-14	-0.07490992697992717	0.058528626671263725	FALSE	FALSE	-0.07490992697992717
2736	TACC3	1.6369772538806831e-18	3.09113321632329e-17	-0.07480851096049651	0.05686820345480345	FALSE	FALSE	-0.07480851096049651
4585	SAMD9L	1.1791278628521413e-06	7.364537393795213e-06	-0.07448303110650972	0.06936974582083988	FALSE	FALSE	-0.07448303110650972
10784	NDUFS7	2.3959658646489965e-06	1.4349181607647995e-05	-0.0740541493709206	0.08407431015374915	FALSE	FALSE	-0.0740541493709206
7229	ABLIM1	0.0008452203436535512	0.0032131095095992474	-0.07404875878970761	0.08376566012873345	FALSE	FALSE	-0.07404875878970761
5085	P2RY10	1.4388006732323254e-05	7.74881410999355e-05	-0.0734418508254152	0.07922840811362764	FALSE	FALSE	-0.0734418508254152
804	HAX1	0.001985412490600268	0.0069543934191121206	-0.07336257488505421	0.12146832864081905	FALSE	FALSE	-0.07336257488505421
6400	CD5	1.952710359166112e-06	1.1830438622774e-05	-0.07331025991244487	0.07903683760914348	FALSE	FALSE	-0.07331025991244487
10361	ATP5F1A	0.02198144883654071	0.055995188956794076	-0.07302475796309693	0.18616701154256507	FALSE	FALSE	-0.07302475796309693
740	MRPS21	0.0065815438993048975	0.01990223414598984	-0.07286176140574172	0.20282883935092155	FALSE	FALSE	-0.07286176140574172
5820	OSTF1	0.000511252365420206	0.002045515652141636	-0.07283353475316885	0.11274793210081309	FALSE	FALSE	-0.07283353475316885
2881	DCK	2.793694067401843e-10	2.6879327919930587e-09	-0.07250634850881804	0.06540064015951998	FALSE	FALSE	-0.07250634850881804
11229	FXYD7	8.92986797959906e-31	4.2959043458999765e-29	-0.07233362989313484	0.05199404345953375	FALSE	FALSE	-0.07233362989313484
7211	ADD3	0.0072731972508416195	0.021733539628285177	-0.0721599969478117	0.1331225465131249	FALSE	FALSE	-0.0721599969478117
136	NECAP2	2.062121257351062e-05	0.00010845594795170034	-0.07212603574872413	0.08606618059555596	FALSE	FALSE	-0.07212603574872413
3804	MRPS18B	0.0009533074500311569	0.003583549214489214	-0.07195474640292261	0.0946013460133096	FALSE	FALSE	-0.07195474640292261
1254	SH3YL1	1.0025292835808089e-10	1.0019507423619247e-09	-0.07186386835170068	0.059453550378818644	FALSE	FALSE	-0.07186386835170068
9437	GABARAPL2	0.005440642249662127	0.01689797746526443	-0.0715367210721692	0.1590036857608287	FALSE	FALSE	-0.0715367210721692
9468	USP10	9.687739954622144e-05	0.0004536287040165479	-0.07150161511356183	0.08714512407155331	FALSE	FALSE	-0.07150161511356183
11859	APOL6	5.927158168835671e-10	5.450940434970642e-09	-0.07148638658727371	0.0664597324835723	FALSE	FALSE	-0.07148638658727371
8259	FAM177A1	0.002291635645408477	0.00785898130955784	-0.07147953684075732	0.11982392575773175	FALSE	FALSE	-0.07147953684075732
4832	GIMAP6	1.0238440162241626e-11	1.1397668511189645e-10	-0.07140163004353092	0.05874164614746197	FALSE	FALSE	-0.07140163004353092
2566	SERP1	0.09888897044840285	0.19386012107794112	-0.07137159622950955	0.3498685297166819	FALSE	FALSE	-0.07137159622950955
3749	BTN3A2	0.004366758836434919	0.013934776881837464	-0.07079658298526542	0.1147444916641195	FALSE	FALSE	-0.07079658298526542
10776	GPX4	0.08958569821247939	0.17930442111067343	-0.07070307816777445	0.2748244214582035	FALSE	FALSE	-0.07070307816777445
5475	LY96	3.601748654157284e-36	2.347526824427352e-34	-0.07047834957996431	0.05033212334250684	FALSE	FALSE	-0.07047834957996431
9284	RBL2	0.00699811323663431	0.020981351884298546	-0.07045496094715781	0.1174631016480075	FALSE	FALSE	-0.07045496094715781
5316	INTS10	4.58956877678137e-08	3.4387726996860666e-07	-0.07036411648629737	0.06839356798536834	FALSE	FALSE	-0.07036411648629737
6134	DPP7	0.007310290199162755	0.021838996570835406	-0.07035661911761132	0.14011952286274534	FALSE	FALSE	-0.07035661911761132
10774	AC004151.1	3.287658159306779e-09	2.824683193853727e-08	-0.0702079978913622	0.06274605661248099	FALSE	FALSE	-0.0702079978913622
8992	SPSB3	0.00038650683914923003	0.0015878083398868574	-0.07014491922331488	0.11500253679170902	FALSE	FALSE	-0.07014491922331488
4787	MRPS33	1.2352491377054979e-06	7.695233965264002e-06	-0.07000462437587354	0.0711019446638595	FALSE	FALSE	-0.07000462437587354
8862	IL16	0.0014412640598831516	0.005229704938031561	-0.06920774813755856	0.09120028455873336	FALSE	FALSE	-0.06920774813755856
1760	DPP4	1.2133527929517151e-14	1.716391587975921e-13	-0.06898641049674151	0.05598537206174913	FALSE	FALSE	-0.06898641049674151
6705	CARD16	0.002981088278513614	0.009947628186187872	-0.0689606359405579	0.10361718931629722	FALSE	FALSE	-0.0689606359405579
6295	HTATIP2	4.4218777866584906e-07	2.9181504849026066e-06	-0.06877327159135856	0.07077410957847735	FALSE	FALSE	-0.06877327159135856
8815	CSK	9.379800631160603e-14	1.2509496485320131e-12	-0.068756852622659	0.05587196816830693	FALSE	FALSE	-0.068756852622659
8255	SNX6	0.002294141220480889	0.007863125251877247	-0.06867412359313614	0.11982383370162042	FALSE	FALSE	-0.06867412359313614
8223	NEDD8	0.00845225233838984	0.02484642461161495	-0.06858807852312634	0.15932621468956684	FALSE	FALSE	-0.06858807852312634
11216	LSM14A	0.00040990804704264333	0.0016720441636265025	-0.06849676648443387	0.0955965585388874	FALSE	FALSE	-0.06849676648443387
2175	NKTR	2.303110758114033e-05	0.00012008865256179105	-0.06780027974410222	0.07904902179487759	FALSE	FALSE	-0.06780027974410222
4419	5	0.0033355607264442502	0.010994291105677989	-0.0675957601254793	0.11064475813238063	FALSE	FALSE	-0.0675957601254793
7811	VPS29	5.457884032698535e-05	0.00026712122780946443	-0.06756119161265588	0.08393407163893658	FALSE	FALSE	-0.06756119161265588
1005	ARPC5	0.029749405241430372	0.07207274974857322	-0.06754603564154858	0.16472548270127033	FALSE	FALSE	-0.06754603564154858
11137	FKBP8	0.0037322117967728916	0.012169339325518495	-0.06747061050022957	0.12818936779369608	FALSE	FALSE	-0.06747061050022957
10266	CYBC1	0.00010206259698354337	0.0004747908147473125	-0.06735378591017317	0.08242220031226691	FALSE	FALSE	-0.06735378591017317
11876	RAC2	0.1121718936061945	0.21411360667140536	-0.06703475271836482	0.29268528426527163	FALSE	FALSE	-0.06703475271836482
8997	NDUFB10	0.0066359399679068	0.020031748065471647	-0.066940807195331	0.13716556115131456	FALSE	FALSE	-0.066940807195331
1875	CASP8	0.007543611361084805	0.022436506508937953	-0.06693469643676754	0.09976839796082394	FALSE	FALSE	-0.06693469643676754
1017	TPR	0.032599338972825236	0.07752094671784236	-0.06679161224570752	0.15890597514027724	FALSE	FALSE	-0.06679161224570752
9609	XAF1	0.022079264129402226	0.056197127659194455	-0.0667233781289777	0.10736453794789334	FALSE	FALSE	-0.0667233781289777
1381	EIF2AK2	1.1185019609794901e-05	6.162091729921655e-05	-0.06661544289218777	0.07169720847527866	FALSE	FALSE	-0.06661544289218777
8382	ACTN1	1.002945785037131e-31	5.151996505086923e-30	-0.0665553322684823	0.047768337515233086	FALSE	FALSE	-0.0665553322684823
4128	SNX3	0.00023660985311029487	0.0010189773531993267	-0.06651511788769852	0.09977680918925207	FALSE	FALSE	-0.06651511788769852
978	CACYBP	0.0011798356731907774	0.0043633764082037195	-0.06650320271466843	0.10536502782276295	FALSE	FALSE	-0.06650320271466843
3341	LNPEP	0.0005816500305826925	0.002302855428071189	-0.06617175989970876	0.07918643779936144	FALSE	FALSE	-0.06617175989970876
9644	SAT2	2.682282420267739e-06	1.5963333225776043e-05	-0.06581742995603974	0.07438568447052325	FALSE	FALSE	-0.06581742995603974
7326	CD27	5.431925703865542e-15	7.924336378816121e-14	-0.06580842370831526	0.052468560051253214	FALSE	FALSE	-0.06580842370831526
6475	PRDX5	0.008815748109778478	0.02575260586381795	-0.06525200205735229	0.14204915387154188	FALSE	FALSE	-0.06525200205735229
4449	RALA	0.0026438899441095435	0.008950538339134319	-0.06520411563800269	0.11321882943368022	FALSE	FALSE	-0.06520411563800269
10484	TMEM230	0.0007816754720548371	0.003001663524776937	-0.06520259466643412	0.09628054666928958	FALSE	FALSE	-0.06520259466643412
9631	TMEM256	1.4052637484744527e-07	9.910420257565906e-07	-0.06510436838773118	0.061810846922231585	FALSE	FALSE	-0.06510436838773118
7826	TRAFD1	3.735427307346316e-05	0.0001884502091009546	-0.06492923899180336	0.065178337929329	FALSE	FALSE	-0.06492923899180336
1646	GCC2	0.01787585403662694	0.0470492788723466	-0.0648842601541449	0.1571873846475126	FALSE	FALSE	-0.0648842601541449
11423	TRAPPC6A	3.251802251803527e-05	0.00016556740318611574	-0.06475830973467708	0.07795931717865093	FALSE	FALSE	-0.06475830973467708
11107	MRPL34	0.00018513212245121612	0.000818809456576466	-0.0646805735764871	0.09494085158569056	FALSE	FALSE	-0.0646805735764871
6802	SORL1	1.9759175001874886e-13	2.5896267951105866e-12	-0.0645317239357798	0.054389241134198796	FALSE	FALSE	-0.0645317239357798
3336	GLRX	1.6009456774925183e-06	9.807106846003942e-06	-0.06448451872896134	0.06633089674050283	FALSE	FALSE	-0.06448451872896134
5492	RBIS	0.022197540508764983	0.056427088192023044	-0.06403781529117655	0.13682001764072924	FALSE	FALSE	-0.06403781529117655
432	NRDC	3.636009301056832e-07	2.420611793339482e-06	-0.06397296170842776	0.06415592498503522	FALSE	FALSE	-0.06397296170842776
9219	SEPHS2	3.579195015540127e-06	2.0971764704394855e-05	-0.06391239694303484	0.06676331120462115	FALSE	FALSE	-0.06391239694303484
7063	ADK	5.065603902342841e-09	4.2439748519766595e-08	-0.06389032807553155	0.0558684799544278	FALSE	FALSE	-0.06389032807553155
10296	NDUFV2	0.10708559599364485	0.20648937175615661	-0.06383617638195559	0.3108019213843184	FALSE	FALSE	-0.06383617638195559
11119	JAK3	2.2421375086256433e-06	1.3509658557191189e-05	-0.06382266230771826	0.06582831619068316	FALSE	FALSE	-0.06382266230771826
3029	NDUFC1	0.005765609399216278	0.017789891256477206	-0.06377856219391655	0.12333835653057137	FALSE	FALSE	-0.06377856219391655
2254	APEH	1.2635421232479426e-31	6.436101327787734e-30	-0.06359032617483636	0.04563096679849333	FALSE	FALSE	-0.06359032617483636
11968	TSPO	0.00487590429439059	0.015357388350453917	-0.06356243374636039	0.10646033663864365	FALSE	FALSE	-0.06356243374636039
7830	OAS1	5.075690585716053e-10	4.718757436398444e-09	-0.06338111297500151	0.051232373981120204	FALSE	FALSE	-0.06338111297500151
11114	PGLS	4.43460597408671e-05	0.00022051160059004588	-0.06318898954338532	0.0774441926651347	FALSE	FALSE	-0.06318898954338532
190	SYF2	0.012218913889520169	0.0339513850750981	-0.06313236963004658	0.14987372167080895	FALSE	FALSE	-0.06313236963004658
8601	RASGRP1	7.184715171817052e-06	4.0399026914628076e-05	-0.06312394785461214	0.061506434763935885	FALSE	FALSE	-0.06312394785461214
9492	RNF166	8.246323478835313e-17	1.371333052591502e-15	-0.06311942793556916	0.050672165181088774	FALSE	FALSE	-0.06311942793556916
9303	ARL2BP	0.00017975676385484764	0.0007979462644497685	-0.06286661343880082	0.079255690937216	FALSE	FALSE	-0.06286661343880082
8941	MPG	3.0597468613676306e-09	2.636340525967291e-08	-0.06282326843632556	0.06062675001004622	FALSE	FALSE	-0.06282326843632556
12077	TTC3	0.0047007199219387	0.01487518340215684	-0.06281362128450373	0.1016979397341332	FALSE	FALSE	-0.06281362128450373
11752	DGCR6L	5.4465874970172465e-08	4.033535749929143e-07	-0.06279439416158304	0.054907060113143835	FALSE	FALSE	-0.06279439416158304
12073	MORC3	4.0741974234044e-05	0.00020350842753989097	-0.0627209683185803	0.07137120271298905	FALSE	FALSE	-0.0627209683185803
5030	FAAH2	2.383404866953157e-14	3.317338369928028e-13	-0.06263849256038313	0.04698299545400102	FALSE	FALSE	-0.06263849256038313
808	ADAR	0.008313267141090326	0.02450321846618965	-0.06197589379215098	0.13370668325286306	FALSE	FALSE	-0.06197589379215098
8054	LPAR6	0.0006653762247625936	0.0026012112134140347	-0.061854135449797946	0.06954665520077577	FALSE	FALSE	-0.061854135449797946
5860	FGD3	6.006689664350839e-06	3.4139286826500335e-05	-0.061602626946284614	0.06427486294506221	FALSE	FALSE	-0.061602626946284614
11221	ZNF302	1.8343787795554987e-14	2.5649566256691246e-13	-0.061578526533718	0.04894735645222502	FALSE	FALSE	-0.061578526533718
9261	VPS35	0.0036030096211881898	0.01179246372507139	-0.06140929694888345	0.09387348625697932	FALSE	FALSE	-0.06140929694888345
536	ODF2L	1.0271365860112642e-12	1.2539755118040842e-11	-0.061123197091100874	0.04936396661353308	FALSE	FALSE	-0.061123197091100874
1208	TOMM20	0.016019108464806	0.042955021437479125	-0.06106572935703796	0.18137616274823973	FALSE	FALSE	-0.06106572935703796
8470	RPS6KA5	1.805715854158547e-11	1.963290878920544e-10	-0.06106542838739895	0.04993500118741563	FALSE	FALSE	-0.06106542838739895
10210	LGALS3BP	2.614022603892193e-10	2.5311338679700527e-09	-0.06090964569607874	0.04991495447037107	FALSE	FALSE	-0.06090964569607874
8850	MORF4L1	0.08318916110094444	0.17019551303985903	-0.06077213347418379	0.22348037046839545	FALSE	FALSE	-0.06077213347418379
2939	PYURF	0.0192305011706928	0.04986767180584146	-0.060630505761198265	0.12359375317571929	FALSE	FALSE	-0.060630505761198265
4065	PHIP	3.44250536800778e-05	0.0001746171237504532	-0.06061832455250512	0.06657523762101654	FALSE	FALSE	-0.06061832455250512
1816	ITGA4	0.08292352609828864	0.16981113292053263	-0.06055990688301908	0.1538487562838822	FALSE	FALSE	-0.06055990688301908
6864	GDI2	0.03190314031682315	0.07625429220442567	-0.060197012740782874	0.15113875675725527	FALSE	FALSE	-0.060197012740782874
845	LAMTOR2	1.8714648915294608e-06	1.136661767535654e-05	-0.059891996135019845	0.060261353454641904	FALSE	FALSE	-0.059891996135019845
9871	ORMDL3	1.4364958462400592e-06	8.862411778100884e-06	-0.05988452698223745	0.05615686333836374	FALSE	FALSE	-0.05988452698223745
10487	GPCPD1	2.246295134247465e-07	1.5315993201620933e-06	-0.05959404962854463	0.055551687305516705	FALSE	FALSE	-0.05959404962854463
1787	PDK1	1.5405002119884387e-07	1.078884117269546e-06	-0.0594778484755976	0.05419423528329993	FALSE	FALSE	-0.0594778484755976
5115	BEX4	5.6357243592805684e-08	4.171055336236772e-07	-0.059420640059125444	0.053562837047461176	FALSE	FALSE	-0.059420640059125444
6876	GATA3	1.2823257735074968e-11	1.4081191442238573e-10	-0.05936933011013209	0.04975785342737368	FALSE	FALSE	-0.05936933011013209
7096	IFIT2	5.021382794442079e-103	3.203906506159017e-100	-0.05936906676169796	0.040520082511761854	FALSE	FALSE	-0.05936906676169796
6570	CORO1B	5.8497793879611076e-30	2.646152071651213e-28	-0.05934507686142067	0.04363494484107441	FALSE	FALSE	-0.05934507686142067
4399	CBX3	0.012634937139742602	0.03491528218488707	-0.059260964916715	0.11837269906168948	FALSE	FALSE	-0.059260964916715
150	CAPZB	0.07741660040382871	0.16029401309916574	-0.05920206085879449	0.2148556918582933	FALSE	FALSE	-0.05920206085879449
9773	FLOT2	1.445168307239211e-07	1.0162282708039996e-06	-0.05913173876519404	0.05387283259478949	FALSE	FALSE	-0.05913173876519404
6241	RIC3	1.2290314773248959e-129	1.8624435749512142e-126	-0.05912407210108605	0.04035287079016309	FALSE	FALSE	-0.05912407210108605
11090	KLF2	9.290859196836087e-12	1.0400100281001281e-10	-0.059104638061538546	0.046426727453246164	FALSE	FALSE	-0.059104638061538546
8665	PDIA3	0.07373100474495545	0.15366012902236462	-0.05908511265620778	0.21375244669011645	FALSE	FALSE	-0.05908511265620778
6465	DNAJC4	1.3757767800539414e-14	1.9326236274152876e-13	-0.05903609491348296	0.04697958171789749	FALSE	FALSE	-0.05903609491348296
642	C1orf162	2.5562664177172023e-27	9.775904663086953e-26	-0.058888678909404336	0.04253575691992324	FALSE	FALSE	-0.058888678909404336
3225	PDE4D	6.181398423773592e-11	6.350601109441293e-10	-0.05885860747417808	0.04834521620449994	FALSE	FALSE	-0.05885860747417808
7832	OAS2	4.0809346219578183e-07	2.7019754463131966e-06	-0.058767976648016765	0.0575184855718956	FALSE	FALSE	-0.058767976648016765
2150	ACAA1	8.703894712086047e-10	7.886196980165855e-09	-0.058740694556409186	0.051083642213340705	FALSE	FALSE	-0.058740694556409186
4928	EIF2S3	0.0047114771863000175	0.014901444802899845	-0.05868226479439301	0.10899317862537977	FALSE	FALSE	-0.05868226479439301
1400	COX7A2L	0.012918791907697028	0.03563470177406395	-0.05858643821111539	0.12024838173545965	FALSE	FALSE	-0.05858643821111539
5952	ATP6V1G1	0.050454020115324454	0.11167684605771012	-0.058369621832955784	0.31133904376013083	FALSE	FALSE	-0.058369621832955784
1264	RSAD2	6.221598437232002e-115	5.801879834966428e-112	-0.05832981859819672	0.039810783483965204	FALSE	FALSE	-0.05832981859819672
2039	CRBN	0.003155351533463592	0.010462890218867376	-0.05824428410168167	0.09729969506771664	FALSE	FALSE	-0.05824428410168167
7736	LTA4H	1.1083390477664926e-05	6.110229320633555e-05	-0.05815384541238811	0.058692925465374295	FALSE	FALSE	-0.05815384541238811
6385	LPXN	0.000857145408416245	0.0032533418241171377	-0.05807477370142501	0.08345644159737714	FALSE	FALSE	-0.05807477370142501
9182	LAT	0.0065890717652515385	0.019915062829754276	-0.057961888588964935	0.0988096529120504	FALSE	FALSE	-0.057961888588964935
275	RBBP4	0.0031038501633621164	0.010309034391901077	-0.05795872303329749	0.10667893765167206	FALSE	FALSE	-0.05795872303329749
8620	GCHFR	3.2755737316561597e-48	3.818248110468041e-46	-0.05790189150068133	0.04099510060543594	FALSE	FALSE	-0.05790189150068133
4042	PHF3	0.004317538269361907	0.013792230945843057	-0.057858838734351076	0.0917575375657055	FALSE	FALSE	-0.057858838734351076
6218	TRIM21	1.0260350284191552e-05	5.682331041354691e-05	-0.057797986435463765	0.06264685901850858	FALSE	FALSE	-0.057797986435463765
12117	SUMO3	5.814253133413932e-06	3.31076518254472e-05	-0.0576635578087542	0.06345277262247569	FALSE	FALSE	-0.0576635578087542
6275	C11orf58	0.09969789695386802	0.19497299641421872	-0.057630074936414345	0.20320860126986548	FALSE	FALSE	-0.057630074936414345
5237	SSR4	0.1638250936866085	0.28989222168482776	-0.05739374927629749	0.30599722355894365	FALSE	FALSE	-0.05739374927629749
1308	ITSN2	0.0005955326903312777	0.0023527739299859097	-0.05709439197463941	0.07886725249948949	FALSE	FALSE	-0.05709439197463941
6943	EPC1	0.08349512396303856	0.17060700957423167	-0.056714245822738533	0.1532066024204523	FALSE	FALSE	-0.056714245822738533
8990	MRPS34	0.005510513131976096	0.017089780173687955	-0.05652930535402478	0.08897931194694109	FALSE	FALSE	-0.05652930535402478
3585	THOC3	3.4195533593439446e-08	2.600705481513591e-07	-0.056518123794489776	0.051728353275859486	FALSE	FALSE	-0.056518123794489776
7238	DENND10	1.0823750900451401e-07	7.700488976888047e-07	-0.056492718732282635	0.04940541695685786	FALSE	FALSE	-0.056492718732282635
3751	BTN3A1	7.69345109404274e-12	8.684144098052154e-11	-0.05630142095175203	0.045578110119447166	FALSE	FALSE	-0.05630142095175203
2547	XRN1	0.002837455299142	0.009526023426058837	-0.05624721081094706	0.09157550908728453	FALSE	FALSE	-0.05624721081094706
9028	ELOB	0.09930613554142356	0.19436362304951207	-0.05623243642634637	0.24142266705733337	FALSE	FALSE	-0.05623243642634637
5755	DCTN3	8.591902680651176e-05	0.0004058350195036228	-0.05616983474143231	0.06986025886378762	FALSE	FALSE	-0.05616983474143231
10398	LMAN1	0.02257428494724383	0.05721682132875537	-0.05613535221993432	0.10481594834453625	FALSE	FALSE	-0.05613535221993432
35	FAAP20	4.0220726311758935e-06	2.3374681930846288e-05	-0.05604264013497467	0.05853189743107735	FALSE	FALSE	-0.05604264013497467
11860	APOL3	2.437996484530981e-11	2.6063343370343105e-10	-0.05600610188335308	0.04281509254874118	FALSE	FALSE	-0.05600610188335308
655	RSBN1	0.02686775158214443	0.06654090958740284	-0.05595780163074983	0.10172165850686901	FALSE	FALSE	-0.05595780163074983
4066	HMGN3	0.0014562841689877805	0.005279465604258034	-0.055819344847889585	0.08180143338550892	FALSE	FALSE	-0.055819344847889585
1285	LPIN1	1.2437345643876908e-137	2.1539705891531396e-134	-0.055770222303236895	0.03806382907275852	FALSE	FALSE	-0.055770222303236895
10235	OXLD1	6.128963987596084e-05	0.0002972057216865093	-0.05548753925702575	0.06658394767950333	FALSE	FALSE	-0.05548753925702575
12107	CSTB	0.09204677076194778	0.1830490768675438	-0.05540995089642635	0.18688583324777935	FALSE	FALSE	-0.05540995089642635
1559	IMMT	0.0003445782533707145	0.0014296105974035496	-0.05539455307471629	0.076664789869181	FALSE	FALSE	-0.05539455307471629
11392	ZNF428	8.217467156356397e-05	0.00038944626402075296	-0.055378773666499626	0.06143123610673418	FALSE	FALSE	-0.055378773666499626
7983	GTF3A	0.0583573943297948	0.12566015834104838	-0.055315930130982786	0.1615925442111918	FALSE	FALSE	-0.055315930130982786
8708	TMOD3	8.039805604115347e-05	0.000381922270135934	-0.05527214173573577	0.06725141147080688	FALSE	FALSE	-0.05527214173573577
7508	TUBA1A	0.004194219324470678	0.01347641687531355	-0.055189479886935906	0.07931340969912104	FALSE	FALSE	-0.055189479886935906
5902	STX17	2.7680017682054077e-07	1.8642491908863423e-06	-0.055109244605850566	0.04895087840586822	FALSE	FALSE	-0.055109244605850566
3084	DDX60	0.0004035278658107218	0.0016493487246201552	-0.05503319602742217	0.056741187276962264	FALSE	FALSE	-0.05503319602742217
484	JAK1	0.10412452998524949	0.20177456473963865	-0.055003233424967164	0.21249261879224488	FALSE	FALSE	-0.055003233424967164
11878	MFNG	0.00010359226478364262	0.0004809839241563001	-0.054932962388716186	0.06687632814713655	FALSE	FALSE	-0.054932962388716186
5315	CSGALNACT1	1.9551823814864962e-120	2.1547887282509813e-117	-0.05492649691593531	0.037487976626770864	FALSE	FALSE	-0.05492649691593531
4998	FOXP3	2.2873438801468305e-45	2.349955072798307e-43	-0.054870242465729656	0.037449582306490634	FALSE	FALSE	-0.054870242465729656
4908	SCML1	3.954641448000451e-124	4.794211827410946e-121	-0.05483652311724487	0.03742656845673061	FALSE	FALSE	-0.05483652311724487
358	PPCS	0.01110351210984171	0.031326012871215045	-0.05473324753540175	0.0870315500195134	FALSE	FALSE	-0.05473324753540175
1794	GPR155	2.3265201299062397e-126	3.133822614983705e-123	-0.05466802848951987	0.03731156890240698	FALSE	FALSE	-0.05466802848951987
6801	SC5D	2.071146349193127e-10	2.0199925334890007e-09	-0.05466493548903326	0.04567455814304377	FALSE	FALSE	-0.05466493548903326
7996	ALOX5AP	0.21789135318930986	0.3603187661593239	-0.05459731137326822	0.17071528697601282	FALSE	FALSE	-0.05459731137326822
10341	RNF125	0.0005527895071760537	0.002198644093010269	-0.054533143033893956	0.06477085911627892	FALSE	FALSE	-0.054533143033893956
1786	ITGA6	6.440962156470382e-119	6.506982018574204e-116	-0.05449955535962623	0.0371965840206047	FALSE	FALSE	-0.05449955535962623
10110	PITPNC1	5.791920079317292e-10	5.3395777278755536e-09	-0.054498577208299454	0.04828172469801275	FALSE	FALSE	-0.054498577208299454
8160	APEX1	0.014353995053203571	0.039104153265165593	-0.05432140820562156	0.10512031463086693	FALSE	FALSE	-0.05432140820562156
11841	SELENOM	0.001672536907605194	0.005982934473560864	-0.05411469580820014	0.07082137370283677	FALSE	FALSE	-0.05411469580820014
1537	SUCLG1	1.0816241897533293e-05	5.965664264048958e-05	-0.053946112501920794	0.05864586695967152	FALSE	FALSE	-0.053946112501920794
10582	CPNE1	6.393751359831288e-05	0.0003089336298733946	-0.05394326135203696	0.05775157429165775	FALSE	FALSE	-0.05394326135203696
8787	PIAS1	0.0005559472100956429	0.0022097534517998294	-0.053822964862216265	0.07477426014491047	FALSE	FALSE	-0.053822964862216265
10645	CTSA	7.222808257186971e-05	0.0003456602573549313	-0.053777612499737955	0.05795600674068129	FALSE	FALSE	-0.053777612499737955
7529	LETMD1	0.00015120115628603834	0.0006806578602508885	-0.05346457720287845	0.061404145488998606	FALSE	FALSE	-0.05346457720287845
8097	MYCBP2	0.008319179221057583	0.024514683932153888	-0.05342460467269745	0.07942966339677159	FALSE	FALSE	-0.05342460467269745
7755	WASHC3	5.827484406001142e-05	0.0002833798373604165	-0.05327047597077733	0.061420328699670096	FALSE	FALSE	-0.05327047597077733
12114	PFKL	4.402890147790424e-17	7.403084224918628e-16	-0.05325321724304036	0.04059293201123412	FALSE	FALSE	-0.05325321724304036
4549	HSPB1	0.0003016435251717097	0.0012679712889953464	-0.053238441514825215	0.05809454768390457	FALSE	FALSE	-0.053238441514825215
8128	TNFSF13B	3.032316175285998e-97	1.5982943040431372e-94	-0.05318315177980174	0.03629812317924817	FALSE	FALSE	-0.05318315177980174
10475	CDC25B	1.4125000267690264e-06	8.736600930878013e-06	-0.05316962964387765	0.05295724366778081	FALSE	FALSE	-0.05316962964387765
5117	BEX2	0.00017037665711524042	0.0007588083079383026	-0.05300144136024951	0.059783008024338315	FALSE	FALSE	-0.05300144136024951
316	MEAF6	0.011245749201879904	0.03163894582835695	-0.05290634570323805	0.10033998456798707	FALSE	FALSE	-0.05290634570323805
8254	EAPP	0.017091246566594425	0.04534090684199482	-0.05274758421866032	0.10785433190758512	FALSE	FALSE	-0.05274758421866032
1570	KRCC1	1.796447131364495e-05	9.530997187541258e-05	-0.05269051285086306	0.052168815220024915	FALSE	FALSE	-0.05269051285086306
12088	MX2	0.009323480889972827	0.027027393311607025	-0.05253174599182749	0.0679585895410116	FALSE	FALSE	-0.05253174599182749
6833	FLI1	5.729295842660583e-05	0.00027905284652701587	-0.052400606533315686	0.05913138526661377	FALSE	FALSE	-0.052400606533315686
8909	CRTC3	7.89071635174447e-05	0.00037557579243108837	-0.05228423071048888	0.05226199557649136	FALSE	FALSE	-0.05228423071048888
4835	GIMAP5	2.4344898868011808e-05	0.000126449532552231	-0.05226045948346493	0.05823730855991124	FALSE	FALSE	-0.05226045948346493
3926	FKBP5	0.001965146560600919	0.006893365669607912	-0.05220904204531479	0.08083658022149258	FALSE	FALSE	-0.05220904204531479
11366	ARHGEF1	0.061922676038790224	0.13211696614189614	-0.05220663428820271	0.14005192051545184	FALSE	FALSE	-0.05220663428820271
7094	FAS	0.0009425144284427092	0.0035473773412017895	-0.05213400923941805	0.05675849872626151	FALSE	FALSE	-0.05213400923941805
4894	OFD1	0.0020078174120479967	0.007022726626156338	-0.05203380247300127	0.06742676560524889	FALSE	FALSE	-0.05203380247300127
1661	FBLN7	0.00029917021276307406	0.0012588825023695754	-0.05202604444311001	0.04478422820779137	FALSE	FALSE	-0.05202604444311001
3391	LMNB1	4.460094096616209e-07	2.9417693543676986e-06	-0.0519660789297662	0.04692755609214323	FALSE	FALSE	-0.0519660789297662
230	STX12	2.848783862820058e-09	2.46860663109132e-08	-0.05194732610274985	0.04674212432195213	FALSE	FALSE	-0.05194732610274985
7984	MTIF3	2.2155412973694308e-05	0.00011592148100133624	-0.051846585921392505	0.05311193341028202	FALSE	FALSE	-0.051846585921392505
5256	LAGE3	6.417491464993142e-06	3.638879748835915e-05	-0.051777311847070746	0.05230734436741161	FALSE	FALSE	-0.051777311847070746
8774	RAB11A	0.0025947658274990005	0.008794058184727532	-0.051690879816096505	0.08446103183832376	FALSE	FALSE	-0.051690879816096505
6704	CASP1	0.0025162499236649977	0.00855186370187574	-0.0516143529109204	0.06927645979649762	FALSE	FALSE	-0.0516143529109204
6703	CASP4	0.003925796899857563	0.012742285359296716	-0.05154784936961489	0.08143941290384198	FALSE	FALSE	-0.05154784936961489
4691	SYPL1	0.000831100072991674	0.003164392646004417	-0.05152792625440399	0.07088784433353894	FALSE	FALSE	-0.05152792625440399
5720	MLLT3	0.0022827189992854035	0.007833707449718128	-0.05149455624567877	0.07267334344957598	FALSE	FALSE	-0.05149455624567877
11864	TXN2	0.0007709754220545711	0.0029662123267431184	-0.05143111614534175	0.06633073540652315	FALSE	FALSE	-0.05143111614534175
9525	GLOD4	0.0004679448270357445	0.0018853091186953575	-0.05133598824158326	0.0716533466808632	FALSE	FALSE	-0.05133598824158326
9659	VAMP2	0.06929310386141557	0.14536084064923707	-0.0513338008372426	0.13959780721036197	FALSE	FALSE	-0.0513338008372426
4725	NDUFA5	0.0020691258251283175	0.007203909356125961	-0.0510190779606215	0.07942121308412337	FALSE	FALSE	-0.0510190779606215
4103	UFL1	0.00043803517335230915	0.0017760202028595466	-0.050995742064682555	0.05827209790390865	FALSE	FALSE	-0.050995742064682555
11477	KDELR1	0.012069364863881007	0.033620613567286184	-0.05084510138590025	0.09235593767143625	FALSE	FALSE	-0.05084510138590025
1363	YPEL5	0.022138511273696284	0.05631245744251365	-0.05065301826271785	0.0856498950313558	FALSE	FALSE	-0.05065301826271785
7554	ITGB7	8.819288289068835e-05	0.00041553141052616196	-0.05056533667029594	0.05079228786697216	FALSE	FALSE	-0.05056533667029594
2936	PPM1K	0.0027886516840665227	0.009388176719227563	-0.05055578894594413	0.06979892482251747	FALSE	FALSE	-0.05055578894594413
1543	TGOLN2	0.0003793098939896552	0.0015603575991980285	-0.050515348837931094	0.06339124466165325	FALSE	FALSE	-0.050515348837931094
11140	REX1BD	0.022637547092579736	0.05735318357436659	-0.05038601519725334	0.11595707724635387	FALSE	FALSE	-0.05038601519725334
8555	CRIP1	0.00010955236117592279	0.0005063298797314952	-0.050384693080624834	0.060281461781326665	FALSE	FALSE	-0.050384693080624834
2630	DNAJC19	0.015292951331150299	0.0413554425580047	-0.05029464403952463	0.08895937266313562	FALSE	FALSE	-0.05029464403952463
11167	ZNF101	7.626242346132578e-06	4.274292000100103e-05	-0.050269230915630736	0.051026177850619775	FALSE	FALSE	-0.050269230915630736
11112	MVB12A	5.606492450282514e-15	8.169171631583524e-14	-0.050263368725742344	0.03870510330600139	FALSE	FALSE	-0.050263368725742344
3280	NSA2	0.17473581376361141	0.3039199813854033	-0.050205777379149115	0.1932076866751964	FALSE	FALSE	-0.050205777379149115
9994	CALCOCO2	0.00013587563322879306	0.0006162440335326069	-0.0501787814774215	0.06486261839815985	FALSE	FALSE	-0.0501787814774215
8510	EVL	0.3592827735066144	0.519905503756099	-0.05014182133085951	0.2713778617460139	FALSE	FALSE	-0.05014182133085951
3969	CCND3	0.01725644783085295	0.04567683778459177	-0.05009518178572865	0.10477805591836092	FALSE	FALSE	-0.05009518178572865
10442	RBCK1	0.02628686097866003	0.06543647138486562	-0.0500594523900119	0.10824102619495247	FALSE	FALSE	-0.0500594523900119
8903	IDH2	4.456133697212128e-06	2.5773716035926825e-05	-0.04994394185489725	0.05142493918648017	FALSE	FALSE	-0.04994394185489725
5931	UGCG	2.4795122690530514e-05	0.00012845780870824846	-0.04986125582103711	0.05246265256416309	FALSE	FALSE	-0.04986125582103711
7274	MGMT	3.933527608297506e-09	3.344050153954464e-08	-0.04976901937559625	0.043592804646590495	FALSE	FALSE	-0.04976901937559625
10879	MICOS13	0.043459534595175216	0.09901993291961103	-0.04972423670564893	0.11437487693689818	FALSE	FALSE	-0.04972423670564893
3733	H1-4	0.0009187503241007614	0.0034622350572190022	-0.04968955532921088	0.05792695380292237	FALSE	FALSE	-0.04968955532921088
11854	FBXO7	0.013041805033469661	0.03595765349573635	-0.04967046525496511	0.08677662074495536	FALSE	FALSE	-0.04967046525496511
4495	SUMF2	0.00011404679968434426	0.000525899335326476	-0.04965830823133224	0.05906135763002378	FALSE	FALSE	-0.04965830823133224
8363	CHURC1	0.0036362373668416942	0.011894793739401473	-0.049439003479192965	0.07727504733759732	FALSE	FALSE	-0.049439003479192965
1480	NFU1	2.2132956720480158e-07	1.5107986166800729e-06	-0.04942367418182036	0.04524836068498627	FALSE	FALSE	-0.04942367418182036
2435	ZBTB20	0.0006076251887526652	0.002395525256340995	-0.04920882619884445	0.060192017674481284	FALSE	FALSE	-0.04920882619884445
9205	YPEL3	1.930222745288099e-06	1.1705898119623626e-05	-0.049179304301932285	0.04595237223535345	FALSE	FALSE	-0.049179304301932285
11696	A1BG	3.491991088551864e-09	2.993876093812889e-08	-0.049097267905663496	0.039746724830335235	FALSE	FALSE	-0.049097267905663496
5162	RNF113A	0.0031145936460413447	0.010341884078597431	-0.04900415878263095	0.06094778711116395	FALSE	FALSE	-0.04900415878263095
206	UBXN11	9.477582386312808e-10	8.555229431814607e-09	-0.04884076720262452	0.040902705858171635	FALSE	FALSE	-0.04884076720262452
6581	NDUFS8	0.015527116273406196	0.04182075773883655	-0.048814249627644614	0.09226811008445983	FALSE	FALSE	-0.048814249627644614
11504	PIH1D1	0.0009186827746655419	0.0034622350572190022	-0.04868433285829128	0.06029231887113981	FALSE	FALSE	-0.04868433285829128
6603	NUMA1	0.00012740015326345564	0.0005801923583819957	-0.04866604357826359	0.045964916513429765	FALSE	FALSE	-0.04866604357826359
9983	CDK5RAP3	0.000256079587818352	0.0010927324333410353	-0.048650401218721835	0.061563923889009886	FALSE	FALSE	-0.048650401218721835
10997	PRKCSH	0.016928009913233698	0.044974416870070595	-0.048541920474461195	0.05991062778384856	FALSE	FALSE	-0.048541920474461195
1964	DOCK10	0.00021104862404864753	0.0009186867035338434	-0.04850787059681928	0.06416897065486835	FALSE	FALSE	-0.04850787059681928
780	THEM4	0.004787399744397595	0.015113970599305221	-0.04827284286827065	0.07246446568166023	FALSE	FALSE	-0.04827284286827065
5710	PSIP1	3.202856472074696e-08	2.443563814409159e-07	-0.04826253331452011	0.042686631240766285	FALSE	FALSE	-0.04826253331452011
194	LDLRAP1	2.9034473025660825e-09	2.5123834153467964e-08	-0.048227242608924505	0.03755976660212836	FALSE	FALSE	-0.048227242608924505
11073	TECR	0.11012137347931095	0.21083281507937127	-0.04821052065516424	0.16691980442138293	FALSE	FALSE	-0.04821052065516424
2702	NCBP2AS2	0.01149594533293327	0.032238109014839235	-0.04818544343488531	0.07360525209182973	FALSE	FALSE	-0.04818544343488531
6175	TALDO1	0.017988493683427618	0.0473046657102371	-0.04793262356365914	0.09114967731774891	FALSE	FALSE	-0.04793262356365914
6698	BIRC2	0.00034526422428794116	0.0014319665381603527	-0.047929586994979845	0.053886495024959534	FALSE	FALSE	-0.047929586994979845
6136	SSNA1	0.0187893625623296	0.04889558151576637	-0.047924599498104827	0.09597227760879434	FALSE	FALSE	-0.047924599498104827
6659	CCDC90B	0.000384838363337092	0.0015820262728842207	-0.047913119656159735	0.058092511734161516	FALSE	FALSE	-0.047913119656159735
5861	SUSD3	2.6086416062830193e-10	2.5299649754375237e-09	-0.0478678317871755	0.03809841413696138	FALSE	FALSE	-0.0478678317871755
4536	NCF1	1.8596019399829638e-11	2.0128530641440599e-10	-0.047699765436559585	0.03642326590128839	FALSE	FALSE	-0.047699765436559585
2451	HCLS1	0.21417489675191667	0.355709689951899	-0.04762117910632011	0.24587781857902513	FALSE	FALSE	-0.04762117910632011
1396	1	5.5575373407533045e-11	5.733959589953388e-10	-0.04761040600558091	0.03785753662553147	FALSE	FALSE	-0.04761040600558091
2300	WDR82	0.00012912334214161233	0.0005873779650216759	-0.0475536812903143	0.05382793043858535	FALSE	FALSE	-0.0475536812903143
9923	IFI35	0.018788102081657914	0.04889558151576637	-0.04739456509151917	0.0844014485186094	FALSE	FALSE	-0.04739456509151917
6573	TMEM134	5.783325267389179e-05	0.0002813453138706221	-0.04735597648423182	0.0517841334951842	FALSE	FALSE	-0.04735597648423182
10285	LPIN2	0.0006240076936807137	0.0024537285989267893	-0.04728090605713021	0.054988957233628045	FALSE	FALSE	-0.04728090605713021
5307	CNOT7	0.040209144314427854	0.09246120192029758	-0.04727077520410282	0.09372958813965161	FALSE	FALSE	-0.04727077520410282
7771	WASHC4	2.499771882908567e-06	1.4943162986440117e-05	-0.047110796404824455	0.048141283776493474	FALSE	FALSE	-0.047110796404824455
6128	PAXX	0.04884430804165439	0.1088892141208121	-0.047092042234193644	0.1034846417792746	FALSE	FALSE	-0.047092042234193644
199	STMN1	4.730969997179336e-07	3.1069094948973507e-06	-0.04703388119506944	0.04315860961132712	FALSE	FALSE	-0.04703388119506944
7452	SINHCAF	0.0028969419802713824	0.00970423532103619	-0.04686601940975504	0.06470221387896787	FALSE	FALSE	-0.04686601940975504
446	SCP2	0.007062232856360119	0.021165747569259267	-0.04685499102226846	0.08172687058226835	FALSE	FALSE	-0.04685499102226846
3697	DTNBP1	1.0847749655094749e-11	1.2020774137908012e-10	-0.04683662045356595	0.03704559512097827	FALSE	FALSE	-0.04683662045356595
1844	SLC39A10	1.465577642674143e-28	6.105566241284754e-27	-0.046762854508153054	0.03372119298764288	FALSE	FALSE	-0.046762854508153054
1259	ADI1	7.449930499505785e-07	4.778598277540139e-06	-0.046572751368829074	0.044044388643352986	FALSE	FALSE	-0.046572751368829074
1158	PARP1	0.0018520242166085153	0.006561101571579494	-0.046553215214582624	0.06602854774998296	FALSE	FALSE	-0.046553215214582624
56	KCNAB2	1.8455720339313272e-09	1.6248271435983645e-08	-0.046544341312882445	0.03742048762272631	FALSE	FALSE	-0.046544341312882445
10604	BLCAP	2.6655594420568385e-05	0.0001373919095070368	-0.04651037272391535	0.04743637754418358	FALSE	FALSE	-0.04651037272391535
8547	GPR132	3.8269325752349734e-10	3.5936408682861024e-09	-0.04648366368387491	0.03895091224383749	FALSE	FALSE	-0.04648366368387491
9541	RPA1	5.259238892844641e-07	3.4315260009663934e-06	-0.04632308227351129	0.0426505816736011	FALSE	FALSE	-0.04632308227351129
7593	RAB5B	9.709933816023994e-08	6.952954970564612e-07	-0.04618309780101018	0.042633652640905094	FALSE	FALSE	-0.04618309780101018
10267	NARF	0.0028962191914255904	0.00970423532103619	-0.04616522772869397	0.07196301596465102	FALSE	FALSE	-0.04616522772869397
8728	POLR2M	4.738437785708391e-28	1.9084412384100606e-26	-0.04615318675976008	0.03330508761800986	FALSE	FALSE	-0.04615318675976008
3579	CREBRF	2.7347634505484413e-05	0.0001407195980942222	-0.04613207538551124	0.04785889258081141	FALSE	FALSE	-0.04613207538551124
2142	TRANK1	9.705512031793182e-09	7.870228920496907e-08	-0.04601630822003475	0.038874898709337	FALSE	FALSE	-0.04601630822003475
7185	CUEDC2	5.397225270132169e-06	3.0819859608955385e-05	-0.045988910577583635	0.04566894240916989	FALSE	FALSE	-0.045988910577583635
2401	BBX	0.017569654247094182	0.04641466952223203	-0.045937425958710504	0.0906286514035788	FALSE	FALSE	-0.045937425958710504
4853	KMT2C	0.00018481785447000906	0.0008180163744943117	-0.04587325627572177	0.04161324563188059	FALSE	FALSE	-0.04587325627572177
2353	SUCLG2	9.63403995046336e-07	6.079826461190387e-06	-0.045865070976432276	0.03916709100968825	FALSE	FALSE	-0.045865070976432276
8984	TMEM204	0.00017695946660481452	0.0007863928202529936	-0.04575261716421382	0.048354804457579434	FALSE	FALSE	-0.04575261716421382
7473	AC093012.1	0.0003767937651401171	0.001551586553938057	-0.04561227125942301	0.054384662447935286	FALSE	FALSE	-0.04561227125942301
4681	PMPCB	0.029373813917899477	0.07134817594203473	-0.0456109222705053	0.08429435459860098	FALSE	FALSE	-0.0456109222705053
10504	DSTN	0.008363298187627412	0.02462673401229223	-0.04552923588580331	0.07509381594023687	FALSE	FALSE	-0.04552923588580331
4801	TCAF2	0.001550798927147501	0.0055820473259528365	-0.04550216205443701	0.05063269294382865	FALSE	FALSE	-0.04550216205443701
5090	SH3BGRL	0.10526740817935848	0.2035337782070754	-0.04544717866351038	0.14351699871276816	FALSE	FALSE	-0.04544717866351038
10856	TMIGD2	3.4076444157758102e-99	1.9671844405928643e-96	-0.04533428817659247	0.030941181960984224	FALSE	FALSE	-0.04533428817659247
3496	GNPDA1	0.007702821232184317	0.022831614131484226	-0.04512922036326993	0.0689967451443993	FALSE	FALSE	-0.04512922036326993
7034	PSAP	0.06304943442321907	0.13423749447008865	-0.0448704133460106	0.15038729319005423	FALSE	FALSE	-0.0448704133460106
10746	PRPF6	0.02203214710483672	0.05608897928432078	-0.044689632707664594	0.08085729830751873	FALSE	FALSE	-0.044689632707664594
6471	BAD	2.67832503100889e-23	7.464214793315121e-22	-0.044628542253114266	0.03335556444429206	FALSE	FALSE	-0.044628542253114266
1520	WDR54	1.3579996550504055e-07	9.593840220382322e-07	-0.044622853725394804	0.03746292513665213	FALSE	FALSE	-0.044622853725394804
7092	STAMBPL1	2.0733465736885323e-08	1.613297850630685e-07	-0.044577651847736	0.03785524681522699	FALSE	FALSE	-0.044577651847736
4881	PRKX	0.02706000388764132	0.06685315409208799	-0.044568449432300386	0.07751342547383058	FALSE	FALSE	-0.044568449432300386
8955	METTL26	0.026610596263389814	0.06605246898056404	-0.04441419711784996	0.08878483658441579	FALSE	FALSE	-0.04441419711784996
5627	GSDMD	0.0026766060099516894	0.00905118400520065	-0.04420939534019048	0.05941496711739857	FALSE	FALSE	-0.04420939534019048
11218	GPI	0.03027210225043723	0.07309075793309112	-0.04404279520885389	0.09097792366483845	FALSE	FALSE	-0.04404279520885389
1774	METTL5	0.011753680837671896	0.032846904747601754	-0.044010784937962046	0.07042466779177643	FALSE	FALSE	-0.044010784937962046
11353	HNRNPUL1	0.04581719456579332	0.10368524355443577	-0.04399395751046669	0.1177873233468985	FALSE	FALSE	-0.04399395751046669
631	KCNA3	0.0004816060618333635	0.0019352039402074463	-0.04377008446916387	0.051035661242658244	FALSE	FALSE	-0.04377008446916387
4834	GIMAP1	0.00013514389854440092	0.0006131547462776095	-0.04373990957562421	0.042497709935421644	FALSE	FALSE	-0.04373990957562421
3305	SERINC5	3.234774989850292e-18	6.00932815116088e-17	-0.04370301257894183	0.033287668541869646	FALSE	FALSE	-0.04370301257894183
8333	ARID4A	0.0016553774717909706	0.005926798904466017	-0.043688623811691134	0.047858042878259	FALSE	FALSE	-0.043688623811691134
4657	TRIM56	1.1812537967179574e-05	6.468084813736132e-05	-0.043679265536978165	0.04191500053038355	FALSE	FALSE	-0.043679265536978165
10738	LIME1	1.2243964291488256e-104	8.246309950317341e-102	-0.043641578494993394	0.02978588780347015	FALSE	FALSE	-0.043641578494993394
1586	SNRNP200	0.005264591944647745	0.016426351878455415	-0.04356156625390839	0.061726247165742334	FALSE	FALSE	-0.04356156625390839
8112	UBAC2	0.04068902236997122	0.09344061719855297	-0.04355190297871304	0.07721765299582418	FALSE	FALSE	-0.04355190297871304
4125	SCML4	3.106156869815669e-11	3.2801341230640555e-10	-0.04344909699012364	0.03473978265449427	FALSE	FALSE	-0.04344909699012364
1441	CFAP36	0.026140161093491262	0.06517835724730452	-0.04343336931106369	0.07123772911650482	FALSE	FALSE	-0.04343336931106369
3730	H4C3	0.08664321316696756	0.17491684816372152	-0.043431531246482594	0.16124961356579923	FALSE	FALSE	-0.043431531246482594
5742	CHMP5	0.060379078396154584	0.12937001898136832	-0.0433633831210782	0.09600183407301466	FALSE	FALSE	-0.0433633831210782
7435	ETFRF1	3.591966776888587e-09	3.0730708000155495e-08	-0.04331276311810999	0.03499327459685586	FALSE	FALSE	-0.04331276311810999
5438	CHCHD7	0.0009568621924037864	0.003592808628668934	-0.043297215483387656	0.050605058710715446	FALSE	FALSE	-0.043297215483387656
3216	PLPP1	5.47656410504767e-35	3.3196193322746455e-33	-0.043286472278070184	0.03096320361693715	FALSE	FALSE	-0.043286472278070184
4322	MAD1L1	9.61186756270825e-15	1.375734007824228e-13	-0.04311897024552742	0.03342759940970011	FALSE	FALSE	-0.04311897024552742
1706	CCDC115	0.018276534865837916	0.0478132136768565	-0.04310414614719171	0.07123191733826716	FALSE	FALSE	-0.04310414614719171
7099	IFIT5	2.500530034825058e-05	0.00012949135246554538	-0.043032992356240606	0.04004708436249314	FALSE	FALSE	-0.043032992356240606
8948	NME4	2.6196370674873807e-17	4.543327635071461e-16	-0.043021803742729695	0.03287164604345731	FALSE	FALSE	-0.043021803742729695
3960	OARD1	3.30497455620764e-05	0.0001682040577032125	-0.04299016195810347	0.04515291240278441	FALSE	FALSE	-0.04299016195810347
6182	PNPLA2	0.07414884792884122	0.15445128581466358	-0.042984516090143116	0.10489615704561975	FALSE	FALSE	-0.042984516090143116
8216	IRF9	4.3198206554018034e-13	5.466512088250111e-12	-0.04296741322168349	0.032449430141100036	FALSE	FALSE	-0.04296741322168349
980	KIAA0040	4.5589033070050627e-07	3.0004117693171756e-06	-0.04290578162640944	0.03708759893262833	FALSE	FALSE	-0.04290578162640944
6169	RASSF7	5.999735997687051e-07	3.89164256286571e-06	-0.04288185454010816	0.03585744217724074	FALSE	FALSE	-0.04288185454010816
6162	SIGIRR	0.006354700462991435	0.01932715346533998	-0.04286839555406368	0.0621377723904337	FALSE	FALSE	-0.04286839555406368
440	TUT4	0.0018802173663791154	0.006651262075463676	-0.04286588299502373	0.05727519258729263	FALSE	FALSE	-0.04286588299502373
6868	IL2RA	0.04266015912393286	0.09743200999612624	-0.042861016423450096	0.06739989792343859	FALSE	FALSE	-0.042861016423450096
5606	ST3GAL1	0.002739343931256784	0.009236213462244286	-0.04281357877133008	0.0558536043953987	FALSE	FALSE	-0.04281357877133008
10331	TTC39C	0.00043900487758048284	0.0017787620758383	-0.042782447224294994	0.04483095796349549	FALSE	FALSE	-0.042782447224294994
6488	2	7.256938371829268e-114	6.283990277263301e-111	-0.04271543579672365	0.029153784578701814	FALSE	FALSE	-0.04271543579672365
11074	NDUFB7	0.01163558239009997	0.032554388487233306	-0.04269189298415788	0.07965622533428243	FALSE	FALSE	-0.04269189298415788
8477	FBLN5	1.3567153725338733e-102	8.223730230614073e-100	-0.04262911931659296	0.029094872571358676	FALSE	FALSE	-0.04262911931659296
2369	CHMP2B	0.014547406500601504	0.039594887168834955	-0.04262795843369963	0.0634563703097647	FALSE	FALSE	-0.04262795843369963
8811	UBL7	0.0011169015024431804	0.004152160967224372	-0.04249947933181836	0.05039234273300547	FALSE	FALSE	-0.04249947933181836
9702	MPRIP	2.3310279206088634e-05	0.00012149205280112317	-0.042372369373071685	0.042527159273088	FALSE	FALSE	-0.042372369373071685
3223	GPBP1	0.06656390585838971	0.14053539371669427	-0.04235389870509191	0.1222997610439379	FALSE	FALSE	-0.04235389870509191
8124	ERCC5	2.2668892556544815e-06	1.3645232594984747e-05	-0.04224501487649331	0.038020275463947824	FALSE	FALSE	-0.04224501487649331
9498	TRAPPC2L	0.020174077687022802	0.05188170212129347	-0.04224315800130978	0.06901335076495728	FALSE	FALSE	-0.04224315800130978
1566	CD8B	0.06496209153487664	0.13764608355524366	-0.04222203638200069	0.061466923295158876	FALSE	FALSE	-0.04222203638200069
6501	CAPN1	5.036292731053157e-25	1.659102629852104e-23	-0.042070549729964095	0.030518640090092274	FALSE	FALSE	-0.042070549729964095
7446	CCDC91	0.0018010176459139875	0.006393480796900519	-0.042067037017910584	0.05039058662082601	FALSE	FALSE	-0.042067037017910584
737	APH1A	0.09095266808229589	0.1814413683004234	-0.04200251665154783	0.1239689338933616	FALSE	FALSE	-0.04200251665154783
5496	CPNE3	0.006605558057915224	0.019949970188367278	-0.04197616031030311	0.062294947152188404	FALSE	FALSE	-0.04197616031030311
2130	CMTM8	5.4130677423225124e-08	4.013615916830325e-07	-0.04192659706010758	0.03449800254941409	FALSE	FALSE	-0.04192659706010758
6299	SVIP	0.025338363599186765	0.06357139526343981	-0.04175208841406023	0.07370361781605721	FALSE	FALSE	-0.04175208841406023
9048	CLUAP1	8.160408826450531e-105	6.183039762691237e-102	-0.04165159411414903	0.028427700186464313	FALSE	FALSE	-0.04165159411414903
522	PRKACB	0.0014443035185759169	0.0052391656360550095	-0.04158889300176494	0.048031308392255695	FALSE	FALSE	-0.04158889300176494
2644	AP2M1	0.06312823838721328	0.13435808180621253	-0.04156398238967903	0.11585496846167659	FALSE	FALSE	-0.04156398238967903
1167	C1orf35	1.6761993025202816e-08	1.3186608789392196e-07	-0.04155673896412589	0.03554502117792988	FALSE	FALSE	-0.04155673896412589
3074	PPID	5.708500413281364e-05	0.00027815173034650314	-0.04152385937467852	0.04220993383865892	FALSE	FALSE	-0.04152385937467852
9031	FLYWCH2	5.0098121565743955e-09	4.2088671361158283e-08	-0.04147330386520438	0.033755094448847035	FALSE	FALSE	-0.04147330386520438
5485	PAG1	0.0624551918746326	0.13313597522352225	-0.04146321667964694	0.07147869828722406	FALSE	FALSE	-0.04146321667964694
9064	NUDT16L1	0.00024247542393948722	0.0010401732358168447	-0.04138730246266453	0.048007699473263346	FALSE	FALSE	-0.04138730246266453
704	POLR3GL	0.027455020563627048	0.06759488511227675	-0.04136976023227652	0.07909239002185502	FALSE	FALSE	-0.04136976023227652
9603	NLRP1	9.118558486185793e-106	7.369618968535358e-103	-0.04133904251849507	0.028214380066477994	FALSE	FALSE	-0.04133904251849507
1940	CNPPD1	0.005246527454596834	0.016380028929198407	-0.04128519851263042	0.06016519740355792	FALSE	FALSE	-0.04128519851263042
677	TENT5C	2.465446854499221e-06	1.4745245297037028e-05	-0.04126123917958209	0.036204627166810235	FALSE	FALSE	-0.04126123917958209
3911	SMIM29	2.2419083415544193e-05	0.00011719989143882804	-0.04125386139258297	0.039977683372714234	FALSE	FALSE	-0.04125386139258297
7425	RECQL	0.001625093582963847	0.005830432933767461	-0.041215714834452924	0.05336349298114022	FALSE	FALSE	-0.041215714834452924
7986	POLR1D	0.09523871148967532	0.18788916182088428	-0.041197992559727295	0.11729274007749262	FALSE	FALSE	-0.041197992559727295
10647	PCIF1	0.0036942452622327456	0.012061765503379363	-0.04115391394375694	0.0583719462530034	FALSE	FALSE	-0.04115391394375694
6996	RTKN2	2.3607166481846948e-54	3.716749081291306e-52	-0.04111519366225253	0.02806160060370626	FALSE	FALSE	-0.04111519366225253
1292	RDH14	0.0001450068671234342	0.000655206205791052	-0.041049052896851186	0.04699900516166768	FALSE	FALSE	-0.041049052896851186
1663	ZC3H6	3.498081381916537e-06	2.0546143698146402e-05	-0.041046248773473445	0.03734393934803081	FALSE	FALSE	-0.041046248773473445
7802	GIT2	0.0002385343233082695	0.0010261716115919628	-0.04103418714646723	0.043941295977520285	FALSE	FALSE	-0.04103418714646723
10683	ZNF217	2.3014973668420297e-05	0.00012005616427808058	-0.04102530182404414	0.03983842652300952	FALSE	FALSE	-0.04102530182404414
10259	CCDC57	3.9218053272990087e-07	2.6037265050846593e-06	-0.0410167094095733	0.03567793488823477	FALSE	FALSE	-0.0410167094095733
4739	ATP6V1F	0.1332982416935127	0.24656310406628848	-0.04091716638869969	0.12916116383037723	FALSE	FALSE	-0.04091716638869969
4262	TFB1M	1.1184832116865721e-104	7.976101161927243e-102	-0.04091174893519751	0.027922747197774492	FALSE	FALSE	-0.04091174893519751
1550	VAMP5	0.050180400671846204	0.11117269688318558	-0.040908991838325866	0.07237663585005626	FALSE	FALSE	-0.040908991838325866
4758	AKR1B1	0.005396792247505044	0.016775721132436833	-0.04070590719994608	0.06263574601257399	FALSE	FALSE	-0.04070590719994608
8378	RDH11	5.538761461106402e-25	1.8196857775878835e-23	-0.04050343760108531	0.029384181207097026	FALSE	FALSE	-0.04050343760108531
3619	CLK4	0.0008195911695476964	0.003129418503441487	-0.040409664396605975	0.044122393423563326	FALSE	FALSE	-0.040409664396605975
2757	LRPAP1	0.01238157777461608	0.03433894400534632	-0.040304838283676175	0.07449876543438938	FALSE	FALSE	-0.040304838283676175
11458	TMEM160	0.020002812951854763	0.0515325879151654	-0.0402790193882154	0.0702340520256633	FALSE	FALSE	-0.0402790193882154
9916	VPS25	0.00015438110951273749	0.0006936850224695761	-0.04024065785177177	0.04261712469962995	FALSE	FALSE	-0.04024065785177177
9251	PYCARD	1.72283502751891e-05	9.160495192373573e-05	-0.04023577515682462	0.035606124408391414	FALSE	FALSE	-0.04023577515682462
8031	DNAJC15	3.0193353142502275e-97	1.5982943040431372e-94	-0.04014072652631926	0.02739651538497598	FALSE	FALSE	-0.04014072652631926
3634	RNF130	9.249547057952337e-12	1.036342504469096e-10	-0.04013857976631601	0.030567261312342685	FALSE	FALSE	-0.04013857976631601
2683	ACAP2	0.025072532378236766	0.06299571192152628	-0.040069329541150916	0.06248781246820992	FALSE	FALSE	-0.040069329541150916
4763	TMEM140	0.0026575632003102262	0.008994315655321293	-0.04006807729247432	0.047565888648637804	FALSE	FALSE	-0.04006807729247432
10335	SS18	0.00023592748193636747	0.0010163997382781034	-0.03999565916031648	0.04069050311642116	FALSE	FALSE	-0.03999565916031648
9705	COPS3	0.00021954757029447484	0.0009519224587553357	-0.039992426423926045	0.047364346639056164	FALSE	FALSE	-0.039992426423926045
4213	CCDC28A	0.0019151680021547437	0.00674929700294243	-0.03996440400075108	0.05011815574227902	FALSE	FALSE	-0.03996440400075108
1645	UXS1	0.0004449733164771057	0.0017999371089929771	-0.03995078243735697	0.04630381196482268	FALSE	FALSE	-0.03995078243735697
6443	TMEM179B	0.03814282049424109	0.08826215171820667	-0.03993702651251686	0.08313050922627432	FALSE	FALSE	-0.03993702651251686
11820	NIPSNAP1	4.0341074240317615e-30	1.8454899736429075e-28	-0.03991803922477727	0.028720911067912417	FALSE	FALSE	-0.03991803922477727
2023	PPP1R7	0.01081509698750358	0.030683454023513308	-0.0398329823832027	0.06541804668121755	FALSE	FALSE	-0.0398329823832027
7028	EIF4EBP2	9.885173392093339e-05	0.00046109256264850924	-0.03982431875716549	0.04363973783568211	FALSE	FALSE	-0.03982431875716549
10201	SYNGR2	0.11437769926626945	0.2176084193667584	-0.03981222085256886	0.09821794355080943	FALSE	FALSE	-0.03981222085256886
10254	DCXR	0.061139554614207954	0.13072219057990175	-0.03976429681201437	0.0728352788267462	FALSE	FALSE	-0.03976429681201437
386	ARMH1	1.774703363655234e-12	2.125961351540751e-11	-0.03971554577675983	0.03136852929765987	FALSE	FALSE	-0.03971554577675983
4829	GIMAP8	3.1447141041534972e-24	9.800351949782222e-23	-0.03956282686231173	0.02874220337545047	FALSE	FALSE	-0.03956282686231173
581	DPYD	0.0001190318682396315	0.0005457400705842386	-0.03956048930905518	0.03846412205364578	FALSE	FALSE	-0.03956048930905518
2093	CAPN7	0.00011093109195072741	0.0005123114772261594	-0.03929620840648636	0.042194622194223534	FALSE	FALSE	-0.03929620840648636
8321	LGALS3	0.0004775192613684402	0.0019206921053648311	-0.039257232838234575	0.042901929178819014	FALSE	FALSE	-0.039257232838234575
4280	ACAT2	3.858262330516895e-05	0.00019392087161217378	-0.039204868151890226	0.040116974787704714	FALSE	FALSE	-0.039204868151890226
6019	PTGES2	1.1527956522131478e-12	1.397534169177999e-11	-0.03919803721597627	0.03084736288486416	FALSE	FALSE	-0.03919803721597627
11961	CYB5R3	0.00030995395661200436	0.0013001978602101482	-0.039121146191281535	0.04322396383331426	FALSE	FALSE	-0.039121146191281535
3812	FLOT1	0.02632626702275934	0.06550766320133651	-0.03905175119165839	0.06731390044220642	FALSE	FALSE	-0.03905175119165839
10468	DDRGK1	0.008240360212078673	0.024294233183616187	-0.038995034538078545	0.05674066947040462	FALSE	FALSE	-0.038995034538078545
10978	SLC44A2	0.005865220102428863	0.018023843675981015	-0.03895929976790395	0.05243057572725566	FALSE	FALSE	-0.03895929976790395
1097	CD46	0.022101943486410244	0.05624288836529525	-0.03895800452356464	0.06443739384984365	FALSE	FALSE	-0.03895800452356464
1116	NSL1	0.006315236583867372	0.019245754928663688	-0.03886928566077971	0.04509569886565103	FALSE	FALSE	-0.03886928566077971
9299	NLRC5	0.0004855545643899657	0.001948486588579793	-0.03875422389289465	0.04207191610031157	FALSE	FALSE	-0.03875422389289465
7204	1	2.6051908586868847e-13	3.363442894553898e-12	-0.0387291799270736	0.029203724049858354	FALSE	FALSE	-0.0387291799270736
2667	RTP4	0.004437282288230645	0.014144931154409707	-0.03864261252694253	0.04534797231491142	FALSE	FALSE	-0.03864261252694253
10761	RNF126	0.0022041202594396273	0.007604026723160672	-0.03853600209401003	0.04814121124710295	FALSE	FALSE	-0.03853600209401003
12055	TMEM50B	0.005125932266074032	0.016057280842794702	-0.03851834968723631	0.05023663263799835	FALSE	FALSE	-0.03851834968723631
8385	ERH	0.19048632857574968	0.3245630022942816	-0.03850003622214834	0.18327753496894655	FALSE	FALSE	-0.03850003622214834
3201	EMB	0.07666952881225747	0.1589945450801952	-0.03849144783852088	0.09815656838294995	FALSE	FALSE	-0.03849144783852088
1705	MZT2B	0.032638347040132576	0.0775832708171622	-0.038447484773394075	0.07910674328067444	FALSE	FALSE	-0.038447484773394075
7379	GABARAPL1	0.0023242080613261676	0.007957179985161574	-0.038441817407602365	0.043900303115013535	FALSE	FALSE	-0.038441817407602365
2021	MTERF4	0.01605948160234057	0.04304423954569417	-0.03844021313193728	0.07142152438062804	FALSE	FALSE	-0.03844021313193728
1656	MTLN	0.015460494861615569	0.04168762882726102	-0.03839172477330965	0.06838828286798558	FALSE	FALSE	-0.03839172477330965
1676	ACTR3	0.20897013661257427	0.3492342109393766	-0.0383890214210164	0.18751484757153533	FALSE	FALSE	-0.0383890214210164
9279	SNX20	0.0001953626741345531	0.0008571775962841791	-0.03836585885134278	0.04047616847754228	FALSE	FALSE	-0.03836585885134278
5648	1	0.09523849746687997	0.18788916182088428	-0.03831097354427172	0.10265395207966489	FALSE	FALSE	-0.03831097354427172
545	GBP3	5.263269888330175e-05	0.0002586405385335497	-0.038294057438222014	0.037777709704597075	FALSE	FALSE	-0.038294057438222014
3743	H1-3	3.4139186653338883e-10	3.233354373425213e-09	-0.03826513210613002	0.03196870651580866	FALSE	FALSE	-0.03826513210613002
8288	KLHDC2	0.027396359900187708	0.06751391331637299	-0.03824271792971054	0.05793022104520015	FALSE	FALSE	-0.03824271792971054
119	DHRS3	0.00488111138525128	0.015369795668415915	-0.03823161698704313	0.05214366314926658	FALSE	FALSE	-0.03823161698704313
3728	H1-2	5.130389920341263e-10	4.765955325999781e-09	-0.038198198608197356	0.030791377285415707	FALSE	FALSE	-0.038198198608197356
5446	CHD7	0.0006791703955276731	0.0026500105262252916	-0.038139356356542	0.04404699949035957	FALSE	FALSE	-0.038139356356542
2461	DTX3L	0.0039679134241863544	0.012851459909540789	-0.03813183211556675	0.05418115435126926	FALSE	FALSE	-0.03813183211556675
11632	ZNF524	0.00025365689285506744	0.001083538587766731	-0.03812033615024814	0.04058509578999252	FALSE	FALSE	-0.03812033615024814
1488	TIA1	0.010638867799085346	0.030233238239172913	-0.03809970360660244	0.04914213940457244	FALSE	FALSE	-0.03809970360660244
11922	GRAP2	0.02606761901135821	0.06507778938935246	-0.03805543957183662	0.05796000350670112	FALSE	FALSE	-0.03805543957183662
6036	ZDHHC12	1.4190945125006603e-05	7.649481002688086e-05	-0.03803509859252872	0.03913716615503888	FALSE	FALSE	-0.03803509859252872
5136	PRPS1	0.008880854768046386	0.025905342240862928	-0.03799553586475797	0.054507568451103536	FALSE	FALSE	-0.03799553586475797
2990	TIFA	6.058185398230455e-07	3.925354440553063e-06	-0.037963418104709344	0.03240597503978125	FALSE	FALSE	-0.037963418104709344
10734	STMN3	0.009333313316045918	0.0270494280015359	-0.037941982079616646	0.041822310110598615	FALSE	FALSE	-0.037941982079616646
12008	TYMP	0.018404859663139123	0.048117773063669524	-0.03792812941453543	0.06095780593920999	FALSE	FALSE	-0.03792812941453543
4470	TMED4	0.04538476377320113	0.10282180736731775	-0.03791244674655988	0.07885546314396244	FALSE	FALSE	-0.03791244674655988
9190	KIF22	0.0020265585425244454	0.007076027998566778	-0.037899239016419395	0.04535797951530306	FALSE	FALSE	-0.037899239016419395
9536	PRPF8	0.036525815013289116	0.08513794566546895	-0.037898279675695055	0.07350056116763523	FALSE	FALSE	-0.037898279675695055
1344	NRBP1	0.04269596322938104	0.09749541575245552	-0.0378155506461722	0.07470466509377861	FALSE	FALSE	-0.0378155506461722
11977	FAM118A	0.00016219146673410753	0.000724750147887057	-0.0378012089054276	0.033722902777035636	FALSE	FALSE	-0.0378012089054276
8977	GNPTG	0.011811236664288426	0.03298493943357949	-0.03779844643409811	0.04844027635190437	FALSE	FALSE	-0.03779844643409811
9909	MLX	0.0019428608025478897	0.00683298564238122	-0.03774666353281489	0.04700317423198208	FALSE	FALSE	-0.03774666353281489
2240	DALRD3	0.00013001049173323642	0.0005909700754713255	-0.03773686455255909	0.038582486971909406	FALSE	FALSE	-0.03773686455255909
6945	ITGB1	0.19692990620478912	0.33301454218449694	-0.037735637832557234	0.12305286894042641	FALSE	FALSE	-0.037735637832557234
2138	CRTAP	0.0128390688960252	0.0354551326256295	-0.03772113217084852	0.048955754931784196	FALSE	FALSE	-0.03772113217084852
9934	TMEM101	1.915352246436945e-09	1.6850373935816464e-08	-0.03771482927541729	0.030821226139856002	FALSE	FALSE	-0.03771482927541729
2141	PDCD6IP	0.00965947362277224	0.027851037821697223	-0.03763456040397045	0.06182557551641491	FALSE	FALSE	-0.03763456040397045
4648	GNB2	0.0036408360260316635	0.01190341292976857	-0.03744929209332849	0.05442813219979085	FALSE	FALSE	-0.03744929209332849
7613	STAT2	0.00037756340279862944	0.0015542278886681781	-0.03744344871404254	0.03879794913821426	FALSE	FALSE	-0.03744344871404254
7490	ASB8	6.097246412428357e-06	3.462150738073488e-05	-0.03738939779155106	0.03520829409721433	FALSE	FALSE	-0.03738939779155106
337	PPIE	0.0034125697070870958	0.011211539988893458	-0.03736317715536678	0.05277885995556837	FALSE	FALSE	-0.03736317715536678
2743	HAUS3	0.00014227432509679035	0.0006435789713240259	-0.037327466570252474	0.0407475765457052	FALSE	FALSE	-0.037327466570252474
8939	POLR3K	1.5612397074452975e-21	3.823617974416029e-20	-0.03727926893620359	0.027248534904180083	FALSE	FALSE	-0.03727926893620359
3088	NEK1	2.9613430386954445e-08	2.270737612783357e-07	-0.03726575838895422	0.030661318317609713	FALSE	FALSE	-0.03726575838895422
1206	TARBP1	1.1412057684265063e-84	4.7706336312532887e-82	-0.03719777284089948	0.02538791507060424	FALSE	FALSE	-0.03719777284089948
3551	ADAM19	0.0027952516910319403	0.009404953725095928	-0.037194405743063055	0.04409644071657983	FALSE	FALSE	-0.037194405743063055
9834	ZNHIT3	0.01790342832306659	0.047111626125577656	-0.03712489519259636	0.06917630367071166	FALSE	FALSE	-0.03712489519259636
8224	GMPR2	0.00046861669619648223	0.0018873887734185894	-0.03709081575543633	0.04219214959077232	FALSE	FALSE	-0.03709081575543633
5083	TAF9B	6.918201940186945e-06	3.897275191491001e-05	-0.037088659926035474	0.03209579389462097	FALSE	FALSE	-0.037088659926035474
521	IFI44	0.010104588213585874	0.028973018664451646	-0.03702879451196893	0.04736097150296193	FALSE	FALSE	-0.03702879451196893
2342	PDHB	0.011669051341996844	0.03263296641730744	-0.03702685164545996	0.05421720269609074	FALSE	FALSE	-0.03702685164545996
4315	C7orf50	0.008218636063728444	0.024236080029331045	-0.036996730496498695	0.04406112627263405	FALSE	FALSE	-0.036996730496498695
8024	NAA16	6.542136235164826e-95	3.304596565787633e-92	-0.036984869068046995	0.025242605755272148	FALSE	FALSE	-0.036984869068046995
11861	APOL2	1.4666812365136152e-05	7.888454583076555e-05	-0.036838464805656654	0.03510521859695652	FALSE	FALSE	-0.036838464805656654
1190	C1orf131	7.630875661907325e-05	0.00036363642157744697	-0.036818717703940004	0.03721066839568697	FALSE	FALSE	-0.036818717703940004
702	LIX1L	0.0004834470420799626	0.001941314505178995	-0.03680809777524923	0.04173676691252456	FALSE	FALSE	-0.03680809777524923
2038	TRNT1	0.0029040366111682814	0.009719943632576774	-0.0367387457712888	0.04741493260114726	FALSE	FALSE	-0.0367387457712888
8913	HDDC3	0.0006047602408633493	0.0023873358515097308	-0.0367293216594673	0.03853775918215522	FALSE	FALSE	-0.0367293216594673
11739	MRPL40	0.000617228176214745	0.0024294341494322576	-0.03669919513604819	0.03872823703558123	FALSE	FALSE	-0.03669919513604819
4977	WAS	0.008484758849532795	0.024923850625850758	-0.036690284284950365	0.053949562492501456	FALSE	FALSE	-0.036690284284950365
1722	DARS1	0.1441845742117567	0.2629681951510646	-0.03665479136537855	0.13074438549153886	FALSE	FALSE	-0.03665479136537855
7309	RHNO1	0.004631380326902518	0.01468258988050189	-0.036605241551327626	0.036654741319452074	FALSE	FALSE	-0.036605241551327626
4781	SLC37A3	2.8293216069161146e-28	1.1587792513731101e-26	-0.036600066284331836	0.026399653314539435	FALSE	FALSE	-0.036600066284331836
10911	AC119396.1	1.128583320493742e-92	5.472726237738254e-90	-0.03659418360432293	0.024975958356387006	FALSE	FALSE	-0.03659418360432293
2457	FAM162A	0.09946283950453899	0.1945760857372158	-0.03650137209189325	0.09188318528909886	FALSE	FALSE	-0.03650137209189325
12053	IFNAR1	0.0447835682939078	0.10161167853772117	-0.03648645797138874	0.06505768493094885	FALSE	FALSE	-0.03648645797138874
11259	TBCB	0.08900714661790037	0.17852972178173496	-0.036482357260057226	0.09761909033369968	FALSE	FALSE	-0.036482357260057226
9825	TAF15	0.15567476452859352	0.2806256748900514	-0.036464922518826014	0.1271726444482311	FALSE	FALSE	-0.036464922518826014
11802	HPS4	5.563852746903293e-10	5.148899759596078e-09	-0.03643865418432841	0.028159507728099612	FALSE	FALSE	-0.03643865418432841
7340	COPS7A	5.066405381734022e-18	9.263956627867504e-17	-0.036370532595309604	0.026855693313610013	FALSE	FALSE	-0.036370532595309604
3599	NSD1	0.00016995172866012727	0.0007574723553480599	-0.03626968190166293	0.03665062115937427	FALSE	FALSE	-0.03626968190166293
8100	RBM26	5.4448166786694865e-08	4.033535749929143e-07	-0.03624239040475414	0.031378929016028366	FALSE	FALSE	-0.03624239040475414
7681	YEATS4	0.0011433453947565916	0.004242661836741402	-0.03598571167279924	0.04391054779963882	FALSE	FALSE	-0.03598571167279924
7288	ECHS1	0.0011664356038946872	0.00431924521943085	-0.03592925836765352	0.04368379746620618	FALSE	FALSE	-0.03592925836765352
5587	TATDN1	0.00229397080543367	0.007863125251877247	-0.03585460714826338	0.04338812164019152	FALSE	FALSE	-0.03585460714826338
1539	TRABD2A	4.687406525470004e-12	5.3965269998359796e-11	-0.03582543828605054	0.027221886414455238	FALSE	FALSE	-0.03582543828605054
3942	MTCH1	0.0760718940240561	0.15794135489872105	-0.035786837922136674	0.08293918033912843	FALSE	FALSE	-0.035786837922136674
5458	SGK3	9.2982127392358e-05	0.0004364004376219729	-0.035764652160175374	0.03405144450678766	FALSE	FALSE	-0.035764652160175374
2719	ATP5ME	0.0774934815640081	0.16042579866811307	-0.035704662461771286	0.09355900176122287	FALSE	FALSE	-0.035704662461771286
876	IFI16	0.31832876930909165	0.47737502107052426	-0.03558501628134917	0.20582955659719723	FALSE	FALSE	-0.03558501628134917
3028	ELF2	0.03424421663696158	0.08081421808251611	-0.03554618582345905	0.056574518762926816	FALSE	FALSE	-0.03554618582345905
9940	TMUB2	0.00022816184345976403	0.0009857469808491517	-0.03548646484794694	0.04035089255109161	FALSE	FALSE	-0.03548646484794694
2162	SLC25A38	0.007879066448821396	0.02331411339005657	-0.035480093428178254	0.05274430078262774	FALSE	FALSE	-0.035480093428178254
5046	IGBP1	0.09391362016596091	0.18578897148693607	-0.035457061189107235	0.0892221338587477	FALSE	FALSE	-0.035457061189107235
1848	PGAP1	6.66122658776892e-05	0.00032057979326527436	-0.035410357150482304	0.03324043946315947	FALSE	FALSE	-0.035410357150482304
2929	AFF1	0.00340063080263578	0.011175344868623897	-0.03536574377595693	0.04201097001686283	FALSE	FALSE	-0.03536574377595693
6667	HIKESHI	0.007578756718693803	0.022524458862644023	-0.03535299824919064	0.04562404856534263	FALSE	FALSE	-0.03535299824919064
5733	DDX58	0.00031756261549113616	0.0013275212371031185	-0.03533664646121407	0.03519033999961363	FALSE	FALSE	-0.03533664646121407
10155	TSEN54	0.004150016263861093	0.013344999248484889	-0.03532989614216771	0.04247773899269442	FALSE	FALSE	-0.03532989614216771
8311	DDHD1	2.0535495317176088e-10	2.0044429124808835e-09	-0.03532581155420972	0.029465013733543138	FALSE	FALSE	-0.03532581155420972
10354	TPGS2	2.356317923661558e-07	1.6039102857130302e-06	-0.0353189927108259	0.03189835460858206	FALSE	FALSE	-0.0353189927108259
8278	FKBP3	4.4145966918507404e-05	0.00021960671192165174	-0.03527985456522447	0.038852263622339865	FALSE	FALSE	-0.03527985456522447
11932	RBX1	0.15364527499534836	0.27763327899368134	-0.035239288157452205	0.14195690273042624	FALSE	FALSE	-0.035239288157452205
6127	FBXW5	0.018444900580502625	0.04820935513707918	-0.03523559321768757	0.05440941998967557	FALSE	FALSE	-0.03523559321768757
11691	ZNF274	5.627658482845379e-10	5.196047508570794e-09	-0.03522876261767723	0.027216253677692495	FALSE	FALSE	-0.03522876261767723
7918	EIF2B1	4.0998450258954176e-07	2.713014260312781e-06	-0.0352151541545241	0.031091644681768102	FALSE	FALSE	-0.0352151541545241
11498	SNRNP70	0.05709795441229561	0.12345255953990719	-0.035213265032593526	0.0693326749327472	FALSE	FALSE	-0.035213265032593526
10025	COX11	1.1619009156758952e-05	6.379404348160724e-05	-0.03516802822095877	0.03244197130088927	FALSE	FALSE	-0.03516802822095877
4163	GOPC	0.03289446784654776	0.07813080597642996	-0.03516759020264485	0.05263906199563109	FALSE	FALSE	-0.03516759020264485
8335	KIAA0586	1.1392157397852021e-91	5.311812466698464e-89	-0.035128061065235604	0.02397531257405345	FALSE	FALSE	-0.035128061065235604
11658	TRAPPC2B	2.898078702994565e-10	2.7707735107573435e-09	-0.035059698297421255	0.027019119393888406	FALSE	FALSE	-0.035059698297421255
7019	HK1	0.004336444746377667	0.013843128476860098	-0.0350492204559596	0.037561433571705466	FALSE	FALSE	-0.0350492204559596
886	IGSF8	2.269662708859637e-90	1.019078556277977e-87	-0.03501253440674743	0.023896464278306464	FALSE	FALSE	-0.03501253440674743
3198	PAIP1	0.000661141030797738	0.0025854879730196705	-0.03496347098113098	0.036861316705170406	FALSE	FALSE	-0.03496347098113098
1721	MCM6	0.00016238691989369462	0.0007253561642856522	-0.03494223784182172	0.03542834139566711	FALSE	FALSE	-0.03494223784182172
1371	YIPF4	0.029251102497274663	0.07113054230465839	-0.03491802456564048	0.05158337617419961	FALSE	FALSE	-0.03491802456564048
9270	LONP2	8.015249012739745e-05	0.00038105436777036833	-0.0348659890648388	0.035618221996790114	FALSE	FALSE	-0.0348659890648388
9292	BBS2	7.835967013165738e-10	7.121096559265985e-09	-0.03475030050080821	0.026886030836495264	FALSE	FALSE	-0.03475030050080821
8048	ESD	0.05024157598068192	0.11128789066577871	-0.03473171361017766	0.0734350346479489	FALSE	FALSE	-0.03473171361017766
1140	CAPN2	0.000820490353583724	0.003131865414513692	-0.03472433447956408	0.03733094811096554	FALSE	FALSE	-0.03472433447956408
2539	SLC25A36	0.00366822779250264	0.011989734572259235	-0.034715705787502826	0.042063399081993115	FALSE	FALSE	-0.034715705787502826
11215	PEPD	0.0003116624502056952	0.001306008947059676	-0.0346701465083977	0.035888451272739916	FALSE	FALSE	-0.0346701465083977
7483	PCED1B	0.23163418212953102	0.37802681551441264	-0.0346675318346588	0.1612897002967841	FALSE	FALSE	-0.0346675318346588
2135	CCR4	2.881080602648622e-07	1.9371791539605793e-06	-0.0346654378115231	0.029277474528486908	FALSE	FALSE	-0.0346654378115231
5966	RAB14	0.049688538106946865	0.11026435062612426	-0.034617586997956674	0.07694999440321708	FALSE	FALSE	-0.034617586997956674
1481	AAK1	0.007825094534461497	0.02317137788013599	-0.0345982658220238	0.048268698147086134	FALSE	FALSE	-0.0345982658220238
6954	ZNF33B	1.7768858347855135e-20	3.9237134745181743e-19	-0.034574053553553405	0.02533730723795927	FALSE	FALSE	-0.034574053553553405
1945	ANKZF1	5.3151943002605705e-12	6.084617611148149e-11	-0.034525196036852925	0.02826491038335059	FALSE	FALSE	-0.034525196036852925
9325	CKLF	0.012107853221654826	0.033712334544354954	-0.03452377314913993	0.05109913524171004	FALSE	FALSE	-0.03452377314913993
6549	CCS	0.006842922565193579	0.02056948927791762	-0.034475776553404607	0.048337026302724434	FALSE	FALSE	-0.034475776553404607
10402	RELCH	1.4487707611676824e-10	1.4302482033905386e-09	-0.034427195485379244	0.026460026924801493	FALSE	FALSE	-0.034427195485379244
1585	CIAO1	0.0019526292240577405	0.006860412485887328	-0.034409428871376435	0.046254825278980324	FALSE	FALSE	-0.034409428871376435
3933	ETV7	2.186793342925676e-10	2.1276481297181357e-09	-0.03440658947811913	0.026462986030665055	FALSE	FALSE	-0.03440658947811913
6118	TMEM141	0.0002864527832718018	0.0012116772824857128	-0.034341221626935814	0.03845854790364089	FALSE	FALSE	-0.034341221626935814
4755	CHCHD3	1.2013825968203968e-05	6.569400641070668e-05	-0.03430738807122194	0.03192513598655135	FALSE	FALSE	-0.03430738807122194
7306	ITFG2	7.08782846346909e-05	0.00033949326140907067	-0.034287127708781624	0.034150623822764466	FALSE	FALSE	-0.034287127708781624
7809	GPN3	1.7397938066810704e-06	1.0614756073676205e-05	-0.03423301498002499	0.029491630446866007	FALSE	FALSE	-0.03423301498002499
2346	THOC7	0.098976180612363	0.19393700300043262	-0.03417422109849019	0.06203126765877738	FALSE	FALSE	-0.03417422109849019
8340	JKAMP	1.3977493077480587e-14	1.961216997433995e-13	-0.03415689955677722	0.02652897712669873	FALSE	FALSE	-0.03415689955677722
8166	METTL17	0.004099624247194191	0.013200463412678666	-0.0340898797316155	0.046141476965902053	FALSE	FALSE	-0.0340898797316155
12041	TIAM1	1.032272069527915e-82	3.9106982184021604e-80	-0.03406758916772633	0.023251528099539814	FALSE	FALSE	-0.03406758916772633
1483	GMCL1	5.4414975957967915e-05	0.00026642679868273226	-0.034003917965702214	0.030229869580314588	FALSE	FALSE	-0.034003917965702214
3976	TBCC	0.016355388194476437	0.04363476476268438	-0.033996735002799774	0.05564649899507491	FALSE	FALSE	-0.033996735002799774
11597	LENG1	1.3174796110375476e-05	7.155826758337003e-05	-0.03397159597625569	0.0328283276519933	FALSE	FALSE	-0.03397159597625569
4208	IFNGR1	0.009341936539459028	0.02706726703444518	-0.0339133905978543	0.046209921225505296	FALSE	FALSE	-0.0339133905978543
9382	ZFP90	1.7016927815455712e-12	2.0405164778117665e-11	-0.033894716036380244	0.02567729946472109	FALSE	FALSE	-0.033894716036380244
9105	PDXDC1	0.0027843941822675287	0.009376447408785904	-0.03388637319829532	0.04235080409411414	FALSE	FALSE	-0.03388637319829532
1368	DPY30	0.03053280514206832	0.07354444600383354	-0.03386735567923038	0.05650658794813678	FALSE	FALSE	-0.03386735567923038
11979	ATXN10	0.09727548243573178	0.19116075110526445	-0.03386616792404786	0.07051242922929299	FALSE	FALSE	-0.03386616792404786
6915	MLLT10	2.692150798542742e-05	0.00013864462247550408	-0.03386096813608818	0.03235602356091155	FALSE	FALSE	-0.03386096813608818
4273	SYTL3	0.18644911354799537	0.31920951892986127	-0.033810241315770415	0.10914007485282214	FALSE	FALSE	-0.033810241315770415
4559	RSBN1L	0.05928656372420085	0.12739555105639425	-0.03380492597696719	0.07051284959900868	FALSE	FALSE	-0.03380492597696719
8740	VPS13C	0.01854956068162247	0.04839172028046249	-0.03379104912682569	0.052911209142042774	FALSE	FALSE	-0.03379104912682569
3206	MOCS2	3.875530592972432e-06	2.257715395415896e-05	-0.03364238288949216	0.030488280530532014	FALSE	FALSE	-0.03364238288949216
7831	OAS3	2.2207699505720297e-09	1.9424526775457947e-08	-0.03361382033330434	0.026110369828632705	FALSE	FALSE	-0.03361382033330434
2954	DAPP1	7.543925171099785e-84	3.0485001616414233e-81	-0.03360282486437203	0.022934321026098204	FALSE	FALSE	-0.03360282486437203
12007	SCO2	0.0004345561323453567	0.0017636839613065815	-0.033597256926050346	0.036113078962361864	FALSE	FALSE	-0.033597256926050346
9986	CBX1	6.480201821769347e-06	3.667576409211475e-05	-0.03353591689511409	0.030853532034849904	FALSE	FALSE	-0.03353591689511409
9361	CENPT	0.000646824143454547	0.0025335861360579882	-0.03346045816343358	0.03184796262979859	FALSE	FALSE	-0.03346045816343358
10895	GTF2F1	0.04607339757559577	0.10412897069518037	-0.03337401807077258	0.06448574793544551	FALSE	FALSE	-0.03337401807077258
372	MED8	0.00029894288466407194	0.0012583627051328278	-0.03334313643602702	0.03605279444825969	FALSE	FALSE	-0.03334313643602702
7747	ACTR6	0.0016930890657356336	0.006047530566857126	-0.03334103233578287	0.040739522594491366	FALSE	FALSE	-0.03334103233578287
782	S100A11	0.47548991843265553	0.6288652644941128	-0.033273010510137715	0.2658639830468713	FALSE	FALSE	-0.033273010510137715
5234	BCAP31	0.13958564748428898	0.25603749458309144	-0.03320981763486131	0.10658640390293336	FALSE	FALSE	-0.03320981763486131
6133	MAN1B1	1.5025476386970554e-06	9.227651987803649e-06	-0.033208299350521664	0.028580247497916503	FALSE	FALSE	-0.033208299350521664
8210	DCAF11	0.007626688582471465	0.022650256169843598	-0.033176404630473375	0.047650066492092504	FALSE	FALSE	-0.033176404630473375
10018	LUC7L3	0.15574018158580244	0.28066570854239375	-0.03314233594222902	0.11045880090938834	FALSE	FALSE	-0.03314233594222902
12076	PIGP	9.131345686223448e-05	0.0004293999369824936	-0.03313870146511508	0.034313075123511436	FALSE	FALSE	-0.03313870146511508
12005	LMF2	0.01117586205745857	0.031478851236656655	-0.03312821724148475	0.04574127085276077	FALSE	FALSE	-0.03312821724148475
5359	EPHX2	1.0423457339247055e-86	4.512984761560431e-84	-0.03307560129923641	0.022574484775897567	FALSE	FALSE	-0.03307560129923641
3103	CDKN2AIP	0.032196301334344896	0.0766979290776701	-0.03305208804618876	0.049454011931008526	FALSE	FALSE	-0.03305208804618876
688	NBPF15	1.4771945302040535e-20	3.2798588442607586e-19	-0.03302217213433623	0.02419287209171229	FALSE	FALSE	-0.03302217213433623
6964	ZNF22	0.04536444579082097	0.10279498622843414	-0.0330024388046678	0.05763284485555216	FALSE	FALSE	-0.0330024388046678
6887	OPTN	0.11847146612433422	0.2241307090863458	-0.03299523703116292	0.09323524143552317	FALSE	FALSE	-0.03299523703116292
2060	JAGN1	0.08179345516093785	0.16786559284172162	-0.032990883720312954	0.06401799983702497	FALSE	FALSE	-0.032990883720312954
1826	SLC40A1	2.5178282869020793e-67	6.783029404914202e-65	-0.032902342214636726	0.022456233424026553	FALSE	FALSE	-0.032902342214636726
7896	CLIP1	0.0005348598591436751	0.0021329296290785436	-0.03289234572305533	0.037661251793105754	FALSE	FALSE	-0.03289234572305533
2944	GPRIN3	0.21074315956141773	0.35161565144000373	-0.03287825658182918	0.09297446356072261	FALSE	FALSE	-0.03287825658182918
1134	MIA3	0.02634741863056351	0.06551994996068132	-0.03281986309740341	0.04515792888485601	FALSE	FALSE	-0.03281986309740341
2638	KLHL24	0.006544769264848976	0.019830981476085124	-0.03273153657004076	0.04160369708848302	FALSE	FALSE	-0.03273153657004076
5116	TCEAL8	0.0004830488748279528	0.0019403583530613888	-0.03268043891213207	0.03386418253192158	FALSE	FALSE	-0.03268043891213207
8711	GNB5	2.8661223366144166e-23	7.932876960451271e-22	-0.03263155082820263	0.023747797506345026	FALSE	FALSE	-0.03263155082820263
5888	XPA	0.02744650062289911	0.06759464100696809	-0.032584343605962476	0.04477469483926325	FALSE	FALSE	-0.032584343605962476
2393	PCNP	0.1666307081125705	0.2935286362174792	-0.03257154702184671	0.09981229960892045	FALSE	FALSE	-0.03257154702184671
1011	NIBAN1	0.0626416730018653	0.13343964185584484	-0.032566924988104776	0.06706032661930512	FALSE	FALSE	-0.032566924988104776
4463	DBNL	0.057203367011636745	0.12363637337886829	-0.03254178327433177	0.07343163763607945	FALSE	FALSE	-0.03254178327433177
3424	SKP1	0.4736934046925614	0.6274656161328779	-0.032464477072768935	0.3702850186761483	FALSE	FALSE	-0.032464477072768935
11494	BAX	0.34592201105996034	0.5072859955270838	-0.032451793352267805	0.12796078640808217	FALSE	FALSE	-0.032451793352267805
12101	NDUFV3	2.4478222389243703e-12	2.8894789681090695e-11	-0.03241231997485864	0.02557384686071319	FALSE	FALSE	-0.03241231997485864
4603	ARPC1B	0.00037778388860009896	0.001554607631194501	-0.03236048131357533	0.033042374029909484	FALSE	FALSE	-0.03236048131357533
12118	PTTG1IP	3.603018950569364e-05	0.00018245362881266666	-0.03235170482392349	0.03277776314467236	FALSE	FALSE	-0.03235170482392349
6267	SPON1	5.568313829734451e-13	6.980834390679499e-12	-0.032268013766447376	0.024366841574827984	FALSE	FALSE	-0.032268013766447376
9439	KARS1	0.02658408329581372	0.06601369147790859	-0.03225304052690663	0.05548445685629508	FALSE	FALSE	-0.03225304052690663
8193	C14orf119	0.06020514276228941	0.12902014242659263	-0.03222794718325418	0.0810004290831972	FALSE	FALSE	-0.03222794718325418
420	ATPAF1	1.0612575392260082e-18	2.051933835412583e-17	-0.03216404723086827	0.023692449732601432	FALSE	FALSE	-0.03216404723086827
10981	DNM2	6.494603823444557e-05	0.00031337029053492337	-0.03212741794936703	0.03033229195386145	FALSE	FALSE	-0.03212741794936703
9649	NAA38	0.025444455896170892	0.06379796046107129	-0.0320950690876313	0.04853000296744213	FALSE	FALSE	-0.0320950690876313
7776	TCP11L2	6.841249363671972e-13	8.49758873317575e-12	-0.0320752668977218	0.02423528958234016	FALSE	FALSE	-0.0320752668977218
4119	CRYBG1	0.035020145929732856	0.0822929306272827	-0.032062997010474305	0.04964440703440395	FALSE	FALSE	-0.032062997010474305
10181	PRPSAP1	0.00034551848669862813	0.0014325309898247157	-0.032059832798421325	0.03223954913678793	FALSE	FALSE	-0.032059832798421325
7804	C12orf76	1.5113665713940266e-08	1.1998884705310926e-07	-0.03205857215215435	0.02514153038277699	FALSE	FALSE	-0.03205857215215435
4584	SAMD9	0.10982045702866333	0.2104906562147803	-0.03204752125912558	0.07392413252027523	FALSE	FALSE	-0.03204752125912558
9679	ADPRM	6.658561492681907e-06	3.7614977155537166e-05	-0.031974143786243386	0.027923785935450914	FALSE	FALSE	-0.031974143786243386
12063	ATP5PO	0.008976035246253197	0.026138956351267718	-0.03196242209369552	0.0398167639060617	FALSE	FALSE	-0.03196242209369552
1451	C2orf74	7.140752884767984e-10	6.513720633712737e-09	-0.03193911307004577	0.025882474040432854	FALSE	FALSE	-0.03193911307004577
4464	POLM	9.711821516154634e-24	2.859840539469335e-22	-0.03191956381555834	0.02320515563121787	FALSE	FALSE	-0.03191956381555834
2473	ZNF148	0.02065962603254239	0.052984270444787686	-0.03190025305263754	0.047198134155954426	FALSE	FALSE	-0.03190025305263754
6096	SARDH	1.1876438024509243e-83	4.644453489391147e-81	-0.031878631608749375	0.021757538961046	FALSE	FALSE	-0.031878631608749375
10756	GZMM	0.1696249277493286	0.297549269151369	-0.03183457449061038	0.0835591710094823	FALSE	FALSE	-0.03183457449061038
332	NDUFS5	0.28219000837903807	0.44060895048124843	-0.03177566505823203	0.21107112748867715	FALSE	FALSE	-0.03177566505823203
802	C1orf43	0.17942620432625705	0.31015351310993733	-0.03174714818493584	0.1195522016653553	FALSE	FALSE	-0.03174714818493584
9189	C16orf54	0.00012199010567601548	0.0005581526373821271	-0.031732860860576854	0.029105611366441585	FALSE	FALSE	-0.031732860860576854
3243	SGTB	0.0011246908367394972	0.004177275433147342	-0.03170552569619812	0.030347854269992182	FALSE	FALSE	-0.03170552569619812
3849	HSPA1A	0.03924862724615499	0.0905616878768818	-0.03166772175975534	0.04110179665531687	FALSE	FALSE	-0.03166772175975534
1602	COX5B	0.42661320141901526	0.5857176141321456	-0.031660544171310735	0.2346114628731448	FALSE	FALSE	-0.031660544171310735
6464	NUDT22	0.014908551116023466	0.04042414788180552	-0.03157908082660908	0.047350218863077796	FALSE	FALSE	-0.03157908082660908
6086	SURF1	0.034374083991104455	0.08105758028091019	-0.03157288138949126	0.0571641634823246	FALSE	FALSE	-0.03157288138949126
4822	ATP6V0E2	5.0786977379599396e-08	3.781882842585279e-07	-0.031568740369725956	0.02739378665984732	FALSE	FALSE	-0.031568740369725956
3356	PJA2	0.005841860478470292	0.017980094591876872	-0.03155325655669046	0.036982530053604946	FALSE	FALSE	-0.03155325655669046
1495	NAGK	0.0040448713658670825	0.013063505605596196	-0.03155097913018099	0.03592279114161103	FALSE	FALSE	-0.03155097913018099
4153	NT5DC1	0.005699988906526812	0.017596375226336784	-0.031522130384113216	0.038166132503579094	FALSE	FALSE	-0.031522130384113216
9435	TMEM170A	0.014302753002432687	0.03897331414890795	-0.031214278751839866	0.03708238929716772	FALSE	FALSE	-0.031214278751839866
9988	SKAP1	0.08025886804962984	0.1652781548503995	-0.03120945517592895	0.0635808216466704	FALSE	FALSE	-0.03120945517592895
9373	DPEP2	0.0012598091011688155	0.004633697127873043	-0.03119222197686671	0.033628784311348865	FALSE	FALSE	-0.03119222197686671
9109	MARF1	1.149387655237393e-08	9.252341662976704e-08	-0.03116321334067821	0.02563486385823404	FALSE	FALSE	-0.03116321334067821
10236	CCDC137	0.0058599223506380325	0.01801669760506844	-0.031136975237505953	0.037899433737678415	FALSE	FALSE	-0.031136975237505953
11337	PLD3	0.009128081084237884	0.02653074250400764	-0.03110418835745631	0.0455954014588841	FALSE	FALSE	-0.03110418835745631
6905	RSU1	0.043847571936602256	0.09971189543939771	-0.031098520991664595	0.04697922826600342	FALSE	FALSE	-0.031098520991664595
3035	SCOC	0.0009591439903133779	0.0035987937463847356	-0.031091737082256734	0.03345097202723024	FALSE	FALSE	-0.031091737082256734
10462	MRPS26	0.04754180858629181	0.10652696513734625	-0.031077103777174337	0.05695967639607643	FALSE	FALSE	-0.031077103777174337
248	SRSF4	0.11794619832260422	0.2233461046961779	-0.031044631302908302	0.09028275837744186	FALSE	FALSE	-0.031044631302908302
6032	SPTAN1	0.055476868285863255	0.12059280513349835	-0.03104087455687852	0.05842805333165124	FALSE	FALSE	-0.03104087455687852
1915	ATIC	0.03603787263738974	0.08421108904839548	-0.031029316785294754	0.05238341963301721	FALSE	FALSE	-0.031029316785294754
5641	PLEC	6.597775960060888e-19	1.3090808177384311e-17	-0.03101781645322915	0.02282487589417437	FALSE	FALSE	-0.03101781645322915
4720	8	0.3068578953417283	0.4684006881425047	-0.030997572550065966	0.12472015531339559	FALSE	FALSE	-0.030997572550065966
9301	PSME3IP1	0.002237928323799411	0.0077053124309628684	-0.030957570460366846	0.034329231707535865	FALSE	FALSE	-0.030957570460366846
8809	PML	0.0025405548436278906	0.00862962913121348	-0.03092212322368667	0.037724208709992435	FALSE	FALSE	-0.03092212322368667
8331	ACTR10	0.01973249653631408	0.050940599554884065	-0.030920784983684644	0.04654083023928864	FALSE	FALSE	-0.030920784983684644
6598	NADSYN1	0.00014445848697755976	0.0006529717515395068	-0.030884432150858517	0.027950945396309372	FALSE	FALSE	-0.030884432150858517
5412	VDAC3	0.05690513149724113	0.1230795556005449	-0.030831216956561075	0.06840628646061321	FALSE	FALSE	-0.030831216956561075
5252	ATP6AP1	0.07386723864172708	0.153891138349142	-0.030831163211982683	0.059873449998941	FALSE	FALSE	-0.030831163211982683
11085	TPM4	0.018206390329258037	0.04768115574888641	-0.03081186353388117	0.04875588399245697	FALSE	FALSE	-0.03081186353388117
1143	DEGS1	0.022909172542094916	0.057992879249909514	-0.030776789822020836	0.05277433278251798	FALSE	FALSE	-0.030776789822020836
4047	SMAP1	0.04787058566486254	0.10715197747694397	-0.03074785911547101	0.062355476174603595	FALSE	FALSE	-0.03074785911547101
7700	OSBPL8	0.10445149871800279	0.20221423170845543	-0.03071044751445051	0.07783810603966858	FALSE	FALSE	-0.03071044751445051
9231	PHKG2	3.779391424133823e-05	0.00019027226841683694	-0.030682275950070503	0.030204508144723943	FALSE	FALSE	-0.030682275950070503
7559	C12orf10	0.021818439194232146	0.05562669576270795	-0.03065791487629868	0.050533531108905724	FALSE	FALSE	-0.03065791487629868
3680	TMEM14C	0.07885503439875602	0.16277193632149142	-0.03056517054459199	0.06385566385869046	FALSE	FALSE	-0.03056517054459199
8013	NHLRC3	4.017550545027152e-12	4.647401265015664e-11	-0.03052846568477738	0.023179579661391274	FALSE	FALSE	-0.03052846568477738
2286	TEX264	0.0578255600148079	0.12473652385400645	-0.030516698309337877	0.04953877118026728	FALSE	FALSE	-0.030516698309337877
8994	HAGH	0.015563418951701392	0.041881315860483014	-0.030467527394564632	0.043029975188925186	FALSE	FALSE	-0.030467527394564632
2768	MRFAP1	0.1498176748513123	0.27168880661517714	-0.030452462789240617	0.10272293545329912	FALSE	FALSE	-0.030452462789240617
3533	ATOX1	0.021779644558028693	0.05555115316157834	-0.030445013790675123	0.037686173940134036	FALSE	FALSE	-0.030445013790675123
8838	PSTPIP1	0.007541152317424863	0.022434696820648248	-0.030432370378607784	0.039357626373725994	FALSE	FALSE	-0.030432370378607784
7251	PLEKHA1	0.003792660288435516	0.01235979050449026	-0.030406081218086054	0.03825427754486722	FALSE	FALSE	-0.030406081218086054
1725	ARHGAP15	0.2955474130294369	0.45613256373722005	-0.030350659808845513	0.12827525534313947	FALSE	FALSE	-0.030350659808845513
5930	GNG10	0.03187916124957566	0.07621200391019636	-0.030315779577467398	0.04078713522311085	FALSE	FALSE	-0.030315779577467398
1085	IKBKE	4.4360959432719245e-21	1.0362002142636905e-19	-0.03027406370752472	0.022138784970680357	FALSE	FALSE	-0.03027406370752472
3475	EIF4EBP3	7.311020562476885e-10	6.664022727737389e-09	-0.030268994250167647	0.023400663628769715	FALSE	FALSE	-0.030268994250167647
2323	TKT	0.11821923246266666	0.2237932159814035	-0.03020793570646074	0.07243296552606654	FALSE	FALSE	-0.03020793570646074
8227	RABGGTA	3.110131891492841e-17	5.340528175717807e-16	-0.030189328997516904	0.022344681439829473	FALSE	FALSE	-0.030189328997516904
2391	SENP7	0.0033532048878360554	0.011049443559455424	-0.03016990469917424	0.03387008125595056	FALSE	FALSE	-0.03016990469917424
2173	SEC22C	8.379562002850796e-06	4.681356228597244e-05	-0.03012048655934038	0.027646447690442867	FALSE	FALSE	-0.03012048655934038
10379	ME2	0.00034023853566781705	0.001414025288961586	-0.03011708855837138	0.03243037497124055	FALSE	FALSE	-0.03011708855837138
4356	ZDHHC4	0.002236857896715751	0.007703814852808253	-0.03009901089762112	0.026989462242678015	FALSE	FALSE	-0.03009901089762112
7267	UROS	3.03451146362306e-07	2.0358263682071038e-06	-0.030087023841217427	0.02751446450741972	FALSE	FALSE	-0.030087023841217427
2590	MFSD1	1.7553081059522579e-07	1.2173684306898868e-06	-0.030084918397358815	0.02619997723982745	FALSE	FALSE	-0.030084918397358815
3247	MAST4	4.990124982127328e-06	2.8630045034704022e-05	-0.030067033545283544	0.02452948092578892	FALSE	FALSE	-0.030067033545283544
26	MIB2	2.65500319166346e-71	8.470158866456876e-69	-0.030028291765947776	0.02049466037469281	FALSE	FALSE	-0.030028291765947776
5488	ZFAND1	0.042917400902042754	0.09792728235186605	-0.030021490389551937	0.05408096470226753	FALSE	FALSE	-0.030021490389551937
11866	EIF3D	0.3390748127565125	0.4999511410528082	-0.029829487883237128	0.15392104751084468	FALSE	FALSE	-0.029829487883237128
5757	GALT	0.008391283811555584	0.024697143395845677	-0.029820219630692976	0.0344331377628596	FALSE	FALSE	-0.029820219630692976
9847	MRPL45	0.0016594606725196636	0.0059396639306040395	-0.02981816793141276	0.031863201016054	FALSE	FALSE	-0.02981816793141276
10955	SHFL	0.19003869909548365	0.32389626471184796	-0.029796445716440113	0.1019915972277632	FALSE	FALSE	-0.029796445716440113
404	AKR1A1	0.04471050730294535	0.10146489704859725	-0.02976816531928886	0.06110057103955735	FALSE	FALSE	-0.02976816531928886
11017	ZNF44	7.608189549327398e-79	2.7127671148969427e-76	-0.029765418971332894	0.020315246617514392	FALSE	FALSE	-0.029765418971332894
1357	PPP1CB	0.21001813463106472	0.3505024567913543	-0.029727996621396715	0.09538672986671473	FALSE	FALSE	-0.029727996621396715
5793	TRMT10B	6.254282292062248e-13	7.80047985871097e-12	-0.029718162707164958	0.02335752697051996	FALSE	FALSE	-0.029718162707164958
5257	UBL4A	5.558331710405776e-14	7.537321624748236e-13	-0.029714865813184062	0.022313122882698183	FALSE	FALSE	-0.029714865813184062
5239	ARHGAP4	0.036114074019385246	0.08437288867546876	-0.029678675221803966	0.05064076981618539	FALSE	FALSE	-0.029678675221803966
2960	SLC39A8	0.09343472737672098	0.18508320261241643	-0.029663078545153845	0.05686525875847049	FALSE	FALSE	-0.029663078545153845
6123	PHPT1	0.03753640475904531	0.08710831448964515	-0.029547014440881723	0.046433098694459635	FALSE	FALSE	-0.029547014440881723
3575	DUSP1	0.18912372062901503	0.32274026818490276	-0.029544147167624372	0.07046627703098887	FALSE	FALSE	-0.029544147167624372
7241	GRK5	1.8809189640522412e-07	1.2985410365151092e-06	-0.029538646745929296	0.0234962214187324	FALSE	FALSE	-0.029538646745929296
4328	CHST12	0.003923177612102813	0.012737193945238994	-0.02952882458832406	0.03668509406035155	FALSE	FALSE	-0.02952882458832406
5662	CYHR1	3.547752326239208e-05	0.0001798051900125331	-0.029520218737708624	0.02584830307099154	FALSE	FALSE	-0.029520218737708624
931	ALDH9A1	0.01225560972167766	0.034037744938350115	-0.02949644885429914	0.042417099264632566	FALSE	FALSE	-0.02949644885429914
2819	KLF3	0.026124299430485425	0.06515738204338509	-0.029489806024409565	0.03894696886906514	FALSE	FALSE	-0.029489806024409565
10631	STK4	0.43190045920038733	0.5906293589268241	-0.029471892956430636	0.25068028080811644	FALSE	FALSE	-0.029471892956430636
6880	UPF2	0.004731943570975651	0.014962272277239912	-0.029442274319277355	0.03778591025021619	FALSE	FALSE	-0.029442274319277355
8189	HAUS4	0.008612777644403564	0.02524485091467708	-0.029430781041187664	0.028886896971691212	FALSE	FALSE	-0.029430781041187664
254	ZCCHC17	0.013757541043752545	0.03767969108045741	-0.029341919755269986	0.039711626450478696	FALSE	FALSE	-0.029341919755269986
2384	CMSS1	0.005441697931567461	0.01689797746526443	-0.029307826881965354	0.032043344854833664	FALSE	FALSE	-0.029307826881965354
1778	TLK1	0.06684352837019245	0.14097844370769713	-0.02925985447129031	0.05854132341693094	FALSE	FALSE	-0.02925985447129031
8801	HEXA	1.16417478487836e-11	1.2853634715009435e-10	-0.02925244443754415	0.0232465155477649	FALSE	FALSE	-0.02925244443754415
102	EXOSC10	0.00394401712499712	0.012787729234110746	-0.02924452920476108	0.03276193365080936	FALSE	FALSE	-0.02924452920476108
9942	UBTF	0.0007877524269739992	0.0030240413781525625	-0.029217697223997564	0.029383065934161342	FALSE	FALSE	-0.029217697223997564
11942	PMM1	1.8973328372219389e-07	1.3068957946387252e-06	-0.029164440377651868	0.025680006473737676	FALSE	FALSE	-0.029164440377651868
10362	HAUS1	3.597369002218882e-07	2.3975208583782027e-06	-0.0291591129463185	0.025673694749780197	FALSE	FALSE	-0.0291591129463185
1277	HPCAL1	0.0667982493615179	0.1409319834684444	-0.029150881964137364	0.04977064935985692	FALSE	FALSE	-0.029150881964137364
3662	ECI2	0.0022569055426774295	0.007761834296135739	-0.029146243807021906	0.03544026686993803	FALSE	FALSE	-0.029146243807021906
4618	ZKSCAN1	0.03389015518594979	0.08015028312900299	-0.029099701002132158	0.0453823248853846	FALSE	FALSE	-0.029099701002132158
5429	ATP6V1H	0.010800757373581608	0.03065018296814837	-0.02906697861557659	0.041703866777667326	FALSE	FALSE	-0.02906697861557659
6560	GRK2	4.53762248273725e-20	9.684788267292902e-19	-0.02905956253556536	0.02130987371465614	FALSE	FALSE	-0.02905956253556536
4587	BET1	0.006308980223013524	0.019231523068542356	-0.02903865790999154	0.03699787836285529	FALSE	FALSE	-0.02903865790999154
1152	TMEM63A	8.785247492343804e-72	2.9584320930467763e-69	-0.029037505088784974	0.019818436878181796	FALSE	FALSE	-0.029037505088784974
3917	SNRPC	0.14158416169243385	0.2590829875014906	-0.029030338249256053	0.08043657281065311	FALSE	FALSE	-0.029030338249256053
4980	PCSK1N	0.0030621611126659997	0.010184521033978029	-0.029011860863203977	0.03135701959337693	FALSE	FALSE	-0.029011860863203977
595	DPH5	0.00016203726222321566	0.0007243280715088656	-0.02900357076198661	0.02467883386126782	FALSE	FALSE	-0.02900357076198661
7337	ING4	0.01568625400269178	0.042183774905641624	-0.02898752531810689	0.03956651437986949	FALSE	FALSE	-0.02898752531810689
6946	CUL2	6.501335930775115e-05	0.0003135071419601699	-0.028981981564845487	0.027595300812193975	FALSE	FALSE	-0.028981981564845487
2332	APPL1	0.008097552967065404	0.023925575096206166	-0.02896074170746393	0.03962702227948196	FALSE	FALSE	-0.02896074170746393
2485	ABTB1	0.09136503098900067	0.18210162811571154	-0.028958745096376567	0.055953571556960985	FALSE	FALSE	-0.028958745096376567
7655	USP15	0.23565505091400418	0.38304359737537724	-0.02895592350601085	0.13235178795157018	FALSE	FALSE	-0.02895592350601085
4842	FASTK	0.013740225208460152	0.037643559367720326	-0.028935968144052925	0.0418646317816266	FALSE	FALSE	-0.028935968144052925
1466	CEP68	4.3288584848831974e-71	1.3456090105702308e-68	-0.02892604420765236	0.01974236352303785	FALSE	FALSE	-0.02892604420765236
8002	N4BP2L2	0.29348746920006724	0.4539357730431762	-0.0289110145363043	0.1792726545171704	FALSE	FALSE	-0.0289110145363043
6871	PRKCQ	0.0651105322922747	0.1379232890056345	-0.02885055726006818	0.05158836158213977	FALSE	FALSE	-0.02885055726006818
3202	PARP8	0.13181357531295626	0.24411487527023662	-0.02881785368411505	0.05703557182986077	FALSE	FALSE	-0.02881785368411505
8280	MIS18BP1	0.004235387291938102	0.013572720100493159	-0.02880096041951116	0.03317392603174076	FALSE	FALSE	-0.02880096041951116
4199	HBS1L	0.002307345971614534	0.007906149014664498	-0.028790325711061323	0.0364355419691807	FALSE	FALSE	-0.028790325711061323
2870	NOA1	0.0010860360506867452	0.004050187441729784	-0.028750783137507476	0.03254393195663627	FALSE	FALSE	-0.028750783137507476
6615	PLEKHB1	2.1189351342131997e-07	1.4480186376587724e-06	-0.02870667059527201	0.02285381836262107	FALSE	FALSE	-0.02870667059527201
8633	RTF1	0.1613467961330345	0.28659446293344715	-0.02862760325105591	0.0763562689948905	FALSE	FALSE	-0.02862760325105591
1491	FAM136A	0.008575132537037752	0.025146669508105627	-0.028625966728643794	0.035336399667996087	FALSE	FALSE	-0.028625966728643794
8010	SUPT20H	0.056855028837221946	0.12303704294781179	-0.02860308497439228	0.04680462883536391	FALSE	FALSE	-0.02860308497439228
2329	CCDC66	0.006156995800291068	0.018834534465538382	-0.028594405224981547	0.03841606030055435	FALSE	FALSE	-0.028594405224981547
3479	NDUFA2	0.23151852155585043	0.37795570116099847	-0.028588600810514928	0.09666522307605581	FALSE	FALSE	-0.028588600810514928
9078	CARHSP1	8.87206590392351e-05	0.0004178556913491247	-0.028586991160392008	0.028478120756218764	FALSE	FALSE	-0.028586991160392008
7862	PXN	0.00478913551219901	0.015115514140689557	-0.028559312702518776	0.034652694506863646	FALSE	FALSE	-0.028559312702518776
10082	DCAF7	0.10697353876791514	0.20630611048097922	-0.028523005552584284	0.06946881304064413	FALSE	FALSE	-0.028523005552584284
9753	POLDIP2	0.0019357731515354888	0.006810034218242812	-0.02849146017229556	0.03266533302716464	FALSE	FALSE	-0.02849146017229556
4686	SRPK2	0.06860861113361441	0.1440994789973679	-0.028488383295182464	0.05258742105529068	FALSE	FALSE	-0.028488383295182464
2386	NIT2	0.0042137875135292565	0.013528534434988129	-0.028479402576132722	0.032284788751090365	FALSE	FALSE	-0.028479402576132722
5847	SECISBP2	0.1135998313195676	0.21640018150331838	-0.028472598512507965	0.06856195783414612	FALSE	FALSE	-0.028472598512507965
7243	TIAL1	0.13998291984117825	0.25665170546451077	-0.028460188889356645	0.06741181702987041	FALSE	FALSE	-0.028460188889356645
1434	SPTBN1	2.9782155935426264e-05	0.00015259893339187347	-0.028451265945728676	0.02509093775852798	FALSE	FALSE	-0.028451265945728676
2956	DNAJB14	0.05210730242779676	0.11460392368145503	-0.028402891794330132	0.05653518968827607	FALSE	FALSE	-0.028402891794330132
2086	XPC	0.03075235502427744	0.07400246129692763	-0.028386553442498165	0.04235881965252353	FALSE	FALSE	-0.028386553442498165
11087	HSH2D	5.638608789967122e-05	0.0002751886246407867	-0.028380419170681646	0.02523946420114524	FALSE	FALSE	-0.028380419170681646
4616	TRIM4	0.03435763462423464	0.08105145866659184	-0.028305700098761287	0.04685896970540522	FALSE	FALSE	-0.028305700098761287
1756	RBMS1	0.10611826354118437	0.205048088764708	-0.028305323886712523	0.06617951383674063	FALSE	FALSE	-0.028305323886712523
829	SCAMP3	0.1387492999951436	0.2548572369456251	-0.02826345686014311	0.0742923971358989	FALSE	FALSE	-0.02826345686014311
395	UROD	0.002412715735910485	0.008225352324646459	-0.02825362428952581	0.033798223636730046	FALSE	FALSE	-0.02825362428952581
7145	HPS1	0.04118616089966668	0.09445702394753294	-0.028225475566591624	0.04839016846140671	FALSE	FALSE	-0.028225475566591624
5559	EBAG9	0.006641017278090531	0.020042084257478596	-0.028220281153089784	0.03680041345431587	FALSE	FALSE	-0.028220281153089784
329	RRAGC	4.377884374167712e-15	6.440909255829511e-14	-0.02816963814072395	0.021031105329850606	FALSE	FALSE	-0.02816963814072395
8309	STYX	0.004504970258315838	0.01431928538058807	-0.0281036903519494	0.03256494412734537	FALSE	FALSE	-0.0281036903519494
10485	PCNA	0.0008227946789131331	0.003137697355289057	-0.0280935816685606	0.026497146063043184	FALSE	FALSE	-0.0280935816685606
9675	STX8	0.02016230498256519	0.05186242802962822	-0.028063494781768058	0.035484211081317406	FALSE	FALSE	-0.028063494781768058
5361	CCDC25	0.05306496107541498	0.1162672190705324	-0.028061302002969555	0.05153604091207479	FALSE	FALSE	-0.028061302002969555
597	RNPC3	0.008394213258592097	0.02469976877036699	-0.02804335668824359	0.033246896697131885	FALSE	FALSE	-0.02804335668824359
866	MRPL24	0.026273192007576645	0.0654158773275522	-0.028040500163901916	0.03926039498555481	FALSE	FALSE	-0.028040500163901916
306	TRAPPC3	0.061833791729759516	0.13199701657684004	-0.028027819130629704	0.06486411479967609	FALSE	FALSE	-0.028027819130629704
2414	GCSAM	7.043620386133965e-66	1.8563002161109144e-63	-0.028022385553754005	0.019125605921551485	FALSE	FALSE	-0.028022385553754005
942	MPC2	0.0574473954381205	0.12400904111401972	-0.02799131043852623	0.05298683592842441	FALSE	FALSE	-0.02799131043852623
2389	TFG	0.02385934529448628	0.06017200811422034	-0.027989381008161864	0.0497321224691471	FALSE	FALSE	-0.027989381008161864
634	DRAM2	0.004121040121392127	0.01325635933024199	-0.027983619589357963	0.03269867383451474	FALSE	FALSE	-0.027983619589357963
8958	RHOT2	0.025016407093864695	0.0628677245437234	-0.027970651022591338	0.037573402545803165	FALSE	FALSE	-0.027970651022591338
1729	ORC4	1.7683510173839152e-05	9.390153037120107e-05	-0.027960076776792193	0.02482195621244796	FALSE	FALSE	-0.027960076776792193
2625	NDUFB5	0.17186729932535236	0.30026621555285293	-0.02794661107267542	0.08684685110483031	FALSE	FALSE	-0.02794661107267542
3187	OXCT1	0.0003496442111678134	0.0014491407767478297	-0.027894642752596736	0.029086444321904395	FALSE	FALSE	-0.027894642752596736
4023	MCM3	0.011726505610456277	0.03278607645654093	-0.027861858559776013	0.03676198811046878	FALSE	FALSE	-0.027861858559776013
3834	BAG6	0.022291346903141537	0.05660619993858082	-0.027845850737101174	0.03679858052464986	FALSE	FALSE	-0.027845850737101174
4255	SYNE1	0.08312478038221605	0.17016577382195291	-0.02784417390625526	0.054790636638328366	FALSE	FALSE	-0.02784417390625526
11714	USP9Y	0.06935680895785606	0.1454673649793979	-0.027843120512518724	0.044404620445954765	FALSE	FALSE	-0.027843120512518724
964	VAMP4	0.06143683667825097	0.1312420741939095	-0.02784029354769517	0.05085259530221723	FALSE	FALSE	-0.02784029354769517
8092	LMO7	2.662633439632627e-65	6.867894720992838e-63	-0.02783458587346966	0.018997430443042636	FALSE	FALSE	-0.02783458587346966
8120	TPP2	0.00636085284521249	0.019341013053050166	-0.027716065641964906	0.03436918658039217	FALSE	FALSE	-0.027716065641964906
9747	LGALS9	6.094624676204717e-71	1.8471283737407448e-68	-0.027715869474253765	0.018916405111938213	FALSE	FALSE	-0.027715869474253765
2970	PPA2	0.02536931033323573	0.06362270359325957	-0.02765342364861705	0.03773389053062444	FALSE	FALSE	-0.02765342364861705
6244	AKIP1	8.204362064015457e-07	5.229310268247076e-06	-0.027614347309280775	0.02463486109629128	FALSE	FALSE	-0.027614347309280775
4282	MRPL18	0.08709254840340781	0.1754184936097435	-0.027524597894205124	0.05731558017861389	FALSE	FALSE	-0.027524597894205124
9126	KNOP1	1.2041738976894258e-05	6.581695293818264e-05	-0.02748828637752364	0.022628695027466877	FALSE	FALSE	-0.02748828637752364
2665	ST6GAL1	4.147981736073259e-06	2.4071796355393067e-05	-0.02748512182956704	0.023674950387255214	FALSE	FALSE	-0.02748512182956704
7898	RSRC2	0.3084949454810436	0.4707217399706346	-0.02747563658328762	0.10691654936521233	FALSE	FALSE	-0.02747563658328762
5251	TAZ	0.01703675977673943	0.04522370019124417	-0.027471218778943582	0.03766824042561413	FALSE	FALSE	-0.027471218778943582
2875	YTHDC1	0.2121679703778488	0.35326360457226497	-0.027421634030916697	0.08183079532120353	FALSE	FALSE	-0.027421634030916697
9200	INO80E	0.04758484876384504	0.10659111632743781	-0.027393369757138963	0.05119786988839388	FALSE	FALSE	-0.027393369757138963
10432	HSBP1L1	1.4015456017186907e-08	1.1150430483322278e-07	-0.027380162026998483	0.022571959558904047	FALSE	FALSE	-0.027380162026998483
4370	TMEM106B	0.06678834643712679	0.1409319834684444	-0.027329918907886264	0.04422759524785372	FALSE	FALSE	-0.027329918907886264
4860	LMBR1	0.06537923929099419	0.13829916557751223	-0.027294388367109578	0.03492442941566279	FALSE	FALSE	-0.027294388367109578
3566	RARS1	0.003115706487587872	0.010342746371584824	-0.027275411156478434	0.031950985321950405	FALSE	FALSE	-0.027275411156478434
676	MAN1A2	0.006261666244352719	0.019101706059458486	-0.027251385986321576	0.033968299273352036	FALSE	FALSE	-0.027251385986321576
1762	GCA	0.02149450764438905	0.054927891267480704	-0.027245131461010902	0.03477284968378587	FALSE	FALSE	-0.027245131461010902
3902	PHF1	0.20368109928465347	0.34218763395618823	-0.0271823201722411	0.09066528113112052	FALSE	FALSE	-0.0271823201722411
7572	CBX5	9.955707035411745e-05	0.0004639226947826647	-0.027181363518745675	0.02469995735209313	FALSE	FALSE	-0.027181363518745675
2830	UBE2K	0.021930748042730236	0.05587777606599804	-0.02717263271198547	0.043859953958267445	FALSE	FALSE	-0.02717263271198547
2522	ANAPC13	0.0481914195604505	0.10773088315163958	-0.02709708395813614	0.047079486504755526	FALSE	FALSE	-0.02709708395813614
3826	NFKBIL1	3.5877805997805517e-07	2.3924457761902984e-06	-0.02708576266269731	0.023940852842400582	FALSE	FALSE	-0.02708576266269731
3673	SNRNP48	6.8314061456499545e-09	5.614721132455214e-08	-0.027064895994231983	0.02217831582904926	FALSE	FALSE	-0.027064895994231983
4269	GTF2H5	0.044329388204354496	0.10067537901861925	-0.02706224403519182	0.04817292427297326	FALSE	FALSE	-0.02706224403519182
2273	NPRL2	1.6185765894959447e-06	9.910103027504717e-06	-0.027060027071333044	0.024241044086850155	FALSE	FALSE	-0.027060027071333044
2855	FIP1L1	0.06534530736016318	0.13825151154053372	-0.02700854245245991	0.050898630950269044	FALSE	FALSE	-0.02700854245245991
4290	SFT2D1	0.026262118668393637	0.0654158773275522	-0.027007322450530353	0.03723434244075614	FALSE	FALSE	-0.027007322450530353
8127	ABHD13	0.009722854653782243	0.02801762941949183	-0.02700193321293183	0.03144262387565928	FALSE	FALSE	-0.02700193321293183
916	SDHC	0.20770886123091517	0.34774955457842627	-0.02699464410448706	0.10099423634958464	FALSE	FALSE	-0.02699464410448706
10218	SGSH	6.59747221029775e-05	0.0003177638283887152	-0.026979107218680402	0.02264504784629668	FALSE	FALSE	-0.026979107218680402
4099	CASP8AP2	5.764397816604164e-06	3.283918925314487e-05	-0.026975885231205643	0.023362971631236823	FALSE	FALSE	-0.026975885231205643
2312	GLT8D1	0.001772444707138941	0.006299427494765576	-0.02696473121576707	0.027732678828389992	FALSE	FALSE	-0.02696473121576707
4708	LRRN3	2.4958358522285696e-49	3.0562644481380755e-47	-0.026940149789223825	0.018386967353221588	FALSE	FALSE	-0.026940149789223825
6635	UVRAG	0.002169374339884506	0.0075055151605079515	-0.026936649673555878	0.02960155330055335	FALSE	FALSE	-0.026936649673555878
2221	NME6	0.00023801907393318833	0.00102468225614064	-0.026925297474984473	0.024784873680762043	FALSE	FALSE	-0.026925297474984473
9574	ARRB2	0.23648393879604895	0.3840448479604155	-0.026923454035945534	0.07655524138848174	FALSE	FALSE	-0.026923454035945534
10960	EIF3G	0.48909197807071314	0.6416950270726467	-0.026918165569431503	0.27421622808861074	FALSE	FALSE	-0.026918165569431503
10342	RNF138	0.0893394415180013	0.17894630015162297	-0.02690878714050164	0.053599346445598016	FALSE	FALSE	-0.02690878714050164
7726	NDUFA12	0.31702529487286746	0.4762451814501404	-0.026878512819491947	0.09919245330922967	FALSE	FALSE	-0.026878512819491947
635	CEPT1	8.096024097986872e-68	2.2825139567417408e-65	-0.026801413534555934	0.018292278236596588	FALSE	FALSE	-0.026801413534555934
4810	PDIA4	0.10351216174940604	0.20078104656464713	-0.026772797233789714	0.044812814323476155	FALSE	FALSE	-0.026772797233789714
382	DMAP1	0.001375568042754879	0.005016850596365042	-0.02674685741302755	0.029288715884907297	FALSE	FALSE	-0.02674685741302755
11293	YIF1B	0.001503578336067628	0.005433049230446454	-0.02673302624577769	0.02865201902160007	FALSE	FALSE	-0.02673302624577769
10206	PGS1	0.0015428116018484832	0.005554946554561676	-0.026729199631795993	0.02741373410873284	FALSE	FALSE	-0.026729199631795993
7838	SLC8B1	7.525677967697914e-09	6.168613522812834e-08	-0.02672252925780999	0.021887944115935334	FALSE	FALSE	-0.02672252925780999
10653	SLC35C2	0.026980532814895982	0.06673842059069252	-0.026702289721393803	0.03809980877616582	FALSE	FALSE	-0.026702289721393803
10655	TP53RK	0.0028221759081063207	0.009477351394452336	-0.026631846702491965	0.029111423168312698	FALSE	FALSE	-0.026631846702491965
11745	COMT	0.00046258028690682846	0.0018655558277350238	-0.026628221630679245	0.02673383244261361	FALSE	FALSE	-0.026628221630679245
1293	TTC32	0.002070410102579924	0.00720631113223555	-0.02659979612316633	0.027472183687623955	FALSE	FALSE	-0.02659979612316633
1169	GUK1	0.4485357801481309	0.6058826036077591	-0.026598600306297047	0.20942209128100248	FALSE	FALSE	-0.026598600306297047
1742	ARL6IP6	0.08097892872038885	0.16651349520872866	-0.0265928603853245	0.05282876251870532	FALSE	FALSE	-0.0265928603853245
1478	ARHGAP25	0.2628885812090535	0.41692808346380894	-0.02653744972499964	0.09260464888357349	FALSE	FALSE	-0.02653744972499964
11829	TBC1D10A	0.010865581668572193	0.030788206255517828	-0.02652645089703118	0.03402544763604248	FALSE	FALSE	-0.02652645089703118
11975	NUP50	0.012383366043084662	0.03433894400534632	-0.026481294702264013	0.04029572557676644	FALSE	FALSE	-0.026481294702264013
6187	CHID1	7.412464575961843e-72	2.567465944411012e-69	-0.026479370646357487	0.018072480198427898	FALSE	FALSE	-0.026479370646357487
5929	DNAJC25-GNG10	1.1016666976530372e-18	2.123291792630806e-17	-0.026466147128747102	0.019483134953217737	FALSE	FALSE	-0.026466147128747102
4765	CNOT4	0.013586867629819529	0.03728238937897287	-0.026451321350893328	0.03900905341727785	FALSE	FALSE	-0.026451321350893328
4477	CCM2	0.00585714950455498	0.01801274059962456	-0.02643591546749651	0.03188097113773653	FALSE	FALSE	-0.02643591546749651
2419	CD200R1	3.887481583590884e-06	2.263589780877631e-05	-0.026419369863134107	0.021486549682180927	FALSE	FALSE	-0.026419369863134107
1867	CLK1	0.27235039893296037	0.42857007869474023	-0.026417567068432585	0.1045858912493107	FALSE	FALSE	-0.026417567068432585
8161	PIP4P1	0.013523612067973095	0.03715086088829319	-0.026343103955066827	0.03856556861273621	FALSE	FALSE	-0.026343103955066827
5642	PARP10	0.022006818779611262	0.0560439562348133	-0.026324715247569106	0.037540903296810785	FALSE	FALSE	-0.026324715247569106
2820	TLR1	1.010376560381078e-05	5.6032914188013764e-05	-0.02627891982822266	0.021583941721709986	FALSE	FALSE	-0.02627891982822266
8736	BNIP2	0.2093536171385618	0.3496463921710847	-0.026239188812740816	0.07637382547573622	FALSE	FALSE	-0.026239188812740816
10165	WBP2	0.24465880119933628	0.3943098440493956	-0.026230793909595575	0.09065033731980462	FALSE	FALSE	-0.026230793909595575
908	UFC1	0.32410310551484056	0.483819966525848	-0.026205383472930593	0.1357993080477758	FALSE	FALSE	-0.026205383472930593
6481	MAP4K2	0.012511125089364718	0.034636302685172066	-0.02618302975916181	0.029055487360133643	FALSE	FALSE	-0.02618302975916181
1615	LIPT1	2.1233265858089042e-17	3.703753697807388e-16	-0.02609649225445247	0.019287543588417687	FALSE	FALSE	-0.02609649225445247
3604	RGS14	0.0008962365900114909	0.003390039369956101	-0.026086245178774302	0.027372584913193068	FALSE	FALSE	-0.026086245178774302
3711	MRS2	1.2750570614978221e-67	3.513071990122295e-65	-0.026047707628836434	0.017777865139757085	FALSE	FALSE	-0.026047707628836434
1020	AL136454.1	0.00012801242291567345	0.0005827617735661695	-0.025998410414303962	0.02519653765905146	FALSE	FALSE	-0.025998410414303962
11767	PPIL2	3.054097429621206e-07	2.047833138235502e-06	-0.02598111943981995	0.02183429502262922	FALSE	FALSE	-0.02598111943981995
3573	STK10	0.056703177684916124	0.12277417808077123	-0.025944252002655696	0.04424665009673805	FALSE	FALSE	-0.025944252002655696
6463	TRPT1	0.05549451372040574	0.120609535645837	-0.02593721415011492	0.04392355228902035	FALSE	FALSE	-0.02593721415011492
3212	GZMK	0.21239704477217505	0.35354790248154305	-0.025932737226734646	0.046104958538690406	FALSE	FALSE	-0.025932737226734646
719	PDE4DIP	6.136582262772171e-15	8.920118317936095e-14	-0.025913191331283367	0.01934090953905055	FALSE	FALSE	-0.025913191331283367
2780	SH3TC1	2.4987631163979397e-62	5.939706913743572e-60	-0.02588567041220555	0.01766727284403827	FALSE	FALSE	-0.02588567041220555
10777	SBNO2	0.01825295090490317	0.047772133812638416	-0.02585458186083318	0.031341175355542615	FALSE	FALSE	-0.02585458186083318
8646	ZNF106	0.03327115913464774	0.07880935173687663	-0.0258544004728811	0.0330195882022117	FALSE	FALSE	-0.0258544004728811
5788	GRHPR	0.0021023570442166577	0.007302829354452305	-0.025842119836717924	0.0288603316116435	FALSE	FALSE	-0.025842119836717924
841	KHDC4	6.659786957165421e-07	4.299073337684579e-06	-0.02582402840391945	0.020715666660864766	FALSE	FALSE	-0.02582402840391945
6363	NDUFS3	0.13775513668770914	0.25326137732258086	-0.025799020715688813	0.06122334793926728	FALSE	FALSE	-0.025799020715688813
5427	PCMTD1	0.09327570358426132	0.18485881225306522	-0.025787503252538844	0.04354764224439815	FALSE	FALSE	-0.025787503252538844
8159	OSGEP	0.02334881986718774	0.05897036317706604	-0.02578466285157069	0.038169195178064066	FALSE	FALSE	-0.02578466285157069
6729	C11orf1	0.028594981822056886	0.06986234676114382	-0.025760464355148508	0.03630551471580759	FALSE	FALSE	-0.025760464355148508
106	FBXO44	8.633296434574258e-07	5.4854010836658135e-06	-0.025754642473693908	0.02182483307711668	FALSE	FALSE	-0.025754642473693908
2706	BDH1	1.6214145989642575e-06	9.922468037982683e-06	-0.02575265728332946	0.022167517568099353	FALSE	FALSE	-0.02575265728332946
2523	CEP63	1.559150044031895e-08	1.2305713531118924e-07	-0.02572163389725839	0.0212425487366054	FALSE	FALSE	-0.02572163389725839
5690	CDC37L1	0.0013821659971910546	0.005037882857470582	-0.025714276264476164	0.02664794311791386	FALSE	FALSE	-0.025714276264476164
10961	DNMT1	0.15215193800959287	0.2753512475671753	-0.025708788943022073	0.06232393878809151	FALSE	FALSE	-0.025708788943022073
9918	BECN1	0.14092663311075224	0.25807455788544553	-0.02570179677337293	0.06780507747280665	FALSE	FALSE	-0.02570179677337293
184	NIPAL3	0.00018128904697053066	0.0008041592083511684	-0.025679442387796916	0.0237129189482953	FALSE	FALSE	-0.025679442387796916
9895	CNP	6.104116079679535e-05	0.0002961192446336735	-0.025678538135265428	0.02315914739878542	FALSE	FALSE	-0.025678538135265428
5691	AK3	0.0064724819666244025	0.019650863731877695	-0.025660538404153835	0.031825612041100036	FALSE	FALSE	-0.025660538404153835
4643	LRCH4	1.4718283338636128e-06	9.06194763404194e-06	-0.02563020899495129	0.022996253406260176	FALSE	FALSE	-0.02563020899495129
7220	ACSL5	0.0001083121557340194	0.0005009798794214106	-0.02560037672309889	0.02463973663290031	FALSE	FALSE	-0.02560037672309889
5678	WASHC1	0.08608914957870155	0.17417133014516425	-0.025538466999631658	0.06006083707277069	FALSE	FALSE	-0.025538466999631658
8067	TRIM13	0.00012733451071044694	0.0005801113390991162	-0.025529615267570062	0.025702841425472283	FALSE	FALSE	-0.025529615267570062
1761	IFIH1	5.930702329230618e-10	5.450940434970642e-09	-0.025520398744182615	0.020642648529900002	FALSE	FALSE	-0.025520398744182615
7704	PPP1R12A	0.19977739628732866	0.33665573744666183	-0.02550934818705745	0.08894635856098818	FALSE	FALSE	-0.02550934818705745
9088	SOCS1	8.3870133086123e-08	6.070194766585488e-07	-0.025505130245364317	0.020178155458839234	FALSE	FALSE	-0.025505130245364317
1667	CHCHD5	0.11170599342594974	0.2135643838988785	-0.025487646126301697	0.054883034072660285	FALSE	FALSE	-0.025487646126301697
3548	ITK	0.4341924535330074	0.5928274709067067	-0.0254840237417179	0.19791309766341675	FALSE	FALSE	-0.0254840237417179
9248	KAT8	0.13603763839716115	0.25075023419321646	-0.025466699176872394	0.042521316857113176	FALSE	FALSE	-0.025466699176872394
3595	RNF44	3.562827710962045e-08	2.7028886320396037e-07	-0.02545506045251742	0.021079584241394854	FALSE	FALSE	-0.02545506045251742
9898	DHX58	0.001624390673082383	0.005830432933767461	-0.025424814683315	0.025132353074890423	FALSE	FALSE	-0.025424814683315
4296	CCR6	2.043961921320854e-41	1.7573723668207598e-39	-0.025377109651917466	0.017320174176447087	FALSE	FALSE	-0.025377109651917466
9740	TMEM11	0.030457051335302576	0.07338518972507055	-0.025365358399851483	0.036254630991010124	FALSE	FALSE	-0.025365358399851483
8213	EMC9	3.4616162352781722e-68	9.991708004827925e-66	-0.02531546730772775	0.01727810255549991	FALSE	FALSE	-0.02531546730772775
10732	HELZ2	0.0144825495893869	0.0394366461527712	-0.02530454842481965	0.024175418582056504	FALSE	FALSE	-0.02530454842481965
11405	ZNF224	0.0007638882771708033	0.0029426811516179378	-0.025291896279258326	0.025617098928214562	FALSE	FALSE	-0.025291896279258326
7012	DDX50	0.036565387381653644	0.08519742287676094	-0.0252063308796107	0.04407607546577977	FALSE	FALSE	-0.0252063308796107
3218	IL6ST	0.11700802471065007	0.2218814771730347	-0.025192550769710317	0.06111406444663423	FALSE	FALSE	-0.025192550769710317
6855	WDR37	0.002113785275557453	0.007332022573843492	-0.025183433001985667	0.026678514810030036	FALSE	FALSE	-0.025183433001985667
10136	NAT9	0.0008054186731993958	0.0030826272718882247	-0.02517301864630725	0.026826499107489722	FALSE	FALSE	-0.02517301864630725
2938	HERC5	0.33496050181591197	0.495996844205973	-0.025159887502190982	0.044862967019685784	FALSE	FALSE	-0.025159887502190982
2402	CD47	0.3033932363801291	0.4650884213497596	-0.025136919756614036	0.11310625665261352	FALSE	FALSE	-0.025136919756614036
7088	ATAD1	0.05143119948951852	0.11338433013483051	-0.025126017668886686	0.03889422009070562	FALSE	FALSE	-0.025126017668886686
10198	TNRC6C	0.000185044316112629	0.000818719797165475	-0.025110432412959474	0.022622925046074	FALSE	FALSE	-0.025110432412959474
3117	UFSP2	0.02533060199690332	0.0635650772114384	-0.025109606761873886	0.03313185109936336	FALSE	FALSE	-0.025109606761873886
1058	CYB5R1	0.0005216985009128148	0.00208387180446987	-0.025099041921375964	0.02371621958902625	FALSE	FALSE	-0.025099041921375964
7761	HSP90B1	0.5217476436152264	0.6684081880531956	-0.025075242478448362	0.2551535802557251	FALSE	FALSE	-0.025075242478448362
9561	ITGAE	0.03641789533218654	0.08495173082780401	-0.02506336761385207	0.03960637959843189	FALSE	FALSE	-0.02506336761385207
6663	CREBZF	0.011141350929784835	0.0314035334391494	-0.024995216801218762	0.03165719708261254	FALSE	FALSE	-0.024995216801218762
8069	RNASEH2B	0.1448293354656442	0.26398527046308895	-0.02496790918093645	0.05817726290298092	FALSE	FALSE	-0.02496790918093645
467	OMA1	0.00431020369348542	0.013772429988435359	-0.024940483322581673	0.02642650490774539	FALSE	FALSE	-0.024940483322581673
8419	ISCA2	0.13230998141261166	0.24484718434820504	-0.024938451777518356	0.054236002994097234	FALSE	FALSE	-0.024938451777518356
1562	CHMP3	0.0020427227452831055	0.007124260023321947	-0.024931845225219195	0.02520984618609354	FALSE	FALSE	-0.024931845225219195
996	MR1	7.809544526053402e-65	1.9723980893613625e-62	-0.024869314751871506	0.016973598217429508	FALSE	FALSE	-0.024869314751871506
6325	TRIM44	0.028544929991291268	0.06977954518066122	-0.024864166021261302	0.033901204454816175	FALSE	FALSE	-0.024864166021261302
6317	FBXO3	0.01856563382003796	0.04842323123931157	-0.024851511860278286	0.03244668768219239	FALSE	FALSE	-0.024851511860278286
3687	HIVEP1	2.0772821331518035e-13	2.716601003257747e-12	-0.024821441432762877	0.01868103538807751	FALSE	FALSE	-0.024821441432762877
4029	FBXO9	0.022144709115520373	0.05631274623305778	-0.024810915892987905	0.036249135817379395	FALSE	FALSE	-0.024810915892987905
2089	CCDC174	0.10419156464342912	0.20183993898566494	-0.024798570763330658	0.055151375187036035	FALSE	FALSE	-0.024798570763330658
4134	CD164	0.4527695683795133	0.6098128516236907	-0.02478394686354948	0.1363004717891214	FALSE	FALSE	-0.02478394686354948
10032	DGKE	0.004226551714280769	0.013555155140800466	-0.024745459027346626	0.030799644731818378	FALSE	FALSE	-0.024745459027346626
8357	ZBTB25	0.08430572960355183	0.17145417882634775	-0.024725064303460328	0.04224911110085982	FALSE	FALSE	-0.024725064303460328
1230	SDCCAG8	0.002710902048966276	0.009151842255532767	-0.024699170165589795	0.024084574841655403	FALSE	FALSE	-0.024699170165589795
5950	AKNA	0.21209498707824126	0.3531905945535053	-0.024690334556901717	0.06275348572181931	FALSE	FALSE	-0.024690334556901717
5893	TRIM14	0.002207254855143875	0.0076126744264322045	-0.02468842124991087	0.025908755204470224	FALSE	FALSE	-0.02468842124991087
10743	UCKL1	5.468690805881386e-11	5.647098691626921e-10	-0.024676783869170358	0.019738255969203918	FALSE	FALSE	-0.024676783869170358
8006	SPART	0.01443007140199591	0.03930257371520925	-0.024675173211336592	0.033049161881472236	FALSE	FALSE	-0.024675173211336592
5259	FAM3A	0.0032980595760326655	0.010882519390376702	-0.024627329787649695	0.027623524629382053	FALSE	FALSE	-0.024627329787649695
6023	GOLGA2	0.0052630436978264436	0.016426351878455415	-0.024596288262783417	0.02683928628240795	FALSE	FALSE	-0.024596288262783417
2893	NAAA	0.0864555290040787	0.17468339635274102	-0.024593124050730435	0.04410645397592695	FALSE	FALSE	-0.024593124050730435
9491	SNAI3	1.6815404161316502e-50	2.1458225752383154e-48	-0.024587741531204212	0.016781421200729254	FALSE	FALSE	-0.024587741531204212
1868	PPIL3	6.917969184864114e-05	0.00033227630914464207	-0.024576383622271353	0.020641287336140807	FALSE	FALSE	-0.024576383622271353
3275	ANKRA2	0.003015982078603068	0.010050233847967287	-0.024536184357150246	0.02759995365525794	FALSE	FALSE	-0.024536184357150246
2952	ADH5	0.22416598974412683	0.36859023887347486	-0.024486115907917813	0.08220661277878633	FALSE	FALSE	-0.024486115907917813
9193	PAGR1	0.015884318990164684	0.04265963649042234	-0.02448364365731166	0.0331249670893631	FALSE	FALSE	-0.02448364365731166
2627	TTC14	0.2369542499632591	0.384654040212184	-0.024442770905442543	0.05114714926074092	FALSE	FALSE	-0.024442770905442543
371	ELOVL1	0.055909270742384595	0.12131521195810424	-0.024441384295319963	0.04298471023737241	FALSE	FALSE	-0.024441384295319963
5787	ZCCHC7	0.04906718730407127	0.10927363796800843	-0.02439990422971499	0.03879388688776865	FALSE	FALSE	-0.02439990422971499
2279	HEMK1	1.6248120395269645e-63	4.019917623507222e-61	-0.024399245858629653	0.016652770699341235	FALSE	FALSE	-0.024399245858629653
8738	ICE2	0.00387194586289587	0.012584343082007142	-0.024390222143917197	0.029356199720922245	FALSE	FALSE	-0.024390222143917197
9926	NBR1	0.016290807241616963	0.04351993305203227	-0.024381074816674432	0.034617045795884094	FALSE	FALSE	-0.024381074816674432
2210	SETD2	0.1279135228298706	0.2385367615067804	-0.02437118850147874	0.05426075942231758	FALSE	FALSE	-0.02437118850147874
108	MAD2L2	0.03403555363503617	0.08038437886568157	-0.02436688624797825	0.03480029099105065	FALSE	FALSE	-0.02436688624797825
2507	ASTE1	0.004212181334515491	0.013526960084326174	-0.024355951241696632	0.024389588087467395	FALSE	FALSE	-0.024355951241696632
3530	CCDC69	0.018545677698601597	0.04839172028046249	-0.0243411734980598	0.031910197397676955	FALSE	FALSE	-0.0243411734980598
6272	CYP2R1	6.736262766675917e-16	1.04697068615913e-14	-0.024336838326005042	0.018086559199374946	FALSE	FALSE	-0.024336838326005042
7344	CD4	0.0514077092215244	0.11335315731039293	-0.0243367812223905	0.044647384171123246	FALSE	FALSE	-0.0243367812223905
7303	DCP1B	4.221731711166018e-09	3.5790247226899044e-08	-0.024322720297068005	0.019881921158331303	FALSE	FALSE	-0.024322720297068005
834	ASH1L	0.22659805780857234	0.37172506831032776	-0.02431596057272042	0.0726321912218104	FALSE	FALSE	-0.02431596057272042
7351	ENO2	0.04185883316407111	0.09581847327190975	-0.024296806004980576	0.04119639119529626	FALSE	FALSE	-0.024296806004980576
6245	TMEM9B	0.16889841165839642	0.29661820143919165	-0.02429523666329145	0.07124872705504831	FALSE	FALSE	-0.02429523666329145
7547	KRT1	5.63751091295403e-29	2.4149662472700247e-27	-0.02428044346808833	0.016571686678151353	FALSE	FALSE	-0.02428044346808833
4593	SDHAF3	7.612592198936814e-07	4.875195733106761e-06	-0.024233450552354527	0.02157391582479094	FALSE	FALSE	-0.024233450552354527
7047	MRPS16	0.11712729935070806	0.2220381939059631	-0.024215748431845797	0.05200072180718298	FALSE	FALSE	-0.024215748431845797
7741	TMPO	0.09137376918484477	0.18210162811571154	-0.024198593162422233	0.04730776119202278	FALSE	FALSE	-0.024198593162422233
1256	TMEM18	0.03766833776445807	0.08739413787586495	-0.02419130808482084	0.037225221270268276	FALSE	FALSE	-0.02419130808482084
699	PEX11B	0.07340218649276575	0.1530537851482283	-0.024183464063604145	0.0427798838935865	FALSE	FALSE	-0.024183464063604145
7412	H2AJ	0.03742951460544251	0.0869320604723993	-0.024175249204796526	0.03443724696911095	FALSE	FALSE	-0.024175249204796526
10975	ATG4D	2.1047482966704942e-05	0.00011060192284584483	-0.02416752274984507	0.01999631953280332	FALSE	FALSE	-0.02416752274984507
4030	ELOVL5	0.2795375778749534	0.4373253396022791	-0.024111440954097504	0.08440021895736184	FALSE	FALSE	-0.024111440954097504
8055	RCBTB2	6.4593501764410535e-06	3.657482587061882e-05	-0.02411093743457867	0.019695152341714914	FALSE	FALSE	-0.02411093743457867
8185	LRP10	0.2617530168443232	0.41539885105429125	-0.024092211143947904	0.0773709198917812	FALSE	FALSE	-0.024092211143947904
87	PIK3CD	0.0936935835216438	0.18550503234246085	-0.024050602091354786	0.04102704284218569	FALSE	FALSE	-0.024050602091354786
11761	THAP7	0.17398200345817827	0.30290661096188276	-0.02402604081902844	0.07197019113098566	FALSE	FALSE	-0.02402604081902844
11810	HSCB	4.3806621792775885e-05	0.00021827689107843076	-0.023976910548592606	0.02001279346149126	FALSE	FALSE	-0.023976910548592606
5396	NSD3	0.4768651090268188	0.6299483182665494	-0.023961891290256613	0.17356584302247818	FALSE	FALSE	-0.023961891290256613
6152	EHMT1	0.004698777681617807	0.014872919538969366	-0.023891934659789244	0.027306159734000458	FALSE	FALSE	-0.023891934659789244
4158	RWDD1	0.39974203550429044	0.5590117310437782	-0.02387755529783976	0.1453772745729724	FALSE	FALSE	-0.02387755529783976
2194	EXOSC7	0.04223475608763036	0.09653317270934066	-0.02386048333251271	0.03729353745089551	FALSE	FALSE	-0.02386048333251271
3327	FAM172A	1.604629342464199e-15	2.4195176018275482e-14	-0.023843038514173045	0.01774953505176557	FALSE	FALSE	-0.023843038514173045
9943	SLC25A39	0.07219189161220527	0.15078950758352247	-0.023843019031763377	0.039549386467895666	FALSE	FALSE	-0.023843019031763377
148	AKR7A2	0.06404093387449852	0.13603789054854487	-0.023839939467421363	0.035475378420218216	FALSE	FALSE	-0.023839939467421363
913	NDUFS2	0.22832203915610547	0.3737440022535061	-0.023809009462555254	0.0814590926704487	FALSE	FALSE	-0.023809009462555254
2879	GRSF1	0.21594086326719875	0.3579683038368818	-0.023806596330985336	0.07469352176668512	FALSE	FALSE	-0.023806596330985336
11231	LSR	5.572534324860117e-57	1.0082960241832716e-54	-0.023788127006620023	0.016235674934516123	FALSE	FALSE	-0.023788127006620023
1271	IAH1	0.10626057350405946	0.20525763744259284	-0.023736110316420783	0.05632205608892525	FALSE	FALSE	-0.023736110316420783
11305	ECH1	0.001610967757712409	0.005793462511642698	-0.023721952650857178	0.025667506189592015	FALSE	FALSE	-0.023721952650857178
11856	TOM1	0.03546310646519375	0.08310830073024239	-0.02371232565325224	0.03319178042149044	FALSE	FALSE	-0.02371232565325224
3338	CAST	0.3041457873296012	0.46555227437730173	-0.023705196434928192	0.1045836026459607	FALSE	FALSE	-0.023705196434928192
9059	NMRAL1	0.01174440077881097	0.0328285383079376	-0.023642637745676844	0.028486362352030718	FALSE	FALSE	-0.023642637745676844
8571	HERC2	1.077712467889114e-08	8.692686791896027e-08	-0.02362057290901693	0.018464862039506737	FALSE	FALSE	-0.02362057290901693
3071	CTSO	5.074170244249434e-60	1.0791958924743137e-57	-0.023610740338399633	0.016114606458543148	FALSE	FALSE	-0.023610740338399633
6228	APBB1	0.001830729026562637	0.006491350684123677	-0.02360685729261062	0.0257338576720119	FALSE	FALSE	-0.02360685729261062
5525	CPQ	5.847938334888761e-16	9.195143506336763e-15	-0.02354512123131233	0.017489500610637664	FALSE	FALSE	-0.02354512123131233
10785	GAMT	3.3246994668963643e-62	7.751025314843198e-60	-0.023522588480916765	0.016054441784688525	FALSE	FALSE	-0.023522588480916765
8580	KLF13	0.0017475387905905241	0.006221853967203796	-0.02352253473633837	0.020937962661444806	FALSE	FALSE	-0.02352253473633837
6900	RPP38	0.028306642437905177	0.06933954865118701	-0.02352224182838612	0.036934630539159435	FALSE	FALSE	-0.02352224182838612
5311	ASAH1	0.04500068129208734	0.10204699949569301	-0.02352112662838443	0.03426498388797353	FALSE	FALSE	-0.02352112662838443
11169	ZNF506	0.025309537638709273	0.06352620899317854	-0.02350525854161342	0.03374214797187569	FALSE	FALSE	-0.02350525854161342
9785	SSH2	0.17808251612729967	0.308325384606006	-0.02350223540907872	0.05493076334936353	FALSE	FALSE	-0.02350223540907872
5331	SORBS3	2.828198693590438e-10	2.713396315292615e-09	-0.023449793128999318	0.0180371374924557	FALSE	FALSE	-0.023449793128999318
1191	GNPAT	0.10768838110805522	0.20725611115620787	-0.023448850919359335	0.04067802398530703	FALSE	FALSE	-0.023448850919359335
2810	SMIM20	0.06391370743919776	0.13581522792031456	-0.02340548441905271	0.03489772873546177	FALSE	FALSE	-0.02340548441905271
5419	FNTA	0.18766806583638046	0.3206679407087612	-0.023401346086516325	0.06649451159373888	FALSE	FALSE	-0.023401346086516325
10908	ADGRE1	1.3428862260895607e-60	3.014779577571064e-58	-0.02339269320939479	0.015965786742474626	FALSE	FALSE	-0.02339269320939479
6351	ARHGAP1	2.0898769107978893e-08	1.6251172411547666e-07	-0.02339116484794669	0.019359708234654584	FALSE	FALSE	-0.02339116484794669
3020	ABHD18	0.002186426073821251	0.007556043196664946	-0.023320127279646365	0.024183952868178236	FALSE	FALSE	-0.023320127279646365
5629	NAPRT	4.190097765278274e-15	6.172120924479772e-14	-0.023306992776493948	0.01738367756561003	FALSE	FALSE	-0.023306992776493948
11863	MYH9	0.4154496205660456	0.5744244996731404	-0.023302886018897368	0.13250432773989257	FALSE	FALSE	-0.023302886018897368
3311	ZCCHC9	0.0004763031041645114	0.0019164362866864826	-0.023299382544193267	0.023207199353890703	FALSE	FALSE	-0.023299382544193267
10329	RMC1	0.011527054557316663	0.03230293166859684	-0.02329856898563782	0.02658077315876673	FALSE	FALSE	-0.02329856898563782
6343	PEX16	0.10881497504292419	0.20885295964616893	-0.02329545851816323	0.05342442856694295	FALSE	FALSE	-0.02329545851816323
217	GPATCH3	0.00020366357596960708	0.0008884539515939355	-0.02326145701064187	0.021485559330133602	FALSE	FALSE	-0.02326145701064187
8412	COQ6	0.0005641045110676124	0.0022392400090611216	-0.023235581011566545	0.021618978271805523	FALSE	FALSE	-0.023235581011566545
2335	DENND6A	1.4799937773404564e-05	7.94947477301655e-05	-0.023227610690590622	0.019142816012505937	FALSE	FALSE	-0.023227610690590622
3292	AGGF1	0.05646010743283733	0.12235714737366589	-0.023201883832720344	0.04316950214690921	FALSE	FALSE	-0.023201883832720344
1130	IARS2	0.055898279545645316	0.12131307607086612	-0.02319898699994487	0.03729295084023764	FALSE	FALSE	-0.02319898699994487
3090	HPF1	0.0010615973035923688	0.003966022838659564	-0.02318538827799657	0.023480857118709172	FALSE	FALSE	-0.02318538827799657
11563	ZNF766	0.07807937498968237	0.16144572113251227	-0.023180154899675395	0.03953969489379631	FALSE	FALSE	-0.023180154899675395
2260	UBA7	0.0005384587581716506	0.0021458696664414596	-0.02316398853049429	0.021442965354564865	FALSE	FALSE	-0.02316398853049429
5722	HACD4	2.561957481172647e-05	0.00013255915725247973	-0.023162362085190624	0.02044352265577747	FALSE	FALSE	-0.023162362085190624
811	PYGO2	5.181002365375552e-13	6.515486688324462e-12	-0.023153536217707382	0.017457412644026993	FALSE	FALSE	-0.023153536217707382
8836	SCAPER	1.5196187662866136e-05	8.133482694787027e-05	-0.023153521102044706	0.019092249001688787	FALSE	FALSE	-0.023153521102044706
4828	AC073111.4	0.0004860743087003731	0.001949926818125289	-0.02315069010637777	0.0212853779984975	FALSE	FALSE	-0.02315069010637777
2105	TBC1D5	1.9589799352663307e-05	0.00010325527719666838	-0.023141018433592044	0.019129765261757175	FALSE	FALSE	-0.023141018433592044
2098	HACL1	0.019018554561132342	0.04942378069552141	-0.023074605922166185	0.03154726834969381	FALSE	FALSE	-0.023074605922166185
6836	NFRKB	0.00018594763825599173	0.000822116418153679	-0.023071821953005344	0.02104392391842493	FALSE	FALSE	-0.023071821953005344
11721	EIF1AY	0.204064271480048	0.3426414353396983	-0.023071418868667384	0.07067126953547315	FALSE	FALSE	-0.023071418868667384
3600	RAB24	0.0016421188156290228	0.0058880231889590785	-0.02301362732351964	0.022469952535988942	FALSE	FALSE	-0.02301362732351964
967	PIGC	0.13895538248418426	0.25511980945869545	-0.023012047232914837	0.052477653944349875	FALSE	FALSE	-0.023012047232914837
11002	ACP5	1.0094555248776367e-59	2.074174462388405e-57	-0.022989950149507887	0.01569090989316924	FALSE	FALSE	-0.022989950149507887
3358	SLC25A46	0.009803975451362154	0.0282279503442786	-0.022986669042996895	0.02754806883481443	FALSE	FALSE	-0.022986669042996895
7184	FBXL15	0.26075804138011943	0.4141636912504124	-0.02297474580828005	0.04108710385755685	FALSE	FALSE	-0.02297474580828005
6387	FAM111A	0.00028397218004234644	0.0012024431500710325	-0.022961654300790346	0.020908606556065842	FALSE	FALSE	-0.022961654300790346
6440	POLR2G	0.2071892790619475	0.3470713873245806	-0.022952390750896803	0.07133296237174092	FALSE	FALSE	-0.022952390750896803
4187	L3MBTL3	8.497186373307282e-13	1.0436817670071347e-11	-0.022945998841007606	0.01731576595684048	FALSE	FALSE	-0.022945998841007606
10135	SLC9A3R1	0.22923309573981684	0.3749315730779546	-0.02292571194218171	0.06452502477358985	FALSE	FALSE	-0.02292571194218171
8417	ABCD4	1.2335875487701432e-05	6.733355179531943e-05	-0.022921465448681302	0.020074835315337925	FALSE	FALSE	-0.022921465448681302
10039	VEZF1	0.08732530675505616	0.17582539342161532	-0.02290100824672262	0.038654848844182285	FALSE	FALSE	-0.02290100824672262
10723	OGFR	0.411949122978469	0.571468041866115	-0.022885559367663084	0.08478718653967614	FALSE	FALSE	-0.022885559367663084
9502	SPG7	0.12806496296622072	0.2387041122446946	-0.02287279503029436	0.04837946788654914	FALSE	FALSE	-0.02287279503029436
11562	PPP2R1A	0.3057019201027179	0.4672833662092106	-0.02286866207221581	0.11180159942252195	FALSE	FALSE	-0.02286866207221581
959	SCYL3	0.002916873413595242	0.009760214295615546	-0.022863520059677907	0.02271660045778621	FALSE	FALSE	-0.022863520059677907
7622	PRIM1	3.468312623013734e-06	2.040094804890611e-05	-0.022834656533851073	0.01854798349110241	FALSE	FALSE	-0.022834656533851073
2674	MB21D2	1.1207373935544236e-57	2.1566189558825834e-55	-0.022821947284675202	0.015576245972771812	FALSE	FALSE	-0.022821947284675202
5582	FBXO32	0.006889590909850429	0.020694378245816835	-0.022784424835461763	0.02317591501341066	FALSE	FALSE	-0.022784424835461763
2148	PLCD1	9.385853576996192e-07	5.935560924044071e-06	-0.022783423842689162	0.0193698803805459	FALSE	FALSE	-0.022783423842689162
6782	CCDC84	0.0001867080565426662	0.0008248767381438566	-0.022770586278332377	0.020697747629523873	FALSE	FALSE	-0.022770586278332377
331	AKIRIN1	0.21563491319756836	0.3576117719143805	-0.022767509401219282	0.0605069179363784	FALSE	FALSE	-0.022767509401219282
12083	BRWD1	0.05440447492078276	0.11870868420890017	-0.02276324745615259	0.037687842827317776	FALSE	FALSE	-0.02276324745615259
11946	MEI1	0.035038501986587506	0.08232010844639541	-0.022755475990116725	0.03475913950086836	FALSE	FALSE	-0.022755475990116725
11228	FXYD1	1.0444032736575928e-53	1.582662610818875e-51	-0.022751652063363947	0.015528268661975474	FALSE	FALSE	-0.022751652063363947
10641	ACOT8	0.002487530740477659	0.008461373503594462	-0.02274250809515733	0.02249217586463779	FALSE	FALSE	-0.02274250809515733
3632	MRNIP	3.799365615718159e-06	2.2186757880226994e-05	-0.02271018946474695	0.018463033260533016	FALSE	FALSE	-0.02271018946474695
11333	ZNF780A	4.609652687950058e-09	3.886148785536756e-08	-0.022657159689244973	0.018538309817413164	FALSE	FALSE	-0.022657159689244973
10322	ABHD3	0.004535954359162172	0.014410213494791147	-0.022656080766833703	0.02426043610858263	FALSE	FALSE	-0.022656080766833703
3157	RETREG1	5.02795208974964e-60	1.0791958924743137e-57	-0.02265310062996172	0.015461006155910834	FALSE	FALSE	-0.02265310062996172
4161	KPNA5	0.016856039727540607	0.04482249827088721	-0.022611936313754813	0.026431304437549954	FALSE	FALSE	-0.022611936313754813
11713	PRKY	0.14785812105185855	0.2685771653448728	-0.022595838468911163	0.0557740264302617	FALSE	FALSE	-0.022595838468911163
4468	NUDCD3	0.0013257749973854883	0.004854234458865682	-0.022575329537795775	0.02330137703399561	FALSE	FALSE	-0.022575329537795775
4055	MTO1	0.0017701057671420035	0.006294805577900414	-0.022564138572959552	0.023306925665926848	FALSE	FALSE	-0.022564138572959552
5245	MECP2	0.0654872831178327	0.13847938831981263	-0.02251673451120103	0.03560661544979902	FALSE	FALSE	-0.02251673451120103
8371	ATP6V1D	8.559135810534541e-05	0.00040453178725579047	-0.022499001487559723	0.02012191407984866	FALSE	FALSE	-0.022499001487559723
2151	MYD88	0.07302357762256548	0.15234294123530567	-0.02248614578440773	0.041598690241161924	FALSE	FALSE	-0.02248614578440773
1599	FAHD2B	1.152369749703834e-08	9.270191423795342e-08	-0.022461347028225602	0.01755995744046216	FALSE	FALSE	-0.022461347028225602
9199	HIRIP3	1.8823621851357966e-60	4.14906850370932e-58	-0.02243999128409688	0.01531555653459319	FALSE	FALSE	-0.02243999128409688
4001	POLH	5.672288406597097e-60	1.185606075054769e-57	-0.02242791622094607	0.015307315162749338	FALSE	FALSE	-0.02242791622094607
7952	MPHOSPH8	0.34062054524312135	0.5017427545543572	-0.022360066377951772	0.15573419382101528	FALSE	FALSE	-0.022360066377951772
19	CCNL2	0.11958216883355945	0.2258795002756686	-0.022356812143729976	0.044861564873840014	FALSE	FALSE	-0.022356812143729976
10580	ERGIC3	0.3245262332498239	0.4841563078319855	-0.022356658971681553	0.09884689398512231	FALSE	FALSE	-0.022356658971681553
6099	BRD3	0.001987556431412269	0.006959892148472252	-0.02235588639336713	0.022945699344371826	FALSE	FALSE	-0.02235588639336713
6217	RRM1	0.004527709374674605	0.014387790497819197	-0.022351230769263694	0.025550013625162758	FALSE	FALSE	-0.022351230769263694
11263	ZFP14	4.48976039225278e-08	3.3744181794966185e-07	-0.022341218154308774	0.017591687454656536	FALSE	FALSE	-0.022341218154308774
7835	DDX54	0.07573315061610927	0.15731888021231882	-0.02231848419764785	0.04696080106422943	FALSE	FALSE	-0.02231848419764785
1888	NBEAL1	0.048358912295009326	0.10802562995253327	-0.022307582109920496	0.03717800666621808	FALSE	FALSE	-0.022307582109920496
12134	DIP2A	0.000689550869730312	0.0026861906149551963	-0.022302402476177714	0.023681932911892384	FALSE	FALSE	-0.022302402476177714
3948	CMTR1	2.9341796350983533e-58	5.831321264966776e-56	-0.022253169755139315	0.015188048655806424	FALSE	FALSE	-0.022253169755139315
7329	MRPL51	0.24758853890043073	0.3978152229410102	-0.022246375096815776	0.09477180955938688	FALSE	FALSE	-0.022246375096815776
1265	RNF144A	1.2672860059373626e-57	2.4005169140591636e-55	-0.02222350812232332	0.015167804244453926	FALSE	FALSE	-0.02222350812232332
5341	CHMP7	0.0763866435433269	0.15856768487598494	-0.022216487736770523	0.03799182639145929	FALSE	FALSE	-0.022216487736770523
1600	ANKRD36	0.04194469655594474	0.09599689566692808	-0.022199899472649023	0.03615282327002676	FALSE	FALSE	-0.022199899472649023
5152	PGRMC1	0.004281357741929441	0.013705545261529077	-0.022184544646601675	0.026389542733494704	FALSE	FALSE	-0.022184544646601675
7957	CRYL1	5.274634917485443e-08	3.920564016227837e-07	-0.02217628947936026	0.017479121704814218	FALSE	FALSE	-0.02217628947936026
8307	ERO1A	0.0014537084045822038	0.005271704154576744	-0.02214100750725865	0.02102865551879498	FALSE	FALSE	-0.02214100750725865
2937	HERC6	0.01955562227568226	0.05057013840616383	-0.022125151513017773	0.027604864914641862	FALSE	FALSE	-0.022125151513017773
8251	ARHGAP5	0.0002979546203451076	0.0012546383683375267	-0.02211929066674384	0.02053800312261924	FALSE	FALSE	-0.02211929066674384
2892	USO1	0.08912100176256879	0.1786989587111514	-0.022091321988147276	0.040878383749994286	FALSE	FALSE	-0.022091321988147276
541	PKN2	0.005042374441686342	0.015824153599938783	-0.02207017887100683	0.02385446967490569	FALSE	FALSE	-0.02207017887100683
3162	ZFR	0.06974358534190747	0.14617937155946478	-0.022069396887391186	0.03983340105913001	FALSE	FALSE	-0.022069396887391186
7506	LMBR1L	0.03494071810845041	0.08215757552538917	-0.02205564768062338	0.029488013798409977	FALSE	FALSE	-0.02205564768062338
3220	MAP3K1	8.725071391979771e-61	1.9957366129239765e-58	-0.02205222952543748	0.015050904598613603	FALSE	FALSE	-0.02205222952543748
7472	PUS7L	0.0005721330386254964	0.0022681389232363943	-0.022030223807813804	0.02084911992461782	FALSE	FALSE	-0.022030223807813804
2420	GTPBP8	0.14781532088035762	0.26853965758018516	-0.022026452282024957	0.04155450977998414	FALSE	FALSE	-0.022026452282024957
6867	IL15RA	6.806592539016668e-08	4.973859032579811e-07	-0.02202044901261828	0.017372758763378685	FALSE	FALSE	-0.02202044901261828
633	LRIF1	0.016024861845641124	0.04296094651806885	-0.022013681226583936	0.026331066125088752	FALSE	FALSE	-0.022013681226583936
2244	QARS1	0.10999530937292888	0.21075099756228025	-0.021999179595718604	0.03143237770927202	FALSE	FALSE	-0.021999179595718604
1153	PYCR2	0.01318534718733223	0.036328628170915596	-0.0219592003474653	0.025324736840805318	FALSE	FALSE	-0.0219592003474653
10614	PLCG1	7.035541911329249e-06	3.9578596097932475e-05	-0.021953769457818524	0.017946767757871258	FALSE	FALSE	-0.021953769457818524
3563	NUDCD2	0.21412016367033182	0.35568357689441393	-0.02195328978745635	0.06723333394617133	FALSE	FALSE	-0.02195328978745635
2829	SMIM14	0.005180328514342277	0.016202560004997785	-0.021939834832255256	0.02228836182259764	FALSE	FALSE	-0.021939834832255256
7428	CMAS	0.046392714122925505	0.10469450359497877	-0.02192822600332202	0.03123407889851148	FALSE	FALSE	-0.02192822600332202
9094	RSL1D1	0.522514789586803	0.6691081434626399	-0.021927143050067367	0.1864341173456214	FALSE	FALSE	-0.021927143050067367
4797	CASP2	9.475137385123583e-57	1.689221919409606e-54	-0.021877309733365408	0.014931519794467189	FALSE	FALSE	-0.021877309733365408
7854	TAOK3	0.1456046554326761	0.26523895384077123	-0.021870850978656833	0.0527899265816937	FALSE	FALSE	-0.021870850978656833
5843	CTSL	3.514838347370071e-08	2.668151865069967e-07	-0.021854261706824488	0.017145614607458042	FALSE	FALSE	-0.021854261706824488
7004	HERC4	0.022420641381660816	0.05685116826393517	-0.021851736719350784	0.03206033477277733	FALSE	FALSE	-0.021851736719350784
4550	YWHAG	0.0013925836865120345	0.005068235374237584	-0.021843316287530806	0.0222813286784213	FALSE	FALSE	-0.021843316287530806
8152	CDC16	0.00011413762690508119	0.0005261180421940302	-0.02182244861135463	0.019717474282007718	FALSE	FALSE	-0.02182244861135463
1660	TMEM87B	0.06172734003983796	0.1318161957553207	-0.0218131561737502	0.03422863680652793	FALSE	FALSE	-0.0218131561737502
10179	UBALD2	0.02392973309573991	0.060324423855199615	-0.021810227094227693	0.030864009975520832	FALSE	FALSE	-0.021810227094227693
11738	C22orf39	0.07017457865273626	0.146981067209247	-0.021794240769384212	0.03804509986854824	FALSE	FALSE	-0.021794240769384212
8471	DGLUCY	0.015993511265547846	0.04289587103368065	-0.0217921420435979	0.023379715992202094	FALSE	FALSE	-0.0217921420435979
10271	FN3KRP	0.000746021115555411	0.002884852945415709	-0.02173973100255469	0.020664590798091943	FALSE	FALSE	-0.02173973100255469
6929	ANKRD26	0.0005751804098607199	0.0022787294473011464	-0.02172564454855746	0.02054396670286407	FALSE	FALSE	-0.02172564454855746
9510	ZNF276	9.709502928212916e-57	1.7059174492568866e-54	-0.021716692717218603	0.014821896802191011	FALSE	FALSE	-0.021716692717218603
4451	MPLKIP	0.19736766876240902	0.3335686948845232	-0.02170172216490678	0.04844908739224969	FALSE	FALSE	-0.02170172216490678
5556	EMC2	0.059649253649428385	0.12806345087517831	-0.021685456368255644	0.035137512925303274	FALSE	FALSE	-0.021685456368255644
5790	POLR1E	0.017714558432060105	0.046726194924252534	-0.021682336495479838	0.026637262522659844	FALSE	FALSE	-0.021682336495479838
5499	NBN	0.09317269083236092	0.18474526185160473	-0.021677053403423643	0.03497618546626426	FALSE	FALSE	-0.021677053403423643
3399	LYRM7	3.328421803239938e-07	2.2243912635434267e-06	-0.02166468677593504	0.01833151132154162	FALSE	FALSE	-0.02166468677593504
1902	KLF7	2.0767558636978748e-57	3.8146229296377784e-55	-0.02166330419665584	0.014785458512415169	FALSE	FALSE	-0.02166330419665584
10028	MMD	5.066335737807541e-56	8.650589880202931e-54	-0.02160708871126952	0.014747090786079912	FALSE	FALSE	-0.02160708871126952
4020	CD2AP	0.01013080152204818	0.029027583751309406	-0.02158443671509064	0.02636616568991518	FALSE	FALSE	-0.02158443671509064
7638	DCTN2	0.24918886178780547	0.4000381476281975	-0.021576481173873778	0.06494996109062255	FALSE	FALSE	-0.021576481173873778
9499	ACSF3	0.014091053662255364	0.03847428908727968	-0.02157606465339122	0.024782231493610377	FALSE	FALSE	-0.02157606465339122
2688	PCYT1A	8.079885887447084e-56	1.360450786298903e-53	-0.021572911190253913	0.01472376422820831	FALSE	FALSE	-0.021572911190253913
4535	GTF2I	0.031101751094935924	0.07476329100449586	-0.021572208479891407	0.03001569256496468	FALSE	FALSE	-0.021572208479891407
8629	AC087721.2	0.05173979914341932	0.11391964856804804	-0.021568282438439678	0.03623221378567895	FALSE	FALSE	-0.021568282438439678
7444	MRPS35	0.10481989042988953	0.20286263277163963	-0.021567376842293727	0.04908139040645824	FALSE	FALSE	-0.021567376842293727
2123	AZI2	0.1704969066178281	0.29851733086769644	-0.021554916161792934	0.0419089346728377	FALSE	FALSE	-0.021554916161792934
4941	CXorf38	0.003363492033135418	0.01107431122153739	-0.02154666233816598	0.022748356884552616	FALSE	FALSE	-0.02154666233816598
10675	BCAS4	3.423156470202545e-58	6.6933751432686215e-56	-0.021537506949236455	0.014699600419586354	FALSE	FALSE	-0.021537506949236455
7095	LIPA	0.01955038841177205	0.050567390381035325	-0.02153576159405309	0.02673714114179932	FALSE	FALSE	-0.02153576159405309
9585	RNF167	0.2455466115364356	0.3954786857646958	-0.021531427093805563	0.07288090530513626	FALSE	FALSE	-0.021531427093805563
909	USP21	1.9228282452366492e-58	3.8850744695006497e-56	-0.021464946393945868	0.014650076991851243	FALSE	FALSE	-0.021464946393945868
11245	PSENEN	0.12901949811270763	0.2401141196838125	-0.021416424444956738	0.04643808072446616	FALSE	FALSE	-0.021416424444956738
2246	CCDC71	0.026846513871125178	0.06652908578488359	-0.021371610871876837	0.027649068516258927	FALSE	FALSE	-0.021371610871876837
960	KIFAP3	0.08847685134848128	0.17770127052644774	-0.021369848049705494	0.027651052355357385	FALSE	FALSE	-0.021369848049705494
11988	TBC1D22A	0.09378602676684138	0.18559712740685894	-0.02136600396873582	0.035914958724804276	FALSE	FALSE	-0.02136600396873582
7402	CREBL2	0.002436498850467779	0.008297099877590136	-0.021335305065556805	0.019141251094887728	FALSE	FALSE	-0.021335305065556805
10273	TBCD	0.1819690930511878	0.31322040537548623	-0.02131567485829817	0.04804797101448194	FALSE	FALSE	-0.02131567485829817
1263	CMPK2	7.531295970527402e-05	0.00035903224951122176	-0.02129789850309053	0.01787500738944802	FALSE	FALSE	-0.02129789850309053
605	STXBP3	0.005326231922921526	0.01659041870544133	-0.021286820737772553	0.02438777270151138	FALSE	FALSE	-0.021286820737772553
6708	KBTBD3	4.64762607102888e-54	7.132046944187735e-52	-0.02128514659415556	0.014527361525355116	FALSE	FALSE	-0.02128514659415556
291	TMEM35B	0.029475223705054985	0.07153716455983615	-0.021279418765713154	0.030005630173336514	FALSE	FALSE	-0.021279418765713154
5323	FAM160B2	1.4051821921121774e-55	2.3335648924624557e-53	-0.021265506981595704	0.014513957260056174	FALSE	FALSE	-0.021265506981595704
12128	SPATC1L	1.3490407472203673e-53	2.0190643183398164e-51	-0.021211173900067656	0.014476874296372884	FALSE	FALSE	-0.021211173900067656
10371	DYM	0.029746433950480346	0.07207274974857322	-0.021198479430650844	0.02822858130619233	FALSE	FALSE	-0.021198479430650844
5376	GTF2E2	0.08927536469765981	0.178890123343757	-0.021190337127024058	0.03648937806843234	FALSE	FALSE	-0.021190337127024058
9110	NDE1	0.10315392682736046	0.20033924072011652	-0.021180676539057624	0.03954470314593328	FALSE	FALSE	-0.021180676539057624
2012	NDUFA10	0.24095963148943347	0.39000715788336476	-0.021179314113995318	0.056158957298868134	FALSE	FALSE	-0.021179314113995318
3676	SLC35B3	0.0007685010286802021	0.00295786131511821	-0.02117579989037554	0.021202282398591777	FALSE	FALSE	-0.02117579989037554
2567	EIF2A	0.29994437186153555	0.46098194980697205	-0.02114948049852846	0.07476049469490957	FALSE	FALSE	-0.02114948049852846
10473	C20orf27	2.204734210664127e-10	2.143383547384219e-09	-0.02114460368189457	0.016236437139051586	FALSE	FALSE	-0.02114460368189457
4704	PNPLA8	0.12811277433852	0.2387198222111709	-0.021128614165966748	0.04415618649258766	FALSE	FALSE	-0.021128614165966748
2112	UBE2E1	0.10351245904718671	0.20078104656464713	-0.021123435875838426	0.04059323981430686	FALSE	FALSE	-0.021123435875838426
12096	UBASH3A	0.01387905789550882	0.03794673407019698	-0.021110936230518292	0.025978714323859012	FALSE	FALSE	-0.021110936230518292
827	GBA	1.8235522298195612e-11	1.980907139973346e-10	-0.02105940559284991	0.01602814399727144	FALSE	FALSE	-0.02105940559284991
8134	ANKRD10	0.12915805119567245	0.2402981974593519	-0.02104436147764641	0.0458639733225116	FALSE	FALSE	-0.02104436147764641
7525	DIP2B	1.986583274582392e-57	3.7051306211942055e-55	-0.021043787754272045	0.014362631293932098	FALSE	FALSE	-0.021043787754272045
6758	RNF214	0.0007748057305579387	0.0029800031318381634	-0.020999003740710263	0.01834044451436468	FALSE	FALSE	-0.020999003740710263
5324	NUDT18	6.766943644409752e-08	4.950854423728391e-07	-0.0209449329999055	0.016524987128461822	FALSE	FALSE	-0.0209449329999055
5942	CDC26	0.4188963870087815	0.5775367792229568	-0.02092708543313149	0.10018573853734954	FALSE	FALSE	-0.02092708543313149
9226	ZNF689	8.649814731879987e-14	1.157413951375067e-12	-0.020886812269215092	0.01567517364945611	FALSE	FALSE	-0.020886812269215092
11222	ZNF181	2.414185237222743e-11	2.583156895926859e-10	-0.020837891938538612	0.015876958337132912	FALSE	FALSE	-0.020837891938538612
9748	LYRM9	0.0008335409783623139	0.003172689884045944	-0.020818505261400826	0.01821725219092421	FALSE	FALSE	-0.020818505261400826
11418	CLASRP	0.058951760360648246	0.12675987776731798	-0.020815027987178693	0.0323971410332246	FALSE	FALSE	-0.020815027987178693
4330	BRAT1	4.817267429420047e-07	3.1584495969096393e-06	-0.02081005795729165	0.017662959231031297	FALSE	FALSE	-0.02081005795729165
5057	NONO	0.30565257068803786	0.46726684923721096	-0.0207753429904921	0.07235950091730076	FALSE	FALSE	-0.0207753429904921
11368	RABAC1	0.36302611976224053	0.5235071715458905	-0.020764862797705147	0.1344646571017747	FALSE	FALSE	-0.020764862797705147
9974	KPNB1	0.5124678197672254	0.661901875225298	-0.02075603793793275	0.12751666731927977	FALSE	FALSE	-0.02075603793793275
3999	YIPF3	0.19404736682324422	0.3295651762395895	-0.02072952573741068	0.05689190860917941	FALSE	FALSE	-0.02072952573741068
8835	ETFA	0.169678359945204	0.29759993599764295	-0.02070241159761059	0.04610122680470598	FALSE	FALSE	-0.02070241159761059
940	RCSD1	0.11416188634543709	0.21723830145486137	-0.020701256089175106	0.03250938705499807	FALSE	FALSE	-0.020701256089175106
8860	MESD	0.31000527234878883	0.4721942350401265	-0.020700944370620415	0.06890858720364772	FALSE	FALSE	-0.020700944370620415
1013	TRMT1L	0.0003869767560913251	0.0015892002757774844	-0.02066339034646717	0.019312917228208843	FALSE	FALSE	-0.02066339034646717
5034	ARHGEF9	1.008369329270144e-08	8.171431402902377e-08	-0.02065263437681233	0.016991726869723285	FALSE	FALSE	-0.02065263437681233
3430	JADE2	0.008899112759531279	0.025946114474217817	-0.020646936443791654	0.022678383505952925	FALSE	FALSE	-0.020646936443791654
7263	ABRAXAS2	0.0015090820119500054	0.0054480646905508984	-0.020624634459179576	0.019508361401446944	FALSE	FALSE	-0.020624634459179576
4200	MYB	1.8543051123145722e-45	1.9379086962577205e-43	-0.02061545824422592	0.014070291393105349	FALSE	FALSE	-0.02061545824422592
3085	DDX60L	0.014266765499139149	0.038883992388953216	-0.02059948401191258	0.02490600642431324	FALSE	FALSE	-0.02059948401191258
2559	HPS3	2.680896647138566e-53	3.963476835763517e-51	-0.02056957381042151	0.014038974730318258	FALSE	FALSE	-0.02056957381042151
9268	PHKB	4.461726747932295e-06	2.5793759353926186e-05	-0.02056333608029158	0.01787209470516445	FALSE	FALSE	-0.02056333608029158
5300	NEIL2	3.0346949820071273e-56	5.255658180981772e-54	-0.020557102381005034	0.01403046283386175	FALSE	FALSE	-0.020557102381005034
11187	ZNF43	6.387303844048066e-53	9.329311385710205e-51	-0.020544688727010336	0.014021990369806408	FALSE	FALSE	-0.020544688727010336
9633	TMEM102	2.383872571841488e-55	3.9053631335722107e-53	-0.020532694280727116	0.014013804019917671	FALSE	FALSE	-0.020532694280727116
2239	WDR6	0.042501389665876466	0.09708768549452053	-0.020531063132772837	0.027682671432242383	FALSE	FALSE	-0.020531063132772837
11298	FAM98C	0.02530987292230078	0.06352620899317854	-0.020511791670574986	0.024030085832241116	FALSE	FALSE	-0.020511791670574986
9683	ELAC2	0.05273418085204105	0.11575922767174202	-0.020511019092260562	0.02563485225201462	FALSE	FALSE	-0.020511019092260562
2761	NSG1	5.09469995885176e-11	5.274384936051229e-10	-0.02050077100887155	0.01564686935929228	FALSE	FALSE	-0.02050077100887155
8652	TTBK2	2.305903975181888e-13	2.9994070698637375e-12	-0.020492908848859646	0.015406329957529238	FALSE	FALSE	-0.020492908848859646
4108	FBXL4	4.181671452690808e-55	6.670316186969825e-53	-0.020455882529285513	0.013961379101082756	FALSE	FALSE	-0.020455882529285513
9306	COQ9	5.981357938011406e-10	5.4891750403113004e-09	-0.020438037145884998	0.015754197213433817	FALSE	FALSE	-0.020438037145884998
935	TADA1	2.8206124099786095e-54	4.383882595662908e-52	-0.020418526016457866	0.013935882844114398	FALSE	FALSE	-0.020418526016457866
8746	USP3	0.27094704667057407	0.4270824400971745	-0.020409541266564746	0.05772640171256625	FALSE	FALSE	-0.020409541266564746
10637	DNTTIP1	0.0024910616184197977	0.00847100701265167	-0.020404849364870893	0.023771173738143234	FALSE	FALSE	-0.020404849364870893
2225	ATRIP	2.5074558018681047e-51	3.4154928860727e-49	-0.02038778411761614	0.013914901138563342	FALSE	FALSE	-0.02038778411761614
4874	ASMTL	0.009584975967836	0.027679529218217206	-0.020361442556130472	0.023903438023943645	FALSE	FALSE	-0.020361442556130472
1126	LYPLAL1	0.0018896109340611836	0.0066766987332042334	-0.020360220538779224	0.01938084987816328	FALSE	FALSE	-0.020360220538779224
6270	PSMA1	0.3340042418640665	0.49506460742365554	-0.020340689087183388	0.08726064315382868	FALSE	FALSE	-0.020340689087183388
223	SYTL1	0.102183018014078	0.19890249315746106	-0.020336690490550827	0.0376053823218053	FALSE	FALSE	-0.020336690490550827
6026	COQ4	0.1271409201695695	0.23751925082066444	-0.020335201765729297	0.041889668262859614	FALSE	FALSE	-0.020335201765729297
649	MOV10	0.0033338605299558675	0.010991675606378837	-0.020327886456802557	0.01985606583432748	FALSE	FALSE	-0.020327886456802557
4218	CITED2	0.11918218369671718	0.22522924597900268	-0.020322832451011772	0.04039656562913691	FALSE	FALSE	-0.020322832451011772
5751	NUDT2	0.19216841189626693	0.3270659995570885	-0.020321803242335516	0.03894246911190892	FALSE	FALSE	-0.020321803242335516
8731	MINDY2	0.0009346987012131404	0.003519053526337547	-0.020305568348816957	0.019447346417165744	FALSE	FALSE	-0.020305568348816957
4730	ARF5	0.5062441174150552	0.6568062323868487	-0.02029062063795095	0.16243170007434557	FALSE	FALSE	-0.02029062063795095
193	MACO1	0.023777015120657368	0.06000182229553065	-0.020286161181558657	0.024235338754193484	FALSE	FALSE	-0.020286161181558657
1250	ZNF672	0.00010987675471246498	0.0005076356316231757	-0.020269406309244134	0.01823387311386232	FALSE	FALSE	-0.020269406309244134
10625	SERINC3	0.2950522980923673	0.45554241082192676	-0.020259443408024227	0.07180725219644392	FALSE	FALSE	-0.020259443408024227
7011	CCAR1	0.3091174038221565	0.4714934935249124	-0.020258051423443807	0.05844402485151986	FALSE	FALSE	-0.020258051423443807
3002	MAD2L1	0.0001418330697436552	0.0006418224354245361	-0.02022157732941268	0.017140405598558502	FALSE	FALSE	-0.02022157732941268
10656	ZMYND8	3.728383747695963e-10	3.5119810546478754e-09	-0.020189502565026766	0.015519682930518072	FALSE	FALSE	-0.020189502565026766
8655	CCNDBP1	0.4203954801143154	0.5788681699546125	-0.020178670681154944	0.10643595117634819	FALSE	FALSE	-0.020178670681154944
6407	CPSF7	0.011826011698584235	0.033018595076447874	-0.02017668213175434	0.0256630937233853	FALSE	FALSE	-0.02017668213175434
1150	SRP9	0.43380296962860954	0.5923749580854077	-0.02016999630620205	0.12904965823011152	FALSE	FALSE	-0.02016999630620205
2841	COMMD8	0.052965880515993484	0.1161218020217484	-0.02016460841221799	0.03110712109417752	FALSE	FALSE	-0.02016460841221799
6850	ZMYND11	0.0057887917450314165	0.017845273916333237	-0.02013386113891842	0.021764371608977266	FALSE	FALSE	-0.02013386113891842
9661	BORCS6	0.022147915040767095	0.05631274623305778	-0.02012485086035056	0.02325394280709922	FALSE	FALSE	-0.02012485086035056
4905	SYAP1	0.1520188756397494	0.2751866252621595	-0.020118917458895796	0.04112593338166095	FALSE	FALSE	-0.020118917458895796
8960	STUB1	0.17173681150892953	0.30012474642103976	-0.02010128923718236	0.04689492660858491	FALSE	FALSE	-0.02010128923718236
3153	OTULINL	0.03880253293836621	0.08965182138589929	-0.02009164745981836	0.02726165963324184	FALSE	FALSE	-0.02009164745981836
1522	WBP1	0.1647016766252612	0.2911458771840247	-0.020074427696900723	0.04408442860979814	FALSE	FALSE	-0.020074427696900723
9049	NLRC3	4.4756922568877196e-07	2.950452269181611e-06	-0.020054022224098744	0.016968484792070214	FALSE	FALSE	-0.020054022224098744
10838	HMG20B	0.01261227410737637	0.03486855165421294	-0.020042511479021072	0.02367917751999477	FALSE	FALSE	-0.020042511479021072
272	BSDC1	0.11542875592586253	0.2192983557575978	-0.02002384867417354	0.04024185276213526	FALSE	FALSE	-0.02002384867417354
3983	PPP2R5D	1.134765277630293e-50	1.4792214473883916e-48	-0.020012876718494277	0.013659022453327065	FALSE	FALSE	-0.020012876718494277
6024	SWI5	0.016500540702299005	0.043973632652005025	-0.01999504158015402	0.02235033489405388	FALSE	FALSE	-0.01999504158015402
2263	RBM6	0.21617772024144433	0.358168990363131	-0.01998361548278732	0.05413147419642719	FALSE	FALSE	-0.01998361548278732
12131	YBEY	0.010445613246922805	0.029781789603115044	-0.019976738863981727	0.022192539990730925	FALSE	FALSE	-0.019976738863981727
383	ERI3	0.00997606773664176	0.02862482110563504	-0.019974222945905628	0.020580076705691876	FALSE	FALSE	-0.019974222945905628
5706	DMAC1	0.24183882925509587	0.39106470949173366	-0.019967475985895412	0.05020219101451005	FALSE	FALSE	-0.019967475985895412
5862	CARD19	0.01069533024146519	0.030379449043412016	-0.019965346356976527	0.022556225274293497	FALSE	FALSE	-0.019965346356976527
2059	RPUSD3	0.0766709651520928	0.1589945450801952	-0.019939953387299526	0.03306131665620983	FALSE	FALSE	-0.019939953387299526
1121	SMYD2	0.007928126378804457	0.023436399924468772	-0.01993440896223089	0.020653378000764867	FALSE	FALSE	-0.01993440896223089
1270	CPSF3	0.0012972906015177987	0.00476000422584754	-0.019933041834517978	0.020168154853002867	FALSE	FALSE	-0.019933041834517978
10237	16	0.14372574974427577	0.262289216340487	-0.01991699370340934	0.03872899398620975	FALSE	FALSE	-0.01991699370340934
8718	PIGBOS1	0.10277252666470894	0.1997292947669552	-0.019910522856170627	0.03558176247401377	FALSE	FALSE	-0.019910522856170627
11194	ZNF91	0.06772960588262988	0.14257440738237925	-0.01990560522724752	0.029656252542641988	FALSE	FALSE	-0.01990560522724752
8083	MZT1	0.1026682865436253	0.19962271656268957	-0.01989388622192857	0.03929691438228727	FALSE	FALSE	-0.01989388622192857
2099	BTD	2.4082047571715427e-51	3.317575712635297e-49	-0.01988307281275557	0.013570429769328964	FALSE	FALSE	-0.01988307281275557
6940	ZEB1	0.18187402212314124	0.3131456853002189	-0.019878692629616408	0.037896739350294924	FALSE	FALSE	-0.019878692629616408
11414	BCL3	7.79217176171288e-51	1.02678802464397e-48	-0.01987128931394255	0.013562387393556115	FALSE	FALSE	-0.01987128931394255
8715	FAM214A	2.1774808068326653e-51	3.034206876003724e-49	-0.019860552490793763	0.013555059386167195	FALSE	FALSE	-0.019860552490793763
1720	UBXN4	0.45395869997514005	0.6106003905246448	-0.019848926194872545	0.16026824895225467	FALSE	FALSE	-0.019848926194872545
6677	TAF1D	0.5654055327582548	0.7038828582489549	-0.01984447614378147	0.1707272872122103	FALSE	FALSE	-0.01984447614378147
927	HSD17B7	0.0039958485696877715	0.012924275386989148	-0.01982455302857058	0.019715739688903368	FALSE	FALSE	-0.01982455302857058
6321	CAT	0.0049102461882213275	0.015453508447509647	-0.019804813988540695	0.022148990733771592	FALSE	FALSE	-0.019804813988540695
2542	RASA2	0.34195201755670535	0.502725610896041	-0.019785566711403118	0.045442183976610984	FALSE	FALSE	-0.019785566711403118
12010	KLHDC7B	0.08534165172233919	0.17303844185146647	-0.019768403380292794	0.022666301122652496	FALSE	FALSE	-0.019768403380292794
3113	CFAP97	0.17270726124970823	0.30151643550262286	-0.019750705290627443	0.04351457917947936	FALSE	FALSE	-0.019750705290627443
5354	PPP2R2A	0.16235135402287432	0.28795690780092253	-0.01974481757206431	0.04558905107445969	FALSE	FALSE	-0.01974481757206431
9428	GLG1	0.3655611926764497	0.5260950715711223	-0.01974353307664068	0.0743046379869369	FALSE	FALSE	-0.01974353307664068
234	XKR8	6.13533960449452e-10	5.626227082094331e-09	-0.01970725918116407	0.015190546180174638	FALSE	FALSE	-0.01970725918116407
3402	FNIP1	0.02141275164083982	0.05473050561709912	-0.019703354973447315	0.022826826524162017	FALSE	FALSE	-0.019703354973447315
4422	NT5C3A	0.2736161049501521	0.4301709298807799	-0.019691712554152578	0.07131657498130477	FALSE	FALSE	-0.019691712554152578
5050	SNX12	4.424959164818344e-12	5.0992186269099604e-11	-0.0196914122563208	0.014916001568724533	FALSE	FALSE	-0.0196914122563208
10178	RNF157	5.765700485686168e-50	7.205936802883858e-48	-0.01969003034884883	0.013438676029672381	FALSE	FALSE	-0.01969003034884883
8448	SPTLC2	0.0013688808481212066	0.0049954673455067395	-0.01966301294928985	0.020068622235726488	FALSE	FALSE	-0.01966301294928985
3894	B3GALT4	0.033388007934675716	0.0790552383187644	-0.019652841787828664	0.025403809916985425	FALSE	FALSE	-0.019652841787828664
11935	RANGAP1	0.13076799846107143	0.2426232698719879	-0.019649017861075885	0.037196037233948674	FALSE	FALSE	-0.019649017861075885
4447	VPS41	4.171664593392987e-07	2.7590338170050834e-06	-0.019632916321292472	0.01661618867975336	FALSE	FALSE	-0.019632916321292472
11564	ZNF480	0.0016983552305102445	0.006064553890861766	-0.01962861171646668	0.020513886491297866	FALSE	FALSE	-0.01962861171646668
12051	IFNAR2	1.3541561587317906e-05	7.341876168294051e-05	-0.019626914731403867	0.016137319875567244	FALSE	FALSE	-0.019626914731403867
3832	AIF1	3.5660635925787826e-43	3.4310626137168714e-41	-0.019612310314032357	0.01338563119680982	FALSE	FALSE	-0.019612310314032357
180	PNRC2	0.3825772518534748	0.5428352088272091	-0.019602507302933177	0.10840393603287744	FALSE	FALSE	-0.019602507302933177
6911	STAM	0.02134835292985858	0.0546119608712124	-0.01959204323351974	0.022635027302352683	FALSE	FALSE	-0.01959204323351974
88	CLSTN1	1.6345224977323944e-52	2.358966219048788e-50	-0.019565101076370515	0.013353410339893651	FALSE	FALSE	-0.019565101076370515
2849	OCIAD1	0.42187935913157815	0.5804108234416969	-0.019559533138048833	0.12880444038614264	FALSE	FALSE	-0.019559533138048833
2425	SIDT1	0.000290806202898431	0.0012270948826097038	-0.019537312442111574	0.016744014354987142	FALSE	FALSE	-0.019537312442111574
7883	RNF34	0.14203776515533967	0.25971701764376814	-0.019529589346196266	0.043231551265841425	FALSE	FALSE	-0.019529589346196266
2477	SLC41A3	0.0022560991197107232	0.007761262664089982	-0.019512960773640967	0.020541204702945615	FALSE	FALSE	-0.019512960773640967
107	FBXO6	0.003973947553306968	0.012867565755539632	-0.01950965145122632	0.019617570933492073	FALSE	FALSE	-0.01950965145122632
7215	SMC3	0.26025090957418434	0.4135564001530786	-0.019496646606869276	0.05402455191018308	FALSE	FALSE	-0.019496646606869276
10999	ECSIT	0.0016507283689156135	0.005915394624996744	-0.019492688318670515	0.017312366619275255	FALSE	FALSE	-0.019492688318670515
11779	RGL4	0.008457917008029718	0.024857049185053156	-0.01948912505312295	0.01818511337338647	FALSE	FALSE	-0.01948912505312295
6281	SERGEF	0.00950699396843553	0.02748051690017738	-0.019446532474745207	0.020308648422690187	FALSE	FALSE	-0.019446532474745207
10014	RSAD1	0.1352196464376386	0.2496220151916389	-0.019420275560970514	0.02944247522214128	FALSE	FALSE	-0.019420275560970514
7407	HEBP1	2.0588584375117744e-51	2.9234147879703036e-49	-0.01939977603515634	0.013240574065438675	FALSE	FALSE	-0.01939977603515634
8907	NGRN	0.30215159200584646	0.4636101442712159	-0.019384739645735984	0.07014981551081004	FALSE	FALSE	-0.019384739645735984
5602	TMEM71	0.06835961632612914	0.1437050647831902	-0.01935496111846198	0.026651852693014105	FALSE	FALSE	-0.01935496111846198
480	ITGB3BP	1.0922126532124546e-49	1.3511116321321006e-47	-0.01933884311940143	0.013198986637696522	FALSE	FALSE	-0.01933884311940143
5495	RMDN1	0.042849160237379155	0.09780839193329835	-0.019327504356974626	0.02423700734348591	FALSE	FALSE	-0.019327504356974626
1041	TMEM9	0.00011727481584387483	0.0005385312850285206	-0.019323339152149042	0.018680635875975286	FALSE	FALSE	-0.019323339152149042
7049	ANXA7	0.5138760990725677	0.6627561284602778	-0.01930181713573091	0.11163560470127011	FALSE	FALSE	-0.01930181713573091
2791	FBXL5	0.10202458142930451	0.19875365590028257	-0.019282017633050333	0.03375298149969487	FALSE	FALSE	-0.019282017633050333
6792	HINFP	0.013766748191382735	0.037682160380251274	-0.019281723381483623	0.02050926096849506	FALSE	FALSE	-0.019281723381483623
1080	RAB29	0.1762706570972714	0.30594349529578957	-0.019274488017617244	0.04301078795208344	FALSE	FALSE	-0.019274488017617244
4457	COA1	0.12249290992844981	0.23037256392531757	-0.01927414673954444	0.03709660266028916	FALSE	FALSE	-0.01927414673954444
1220	LGALS8	0.27585851675634643	0.43285436171850733	-0.019258413014219412	0.056903535015958004	FALSE	FALSE	-0.019258413014219412
8079	CKAP2	1.1578715473869333e-47	1.3118576419599806e-45	-0.0192557620628901	0.013142282844818722	FALSE	FALSE	-0.0192557620628901
7484	RPAP3	0.009965968268649886	0.028602612055123714	-0.01925322934963325	0.024101747829751757	FALSE	FALSE	-0.01925322934963325
5731	C9orf72	4.511891493864263e-49	5.415609958427373e-47	-0.019247606323118713	0.013136716457026111	FALSE	FALSE	-0.019247606323118713
5841	ISCA1	0.29142637681728983	0.4514390449982117	-0.0192259029187485	0.057505716325417844	FALSE	FALSE	-0.0192259029187485
6438	TTC9C	0.03881187545717819	0.08965631977274603	-0.01921083831342449	0.024633428800766466	FALSE	FALSE	-0.01921083831342449
1556	ST3GAL5	6.012831503551556e-05	0.00029192453471187633	-0.019206857183779905	0.016071967999886434	FALSE	FALSE	-0.019206857183779905
11185	ZNF429	0.0063482911928444945	0.01931250542806871	-0.019187184652665782	0.019597825492842422	FALSE	FALSE	-0.019187184652665782
5520	PLEKHF2	0.05687777616468513	0.12304234126418234	-0.01918199897265793	0.02790471921708159	FALSE	FALSE	-0.01918199897265793
6362	CELF1	0.13143861910724833	0.24364378890476626	-0.01917320098517473	0.04330457614855134	FALSE	FALSE	-0.01917320098517473
9295	MT1F	1.474381759236693e-11	1.6131705836846958e-10	-0.01911507555183371	0.014522645026434397	FALSE	FALSE	-0.01911507555183371
10788	C19orf25	0.18985459766512888	0.323714105132821	-0.01908025511129906	0.049445230514910336	FALSE	FALSE	-0.01908025511129906
4581	RBM48	0.09433211216351729	0.18655598625747472	-0.01907414166550667	0.034473014823426254	FALSE	FALSE	-0.01907414166550667
10899	DENND1C	0.11825982351703705	0.2238351039027385	-0.019068777956582888	0.035733080532002776	FALSE	FALSE	-0.019068777956582888
2653	MAGEF1	0.00623234815047765	0.01903142484338553	-0.019028411747365144	0.02018069293362073	FALSE	FALSE	-0.019028411747365144
2094	SH3BP5	0.06678715458710377	0.1409319834684444	-0.018988343820557488	0.030056865519260578	FALSE	FALSE	-0.018988343820557488
3061	TMEM154	0.0320234984171464	0.0764063907323491	-0.018979357727049905	0.02129221169784221	FALSE	FALSE	-0.018979357727049905
4610	ZNF394	0.25769347586110636	0.4107847479111364	-0.01897391071402961	0.049944172081570246	FALSE	FALSE	-0.01897391071402961
11899	CBY1	4.8876028797493984e-51	6.58360107902244e-49	-0.018960571309672065	0.012940811702866721	FALSE	FALSE	-0.018960571309672065
9728	GRAP	1.6229852445817205e-50	2.0931329914961913e-48	-0.01895872383978975	0.01293955078306197	FALSE	FALSE	-0.01895872383978975
10305	MPPE1	0.05554720599900767	0.12068078464623118	-0.018957693287499033	0.02855886670594002	FALSE	FALSE	-0.018957693287499033
6356	DDB2	0.24996434766056752	0.4010681943574722	-0.018915124894181568	0.05456327809876627	FALSE	FALSE	-0.018915124894181568
8261	PRORP	0.06058061284799705	0.1296872275395141	-0.018892964660895004	0.02622807101701329	FALSE	FALSE	-0.018892964660895004
3121	CYP4V2	5.48311510911362e-51	7.304593897558728e-49	-0.018889561285468162	0.012892346530735017	FALSE	FALSE	-0.018889561285468162
8742	LACTB	1.1296955465621332e-07	8.02772515297347e-07	-0.01884109274515381	0.01575532851630245	FALSE	FALSE	-0.01884109274515381
8779	SNAPC5	0.28746178268092754	0.44661017447659673	-0.018837103889726085	0.05058072202894743	FALSE	FALSE	-0.018837103889726085
11594	TFPT	0.004300268658206971	0.013755186528612958	-0.018830721721041725	0.02012614869834417	FALSE	FALSE	-0.018830721721041725
6934	MPP7	6.108670884451036e-09	5.072288844671227e-08	-0.018797138581472802	0.014634264749440472	FALSE	FALSE	-0.018797138581472802
7431	ETNK1	0.19975893777726392	0.33665573744666183	-0.01877563621541615	0.049623186399131866	FALSE	FALSE	-0.01877563621541615
6772	KMT2A	0.15257511839624283	0.27594631662205754	-0.01875643327755575	0.04521014724849036	FALSE	FALSE	-0.01875643327755575
1135	AIDA	0.17348954257577162	0.302664228615064	-0.01875534763707218	0.03173839521376423	FALSE	FALSE	-0.01875534763707218
2242	IMPDH2	0.3763536234099001	0.5368951490466249	-0.01874433537295912	0.07552695286004865	FALSE	FALSE	-0.01874433537295912
5241	RENBP	2.371918923629924e-50	2.995288865746414e-48	-0.01872420534112141	0.01277948916453058	FALSE	FALSE	-0.01872420534112141
6503	DPF2	0.21308534018899492	0.35435302868466195	-0.018717747930027298	0.04598847380598832	FALSE	FALSE	-0.018717747930027298
11433	EML2	0.009451781498328812	0.02734047890819379	-0.01871301437628519	0.019553689103091	FALSE	FALSE	-0.01871301437628519
4709	ZNF277	0.21370551505601265	0.35518946518015376	-0.0186977012022861	0.03654844749374846	FALSE	FALSE	-0.0186977012022861
4963	TIMP1	0.464215952279444	0.6191200149977031	-0.01868969863456314	0.05935493862604314	FALSE	FALSE	-0.01868969863456314
5973	PDCL	0.0865926091090158	0.1748729302396466	-0.018687645591668467	0.03253631248045685	FALSE	FALSE	-0.018687645591668467
3919	TAF11	0.0681267074900827	0.14331078863478616	-0.01865948880704752	0.03318203711213352	FALSE	FALSE	-0.01865948880704752
2774	TBC1D14	4.4787158590598e-06	2.5867304601897072e-05	-0.018638440414726495	0.01516034400135094	FALSE	FALSE	-0.018638440414726495
177	HMGCL	0.007185473309339368	0.021497900525449445	-0.01863317277423659	0.021732257283931636	FALSE	FALSE	-0.01863317277423659
2606	PRKCI	0.006785497278154942	0.02043233569375866	-0.01861328459300166	0.020315441017979788	FALSE	FALSE	-0.01861328459300166
9093	ZC3H7A	0.12785471908345442	0.2385367615067804	-0.018608200355885528	0.02489109221361105	FALSE	FALSE	-0.018608200355885528
11182	ZNF708	0.00721587310351928	0.021578201685733656	-0.018583190316329587	0.020441571589120723	FALSE	FALSE	-0.018583190316329587
7905	OGFOD2	2.07385689817245e-51	2.9234147879703036e-49	-0.01857953971584213	0.012680753183106769	FALSE	FALSE	-0.01857953971584213
8870	WHAMM	9.477112684245438e-05	0.00044462475646713407	-0.01856856238570503	0.01563632433399158	FALSE	FALSE	-0.01856856238570503
11555	ZNF350	0.0043093843542298905	0.013772429988435359	-0.018556276375084016	0.01974526579898784	FALSE	FALSE	-0.018556276375084016
257	KHDRBS1	0.447739875179886	0.605257639028296	-0.01855605736592706	0.10943876785729338	FALSE	FALSE	-0.01855605736592706
6174	TMEM80	0.0001680110080998668	0.0007496494115549081	-0.018552773908090764	0.015752950414749205	FALSE	FALSE	-0.018552773908090764
6682	ANKRD49	0.14893437676416255	0.2702486827588598	-0.018529582786609867	0.03781426749083629	FALSE	FALSE	-0.018529582786609867
3195	CCL28	6.022541934596111e-49	7.088473385738704e-47	-0.01851664109213244	0.012637824136692361	FALSE	FALSE	-0.01851664109213244
12061	CRYZL1	0.09311810502738219	0.18466723167789206	-0.01851634280972235	0.02986514917224443	FALSE	FALSE	-0.01851634280972235
8956	MCRIP2	4.273465120573966e-07	2.8248210281743834e-06	-0.01851154610610063	0.014772587011995023	FALSE	FALSE	-0.01851154610610063
10980	QTRT1	0.08319546401667942	0.17019551303985903	-0.018507276099347176	0.03036253646567934	FALSE	FALSE	-0.018507276099347176
11358	EXOSC5	0.034808544015412654	0.08192272939212727	-0.018505259334042918	0.025665307712655183	FALSE	FALSE	-0.018505259334042918
8096	FBXL3	0.10928320363777548	0.20962662621847344	-0.018488495056427173	0.024942451865404322	FALSE	FALSE	-0.018488495056427173
7098	IFIT1	0.04484292953443682	0.10170829462038869	-0.018485472595699704	0.018799575303474262	FALSE	FALSE	-0.018485472595699704
2499	H1-10	0.00202365761559811	0.007067934679889337	-0.018476339040505153	0.016477935556151953	FALSE	FALSE	-0.018476339040505153
7060	CAMK2G	0.0121658812796473	0.033850580388607804	-0.018475490212070133	0.02094373504932685	FALSE	FALSE	-0.018475490212070133
189	RUNX3	0.28995323272375445	0.44958894729204213	-0.01840139659268084	0.05352066494975163	FALSE	FALSE	-0.01840139659268084
2548	ATR	0.05217926457719869	0.11472057027010876	-0.018390862655315494	0.023700468894011787	FALSE	FALSE	-0.018390862655315494
49	WRAP73	0.030103253131222994	0.07272653202666726	-0.018345639279825333	0.024029030595123152	FALSE	FALSE	-0.018345639279825333
3366	DCP2	0.1870887572098645	0.3198980259034115	-0.01834486804512537	0.036525582845767145	FALSE	FALSE	-0.01834486804512537
11382	CEACAM1	1.1160334733414226e-40	9.266899861176758e-39	-0.018339404908731555	0.012516858368368935	FALSE	FALSE	-0.018339404908731555
1825	WDR75	0.0576023089509038	0.1242991796745829	-0.018332981087998936	0.026996643928545488	FALSE	FALSE	-0.018332981087998936
2629	FXR1	0.24596492574882853	0.3958885813665757	-0.018331485645105106	0.051753374534956154	FALSE	FALSE	-0.018331485645105106
6149	DPH7	0.0056507498170921665	0.017462156677032138	-0.018328766169438338	0.021056683573022147	FALSE	FALSE	-0.018328766169438338
5840	NAA35	0.011999676563349413	0.03344954678718899	-0.01832002461376245	0.022215231930450653	FALSE	FALSE	-0.01832002461376245
8352	WDR89	0.028603495368794477	0.06986906595927773	-0.018304464214702748	0.022307166224029538	FALSE	FALSE	-0.018304464214702748
8300	TMX1	0.16950940943768494	0.29738966289624524	-0.018288774828654895	0.04654480378957194	FALSE	FALSE	-0.018288774828654895
12123	COL18A1	7.036785953848555e-47	7.755177828955093e-45	-0.018273519430077583	0.012471890758517463	FALSE	FALSE	-0.018273519430077583
11984	TRMU	0.010264581538225615	0.02935539560932039	-0.018251255738477606	0.020638572962833175	FALSE	FALSE	-0.018251255738477606
9191	MAZ	0.013499888489579913	0.0370940952310012	-0.018222589723976373	0.020437730790090335	FALSE	FALSE	-0.018222589723976373
6530	EIF1AD	0.003008346584808885	0.010027546232509793	-0.01821399059143323	0.020323871203727622	FALSE	FALSE	-0.01821399059143323
4479	IGFBP3	3.2366967702046037e-31	1.5950599571215615e-29	-0.018212976162516034	0.012430569270225041	FALSE	FALSE	-0.018212976162516034
6428	B3GAT3	0.23804584404358142	0.38611583721438825	-0.018201649492619366	0.046097048995513486	FALSE	FALSE	-0.018201649492619366
9610	RNASEK	0.085692982296483	0.17363463553071426	-0.01819218775959299	0.03347776599248168	FALSE	FALSE	-0.01819218775959299
5516	INTS8	0.0320206634592834	0.0764063907323491	-0.0181909086386272	0.02363485854814875	FALSE	FALSE	-0.0181909086386272
9766	RAB34	1.6070103948953856e-42	1.464796016339606e-40	-0.018177429498365826	0.012406308256149046	FALSE	FALSE	-0.018177429498365826
9751	IFT20	0.09069740729376331	0.1809619270280271	-0.01817490081595236	0.02850470965077969	FALSE	FALSE	-0.01817490081595236
3238	CENPK	0.06452987677715466	0.13688463625012176	-0.018174683150409862	0.02866724265618956	FALSE	FALSE	-0.018174683150409862
6678	C11orf54	4.7752929678914455e-49	5.675576142132156e-47	-0.0181314751966095	0.012374943907667522	FALSE	FALSE	-0.0181314751966095
6429	GANAB	0.06348894043165738	0.13500726624328757	-0.018123824655875025	0.029815793233627097	FALSE	FALSE	-0.018123824655875025
7740	NEDD1	0.008875970536630456	0.025897326309403373	-0.01811429910116181	0.02010931166844686	FALSE	FALSE	-0.01811429910116181
10364	PIAS2	3.9731088566393596e-49	4.816599866903896e-47	-0.01807633191556215	0.012337307973335312	FALSE	FALSE	-0.01807633191556215
8421	FCF1	0.0005878780204906459	0.002324476595697358	-0.01801957864848827	0.01563751574179202	FALSE	FALSE	-0.01801957864848827
2984	CASP6	1.094724268442905e-45	1.184941277351191e-43	-0.01801932504125897	0.01229840011480733	FALSE	FALSE	-0.01801932504125897
11179	ZNF430	0.18137056156064754	0.312545176659521	-0.01801854708848671	0.043566614813722315	FALSE	FALSE	-0.01801854708848671
8615	CCDC32	0.105680746988364	0.2042678086320052	-0.01801844766101668	0.030948837838163417	FALSE	FALSE	-0.01801844766101668
11964	PACSIN2	9.07657318835474e-11	9.13155989729664e-10	-0.017976621614688288	0.013745636897704073	FALSE	FALSE	-0.017976621614688288
9307	POLR2C	0.2995615016683129	0.460627103592714	-0.017966963042143545	0.06038319462276589	FALSE	FALSE	-0.017966963042143545
612	SARS1	0.4684438602618771	0.622964558792753	-0.017922763500871804	0.0872371404259456	FALSE	FALSE	-0.017922763500871804
1992	INPP5D	0.09376750235287887	0.18559076424880824	-0.017916373270500684	0.031171995453925638	FALSE	FALSE	-0.017916373270500684
3269	MRPS27	0.1363115497650552	0.2511787380759635	-0.017915556352909083	0.030204391652181212	FALSE	FALSE	-0.017915556352909083
6484	EHD1	0.05163578113554158	0.11371965246338925	-0.01791539243194498	0.02405745578684104	FALSE	FALSE	-0.01791539243194498
2967	BDH2	0.04847819074076471	0.10823224794664651	-0.017912040113867614	0.0239962122775999	FALSE	FALSE	-0.017912040113867614
3268	MCCC2	0.002192322584940329	0.007571944927986212	-0.017870441810190173	0.018602162397305288	FALSE	FALSE	-0.017870441810190173
161	ECE1	0.00030779889815726825	0.0012920519537259567	-0.01785977619860776	0.016436494497198133	FALSE	FALSE	-0.01785977619860776
10351	RPRD1A	0.0648597550442742	0.1374641276926112	-0.01785559218317974	0.02356040045810277	FALSE	FALSE	-0.01785559218317974
6436	BSCL2	0.018322320646645403	0.04791231518534991	-0.01785445145450331	0.020546548430719673	FALSE	FALSE	-0.01785445145450331
8745	APH1B	1.1434539612341812e-10	1.1362370796755721e-09	-0.017845295393766558	0.013656005215786858	FALSE	FALSE	-0.017845295393766558
2134	CNOT10	0.011777585950008882	0.03290612456140993	-0.017839114095443944	0.02026697391450106	FALSE	FALSE	-0.017839114095443944
6350	ATG13	0.0658785242746208	0.1392095781386139	-0.017828672867476327	0.024425069591281653	FALSE	FALSE	-0.017828672867476327
7578	NCKAP1L	0.2120620644916082	0.3531842846313733	-0.017797592377790716	0.046307734871383746	FALSE	FALSE	-0.017797592377790716
8684	BLOC1S6	0.18215985692599984	0.3134597509600988	-0.017793792636098215	0.04354409044446337	FALSE	FALSE	-0.017793792636098215
11862	APOL1	9.967072976553144e-05	0.0004641983315203756	-0.01779073456958756	0.017107173819704967	FALSE	FALSE	-0.01779073456958756
9738	USP22	4.312408163615762e-11	4.4952127401129734e-10	-0.017788269372957324	0.013560381878742287	FALSE	FALSE	-0.017788269372957324
3666	FARS2	4.461779410294224e-47	4.962399246880448e-45	-0.01777442846450263	0.012131255336587286	FALSE	FALSE	-0.01777442846450263
8383	DCAF5	0.1311816044034891	0.24327896438480934	-0.01777213357100518	0.02986425388572525	FALSE	FALSE	-0.01777213357100518
6571	PTPRCAP	0.0276969099034554	0.06810743179707704	-0.017770474207147245	0.02047196532525155	FALSE	FALSE	-0.017770474207147245
7793	ALKBH2	0.0003916676751606275	0.0016068315485523814	-0.017739329559871175	0.015279511039800157	FALSE	FALSE	-0.017739329559871175
5280	FBXO25	1.118763004005408e-05	6.162091729921655e-05	-0.017713977234531584	0.014529387067314199	FALSE	FALSE	-0.017713977234531584
9013	E4F1	0.015382771764508528	0.041533483764173026	-0.017713643346338306	0.02160213364677888	FALSE	FALSE	-0.017713643346338306
11673	ZNF211	0.0014121489357056243	0.005134817500767632	-0.01771196416416709	0.015660771690353018	FALSE	FALSE	-0.01771196416416709
3639	MGAT1	0.34407895368952834	0.505377669054309	-0.017705458047048806	0.06036859737556921	FALSE	FALSE	-0.017705458047048806
10591	DLGAP4	0.00754546908550144	0.022436527280729448	-0.017676676481704023	0.019474654027290244	FALSE	FALSE	-0.017676676481704023
1596	ANKRD39	0.019298313686613985	0.049979375522927014	-0.017604549913883973	0.019907430005604694	FALSE	FALSE	-0.017604549913883973
8672	CTDSPL2	0.000558680083263991	0.002219160763240289	-0.017600879159179617	0.017696155351140077	FALSE	FALSE	-0.017600879159179617
10125	COG1	0.010463029024321472	0.02982443001689377	-0.017598905389538077	0.019726617880633845	FALSE	FALSE	-0.017598905389538077
475	PATJ	5.968620977610286e-48	6.8911992487209055e-46	-0.017592490974106676	0.012007080871247989	FALSE	FALSE	-0.017592490974106676
2109	KAT2B	1.196846619018435e-40	9.87032079072142e-39	-0.017588801408799887	0.012004562699768828	FALSE	FALSE	-0.017588801408799887
5554	OXR1	0.08494291633820068	0.1724607226206677	-0.01758595025891605	0.023307581068043794	FALSE	FALSE	-0.01758595025891605
8498	SYNE3	7.532700980528037e-48	8.61499377235296e-46	-0.01757943238517124	0.011998168231551715	FALSE	FALSE	-0.01757943238517124
2838	ATP8A1	0.07876357900967912	0.16261084269998977	-0.017567893424189917	0.026958462608800624	FALSE	FALSE	-0.017567893424189917
4938	MID1IP1	0.03654497719359457	0.08516623577815205	-0.01756126134321602	0.02190329744536886	FALSE	FALSE	-0.01756126134321602
279	S100PBP	0.11011474670464085	0.21083281507937127	-0.017548521190907572	0.030139716379465376	FALSE	FALSE	-0.017548521190907572
2236	ARIH2OS	3.9894397737628333e-44	3.932030762384295e-42	-0.017523843024123218	0.011960227842401194	FALSE	FALSE	-0.017523843024123218
1913	SPAG16	2.4311533280737467e-46	2.6552136753367593e-44	-0.017522766788940866	0.011959493299300392	FALSE	FALSE	-0.017522766788940866
1792	CIR1	0.32010403111064384	0.4794119778788403	-0.017482466416831655	0.0817317388672574	FALSE	FALSE	-0.017482466416831655
4181	RNF146	0.03398783262213224	0.08033141250399867	-0.01748170861827629	0.02277401185026472	FALSE	FALSE	-0.01748170861827629
5924	PALM2AKAP2	0.0019611233609069536	0.006885229801411815	-0.01748021317538246	0.01684907833254418	FALSE	FALSE	-0.01748021317538246
8968	CIAO3	0.016274437751616244	0.04351455863759235	-0.017479021389356558	0.019257966160233408	FALSE	FALSE	-0.017479021389356558
836	YY1AP1	0.2840752378501964	0.44267029909597916	-0.01746892009584729	0.03918746585566655	FALSE	FALSE	-0.01746892009584729
2281	MAPKAPK3	0.2563084765696856	0.40889954750023666	-0.017462296076560153	0.041816283679133356	FALSE	FALSE	-0.017462296076560153
6515	RELA	0.28533407444783876	0.44415831850682447	-0.017448876055335013	0.05894661132618895	FALSE	FALSE	-0.017448876055335013
11202	C19orf12	1.4039622658148241e-05	7.578020725054814e-05	-0.017420958434087922	0.01534985916375208	FALSE	FALSE	-0.017420958434087922
7257	ACADSB	1.972078106837804e-08	1.5374599928742573e-07	-0.01740031749285185	0.013616031493335373	FALSE	FALSE	-0.01740031749285185
7316	C12orf4	0.015506665820050839	0.041774957719216965	-0.017359028556403793	0.021083610133435845	FALSE	FALSE	-0.017359028556403793
8816	AC091230.1	0.0017905336990425278	0.006358125375949784	-0.017351353158801812	0.016771167192985156	FALSE	FALSE	-0.017351353158801812
9149	COG7	6.3111613877361065e-09	5.2189774559021026e-08	-0.01735111836217495	0.013497194586067239	FALSE	FALSE	-0.01735111836217495
10100	CEP95	0.041284057533261184	0.09464573174654412	-0.01733416362720952	0.02427501599564071	FALSE	FALSE	-0.01733416362720952
9629	PLSCR3	0.0007776784235528742	0.002990103244126703	-0.017327203032500186	0.016483893097502252	FALSE	FALSE	-0.017327203032500186
2268	NAA80	9.720813284667824e-11	9.72321942656997e-10	-0.01732531626189492	0.013244410965225625	FALSE	FALSE	-0.01732531626189492
5917	TMEM38B	0.0377877980488477	0.08758131440638037	-0.01732327766285569	0.021502329286118636	FALSE	FALSE	-0.01732327766285569
4285	MAP3K4	1.1552246591173229e-05	6.345622357262939e-05	-0.01731322944211758	0.015211446225856408	FALSE	FALSE	-0.01731322944211758
7294	KDM5A	0.37118412857582295	0.5314527044984939	-0.017309494865726385	0.05638752660174643	FALSE	FALSE	-0.017309494865726385
4279	WTAP	0.28408602878550837	0.44267029909597916	-0.01730333573704236	0.06490254402160645	FALSE	FALSE	-0.01730333573704236
1643	NCK2	0.004484479473786949	0.014265375140571813	-0.017292570697989916	0.01973575813155517	FALSE	FALSE	-0.017292570697989916
3577	RPL26L1	0.18101321204202597	0.3121512332269532	-0.01727582388736215	0.03166554326081072	FALSE	FALSE	-0.01727582388736215
5703	RANBP6	0.0008254479886904846	0.00314484788400212	-0.01726062895143553	0.016361392756352983	FALSE	FALSE	-0.01726062895143553
7641	OS9	0.33472406501615204	0.49570728563288674	-0.01725243962130265	0.06354090312644774	FALSE	FALSE	-0.01725243962130265
3652	SERPINB6	0.06623119363710596	0.13988166558582502	-0.017221356444388117	0.02423106151085823	FALSE	FALSE	-0.017221356444388117
2091	MRPS25	0.165103840578435	0.2916866597686341	-0.017209567571117253	0.03262027987304005	FALSE	FALSE	-0.017209567571117253
5974	RC3H2	0.04271644105964927	0.09752380696160605	-0.017203951262675016	0.023369978132827263	FALSE	FALSE	-0.017203951262675016
1716	CCNT2	0.0716994038600976	0.14991621288114917	-0.017171261122866485	0.02494428889904535	FALSE	FALSE	-0.017171261122866485
1410	SRBD1	1.4399157670612342e-10	1.42266494246808e-09	-0.017169329341176813	0.0131379480672383	FALSE	FALSE	-0.017169329341176813
1439	MTIF2	6.198875257155637e-05	0.00030047566870251017	-0.017144778145958915	0.014342534998593937	FALSE	FALSE	-0.017144778145958915
1255	ACP1	0.39866514566201816	0.5579563104203008	-0.017142961915112793	0.08267627603476924	FALSE	FALSE	-0.017142961915112793
2482	TPRA1	0.06386237810154093	0.13572994560395873	-0.017125606447134706	0.02379763091582663	FALSE	FALSE	-0.017125606447134706
4989	PRAF2	2.0937494054563094e-47	2.3502337076247075e-45	-0.017112796426874348	0.011679683731718817	FALSE	FALSE	-0.017112796426874348
10947	ZNF561	2.8295141416464963e-06	1.6806565379314293e-05	-0.017109985585424307	0.014752298605612647	FALSE	FALSE	-0.017109985585424307
10552	CBFA2T2	0.00785741896017183	0.02326141393264056	-0.017096986787332336	0.015892919577827458	FALSE	FALSE	-0.017096986787332336
3806	C6orf136	0.011241781682389384	0.03163894582835695	-0.01707652756995196	0.019384855493533817	FALSE	FALSE	-0.01707652756995196
3066	TMEM131L	0.13047875007060858	0.24230911260814764	-0.017061783416676628	0.03228916830415393	FALSE	FALSE	-0.017061783416676628
8404	ACOT2	0.004445846159336036	0.0141685049920165	-0.01705852380799699	0.017158398120016887	FALSE	FALSE	-0.01705852380799699
2962	MANBA	0.0006268147819712275	0.0024639674454725005	-0.017035267185311176	0.01611193574912237	FALSE	FALSE	-0.017035267185311176
7595	IKZF4	1.7062463891581378e-05	9.080256793575111e-05	-0.017029772473977557	0.015017983529471602	FALSE	FALSE	-0.017029772473977557
2524	MSL2	0.02918456706107988	0.07100230914739541	-0.017025370121199805	0.020723287297006586	FALSE	FALSE	-0.017025370121199805
10057	YPEL2	0.000232637382353622	0.0010043671603536181	-0.017016452552029677	0.015697583684785136	FALSE	FALSE	-0.017016452552029677
7169	SFXN3	0.0009584122922983191	0.0035971616778738462	-0.017011888293709514	0.016186416392069223	FALSE	FALSE	-0.017011888293709514
9569	UBE2G1	0.2594999587316805	0.41274180001366606	-0.017007681436835675	0.040003899766275684	FALSE	FALSE	-0.017007681436835675
4035	ZNF451	0.07048942939973082	0.14756403947728144	-0.016960652243511457	0.02711410202497084	FALSE	FALSE	-0.016960652243511457
11580	ZNF160	0.0467540929361682	0.10527486416514992	-0.016956065143745473	0.022784068945802993	FALSE	FALSE	-0.016956065143745473
8516	DYNC1H1	0.2586493400990743	0.41198343844712626	-0.016953050072897536	0.0517961980583183	FALSE	FALSE	-0.016953050072897536
69	THAP3	0.03463593511343126	0.08160932828849035	-0.016945920854573488	0.018792891496224685	FALSE	FALSE	-0.016945920854573488
3627	CANX	0.5626590153876329	0.7021220013941608	-0.016939560183720483	0.1165308824095377	FALSE	FALSE	-0.016939560183720483
3392	MARCHF3	1.649830299501445e-45	1.7392080626831318e-43	-0.016910219674760398	0.011541422728837134	FALSE	FALSE	-0.016910219674760398
4625	CNPY4	0.012383887089942596	0.03433894400534632	-0.01689449401112213	0.017624354805587383	FALSE	FALSE	-0.01689449401112213
9696	TRPV2	0.03139259950364503	0.07532397449512139	-0.01688574976821732	0.01844065890923103	FALSE	FALSE	-0.01688574976821732
7499	FKBP11	0.45308573152066234	0.6100055206028153	-0.016877753918566663	0.08143695075406758	FALSE	FALSE	-0.016877753918566663
7954	ZMYM5	0.11187721986434171	0.21368954410200325	-0.016863216010110916	0.030403124227324007	FALSE	FALSE	-0.016863216010110916
11030	DHPS	0.05446439900697114	0.11877477594668023	-0.01686317167083374	0.023485852935807336	FALSE	FALSE	-0.01686317167083374
11940	ACO2	0.21708792976283525	0.35937633326852686	-0.016853138901661922	0.04626022013029049	FALSE	FALSE	-0.016853138901661922
8082	TDRD3	1.1965815096285747e-44	1.1988560034072074e-42	-0.016826919609092102	0.011484569459647934	FALSE	FALSE	-0.016826919609092102
4976	WDR13	0.01848872255337392	0.048274560308970926	-0.016786659545416686	0.018197784498202023	FALSE	FALSE	-0.016786659545416686
3615	RMND5B	7.652563566693766e-10	6.964866975903042e-09	-0.01677072898057329	0.012922601069453702	FALSE	FALSE	-0.01677072898057329
10145	NT5C	0.3412333176044393	0.5020353773444924	-0.016766110305867502	0.05089547390799214	FALSE	FALSE	-0.016766110305867502
1201	NTPCR	0.009274474071040975	0.02691106968961937	-0.016749155906805688	0.017463280449190755	FALSE	FALSE	-0.016749155906805688
6117	AGPAT2	1.5592179971267463e-42	1.4319999832702686e-40	-0.016748906666323383	0.011431324713681785	FALSE	FALSE	-0.016748906666323383
3524	DCTN4	0.09461071515256274	0.18701544102307485	-0.016748483427768524	0.02637066904649987	FALSE	FALSE	-0.016748483427768524
9565	ATP2A3	9.561580041407438e-10	8.624630568599879e-09	-0.01672329535929665	0.012890227068095792	FALSE	FALSE	-0.01672329535929665
3618	PHYKPL	0.37277164708051236	0.533165488149723	-0.01670423417276177	0.05120991691771106	FALSE	FALSE	-0.01670423417276177
9283	CHD9	0.06705961855925048	0.14136041658734022	-0.016693764728890493	0.022213027958463305	FALSE	FALSE	-0.016693764728890493
6430	INTS5	3.5097539109104034e-06	2.0604719933155844e-05	-0.01668249717803006	0.013524239723988076	FALSE	FALSE	-0.01668249717803006
5355	BNIP3L	0.5461945539466426	0.6890228705989313	-0.016671783196327093	0.09074407460222415	FALSE	FALSE	-0.016671783196327093
1338	MPV17	0.12006268745867688	0.22664589848357827	-0.016664369131737553	0.028889509707174844	FALSE	FALSE	-0.016664369131737553
2354	EOGT	2.0576871179028604e-44	2.04470007625708e-42	-0.016651023009307705	0.011364517972812025	FALSE	FALSE	-0.016651023009307705
7262	EEF1AKMT2	1.428785438202327e-45	1.5328465369315765e-43	-0.01664386557508	0.011359632940230274	FALSE	FALSE	-0.01664386557508
9911	RETREG3	1.1237729675582396e-05	6.186875424935758e-05	-0.01663186239530279	0.01457611850154245	FALSE	FALSE	-0.01663186239530279
8058	CDADC1	0.004085428626839918	0.013171588693227041	-0.016628732445418536	0.016463598059465588	FALSE	FALSE	-0.016628732445418536
8205	DHRS4	0.15764126700423722	0.2826425012624085	-0.016594603294523485	0.031115157116950877	FALSE	FALSE	-0.016594603294523485
3246	SREK1	0.2644549717645068	0.41875491414591376	-0.01658774817354925	0.04300693407716319	FALSE	FALSE	-0.01658774817354925
2233	IP6K2	0.12666201579772207	0.23686623454451164	-0.016583136888722993	0.030667290557588083	FALSE	FALSE	-0.016583136888722993
7313	PARP11	0.10208609930465323	0.1988390654693221	-0.01658236296679411	0.026862289140418095	FALSE	FALSE	-0.01658236296679411
1282	SLC66A3	0.12782571658744446	0.2385367615067804	-0.016576314014495795	0.03357494847481319	FALSE	FALSE	-0.016576314014495795
8486	MOAP1	0.1949850177166664	0.3307079655645245	-0.016572234800995643	0.03500374872209963	FALSE	FALSE	-0.016572234800995643
2605	PHC3	0.21134156441273	0.3524200530090132	-0.016570375238583186	0.03594180404717819	FALSE	FALSE	-0.016570375238583186
11070	PKN1	0.13695839973349733	0.2520259242831452	-0.016569539510389152	0.030115116182049664	FALSE	FALSE	-0.016569539510389152
654	PHTF1	0.015016661731613453	0.04066271837666962	-0.016564723996164994	0.017670104998460945	FALSE	FALSE	-0.016564723996164994
8111	DOCK9	1.5153799335325173e-45	1.6114869240539215e-43	-0.016551986531085465	0.011296924417984102	FALSE	FALSE	-0.016551986531085465
5140	PSMD10	0.1651834830908782	0.29174233180517434	-0.01654254629589045	0.03357591855843428	FALSE	FALSE	-0.01654254629589045
10587	PHF20	0.3597026250741472	0.5202073453859754	-0.016533149056358148	0.05446134074559498	FALSE	FALSE	-0.016533149056358148
8351	PPP2R5E	0.14859038654372594	0.2697268997760012	-0.016527602615867824	0.032807125420029025	FALSE	FALSE	-0.016527602615867824
1687	CLASP1	0.00019245239988611835	0.0008465531363640831	-0.01651939279561443	0.01404528454216524	FALSE	FALSE	-0.01651939279561443
4658	AP1S1	7.076953373118554e-08	5.162088191475104e-07	-0.016509851789334923	0.013008278234803806	FALSE	FALSE	-0.016509851789334923
499	ANKRD13C	0.04894624906540666	0.10905630902773847	-0.016507829985476438	0.01900535681048355	FALSE	FALSE	-0.016507829985476438
11822	ZMAT5	0.02760097790791477	0.06791285877362507	-0.01649910724040299	0.022350985649176213	FALSE	FALSE	-0.01649910724040299
11314	GMFG	0.6948347689517363	0.8033669901051504	-0.01647310023891783	0.3428665484236067	FALSE	FALSE	-0.01647310023891783
7410	ATF7IP	0.31395711285351435	0.4762451814501404	-0.016459997310705222	0.04948352531091095	FALSE	FALSE	-0.016459997310705222
8456	GTF2A1	0.0006961894804664238	0.002709439830399504	-0.016452378009006938	0.014319405645048524	FALSE	FALSE	-0.016452378009006938
11782	CHCHD10	7.995952628475457e-08	5.80101338809144e-07	-0.016445017017188562	0.01296402774443402	FALSE	FALSE	-0.016445017017188562
11134	SSBP4	4.527122087496217e-44	4.425992021509406e-42	-0.016444971670200544	0.011223885523664824	FALSE	FALSE	-0.016444971670200544
993	ACBD6	0.23974194733722654	0.388451166475434	-0.016442318031642308	0.036090519855238055	FALSE	FALSE	-0.016442318031642308
2440	TIMMDC1	0.20143717170274658	0.33898151479072697	-0.016425463731857753	0.03939018127563148	FALSE	FALSE	-0.016425463731857753
3789	TRIM27	0.3947445935787859	0.5545820730044757	-0.016424520514506928	0.05830887692226671	FALSE	FALSE	-0.016424520514506928
4574	MTERF1	0.0007034986024907578	0.0027361288283591456	-0.016414474309190512	0.015483419026428705	FALSE	FALSE	-0.016414474309190512
8595	GOLGA8B	0.05344694970551418	0.11697731924173108	-0.016412452169428413	0.023652700408875467	FALSE	FALSE	-0.016412452169428413
398	MUTYH	0.02348217516436319	0.05928246762131923	-0.016410902981956188	0.01923611887815024	FALSE	FALSE	-0.016410902981956188
7284	TUBGCP2	0.15960543101469912	0.28475300076397314	-0.01640708577327571	0.034576962667075745	FALSE	FALSE	-0.01640708577327571
8203	AP1G2	0.23965637983706173	0.3883644289218954	-0.016393512580002146	0.04128312502538922	FALSE	FALSE	-0.016393512580002146
7971	PARP4	0.03745988551784611	0.08696403526098208	-0.016386102546255988	0.021097083190468675	FALSE	FALSE	-0.016386102546255988
5109	ZMAT1	0.0005046560818189243	0.0020197905843152256	-0.01638464304504896	0.014162796785283859	FALSE	FALSE	-0.01638464304504896
11345	COQ8B	2.6831707042178124e-41	2.2907097498051084e-39	-0.016380103307692687	0.011179612107480405	FALSE	FALSE	-0.016380103307692687
7691	TBC1D15	0.2971807178460519	0.458244955793397	-0.01636714280261282	0.047436370609141826	FALSE	FALSE	-0.01636714280261282
3850	HSPA1B	0.06002893743391281	0.12871079032743632	-0.016333561846417398	0.023640933063229685	FALSE	FALSE	-0.016333561846417398
5004	MAGED1	0.0008455470503743441	0.0032133438531937847	-0.01632884172881989	0.014268293502740836	FALSE	FALSE	-0.01632884172881989
553	LRRC8C	0.06414905902320589	0.13621235490457087	-0.016295354825636658	0.0192937077055791	FALSE	FALSE	-0.016295354825636658
8967	HAGHL	2.1937279851177154e-42	1.98466898235687e-40	-0.01627460538753295	0.011107608542949902	FALSE	FALSE	-0.01627460538753295
2991	ALPK1	2.2505723000931237e-45	2.3319391447887982e-43	-0.016262991184141873	0.011099681713282798	FALSE	FALSE	-0.016262991184141873
6594	FADD	0.1837594008381539	0.31554039891798014	-0.016225807997579552	0.034609195880435775	FALSE	FALSE	-0.016225807997579552
11372	DEDD2	0.1457845117965949	0.2654794936141989	-0.01621609903949256	0.02981174735895966	FALSE	FALSE	-0.01621609903949256
2716	ZNF721	0.1971561504966883	0.3332576704505511	-0.01617239663557097	0.036888658122112	FALSE	FALSE	-0.01617239663557097
11824	ASCC2	0.22069564273046138	0.36392389245402007	-0.016164700411944857	0.03514309874363408	FALSE	FALSE	-0.016164700411944857
8598	DPH6	0.004483213797012332	0.014265375140571813	-0.01615683455699319	0.01473619674537721	FALSE	FALSE	-0.01615683455699319
9329	DYNC1LI2	0.11388650647768912	0.21681000597189468	-0.01612089858055324	0.027807782546200206	FALSE	FALSE	-0.01612089858055324
10291	ZBTB14	5.2944159567658986e-42	4.684978441158612e-40	-0.01610737644462915	0.010993472833321593	FALSE	FALSE	-0.01610737644462915
7875	ACADS	0.0002445508758047763	0.001047964039371263	-0.016098812917869194	0.014807555233682105	FALSE	FALSE	-0.016098812917869194
9787	NSRP1	0.2913531788674737	0.45142226100435656	-0.01607744340169226	0.04144032243677703	FALSE	FALSE	-0.01607744340169226
4508	GUSB	0.06977629593783985	0.14619737913142627	-0.01607518344217077	0.022749730580128833	FALSE	FALSE	-0.01607518344217077
9635	ZBTB4	9.46931104696682e-10	8.55413247558709e-09	-0.01607341289421628	0.01238997227312515	FALSE	FALSE	-0.01607341289421628
94	PGD	0.1981011671244164	0.3344353779486562	-0.016063295141429876	0.032796197543104824	FALSE	FALSE	-0.016063295141429876
10194	MFSD11	0.3837805535947114	0.5440095472550359	-0.016052382304786846	0.05453223510851161	FALSE	FALSE	-0.016052382304786846
8305	PTGER2	0.5865146013534752	0.7214675541974254	-0.016047819390081142	0.1162940875623528	FALSE	FALSE	-0.016047819390081142
8415	ALDH6A1	3.1378127012039094e-05	0.00016016717211239997	-0.016042972972724407	0.013293061446916233	FALSE	FALSE	-0.016042972972724407
6649	ALG8	0.011955009355748841	0.03334036770640515	-0.016041696538987533	0.01815596932650281	FALSE	FALSE	-0.016041696538987533
1087	EIF2D	0.10693492135778289	0.20626444735408145	-0.016023096884019615	0.02771740036530986	FALSE	FALSE	-0.016023096884019615
4697	COG5	0.03539607060345095	0.0829993353821346	-0.016018073109554175	0.01950784716298971	FALSE	FALSE	-0.016018073109554175
3257	RAD17	0.0007355184168415261	0.002846054825205816	-0.015999414335550022	0.015164175512163064	FALSE	FALSE	-0.015999414335550022
11285	ZNF540	5.1988797170984076e-43	4.962678646486929e-41	-0.015996780851208686	0.010917990047162561	FALSE	FALSE	-0.015996780851208686
2288	PARP3	3.148984133763964e-05	0.00016053462848452708	-0.015995742237231207	0.0132608259174787	FALSE	FALSE	-0.015995742237231207
6907	TRDMT1	6.706496470636511e-42	5.849126382268088e-40	-0.015977857385155936	0.01090507456023157	FALSE	FALSE	-0.015977857385155936
10368	SMAD2	0.19495917728024306	0.3307079655645245	-0.015977537604914487	0.033206396085185684	FALSE	FALSE	-0.015977537604914487
11746	TANGO2	0.01148048147767118	0.03220964521032347	-0.015973372400088903	0.015079061376515145	FALSE	FALSE	-0.015973372400088903
5859	ZNF484	1.114939258938073e-42	1.0317869187867374e-40	-0.01596932677695025	0.010899252320347668	FALSE	FALSE	-0.01596932677695025
8172	CHD8	0.25330885631953864	0.4055015535668515	-0.015964961373570143	0.02953879155084495	FALSE	FALSE	-0.015964961373570143
3852	EHMT2	0.04030548896481155	0.09266517024851326	-0.015962440752843438	0.019479167371478253	FALSE	FALSE	-0.015962440752843438
3365	REEP5	0.44783474632813625	0.6053183888656479	-0.015954250079096094	0.1116343273213213	FALSE	FALSE	-0.015954250079096094
10693	RAE1	0.1952904069589861	0.3309903442577664	-0.015953449284878015	0.03281835409243503	FALSE	FALSE	-0.015953449284878015
11689	ZSCAN18	7.79457256383909e-43	7.325085518714828e-41	-0.015946127929686207	0.010883418835730336	FALSE	FALSE	-0.015946127929686207
11279	ZNF383	0.00029114528230290596	0.0012280982106326129	-0.01593959930702572	0.014763641680925248	FALSE	FALSE	-0.01593959930702572
3659	FAM50B	0.005638996794267474	0.017434725360087885	-0.01592399994314668	0.014628942765671442	FALSE	FALSE	-0.01592399994314668
11	UBE2J2	0.27134006742049355	0.42745822323868155	-0.01591328596144371	0.043771432749498344	FALSE	FALSE	-0.01591328596144371
8818	MPI	0.13924322888323673	0.25560957961106584	-0.015909754942643184	0.032028304750974214	FALSE	FALSE	-0.015909754942643184
2930	KLHL8	9.18174656198364e-43	8.562331813148283e-41	-0.01590957758553448	0.010858472798313142	FALSE	FALSE	-0.01590957758553448
1878	STRADB	0.05243908995218717	0.11525001586119744	-0.015889929911287865	0.018369643725553737	FALSE	FALSE	-0.015889929911287865
9106	NTAN1	0.006383781738040252	0.019396136844677187	-0.015874843808132495	0.016151524185980447	FALSE	FALSE	-0.015874843808132495
7673	MDM1	6.204653919419312e-43	5.876485895712526e-41	-0.015868921155593404	0.010830724309315351	FALSE	FALSE	-0.015868921155593404
2321	RFT1	6.615095742824412e-42	5.811217803642054e-40	-0.015866932606192805	0.010829367101089147	FALSE	FALSE	-0.015866932606192805
4306	TBP	0.23637855601476032	0.3840280400116509	-0.015862736498234643	0.034893906956956815	FALSE	FALSE	-0.015862736498234643
2531	ARMC8	0.20361700649768585	0.34217479481167806	-0.015861296143533668	0.04018720588736142	FALSE	FALSE	-0.015861296143533668
6574	AIP	0.5415988214755694	0.6845795550775026	-0.015860799006183517	0.10308982564895404	FALSE	FALSE	-0.015860799006183517
9467	KLHL36	0.20504392365775906	0.34404624267649847	-0.015834716762288602	0.03245975755267208	FALSE	FALSE	-0.015834716762288602
174	PITHD1	0.3554527948131232	0.516457675977955	-0.01583226063505597	0.07048821386843525	FALSE	FALSE	-0.01583226063505597
9598	RPAIN	0.3591759192331553	0.5198531123285031	-0.015820039117929032	0.06996203483681158	FALSE	FALSE	-0.015820039117929032
10986	TIMM29	0.03944372722043394	0.09092532897762325	-0.01581456254539062	0.01741729251816143	FALSE	FALSE	-0.01581456254539062
1518	DCTN1	0.036440965851378765	0.0849891937314861	-0.01579622355162791	0.0218401391660439	FALSE	FALSE	-0.01579622355162791
11096	SMIM7	0.20612083775420598	0.3454247879588387	-0.01578681959402331	0.03579039336697441	FALSE	FALSE	-0.01578681959402331
1639	MRPS9	0.08436573444808981	0.17154743353139765	-0.01577544052316271	0.02329341713509471	FALSE	FALSE	-0.01577544052316271
4191	AKAP7	4.8202021221067695e-42	4.29671399458091e-40	-0.015773962547256857	0.010765913948383733	FALSE	FALSE	-0.015773962547256857
6355	ARFGAP2	0.38891918083911314	0.5490703655889797	-0.015772276311109727	0.0456679354760632	FALSE	FALSE	-0.015772276311109727
4450	CDK13	0.009844765277297432	0.028301657447634992	-0.015771173203638175	0.017384332542874602	FALSE	FALSE	-0.015771173203638175
11104	BABAM1	0.17250261574204023	0.30128932583788415	-0.015769508465322404	0.03068627225656659	FALSE	FALSE	-0.015769508465322404
4080	SNX14	0.05258597384788437	0.1155100128570216	-0.015766103746281103	0.0203110248088951	FALSE	FALSE	-0.015766103746281103
6482	MEN1	4.954687608236478e-40	3.9258612989967856e-38	-0.015761982880732696	0.010757737685853435	FALSE	FALSE	-0.015761982880732696
4707	IMMP2L	0.000422784985570591	0.0017187868477774228	-0.015757059541448133	0.014626844886961888	FALSE	FALSE	-0.015757059541448133
11527	TBC1D17	0.2080828586914439	0.34823143234626924	-0.015752264517344485	0.031893354716088854	FALSE	FALSE	-0.015752264517344485
7213	SMNDC1	0.3361382830480365	0.4973156462523	-0.01575124068312607	0.05555712856191842	FALSE	FALSE	-0.01575124068312607
11972	PARVG	0.13062141925037388	0.24246263444683547	-0.015723078524047283	0.030330253917230342	FALSE	FALSE	-0.015723078524047283
5408	AP3M2	0.5082971134551464	0.6582018699441081	-0.015717720189581338	0.09188524946047164	FALSE	FALSE	-0.015717720189581338
52	CEP104	0.0233146269616403	0.05889627477723804	-0.015693830724484926	0.018560882812757765	FALSE	FALSE	-0.015693830724484926
12105	RRP1B	0.297306075820754	0.45836599971398384	-0.015681829560129406	0.04650173822127109	FALSE	FALSE	-0.015681829560129406
977	RABGAP1L	0.41316643754645754	0.57251893585719	-0.015673015449272687	0.07416176225239283	FALSE	FALSE	-0.015673015449272687
11537	EMC10	0.4124588816541589	0.5720442766609505	-0.015662180542268332	0.058202268186968734	FALSE	FALSE	-0.015662180542268332
10877	SAFB	0.3232766059518871	0.4830691319577866	-0.015659917895517916	0.06010300241681143	FALSE	FALSE	-0.015659917895517916
7782	BTBD11	4.4024581174511555e-05	0.00021909277404704583	-0.015654034207798165	0.013027606190391946	FALSE	FALSE	-0.015654034207798165
658	AP4B1	0.00037296728545429424	0.0015373962603068376	-0.015646867032365626	0.013449775502712246	FALSE	FALSE	-0.015646867032365626
3384	SNX2	0.33940945547157353	0.5003235443436146	-0.01564296685549225	0.05094459747874163	FALSE	FALSE	-0.01564296685549225
9092	TXNDC11	0.09593396502499203	0.18903567016061942	-0.015640035088740824	0.023840507957946937	FALSE	FALSE	-0.015640035088740824
9339	FBXL8	0.028989933124544374	0.07062800628393318	-0.015629552880532183	0.015453170243827651	FALSE	FALSE	-0.015629552880532183
2489	EEFSEC	0.05992258860911535	0.12852822747846873	-0.01562938291330301	0.021670822189353005	FALSE	FALSE	-0.01562938291330301
3752	BTN3A3	0.2552577632000007	0.40770617434434897	-0.015613689496411778	0.04048237890031493	FALSE	FALSE	-0.015613689496411778
11621	PPP6R1	0.031106660053342994	0.07476329100449586	-0.01560707622604032	0.01671580121132187	FALSE	FALSE	-0.01560707622604032
7259	OAT	0.16007167895045354	0.2851232682803921	-0.015605909968689156	0.027034906857320257	FALSE	FALSE	-0.015605909968689156
8653	UBR1	0.10513423192609488	0.20335989521818687	-0.015593675015417618	0.02330543652262597	FALSE	FALSE	-0.015593675015417618
512	PIGK	0.0020172759454573945	0.007051740567122259	-0.015591177907943957	0.015151878294811712	FALSE	FALSE	-0.015591177907943957
6505	SLC25A45	0.0007588166629694758	0.0029296606385920236	-0.015587782594203877	0.01478738636800711	FALSE	FALSE	-0.015587782594203877
9814	RFFL	0.02222591562040486	0.056475534493013645	-0.01558566841685128	0.019687473172677515	FALSE	FALSE	-0.01558566841685128
8786	MAP2K5	0.00047557424856000253	0.0019141389825009666	-0.015579128709371498	0.014505405012791876	FALSE	FALSE	-0.015579128709371498
9861	FBXL20	5.070626663338766e-06	2.9064400491563054e-05	-0.015577068276597293	0.012663910692509876	FALSE	FALSE	-0.015577068276597293
[truncated: 10,157 more rows]
