# Supplementary material for: Single-cell RNA sequencing reveals ex vivo signatures of SARS-CoV-2-reactive T cells through ‘reverse phenotyping’
Source: Nat Commun. 2021 Jul 26;12:4515. doi: 10.1038/s41467-021-24730-4 (PMC8313584; doi:10.1038/s41467-021-24730-4)
Supplement: Supplementary file 6 — Supplementary Data 4 [file 41467_2021_24730_MOESM6_ESM.xlsx]

## Sheet: Sheet 1
Supplementary Data 4
	gene	pval	qval	log2fc	mean	zero_mean	zero_variance	log2fc[unstimulated]
9831	CCL4	7.004647718284522e-16	7.2757275849821325e-12	-3.724212329694735	1.2387761178981052	FALSE	FALSE	-3.724212329694735
9833	CCL4L2	5.321540122343052e-13	1.1054967450155457e-09	-2.4871095121647695	0.6681151622173827	FALSE	FALSE	-2.4871095121647695
7672	IFNG	3.3998122137985643e-10	1.4882672288250289e-07	-1.540544381991334	0.42812944952858967	FALSE	FALSE	-1.540544381991334
947	XCL2	6.970492065195848e-08	1.366084926060175e-05	-1.5124609600635117	0.4109911945951956	FALSE	FALSE	-1.5124609600635117
8239	GZMB	7.885244455383032e-09	2.1001034399503476e-06	-1.3220850266957453	0.5050070650791854	FALSE	FALSE	-1.3220850266957453
3828	TNF	3.216583310365079e-12	4.772950120680297e-09	-1.2775340388769654	0.34849093770712947	FALSE	FALSE	-1.2775340388769654
9830	CCL3	1.5573776334591122e-09	5.991289436570296e-07	-1.231717835494342	0.32769992017563887	FALSE	FALSE	-1.231717835494342
948	XCL1	1.807156135601789e-06	0.00019553052896349775	-1.0677921858712025	0.29195288893128374	FALSE	FALSE	-1.0677921858712025
8799	PKM	1.5316056984100384e-11	1.446253489944097e-08	-0.9138645988506707	0.3920694492506177	FALSE	FALSE	-0.9138645988506707
4008	HSP90AB1	1.1068802792102986e-10	6.387314144531873e-08	-0.8816613419267311	0.4289534609304385	FALSE	FALSE	-0.8816613419267311
11249	NFKBID	7.553697523987533e-12	7.856646597207313e-09	-0.8602953567685977	0.24732451057166197	FALSE	FALSE	-0.8602953567685977
8381	ZFP36L1	6.6583596925213076e-12	7.856646597207313e-09	-0.8584989979803356	0.4274892977784189	FALSE	FALSE	-0.8584989979803356
5205	CD40LG	9.720998981955867e-11	5.9395303779750345e-08	-0.7169802145063029	0.2612783582357878	FALSE	FALSE	-0.7169802145063029
7015	SRGN	2.1263346900784457e-09	7.887942294944577e-07	-0.6420041843821793	1.2816056280993342	FALSE	FALSE	-0.6420041843821793
7331	GAPDH	8.507056741535957e-07	0.00011045349796791748	-0.6144085361553364	1.2920489820201744	FALSE	FALSE	-0.6144085361553364
1475	PLEK	4.0518030163515894e-09	1.2024593694526847e-06	-0.611977045437438	0.28468577781420074	FALSE	FALSE	-0.611977045437438
7133	PGAM1	4.809758982376074e-09	1.3502423391875752e-06	-0.6032355972507086	0.4113835866531629	FALSE	FALSE	-0.6032355972507086
6336	CD82	1.8407233600730026e-08	4.2487985646840614e-06	-0.5435706020914542	0.26588710439339114	FALSE	FALSE	-0.5435706020914542
4276	TAGAP	3.4387612873592656e-10	1.4882672288250289e-07	-0.5362825470404193	0.22414666790975613	FALSE	FALSE	-0.5362825470404193
10903	TNFSF14	4.692357789700986e-09	1.3502423391875752e-06	-0.5293004491252694	0.1592522251806902	FALSE	FALSE	-0.5293004491252694
7913	RILPL2	7.563922785411874e-12	7.856646597207313e-09	-0.5263043286156728	0.21782065216410024	FALSE	FALSE	-0.5263043286156728
7542	NR4A1	3.914450278158466e-09	1.2024593694526847e-06	-0.516070748201142	0.1366543984145261	FALSE	FALSE	-0.516070748201142
4398	HNRNPA2B1	3.785295598936589e-11	2.8084189561538824e-08	-0.5042048052048624	0.48194063178608926	FALSE	FALSE	-0.5042048052048624
5604	SLA	5.357070288337273e-09	1.4643128706568226e-06	-0.5019671174366551	0.2953789975870861	FALSE	FALSE	-0.5019671174366551
8856	BCL2A1	3.195875603608355e-11	2.7662966578899986e-08	-0.4866448444804436	0.1501517840399501	FALSE	FALSE	-0.4866448444804436
7931	RAN	8.799702675152911e-09	2.22932955333691e-06	-0.4692302413427509	0.3939913591642058	FALSE	FALSE	-0.4692302413427509
1873	CFLAR	1.5387435941315154e-10	8.412068269602131e-08	-0.461905328259853	0.26698539833004553	FALSE	FALSE	-0.461905328259853
1447	REL	9.06519235043936e-09	2.241908403428896e-06	-0.4486658135757106	0.22808141127396164	FALSE	FALSE	-0.4486658135757106
7376	CD69	2.663578995846453e-07	4.256399235362632e-05	-0.4464243314402686	0.28401410797338805	FALSE	FALSE	-0.4464243314402686
7033	VSIR	4.304177323543533e-11	2.980499323976445e-08	-0.4451162797679266	0.1569092788137077	FALSE	FALSE	-0.4451162797679266
1743	NR4A2	1.3627819910693257e-08	3.291910823543508e-06	-0.43482792153548155	0.12970416267726864	FALSE	FALSE	-0.43482792153548155
547	GBP2	8.473697131424929e-11	5.501018256506921e-08	-0.4077519041084617	0.23183189784542896	FALSE	FALSE	-0.4077519041084617
10481	PRNP	2.8636633901254457e-09	9.595119881688066e-07	-0.40155709977329895	0.16647489963287715	FALSE	FALSE	-0.40155709977329895
1266	ID2	4.667740321697195e-07	6.464509162862502e-05	-0.40117386868259824	0.24321585558773426	FALSE	FALSE	-0.40117386868259824
6697	BIRC3	2.6084816702130353e-09	9.031433036167599e-07	-0.39045570027697224	0.144084731891249	FALSE	FALSE	-0.39045570027697224
10162	H3-3B	0.0005888481471087005	0.018478446235704146	-0.38932211425501495	1.1490841327088601	FALSE	FALSE	-0.38932211425501495
6806	HSPA8	3.484770093779074e-05	0.0021707382603062537	-0.37632478339003445	0.5477738467495092	FALSE	FALSE	-0.37632478339003445
2684	PPP1R2	1.9433470019746874e-06	0.00020389439706576846	-0.362518725607203	0.2979647230901075	FALSE	FALSE	-0.362518725607203
6999	EGR2	3.698294123802384e-11	2.8084189561538824e-08	-0.3570527944953126	0.0945467942216423	FALSE	FALSE	-0.3570527944953126
1866	BZW1	2.1727594666560228e-07	3.526320715649392e-05	-0.3511166843137946	0.33080058720674405	FALSE	FALSE	-0.3511166843137946
895	CD48	9.344334661772935e-08	1.7332072166399192e-05	-0.34715381707695103	0.25456527411268	FALSE	FALSE	-0.34715381707695103
9798	EVI2A	3.624100872245035e-07	5.4555848927549536e-05	-0.34484503598044325	0.20272664240237032	FALSE	FALSE	-0.34484503598044325
6908	VIM	0.0008477702064523699	0.02494557828447809	-0.3428275934944971	0.45829558606897847	FALSE	FALSE	-0.3428275934944971
5538	RNF19A	8.626269884045544e-08	1.6592789867700197e-05	-0.33903651542803415	0.2114023661680436	FALSE	FALSE	-0.33903651542803415
1555	GNLY	0.02836453465562075	0.2367905974934235	-0.3319115966702583	0.49881630901540264	FALSE	FALSE	-0.3319115966702583
1060	BTG2	1.7371754554597742e-06	0.00019002707886008266	-0.3228777726026043	0.11163526049323297	FALSE	FALSE	-0.3228777726026043
11036	JUNB	1.2429037575275595e-07	2.1881425982099593e-05	-0.32119372385981354	0.2310420609592052	FALSE	FALSE	-0.32119372385981354
9888	EIF1	0.00011242770026406402	0.005587495323649918	-0.31994930039383296	1.1231110765692893	FALSE	FALSE	-0.31994930039383296
6225	TRIM22	4.078867755222994e-08	8.307293994804164e-06	-0.3195494944751553	0.20784645276458075	FALSE	FALSE	-0.3195494944751553
9647	KDM6B	3.9662638865439e-09	1.2024593694526847e-06	-0.31918700610448597	0.11450522298809516	FALSE	FALSE	-0.31918700610448597
894	SLAMF1	4.588728128655601e-06	0.0003971926589362144	-0.3119027158611677	0.19450881985131274	FALSE	FALSE	-0.3119027158611677
7013	DDX21	1.906204936756275e-07	3.193508173885069e-05	-0.3054342118860725	0.14653914890597375	FALSE	FALSE	-0.3054342118860725
6995	ARID5B	2.499435749700833e-06	0.00024038554751983844	-0.3025018754421146	0.22758139485723516	FALSE	FALSE	-0.3025018754421146
8263	NFKBIA	0.00024184039457677032	0.009930320879468523	-0.30177610865547355	0.2937115996741177	FALSE	FALSE	-0.30177610865547355
7029	PRF1	0.00014821613665414303	0.0069036816655900606	-0.2976222116891841	0.32968899440229604	FALSE	FALSE	-0.2976222116891841
9695	UBB	5.397147933001327e-06	0.00045209819016197407	-0.296009616363369	0.451895946532153	FALSE	FALSE	-0.296009616363369
3381	TNFAIP8	7.228890792411151e-06	0.0005820658035718963	-0.29539462790171495	0.20468703063016525	FALSE	FALSE	-0.29539462790171495
403	PRDX1	2.4181345062434845e-06	0.00023473984220888854	-0.2880873430405305	0.1967473269513484	FALSE	FALSE	-0.2880873430405305
8432	BATF	5.1432935721602785e-06	0.00043433650678072205	-0.27863462835441094	0.1366399485576019	FALSE	FALSE	-0.27863462835441094
2400	CBLB	4.303487799911544e-07	6.174521952660742e-05	-0.2772176847917836	0.17303283872564187	FALSE	FALSE	-0.2772176847917836
1086	RASSF5	2.25826171452178e-09	8.088470492668182e-07	-0.2753820172188837	0.14233066761091853	FALSE	FALSE	-0.2753820172188837
10289	TGIF1	3.1992801876237184e-07	5.034988380128419e-05	-0.2730390115748543	0.164420180776146	FALSE	FALSE	-0.2730390115748543
5901	NR4A3	4.59487980055264e-07	6.449596822748686e-05	-0.2723562283583988	0.07491496003368932	FALSE	FALSE	-0.2723562283583988
7348	TPI1	0.00039875204070419993	0.0137146935324322	-0.26538655753338813	0.41188370143429615	FALSE	FALSE	-0.26538655753338813
3497	NDFIP1	3.5190700420407146e-08	7.459710311566715e-06	-0.25830978316893827	0.16219500519251553	FALSE	FALSE	-0.25830978316893827
5900	SEC61B	5.350282502802738e-05	0.003070352726884643	-0.253700078433284	0.39940350209729053	FALSE	FALSE	-0.253700078433284
11454	SLC1A5	8.333617754447118e-09	2.1640321903860556e-06	-0.2517251774683661	0.0788795186018341	FALSE	FALSE	-0.2517251774683661
9250	FUS	3.136105682818798e-06	0.00028825887319191407	-0.2507986021262403	0.27055092541019565	FALSE	FALSE	-0.2507986021262403
3571	NPM1	0.0006730865504071019	0.020442543856954876	-0.2491650249170199	0.6005122681682029	FALSE	FALSE	-0.2491650249170199
10099	DDX5	0.00036801689057836223	0.013109280652859538	-0.24605906123810029	0.5565341158529346	FALSE	FALSE	-0.24605906123810029
6767	CD3D	0.0003041266644182819	0.011571295470009868	-0.24254493973302052	0.54429318563322	FALSE	FALSE	-0.24254493973302052
8302	GNG2	3.862014107409909e-07	5.7306772190952467e-05	-0.24221049797058644	0.180055934893951	FALSE	FALSE	-0.24221049797058644
1516	MTHFD2	1.7146583210157956e-07	2.968359330065178e-05	-0.24109234470431512	0.08337354251926535	FALSE	FALSE	-0.24109234470431512
11911	APOBEC3G	4.1806852342924836e-05	0.0025394606741869024	-0.23940294568874515	0.20270605770389682	FALSE	FALSE	-0.23940294568874515
969	FASLG	6.617131070970812e-07	8.811812876176132e-05	-0.23930879324908452	0.08126645934966843	FALSE	FALSE	-0.23930879324908452
8025	RGCC	3.163715369584885e-06	0.00028825887319191407	-0.2382778136889693	0.10258119327298712	FALSE	FALSE	-0.2382778136889693
5442	SDCBP	8.584127856590544e-05	0.0045491497982860195	-0.23635539161762484	0.24404106096605233	FALSE	FALSE	-0.23635539161762484
9742	MAP2K3	2.414589955893402e-06	0.00023473984220888854	-0.23543404831020573	0.11065461252177698	FALSE	FALSE	-0.23543404831020573
8717	RAB27A	1.4884233533090657e-05	0.001030683558054751	-0.23387436989627794	0.13474291445833914	FALSE	FALSE	-0.23387436989627794
3645	IRF4	1.1762116174262422e-07	2.143387731615154e-05	-0.22352345381434058	0.06020044942067287	FALSE	FALSE	-0.22352345381434058
6159	IFITM2	0.000522767101778214	0.01670763657283172	-0.221159241063532	0.20605643880501223	FALSE	FALSE	-0.221159241063532
75	TNFRSF9	9.278999042876926e-06	0.0007192609183459897	-0.2207624340923288	0.058457406719079175	FALSE	FALSE	-0.2207624340923288
2164	EIF1B	1.7487164803484028e-05	0.0011794752000895364	-0.2202817640809986	0.1746840106972148	FALSE	FALSE	-0.2202817640809986
10673	PTPN1	1.7379967740163525e-06	0.00019002707886008266	-0.21279719735352162	0.12363378963108812	FALSE	FALSE	-0.21279719735352162
9832	CCL3L3	0.0022921028469689944	0.050122257413614625	-0.21274112026042466	0.056333380468775715	FALSE	FALSE	-0.21274112026042466
11548	NKG7	0.010357686713215304	0.13247780690634287	-0.210530627248885	0.34228298201989593	FALSE	FALSE	-0.210530627248885
5963	TRAF1	3.3865694315325946e-07	5.25019353512374e-05	-0.20964431062682012	0.06989689444432433	FALSE	FALSE	-0.20964431062682012
8592	NOP10	7.748168318238775e-05	0.004213624310028594	-0.20694962599045094	0.23170777703269144	FALSE	FALSE	-0.20694962599045094
2867	HOPX	5.647715511826211e-05	0.0031881967946379808	-0.20668512204788178	0.11127068307460022	FALSE	FALSE	-0.20668512204788178
4692	NAMPT	6.049772993593475e-06	0.0005027119366756434	-0.20578842062965663	0.08742215861095472	FALSE	FALSE	-0.20578842062965663
3404	CSF2	0.001750536424273641	0.04170371981406034	-0.1993447251519484	0.0527860445252965	FALSE	FALSE	-0.1993447251519484
5207	RBMX	2.387478454067069e-06	0.00023473984220888854	-0.19881783480319884	0.1483282520529929	FALSE	FALSE	-0.19881783480319884
11343	LTBP4	1.5952089324060914e-08	3.7657807229322887e-06	-0.19859524558551242	0.06013055224745963	FALSE	FALSE	-0.19859524558551242
9869	IKZF3	6.976294058277086e-06	0.0005661153623697195	-0.19823186841387788	0.12238643628157926	FALSE	FALSE	-0.19823186841387788
6947	CREM	0.006228554800680184	0.09724143834839268	-0.19391654423192237	0.327955412730742	FALSE	FALSE	-0.19391654423192237
76	PARK7	0.0009226108622881982	0.02676860063292602	-0.1915516107999079	0.2748920569259129	FALSE	FALSE	-0.1915516107999079
8347	PRKCH	0.0002864957317522649	0.011103847633249161	-0.18904595256382492	0.19012459241942073	FALSE	FALSE	-0.18904595256382492
4487	SEC61G	0.0005825934543194584	0.01833757033338247	-0.1881277801865311	0.3098899906270959	FALSE	FALSE	-0.1881277801865311
632	CD53	0.0006142098754028908	0.018987493975624485	-0.18647027589100942	0.2253816712103533	FALSE	FALSE	-0.18647027589100942
4395	CYCS	3.7669666660877084e-05	0.00231523566631083	-0.18553911882357546	0.17461033165454865	FALSE	FALSE	-0.18553911882357546
1982	NCL	0.0031409747455819386	0.06310503807032804	-0.18522019849538174	0.36467228377802985	FALSE	FALSE	-0.18522019849538174
4975	RBM3	0.0010396848997457286	0.029088622037350045	-0.18474236619779077	0.282242990779073	FALSE	FALSE	-0.18474236619779077
3696	JARID2	5.706575825894611e-07	7.697948455008744e-05	-0.18360684805824018	0.07215304871539721	FALSE	FALSE	-0.18360684805824018
7573	HNRNPA1	0.0032405749440958297	0.06435918153790321	-0.183315361650088	0.6118375243765585	FALSE	FALSE	-0.183315361650088
8744	RAB8B	2.9684897491307434e-06	0.0002777811083263156	-0.1824889312681138	0.0977140786440185	FALSE	FALSE	-0.1824889312681138
2544	ATP1B3	7.7109476454005e-06	0.0006161047168674998	-0.1821567091567674	0.09564773566769749	FALSE	FALSE	-0.1821567091567674
1216	LYST	2.074099236955074e-05	0.001384128322506617	-0.18114309178270258	0.1075583453593629	FALSE	FALSE	-0.18114309178270258
294	SFPQ	5.142981382486232e-06	0.00043433650678072205	-0.1788459947575378	0.09501148484061273	FALSE	FALSE	-0.1788459947575378
11051	IER2	0.004448979397493326	0.07885929863782112	-0.17804415789463698	0.18509065284487905	FALSE	FALSE	-0.17804415789463698
7242	RGS10	0.0004637544556947133	0.015195638900003113	-0.175827280027184	0.211984722466951	FALSE	FALSE	-0.175827280027184
361	YBX1	0.005733851549509127	0.09219429728289676	-0.17302602660993058	0.34166516145963344	FALSE	FALSE	-0.17302602660993058
8113	GPR18	1.3553349779357759e-06	0.00015632821721663616	-0.17283952083037107	0.05101523036660438	FALSE	FALSE	-0.17283952083037107
1547	MAT2A	8.099541855510388e-06	0.0006381132126574708	-0.17206598720606736	0.07019779362370458	FALSE	FALSE	-0.17206598720606736
3827	LTA	0.0002906335661716345	0.011180780932684325	-0.17095889726125857	0.05965886470139696	FALSE	FALSE	-0.17095889726125857
6156	PSMD13	2.1172727261836782e-06	0.00021921436311174547	-0.17054402673725694	0.11493202332365379	FALSE	FALSE	-0.17054402673725694
2434	TIGIT	0.0019108287207915424	0.04470220252896791	-0.16958889958785897	0.09163201817970597	FALSE	FALSE	-0.16958889958785897
2575	MBNL1	0.0018314044832730596	0.0432336326539938	-0.16886443342001506	0.23326081305407403	FALSE	FALSE	-0.16886443342001506
6938	MAP3K8	3.917975158776303e-06	0.0003448814235102496	-0.16739418867176487	0.07184414408598722	FALSE	FALSE	-0.16739418867176487
1798	ATP5MC3	0.0004893325823294005	0.01583394869986132	-0.1660510552258758	0.26160925124468426	FALSE	FALSE	-0.1660510552258758
10454	SNRPB	0.0002338001222870857	0.009792265605628868	-0.1650024555057339	0.1856231205583958	FALSE	FALSE	-0.1650024555057339
4215	ABRACL	0.0006714490207631721	0.020442543856954876	-0.16357330117489532	0.23859145165829176	FALSE	FALSE	-0.16357330117489532
11068	ADGRE5	0.003006762687149167	0.06127020831451862	-0.16182088395392874	0.15625453497586625	FALSE	FALSE	-0.16182088395392874
790	ILF2	0.00014934837085794317	0.00692495780041392	-0.16173117350367242	0.162855105955949	FALSE	FALSE	-0.16173117350367242
1894	ICOS	0.00015000630644970944	0.00692495780041392	-0.16086188719488634	0.06258049155219217	FALSE	FALSE	-0.16086188719488634
2334	ARF4	4.714351942909814e-05	0.002798169921771671	-0.16066566573916757	0.12324028144056876	FALSE	FALSE	-0.16066566573916757
1050	PTPN7	6.119252918616332e-05	0.003417240863745583	-0.15865260881081839	0.1279919103122829	FALSE	FALSE	-0.15865260881081839
80	ENO1	0.01983348000608175	0.19271056861372907	-0.1579252189379098	0.3198022735252809	FALSE	FALSE	-0.1579252189379098
7603	MYL6	0.00962325675127495	0.12620804024683446	-0.15706074814334792	0.7638937442490223	FALSE	FALSE	-0.15706074814334792
8937	TM2D3	1.3563477298663306e-05	0.0009526449960451734	-0.1570590175679236	0.08399050147011039	FALSE	FALSE	-0.1570590175679236
3183	PTGER4	0.0020836752766976233	0.047650926954184804	-0.15582419288364432	0.17219056875518196	FALSE	FALSE	-0.15582419288364432
1155	H3-3A	0.011760602788417129	0.14127459292717778	-0.15534178154797415	0.6292514633596613	FALSE	FALSE	-0.15534178154797415
5610	AGO2	3.0809253302086325e-06	0.00028572831611497384	-0.15404029208865416	0.062100329174754325	FALSE	FALSE	-0.15404029208865416
2981	OSTC	0.00019357551129865362	0.008412840317402156	-0.1527175197762899	0.12590487318092516	FALSE	FALSE	-0.1527175197762899
7989	POMP	0.0005954936468265788	0.018543626607318797	-0.15263084052025505	0.21424418235762735	FALSE	FALSE	-0.15263084052025505
2608	RPL22L1	0.00027107848887536885	0.010746917037971208	-0.1522258428753045	0.17433453761459736	FALSE	FALSE	-0.1522258428753045
2067	BRK1	0.0003768519795507849	0.013179874587027192	-0.15164899156647926	0.2079256469948908	FALSE	FALSE	-0.15164899156647926
7997	HSPH1	0.0016854430591356437	0.04061878667109497	-0.15154966083669033	0.10460933046729376	FALSE	FALSE	-0.15154966083669033
12042	SOD1	0.02923053206002566	0.23888083124113813	-0.1509889866459619	0.3701348080393973	FALSE	FALSE	-0.1509889866459619
7580	TESPA1	1.908411947384297e-06	0.00020227219283143566	-0.1504376478885006	0.05874012113454636	FALSE	FALSE	-0.1504376478885006
8011	UFM1	2.1653474528443593e-06	0.00021921436311174547	-0.1502510144655674	0.09625821221577988	FALSE	FALSE	-0.1502510144655674
7180	NOLC1	0.0001239272720993846	0.006043345423926328	-0.14919539839071608	0.06661133549772622	FALSE	FALSE	-0.14919539839071608
10560	EIF2S2	0.00041248875855819626	0.014140332459221071	-0.14824405754686604	0.161446501867155	FALSE	FALSE	-0.14824405754686604
1490	SNRPG	0.002234322398817791	0.049483809715395295	-0.14765963900140283	0.25882247174054046	FALSE	FALSE	-0.14765963900140283
6185	POLR2L	0.00028327960362411456	0.011056064638119069	-0.14668483058739676	0.1352031221717931	FALSE	FALSE	-0.14668483058739676
2035	PDCD1	6.192450359848223e-06	0.0005104839832360595	-0.14416550510502804	0.07767120853401302	FALSE	FALSE	-0.14416550510502804
2159	CSRNP1	0.00010762496165205954	0.005374521522499723	-0.14315150076999875	0.07430076867007138	FALSE	FALSE	-0.14315150076999875
3844	CLIC1	0.015950808470646324	0.16926148356642715	-0.14291293933542068	0.4266482126177027	FALSE	FALSE	-0.14291293933542068
2811	RBPJ	0.0009903984364970332	0.028107291147253233	-0.14256086935127316	0.11890719077560338	FALSE	FALSE	-0.14256086935127316
10539	BCL2L1	8.089316347581684e-05	0.0043311200465119045	-0.14178030996695878	0.060654550581500766	FALSE	FALSE	-0.14178030996695878
7085	GLUD1	5.11072709346257e-05	0.0029991594530958026	-0.14156092459795191	0.07202470223053117	FALSE	FALSE	-0.14156092459795191
5546	KLF10	0.00013842676622499906	0.006565474067484316	-0.13970861904719553	0.045006802629972434	FALSE	FALSE	-0.13970861904719553
893	CD84	5.3961685035395157e-05	0.003079670453091481	-0.13962012188079648	0.07013144105505408	FALSE	FALSE	-0.13962012188079648
1852	HSPD1	0.001219528920556569	0.032150372837109344	-0.13953268482620626	0.12404836429638809	FALSE	FALSE	-0.13953268482620626
3929	SRPK1	4.24886757638466e-05	0.0025597017054062553	-0.13812656004720977	0.07870744658487566	FALSE	FALSE	-0.13812656004720977
1621	EIF5B	0.001071914857182672	0.029533102444446725	-0.13809393171366638	0.09776005542345262	FALSE	FALSE	-0.13809393171366638
700	RBM8A	0.010016633482842293	0.12948413721887492	-0.13807906596328243	0.255239868097091	FALSE	FALSE	-0.13807906596328243
2963	UBE2D3	0.011513342938996023	0.1406930507145314	-0.13805180671312067	0.31722934828715377	FALSE	FALSE	-0.13805180671312067
1420	CALM2	0.009213987371999563	0.12288882767479813	-0.13796680428793173	0.3753137390935019	FALSE	FALSE	-0.13796680428793173
1849	ANKRD44	0.0003412175419766283	0.012263759891042347	-0.13707550419983525	0.11705793473827704	FALSE	FALSE	-0.13707550419983525
7507	TUBA1B	0.005751354728110627	0.09222850450353672	-0.13582353499504807	0.1575097021427047	FALSE	FALSE	-0.13582353499504807
7627	NAB2	1.0725739100491469e-06	0.00013106853180800573	-0.13519526087361486	0.035799407557155306	FALSE	FALSE	-0.13519526087361486
6285	LDHA	0.11832090204033192	0.4703403021404239	-0.1351072487520358	0.5657705302988545	FALSE	FALSE	-0.1351072487520358
896	SLAMF7	0.0003074589177412185	0.01161300283119286	-0.13500807388152422	0.06864916470445943	FALSE	FALSE	-0.13500807388152422
8886	AKAP13	0.003609022018258033	0.06942020685860406	-0.13365416733489596	0.22149491176176606	FALSE	FALSE	-0.13365416733489596
5060	OGT	9.527485321002352e-05	0.004972964323077962	-0.1336511791363372	0.0956958056835646	FALSE	FALSE	-0.1336511791363372
3451	ETF1	5.04277449504464e-06	0.00043288676595065024	-0.13355761519981	0.05198804887660434	FALSE	FALSE	-0.13355761519981
4494	CCT6A	0.00021686501036779728	0.009269863632470413	-0.13315811562522922	0.11559326101220055	FALSE	FALSE	-0.13315811562522922
6324	CD44	0.03491764043347046	0.26493026382940665	-0.1330792723287243	0.33701339163137284	FALSE	FALSE	-0.1330792723287243
5738	DNAJA1	0.00016395477755226157	0.007404340323631917	-0.13228320763354307	0.12143600840916793	FALSE	FALSE	-0.13228320763354307
10558	CHMP4B	1.3194495688718473e-05	0.0009451808739221984	-0.13115260981014448	0.07257288372081316	FALSE	FALSE	-0.13115260981014448
9623	EIF5A	0.005776009527583859	0.09232705744034393	-0.13090083258373916	0.17870911034975157	FALSE	FALSE	-0.13090083258373916
11812	XBP1	0.009348250242413444	0.12369461817573049	-0.13007688520128682	0.21761024902375897	FALSE	FALSE	-0.13007688520128682
736	ANP32E	0.000429285908487938	0.01447724912813056	-0.13004361730726055	0.10866750667939025	FALSE	FALSE	-0.13004361730726055
3944	PIM1	0.002231718594027113	0.049483809715395295	-0.13003263191543668	0.11392926742856421	FALSE	FALSE	-0.13003263191543668
10406	BCL2	5.292354001600936e-05	0.003070352726884643	-0.12986324512771033	0.05094021429004294	FALSE	FALSE	-0.12986324512771033
1065	SNRPE	0.0011367834320446493	0.030590076447274024	-0.12916267917387853	0.13542928412724076	FALSE	FALSE	-0.12916267917387853
1387	CDC42EP3	0.0008326486874676723	0.024570232717973612	-0.1289678013326196	0.11619321072704336	FALSE	FALSE	-0.1289678013326196
672	CD2	0.0976697223641157	0.42733589140525263	-0.12891660424724088	0.4630331112427658	FALSE	FALSE	-0.12891660424724088
5989	HSPA5	0.0534812674945422	0.32801175064614346	-0.1286482683162322	0.3012570393889138	FALSE	FALSE	-0.1286482683162322
10061	VMP1	6.924904918848982e-05	0.003785736178530756	-0.12763955244771694	0.08088614452588423	FALSE	FALSE	-0.12763955244771694
3695	CD83	0.00023126514811980085	0.009725308070932678	-0.12656942063404844	0.035437722873528685	FALSE	FALSE	-0.12656942063404844
117	TNFRSF1B	0.01056870097805724	0.1338745086086348	-0.12549561134760331	0.18856915965508877	FALSE	FALSE	-0.12549561134760331
9904	STAT3	0.0011709359934198886	0.031185928624749695	-0.12478330220339227	0.14218558605467335	FALSE	FALSE	-0.12478330220339227
857	CCT3	0.00039301049481592896	0.01360733336551018	-0.1244725725489459	0.10036469108602974	FALSE	FALSE	-0.1244725725489459
6926	APBB1IP	0.004713109836788219	0.08172799979085013	-0.12343487222930243	0.18151289492510675	FALSE	FALSE	-0.12343487222930243
11900	TOMM22	0.00022924693510554148	0.009679625670492924	-0.12247776190496171	0.08085683452781667	FALSE	FALSE	-0.12247776190496171
6693	MAML2	0.00015296458224043304	0.00696861015671657	-0.1218801974356232	0.052927261950929505	FALSE	FALSE	-0.1218801974356232
355	HIVEP3	0.00029210683153554196	0.011195991362212821	-0.12178193891017322	0.03680985372806533	FALSE	FALSE	-0.12178193891017322
3163	SUB1	0.0291642858419366	0.23883189924302373	-0.12096386849736832	0.3909555934788136	FALSE	FALSE	-0.12096386849736832
6058	FNBP1	0.006661218147965584	0.10175010721017429	-0.12091743318163535	0.15925153470441195	FALSE	FALSE	-0.12091743318163535
963	PRRC2C	0.01690816883297312	0.17469146187371515	-0.12082221928655143	0.26005562553914746	FALSE	FALSE	-0.12082221928655143
11339	SERTAD1	0.00033744533636009236	0.012212699333701322	-0.12078320072263693	0.08327566438846373	FALSE	FALSE	-0.12078320072263693
7683	CCT2	0.0007606364199447992	0.022834481196435344	-0.11984770646772652	0.08699879037697664	FALSE	FALSE	-0.11984770646772652
7697	PHLDA1	0.0002792998388000071	0.010988967521271492	-0.11984586302868759	0.048473313199670125	FALSE	FALSE	-0.11984586302868759
4416	GARS1	0.00025550080946920133	0.010326408202165736	-0.11933049014308798	0.06486424673976524	FALSE	FALSE	-0.11933049014308798
3829	LTB	0.02028724346406553	0.1953795103854264	-0.1189812310003905	0.13705420092250523	FALSE	FALSE	-0.1189812310003905
7026	PPA1	0.00112483156684092	0.030426108033272493	-0.11884541307632943	0.056624948350566154	FALSE	FALSE	-0.11884541307632943
1506	CCT7	0.0011006085145791587	0.029848617861445745	-0.11845127721067243	0.11880095010058264	FALSE	FALSE	-0.11845127721067243
2415	CD200	0.0017130520792849185	0.04118859247113992	-0.11805370572284155	0.034768781206162454	FALSE	FALSE	-0.11805370572284155
11815	EWSR1	0.0023650902716158503	0.0510731655951639	-0.11732411366583326	0.10969268220863984	FALSE	FALSE	-0.11732411366583326
5542	ZNF706	0.007206580145589427	0.10703015981714166	-0.1172559010469348	0.17514534495519787	FALSE	FALSE	-0.1172559010469348
6804	CRTAM	0.004011493420765414	0.07345289535446939	-0.11696183960167028	0.03338589127374332	FALSE	FALSE	-0.11696183960167028
3651	SERPINB9	0.0005719853772431923	0.018058395481535074	-0.1162102707147492	0.06164075235386243	FALSE	FALSE	-0.1162102707147492
6399	CD6	0.012735318381327477	0.14738416356239148	-0.1153336939539039	0.19684341516387593	FALSE	FALSE	-0.1153336939539039
10415	CD226	0.001448398329232749	0.03660465558574346	-0.1148154215482999	0.03971369202468502	FALSE	FALSE	-0.1148154215482999
4283	IGF2R	1.69458338795646e-05	0.00115043383337933	-0.11389973217052791	0.0468807995444938	FALSE	FALSE	-0.11389973217052791
518	FUBP1	0.0002443745962270097	0.009930320879468523	-0.11383349466488546	0.06314276556453008	FALSE	FALSE	-0.11383349466488546
6160	IFITM1	0.15588971608445332	0.525682616606849	-0.11350231519835993	0.3914341310436806	FALSE	FALSE	-0.11350231519835993
1392	SRSF7	0.05980480866073099	0.34491535122654793	-0.11231374309824706	0.3861307890227671	FALSE	FALSE	-0.11231374309824706
3591	NOP16	3.799189327339629e-05	0.002321304679004513	-0.11214768041269442	0.0355980135709717	FALSE	FALSE	-0.11214768041269442
2610	TNIK	0.0009346294471878408	0.02681766869596713	-0.11180358881120957	0.09064359251367912	FALSE	FALSE	-0.11180358881120957
1355	FOSL2	6.617082887687244e-05	0.003655938295447202	-0.10978971496526879	0.055678224881713305	FALSE	FALSE	-0.10978971496526879
6258	EIF4G2	0.015925778165548743	0.16926148356642715	-0.10889012746318384	0.17561493813991547	FALSE	FALSE	-0.10889012746318384
5040	MSN	0.029038074504888697	0.23862221509673964	-0.1076695020965164	0.20228204348783813	FALSE	FALSE	-0.1076695020965164
4944	DDX3X	0.005894047297402656	0.09332541048494114	-0.10672058782038087	0.10333659759398256	FALSE	FALSE	-0.10672058782038087
10261	CSNK1D	0.000564483588027626	0.01787588728305778	-0.10608822911098968	0.0856283081046651	FALSE	FALSE	-0.10608822911098968
12148	MT-ND6	0.04704201392061328	0.31003136840330475	-0.1056366241676553	0.22524302210030928	FALSE	FALSE	-0.1056366241676553
7464	KIF21A	0.0011810798545152472	0.03137564309168766	-0.10558110870540256	0.05219511221047867	FALSE	FALSE	-0.10558110870540256
6383	SELENOH	0.003599472011620167	0.0693649643500903	-0.10505601073834246	0.13042027762766634	FALSE	FALSE	-0.10505601073834246
4592	SEM1	0.014361472816854749	0.1592023672878018	-0.10479949861458057	0.2099800911847125	FALSE	FALSE	-0.10479949861458057
9852	PSMB3	0.01417346943193056	0.15807944702223825	-0.10426314922003355	0.21968792830960132	FALSE	FALSE	-0.10426314922003355
1727	ZEB2	0.029549687628266975	0.24054279419655883	-0.10426121441521134	0.18927942099196188	FALSE	FALSE	-0.10426121441521134
5336	EGR3	0.0003033826874536005	0.011571295470009868	-0.10402389985485203	0.027545299757732435	FALSE	FALSE	-0.10402389985485203
4394	OSBPL3	3.49006729056652e-05	0.0021707382603062537	-0.10327397219299367	0.04115223476474874	FALSE	FALSE	-0.10327397219299367
8349	HIF1A	0.002752644237430637	0.057413083723277164	-0.10291549316787259	0.10417069611924418	FALSE	FALSE	-0.10291549316787259
1973	SP140	0.004016678979622472	0.07345289535446939	-0.10289566679290281	0.08661171806494841	FALSE	FALSE	-0.10289566679290281
3098	SPCS3	0.0032998077655209787	0.06491496829633789	-0.10209613557241512	0.10453698583198397	FALSE	FALSE	-0.10209613557241512
2331	ARHGEF3	0.004314350712976584	0.07758553491560284	-0.10180678551125413	0.08696219375294245	FALSE	FALSE	-0.10180678551125413
8716	RSL24D1	0.014390923517033817	0.1593587660676229	-0.10136676789902163	0.14940935071934475	FALSE	FALSE	-0.10136676789902163
1802	NFE2L2	0.002844550439514269	0.058623701220703796	-0.10129161148059458	0.1034148223279567	FALSE	FALSE	-0.10129161148059458
4100	BACH2	0.00011643197959535314	0.0057589474859853955	-0.10110697466874877	0.04119199252781573	FALSE	FALSE	-0.10110697466874877
3489	DIAPH1	0.0009270381192947273	0.02681766869596713	-0.10073764998770764	0.06632871101244112	FALSE	FALSE	-0.10073764998770764
7674	RAP1B	0.04628879029219012	0.30782609419645907	-0.10068698497365502	0.3124058524544319	FALSE	FALSE	-0.10068698497365502
692	CD160	0.003214646273046031	0.06408931062980638	-0.10066738970037234	0.026656503255447644	FALSE	FALSE	-0.10066738970037234
4220	HIVEP2	5.230317086900802e-05	0.003052095706833631	-0.10055588313634808	0.035068124888485736	FALSE	FALSE	-0.10055588313634808
1801	HNRNPA3	0.07332024198406685	0.38521869169878725	-0.09984491491936799	0.2976552850744697	FALSE	FALSE	-0.09984491491936799
10613	1	0.008848805453401444	0.12046204750259608	-0.09960938467901138	0.10044346163781841	FALSE	FALSE	-0.09960938467901138
10564	MAP1LC3A	0.0002662955331253554	0.010638506548357948	-0.09883965751447245	0.040020059270972616	FALSE	FALSE	-0.09883965751447245
1636	IL18RAP	0.00043181542090124745	0.014515426462463616	-0.09865884731660832	0.05908010590277361	FALSE	FALSE	-0.09865884731660832
2961	NFKB1	0.0002785712389020511	0.010988967521271492	-0.09636235491795048	0.04508311830963311	FALSE	FALSE	-0.09636235491795048
1582	DUSP2	0.015843605250140152	0.168960500752778	-0.09631537946920465	0.11060193499152579	FALSE	FALSE	-0.09631537946920465
3684	NEDD9	0.00032647971268293086	0.011940650618442263	-0.09604787389193215	0.035059384101729714	FALSE	FALSE	-0.09604787389193215
10866	MYDGF	0.020548965021146993	0.196030632011717	-0.09580978272241503	0.14802560386028182	FALSE	FALSE	-0.09580978272241503
10321	SNRPD1	0.008612265334199615	0.11927413336844186	-0.0957481806866591	0.10272709924853249	FALSE	FALSE	-0.0957481806866591
6748	REXO2	0.01626386171347859	0.17063912284636576	-0.09571670786155122	0.08653923350103784	FALSE	FALSE	-0.09571670786155122
9599	C1QBP	0.017802034068049817	0.17964980511187714	-0.09526906926810236	0.10733094049638577	FALSE	FALSE	-0.09526906926810236
3316	TMEM167A	0.0005012088229529835	0.016117820569698574	-0.09466708699441981	0.055641816489482195	FALSE	FALSE	-0.09466708699441981
3548	ITK	0.01702239130555687	0.1750517905506842	-0.09419338228044956	0.1450266425361794	FALSE	FALSE	-0.09419338228044956
10012	LRRC59	0.0003177091680970364	0.011828118742021207	-0.09410101684802055	0.0639749150095361	FALSE	FALSE	-0.09410101684802055
656	PTPN22	0.004586758334599319	0.0805956182089434	-0.09407384358918423	0.1029161735531989	FALSE	FALSE	-0.09407384358918423
3672	RIOK1	8.00847122032122e-05	0.004310051324636089	-0.09349167895697748	0.030920169091249783	FALSE	FALSE	-0.09349167895697748
6532	SF3B2	0.03512485676868557	0.26544702533322445	-0.09311955485520922	0.2317799257763316	FALSE	FALSE	-0.09311955485520922
202	ZNF593	0.0008191378432869342	0.024309670794918244	-0.09285801895698191	0.03938071635876143	FALSE	FALSE	-0.09285801895698191
1471	C1D	0.0008522188775364043	0.025005642601611953	-0.09204716778466986	0.06602052448505766	FALSE	FALSE	-0.09204716778466986
299	PSMB2	0.006956930521041817	0.10486327713089776	-0.09154780540897402	0.11920595303010403	FALSE	FALSE	-0.09154780540897402
9995	ATP5MC1	0.0005409567810323903	0.017183235732671064	-0.09111108771385495	0.07050659499141607	FALSE	FALSE	-0.09111108771385495
3998	POLR1C	0.000305315115155723	0.011574117157381368	-0.09089831830244846	0.04122458059298858	FALSE	FALSE	-0.09089831830244846
2001	LRRFIP1	0.021655856131641033	0.2017315325350584	-0.09089300296364523	0.16423329811417653	FALSE	FALSE	-0.09089300296364523
10262	CD7	0.21879680727981288	0.5957123033330056	-0.09072656675327274	0.31745210959670245	FALSE	FALSE	-0.09072656675327274
11417	RELB	0.000857817151632582	0.02509900494086656	-0.09068746219803281	0.054150909938839045	FALSE	FALSE	-0.09068746219803281
9153	NDUFAB1	0.005699645979222926	0.09187652205838795	-0.09059074345475385	0.09613492833764364	FALSE	FALSE	-0.09059074345475385
7914	SNRNP35	0.004839760551831947	0.08325945264871301	-0.09047756274711259	0.055765171775991995	FALSE	FALSE	-0.09047756274711259
2490	RPN1	0.018880229411907326	0.18606161565605445	-0.09033855239509489	0.13599144407872404	FALSE	FALSE	-0.09033855239509489
7419	STRAP	0.004245542950854517	0.0766929645748276	-0.09028093820705585	0.10305034377601709	FALSE	FALSE	-0.09028093820705585
5984	ARPC5L	0.021674438269868604	0.2017315325350584	-0.0899257725351928	0.15998967159330174	FALSE	FALSE	-0.0899257725351928
7598	PA2G4	0.030788166978783355	0.24618682864405136	-0.08952283868205259	0.15551109411073533	FALSE	FALSE	-0.08952283868205259
5389	RAB11FIP1	0.00021849857136588345	0.0093014125441698	-0.08941223233971644	0.03242226480767968	FALSE	FALSE	-0.08941223233971644
10343	MAPRE2	0.003347926781372242	0.06559573645940231	-0.08936579164952566	0.07955308773376968	FALSE	FALSE	-0.08936579164952566
1668	SLC20A1	0.0023723023989064168	0.05112262451751235	-0.08932596691693523	0.07462533785218603	FALSE	FALSE	-0.08932596691693523
2106	SATB1	0.01565117899686973	0.1684650738243377	-0.08874650899605788	0.09221941634510339	FALSE	FALSE	-0.08874650899605788
7509	TUBA1C	0.010458445531121414	0.13312729623989966	-0.08866016295640906	0.07614745015508673	FALSE	FALSE	-0.08866016295640906
1882	NOP58	0.0881445666323909	0.4096454647027491	-0.08853189614561245	0.22530839650818468	FALSE	FALSE	-0.08853189614561245
842	ARHGEF2	0.00019696005606660306	0.008524267093182524	-0.08837353505814376	0.04365309765248486	FALSE	FALSE	-0.08837353505814376
3044	ABCE1	0.0021321217571399543	0.048249125689352294	-0.0881975296255881	0.05759982396377606	FALSE	FALSE	-0.0881975296255881
11958	RRP7A	0.0029512038482732896	0.060461842942829705	-0.08718242890115958	0.08543811558505121	FALSE	FALSE	-0.08718242890115958
1688	NIFK	0.004933481034008699	0.08445474726208395	-0.08712073549962038	0.07797630608416675	FALSE	FALSE	-0.08712073549962038
10664	ZNFX1	0.005594910345455291	0.0910882974267149	-0.0870376625047958	0.08092739194464148	FALSE	FALSE	-0.0870376625047958
1281	PDIA6	0.03035656592052282	0.24486825679132662	-0.08700051962666729	0.16064991877320106	FALSE	FALSE	-0.08700051962666729
10114	KPNA2	0.0010101517529038085	0.028528379091586502	-0.08658901351327314	0.05064222547277975	FALSE	FALSE	-0.08658901351327314
2392	TRMT10C	0.0033847884635964127	0.06600150425770784	-0.08574546548308025	0.06934584509790613	FALSE	FALSE	-0.08574546548308025
7272	PTPRE	0.005584727103503908	0.0910882974267149	-0.08556845771413756	0.06369234860110819	FALSE	FALSE	-0.08556845771413756
11431	VASP	0.004952576756581948	0.08460923482009325	-0.0855160298779136	0.07619345564855617	FALSE	FALSE	-0.0855160298779136
147	MRTO4	5.9170448603331976e-05	0.0033221808088800503	-0.085349564108023	0.03147449321375134	FALSE	FALSE	-0.085349564108023
9851	CISD3	0.005675869541735779	0.09183061827104289	-0.08500754704726418	0.05895465792397435	FALSE	FALSE	-0.08500754704726418
10020	SPAG9	0.005398126477012751	0.08914203452580516	-0.08477074306039961	0.06447482552756084	FALSE	FALSE	-0.08477074306039961
3348	PAM	0.0008942681598483093	0.026092031956023568	-0.08470721965596607	0.04145100480468755	FALSE	FALSE	-0.08470721965596607
8528	EIF5	0.04105431986952228	0.29068249521794676	-0.08459566472182127	0.18435431430848798	FALSE	FALSE	-0.08459566472182127
5638	PUF60	0.025479176131373116	0.22523591700133835	-0.08455241108512927	0.11241120066535606	FALSE	FALSE	-0.08455241108512927
5302	CTSB	0.098903734862598	0.43019811307278283	-0.08372268078604166	0.17387942132655154	FALSE	FALSE	-0.08372268078604166
9259	ZNF267	0.012986254499597087	0.14928112844150274	-0.0836115961169578	0.0812754062203209	FALSE	FALSE	-0.0836115961169578
5954	TNFSF8	0.017259161817769788	0.17581031632445512	-0.08332354667459395	0.04014592563335815	FALSE	FALSE	-0.08332354667459395
7006	HNRNPH3	0.013562254974572757	0.15395690445840596	-0.08327873981958635	0.12103840683618287	FALSE	FALSE	-0.08327873981958635
3956	KCNK5	0.0011532992103873857	0.030891709094840316	-0.08315407053650602	0.024227812608934186	FALSE	FALSE	-0.08315407053650602
8290	ARF6	0.026994833987081312	0.23052507995738278	-0.08257079473514095	0.12660879792457216	FALSE	FALSE	-0.08257079473514095
6158	PGGHG	6.713052290422668e-05	0.0036893372561174736	-0.08246796304992501	0.022801154924901933	FALSE	FALSE	-0.08246796304992501
10585	ROMO1	0.0284464263953392	0.2369470978094533	-0.0819999305723489	0.12317852207114187	FALSE	FALSE	-0.0819999305723489
7483	PCED1B	0.007056956415677048	0.10546849825847122	-0.08197508445375706	0.08323725928248984	FALSE	FALSE	-0.08197508445375706
10577	EIF6	0.00595197392559318	0.0939561598254352	-0.08184664566030958	0.08402173250411334	FALSE	FALSE	-0.08184664566030958
9919	PSME3	0.003271330687195741	0.06472249875790888	-0.0817222645825309	0.056165180849225324	FALSE	FALSE	-0.0817222645825309
6531	BANF1	0.005179668242792699	0.08761869362434398	-0.08146705307756616	0.07409329419390538	FALSE	FALSE	-0.08146705307756616
3013	IL21	0.11014017028319233	0.4521841694590983	-0.08124098725746484	0.021512434639957514	FALSE	FALSE	-0.08124098725746484
8699	GABPB1	0.001214648865362383	0.03210320041862359	-0.08120350578849243	0.036737482911080456	FALSE	FALSE	-0.08120350578849243
670	ATP1A1	0.011329721233218019	0.139539912918301	-0.08061313234374312	0.07981521104661266	FALSE	FALSE	-0.08061313234374312
4515	SBDS	0.032168610155772936	0.2527498893252749	-0.08058224533453973	0.13121659342157707	FALSE	FALSE	-0.08058224533453973
9393	NIP7	0.001095375399249356	0.0298415651944778	-0.07958445573881211	0.05058179829227791	FALSE	FALSE	-0.07958445573881211
2572	GPR171	0.03709856842827139	0.27465632948286167	-0.0793311252940912	0.09256978734825434	FALSE	FALSE	-0.0793311252940912
4850	RHEB	0.008742300621074573	0.120273213974969	-0.079274252781234	0.08553701831718509	FALSE	FALSE	-0.079274252781234
7276	GLRX3	0.0016012435056170504	0.03913439127728071	-0.07926871708965935	0.05344807741682181	FALSE	FALSE	-0.07926871708965935
7781	CRY1	0.004515201520445795	0.07976088128039197	-0.07907604277611462	0.05958632949028122	FALSE	FALSE	-0.07907604277611462
2101	DPH3	0.007019457076864763	0.10536286222166805	-0.07905142238475203	0.06242007197121556	FALSE	FALSE	-0.07905142238475203
7	TNFRSF4	0.004199838578294019	0.07613215237825474	-0.07862314258844093	0.02081923513265138	FALSE	FALSE	-0.07862314258844093
4201	AHI1	0.0008041244175845177	0.024001265303018344	-0.07841998405126585	0.03114491660315334	FALSE	FALSE	-0.07841998405126585
2510	MRPL3	0.0020065067066175747	0.04662547016026119	-0.07833313146896567	0.04535363078787086	FALSE	FALSE	-0.07833313146896567
6224	TRIM5	0.0009328282306457343	0.02681766869596713	-0.07798506142506516	0.030376907825218825	FALSE	FALSE	-0.07798506142506516
9335	CBFB	0.00017759260366245522	0.0078001519179125	-0.0779360920524609	0.030101447575464006	FALSE	FALSE	-0.0779360920524609
8513	WARS1	0.0004191798586753975	0.014275479318233947	-0.07765560581589163	0.036802318993579136	FALSE	FALSE	-0.07765560581589163
5473	ELOC	0.026001689230565662	0.22657680036735364	-0.07732544212189776	0.1291570770606566	FALSE	FALSE	-0.07732544212189776
10636	PIGT	0.004381689853641096	0.0779325556674145	-0.07705406424775192	0.05630113569538245	FALSE	FALSE	-0.07705406424775192
5609	CHRAC1	0.000900400903454627	0.02619737866717986	-0.07702927187373848	0.04656840027885491	FALSE	FALSE	-0.07702927187373848
9120	SMG1	0.0341399851057235	0.2613205786979734	-0.07694867112952006	0.08596747954574863	FALSE	FALSE	-0.07694867112952006
9397	NFAT5	0.010291851384778056	0.13181437772341512	-0.07687598696169917	0.07162409685970691	FALSE	FALSE	-0.07687598696169917
10087	CCDC47	0.0008255102058421314	0.024428987202513446	-0.07678066826468738	0.04898620859374491	FALSE	FALSE	-0.07678066826468738
9346	TMEM208	0.008008755772213697	0.1137758191697041	-0.07650271474137496	0.07400321772091845	FALSE	FALSE	-0.07650271474137496
7103	PCGF5	0.008098543783921441	0.11464109541459043	-0.07642809576873186	0.0681303646206186	FALSE	FALSE	-0.07642809576873186
2359	FRMD4B	0.0426034101979563	0.2975935586591608	-0.07619407575102813	0.06711742315399513	FALSE	FALSE	-0.07619407575102813
8284	MGAT2	0.00042077046127896126	0.014282819546746962	-0.07585898367919547	0.03771314163053973	FALSE	FALSE	-0.07585898367919547
3699	ATXN1	0.01602650770648334	0.16926148356642715	-0.07574717883276112	0.04914974479862813	FALSE	FALSE	-0.07574717883276112
2649	EIF4G1	0.004005952914207395	0.07345289535446939	-0.07574121855901716	0.06453233768933275	FALSE	FALSE	-0.07574121855901716
9166	IL21R	0.0004771378718700948	0.015536147570892398	-0.07568427013194298	0.026989343246507844	FALSE	FALSE	-0.07568427013194298
1969	CCL20	0.08872382345637295	0.41072542498570047	-0.07538798769197631	0.01996257323562429	FALSE	FALSE	-0.07538798769197631
3681	TMEM14B	0.02276788478442756	0.2085449905254401	-0.07534792110878312	0.11442571309175384	FALSE	FALSE	-0.07534792110878312
1757	TANK	0.057220746425840414	0.33731662492917386	-0.0740421643299386	0.12176804177546768	FALSE	FALSE	-0.0740421643299386
1823	ZC3H15	0.04044131750312201	0.2889869334235122	-0.0740225798055716	0.13907672364390297	FALSE	FALSE	-0.0740225798055716
4305	PSMB1	0.09024842705795713	0.41364163974547635	-0.07353049444579038	0.22765444872084628	FALSE	FALSE	-0.07353049444579038
5714	RRAGA	0.02871987482540354	0.23753137899061444	-0.0734759651965512	0.08088821080628406	FALSE	FALSE	-0.0734759651965512
5597	MYC	0.0062349858419206245	0.09724143834839268	-0.0734639694066535	0.0330705459365684	FALSE	FALSE	-0.0734639694066535
494	SERBP1	0.09350637769985858	0.42020554103164187	-0.07344994207169252	0.19135092198848724	FALSE	FALSE	-0.07344994207169252
4564	TMEM243	0.0273999136650892	0.23232890060349512	-0.07342272581719347	0.08256777166650536	FALSE	FALSE	-0.07342272581719347
3617	HNRNPAB	0.03457501483906363	0.26290679292339236	-0.07318420737827812	0.07771161675788044	FALSE	FALSE	-0.07318420737827812
10818	GADD45B	0.18841859077806236	0.5583525062173159	-0.07316260205776348	0.16124120187223628	FALSE	FALSE	-0.07316260205776348
5163	NDUFA1	0.1167366630307035	0.4667219857197526	-0.07282624698833853	0.24326771146126006	FALSE	FALSE	-0.07282624698833853
5062	CXCR3	0.09594451418763077	0.4243105102301629	-0.07271002433756016	0.07822371579790383	FALSE	FALSE	-0.07271002433756016
10521	XRN2	0.024381566479919837	0.2185084823355715	-0.07258788978315836	0.0998048870248741	FALSE	FALSE	-0.07258788978315836
2398	NFKBIZ	0.033838845631476336	0.25997343903413067	-0.07255872797492144	0.048070287352867336	FALSE	FALSE	-0.07255872797492144
8313	CNIH1	0.015194803996777338	0.1650924990737722	-0.07238730426767394	0.08080410404821459	FALSE	FALSE	-0.07238730426767394
5486	FABP5	0.047815291903230805	0.31177491337028146	-0.07221785029922459	0.02464165925728471	FALSE	FALSE	-0.07221785029922459
5810	SMC5	0.011127291360305748	0.13859294799082278	-0.07221673509922291	0.05177558686458662	FALSE	FALSE	-0.07221673509922291
8305	PTGER2	0.013197409434261734	0.15113725666337005	-0.07217507767650923	0.06615477507368901	FALSE	FALSE	-0.07217507767650923
3361	STARD4	0.0004358252203123436	0.014556001811525122	-0.07215949443600371	0.023392323551050732	FALSE	FALSE	-0.07215949443600371
5792	TOMM5	0.028714269729355583	0.23753137899061444	-0.07206569671056048	0.09873793382992904	FALSE	FALSE	-0.07206569671056048
5767	CD72	0.0014169803472683712	0.03598575762121411	-0.07202089791723965	0.02308622540466571	FALSE	FALSE	-0.07202089791723965
7355	PHB2	0.04845723375940313	0.31320801932726844	-0.07191298686551	0.1228275355160906	FALSE	FALSE	-0.07191298686551
1455	CCT4	0.06564083858329389	0.36132029166119434	-0.07179588817810377	0.13183534890413284	FALSE	FALSE	-0.07179588817810377
1777	GORASP2	0.020461036538042765	0.196030632011717	-0.0716994274088011	0.09156107701612323	FALSE	FALSE	-0.0716994274088011
8469	CALM1	0.2914994184681113	0.6009695935750529	-0.07165562557740947	0.5598268582579795	FALSE	FALSE	-0.07165562557740947
3012	IL2	0.017130047679055113	0.17520814018605485	-0.07150506014103693	0.018934382565235823	FALSE	FALSE	-0.07150506014103693
3616	NHP2	0.021657690070691505	0.2017315325350584	-0.07148269702196693	0.06577941783693399	FALSE	FALSE	-0.07148269702196693
11043	CALR	0.11122656549175688	0.4543100022661733	-0.07144423740166772	0.25656776230656697	FALSE	FALSE	-0.07144423740166772
3148	CCT5	0.016841301052290505	0.17454867860789533	-0.07131346071906007	0.07825403480549875	FALSE	FALSE	-0.07131346071906007
11131	JUND	0.015735119626553964	0.16890387345326888	-0.07112703689998263	0.07078119107846464	FALSE	FALSE	-0.07112703689998263
9976	TBX21	0.02572928609803487	0.2260091883854068	-0.07107347505315455	0.07039431507667798	FALSE	FALSE	-0.07107347505315455
10450	FKBP1A	0.02631321528236539	0.22790325120580474	-0.07099860885545083	0.08028320407264687	FALSE	FALSE	-0.07099860885545083
4913	PDHA1	0.01052960495144019	0.1337053870789844	-0.07078184084741178	0.0583190969453099	FALSE	FALSE	-0.07078184084741178
5846	CKS2	0.003966531131025642	0.07292098912913866	-0.07035892476002445	0.03428890568654189	FALSE	FALSE	-0.07035892476002445
3534	G3BP1	0.020299123328811463	0.1953795103854264	-0.07025626724083288	0.08299321689632501	FALSE	FALSE	-0.07025626724083288
10963	MRPL4	0.004606779804420053	0.08069244827742174	-0.06986852160554699	0.06058010693346516	FALSE	FALSE	-0.06986852160554699
5536	POLR2K	0.04677417534694735	0.3090606611505993	-0.06945953611287956	0.11357182816842967	FALSE	FALSE	-0.06945953611287956
3452	HSPA9	0.06533096141167982	0.36132029166119434	-0.06942357024101788	0.12125537167774156	FALSE	FALSE	-0.06942357024101788
4355	KDELR2	0.03999492421096397	0.2870955616995734	-0.06937547959227036	0.11725756023707015	FALSE	FALSE	-0.06937547959227036
2950	EIF4E	0.007091539910367099	0.10574085938901723	-0.06904588559080746	0.06270966210057226	FALSE	FALSE	-0.06904588559080746
2944	GPRIN3	0.006597877110642188	0.10137891945005978	-0.06860793177038532	0.04346500521295526	FALSE	FALSE	-0.06860793177038532
9606	TXNDC17	0.03046947285893629	0.24486825679132662	-0.06842781219035357	0.08528925997487613	FALSE	FALSE	-0.06842781219035357
10443	TBC1D20	0.008170920655416384	0.11511409101897743	-0.0683249235694749	0.05049592984861202	FALSE	FALSE	-0.0683249235694749
1383	CEBPZ	0.02112935344559724	0.19915661909203133	-0.0682820783915787	0.06791152980890167	FALSE	FALSE	-0.0682820783915787
4497	CHCHD2	0.2327750152759353	0.6009695935750529	-0.06803762655120857	0.45240079820825807	FALSE	FALSE	-0.06803762655120857
12027	BTG3	0.05621844496647862	0.33509419264965645	-0.06772759557628132	0.09034285401360373	FALSE	FALSE	-0.06772759557628132
10429	NFATC1	0.0019912367226167004	0.04637438528659118	-0.06772547266543473	0.035527636537726004	FALSE	FALSE	-0.06772547266543473
8332	PSMA3	0.03437283879798329	0.2617666229191726	-0.06750891963570926	0.10837356553653651	FALSE	FALSE	-0.06750891963570926
11749	RANBP1	0.04592348895988656	0.30676819681433287	-0.06749877265930836	0.09890627199679278	FALSE	FALSE	-0.06749877265930836
1881	SUMO1	0.09644853023079161	0.42493651868266125	-0.06744400693392423	0.18887743136186277	FALSE	FALSE	-0.06744400693392423
6375	TIMM10	0.009309997406334968	0.12334559063724658	-0.06742176742738452	0.05433294403084208	FALSE	FALSE	-0.06742176742738452
9529	YWHAE	0.020319680583630737	0.1953795103854264	-0.06737668110056928	0.07565023310566216	FALSE	FALSE	-0.06737668110056928
1000	RGS16	0.0024300483456306398	0.05215064497120962	-0.06722000977623567	0.01881164141402193	FALSE	FALSE	-0.06722000977623567
1236	COX20	0.002345968721351368	0.050780479620251034	-0.06714382734021672	0.05050325138347872	FALSE	FALSE	-0.06714382734021672
7025	SAR1A	0.011224166335493216	0.13895758727862698	-0.0669619718103028	0.06470602683806687	FALSE	FALSE	-0.0669619718103028
1648	RANBP2	0.011333911019744247	0.139539912918301	-0.06671609036414738	0.05511126776089829	FALSE	FALSE	-0.06671609036414738
8829	SNUPN	0.0048655298589550255	0.08353431180986091	-0.06666749720359189	0.030351302534174382	FALSE	FALSE	-0.06666749720359189
8115	TM9SF2	0.0193054614050242	0.18917530906979846	-0.06662425162858665	0.07321120162358444	FALSE	FALSE	-0.06662425162858665
8691	EID1	0.15703179289449348	0.525682616606849	-0.06637339343447189	0.21422062445892376	FALSE	FALSE	-0.06637339343447189
11371	POU2F2	0.012384649564127815	0.1451536869041209	-0.0663370459761036	0.041220279012838104	FALSE	FALSE	-0.0663370459761036
353	CTPS1	0.0032325027241028865	0.06432185018248407	-0.06627394581022493	0.025603346202229517	FALSE	FALSE	-0.06627394581022493
1758	PSMD14	0.009472576873204182	0.1248787456499204	-0.06616455275174604	0.06058380150058296	FALSE	FALSE	-0.06616455275174604
1237	HNRNPU	0.1345335743349831	0.5055565910987034	-0.06608764426006333	0.1839671419577652	FALSE	FALSE	-0.06608764426006333
2777	GRPEL1	0.026838684992479205	0.23001107344627186	-0.06593342419235994	0.06421205589777967	FALSE	FALSE	-0.06593342419235994
4917	RPS6KA3	0.005838093668101764	0.09300656277695248	-0.06579302454299074	0.04352884829630342	FALSE	FALSE	-0.06579302454299074
4266	SNX9	0.03125596163899576	0.24823066108770092	-0.06562455947478386	0.06270607954330658	FALSE	FALSE	-0.06562455947478386
5460	COPS5	0.02580599763407071	0.2260091883854068	-0.06558058566074138	0.0809968462151088	FALSE	FALSE	-0.06558058566074138
12022	HSPA13	0.0011294466928973338	0.03047159168603794	-0.06533727320543321	0.03072795803459842	FALSE	FALSE	-0.06533727320543321
11908	APOBEC3C	0.02326453013255984	0.21229312945998094	-0.06526761485737594	0.06345281017462859	FALSE	FALSE	-0.06526761485737594
9789	CPD	0.0003146778902103044	0.011757407358325296	-0.06526578552628882	0.024326836235109676	FALSE	FALSE	-0.06526578552628882
3256	TAF9	0.015115269768244621	0.16482465293067688	-0.06524539147420975	0.06209545348132594	FALSE	FALSE	-0.06524539147420975
7237	EIF3A	0.08577082343596786	0.40796787985109023	-0.06513376398488412	0.14004996703581862	FALSE	FALSE	-0.06513376398488412
1125	RRP15	0.0005245779519772219	0.016714083396280378	-0.0651101257756917	0.0195632457126225	FALSE	FALSE	-0.0651101257756917
1893	CTLA4	0.0042733792194069795	0.0770617881110769	-0.06508216784601081	0.026365453387830366	FALSE	FALSE	-0.06508216784601081
1927	TMBIM1	0.04076642372576419	0.28943324896754113	-0.06462946785689165	0.08614664089478803	FALSE	FALSE	-0.06462946785689165
9903	STAT5A	0.02840484109721822	0.2367905974934235	-0.06455588078015373	0.05167767472481459	FALSE	FALSE	-0.06455588078015373
4984	PIM2	0.02104160284585614	0.198870908789725	-0.06410057283536795	0.03901294388630417	FALSE	FALSE	-0.06410057283536795
5766	TESK1	0.011178063491985631	0.1387174976000654	-0.06403707092876579	0.025557041523999045	FALSE	FALSE	-0.06403707092876579
7207	GSTO1	0.07496032653783821	0.3901711478851177	-0.06371270358755177	0.09577942714932258	FALSE	FALSE	-0.06371270358755177
3813	IER3	0.003248750738579651	0.06439842351455503	-0.06368746681305573	0.020610414563123597	FALSE	FALSE	-0.06368746681305573
1853	HSPE1	0.2711968088130484	0.6009695935750529	-0.06365389626987236	0.2027254481329007	FALSE	FALSE	-0.06365389626987236
9807	PSMD11	0.04285017715397195	0.29851427907331096	-0.06364217995178234	0.10921018311146939	FALSE	FALSE	-0.06364217995178234
2120	SLC4A7	0.06530546106646258	0.36132029166119434	-0.06334691798699793	0.06389450934830676	FALSE	FALSE	-0.06334691798699793
8677	TRIM69	0.024850764677423295	0.22137640883738918	-0.06331938463948636	0.0551180603045426	FALSE	FALSE	-0.06331938463948636
3705	DEK	0.10660105328001317	0.44444649636087874	-0.06320368868557624	0.15039505382602134	FALSE	FALSE	-0.06320368868557624
8372	EIF2S1	0.02405239036465767	0.2163049166387006	-0.0631983572233995	0.0631283815489726	FALSE	FALSE	-0.0631983572233995
863	GPATCH4	0.0029816553754447085	0.060965461387291704	-0.06316411117804645	0.02249949664044916	FALSE	FALSE	-0.06316411117804645
10537	HM13	0.06062382372947037	0.347292669228475	-0.06296714804714582	0.1131198379430878	FALSE	FALSE	-0.06296714804714582
1707	IMP4	0.03575837652692834	0.2679814263962516	-0.06291312937140137	0.07351888929692546	FALSE	FALSE	-0.06291312937140137
6958	HNRNPF	0.1994467292197239	0.5692918868934521	-0.06290553526247421	0.2814689419242773	FALSE	FALSE	-0.06290553526247421
9484	SLC7A5	0.004345125626735407	0.07780016853902753	-0.06269058113395598	0.03332126548702127	FALSE	FALSE	-0.06269058113395598
6161	IFITM3	0.08972712155903273	0.412922510122849	-0.06243994597984155	0.0904918952604358	FALSE	FALSE	-0.06243994597984155
2071	SEC13	0.03306078656375185	0.2558885171666844	-0.06234996680669327	0.08765493835626023	FALSE	FALSE	-0.06234996680669327
8591	SLC12A6	0.003817868388016993	0.07171102883604431	-0.062325080379667636	0.026487063218870857	FALSE	FALSE	-0.062325080379667636
3164	TARS1	0.01878722074612351	0.18549701700568907	-0.06223645825712381	0.05441543099920401	FALSE	FALSE	-0.06223645825712381
2365	PPP4R2	0.07161710722265086	0.38120200915756053	-0.062176909264262566	0.09298153305321596	FALSE	FALSE	-0.062176909264262566
10960	EIF3G	0.19528158530684606	0.5637548156148444	-0.06179983730224586	0.24532180103693113	FALSE	FALSE	-0.06179983730224586
3418	AFF4	0.015142766240608684	0.16487202614381805	-0.06172790018406465	0.05645788892099027	FALSE	FALSE	-0.06172790018406465
4785	NDUFB2	0.14213742596560355	0.5213211311810466	-0.06155579392067153	0.20120380316557507	FALSE	FALSE	-0.06155579392067153
5949	RGS3	0.0037049060539758247	0.07035257620227951	-0.06143708222410625	0.019396314831722654	FALSE	FALSE	-0.06143708222410625
745	MCL1	0.13297560238061956	0.5024514190045287	-0.06143037557252983	0.1459042868587408	FALSE	FALSE	-0.06143037557252983
9388	UTP4	0.0015074679701777044	0.03754932807250795	-0.06068705446297063	0.02476254451936215	FALSE	FALSE	-0.06068705446297063
2311	GNL3	0.007739702392024763	0.11150109396111126	-0.060655926946778925	0.04416391663671879	FALSE	FALSE	-0.060655926946778925
5408	AP3M2	0.0158683379541012	0.16903746885574295	-0.060584253177031845	0.05078386682807729	FALSE	FALSE	-0.060584253177031845
8334	TIMM9	0.00218903982876098	0.049109193739395894	-0.06055082270565593	0.02988672414480635	FALSE	FALSE	-0.06055082270565593
3359	WDR36	0.00251557200692912	0.05387473491953148	-0.060531232806831085	0.026548974038091266	FALSE	FALSE	-0.060531232806831085
6853	GTPBP4	0.00383735648409645	0.0718539069515193	-0.06052951701116584	0.034067315018076576	FALSE	FALSE	-0.06052951701116584
8525	TRAF3	0.002123067936152537	0.04814914116335459	-0.06048001590313908	0.019783839899941945	FALSE	FALSE	-0.06048001590313908
5474	TMEM70	0.047239104174139304	0.31035917049489614	-0.060359874936692114	0.05499563512674878	FALSE	FALSE	-0.060359874936692114
11311	MRPS12	0.03200944475661367	0.2520713439628099	-0.060231645747100375	0.05947778641842724	FALSE	FALSE	-0.060231645747100375
8503	PAPOLA	0.1338737980114707	0.504367965871898	-0.06021579109647396	0.14133945760432254	FALSE	FALSE	-0.06021579109647396
6734	TIMM8B	0.030444961078094444	0.24486825679132662	-0.06016770582218429	0.06755726336595717	FALSE	FALSE	-0.06016770582218429
7588	ORMDL2	0.010772587531853088	0.13563014144649457	-0.06008403088808169	0.04462841931688651	FALSE	FALSE	-0.06008403088808169
5190	PHF6	0.012945590374846654	0.1492406739439869	-0.05998755936986333	0.03305278638942857	FALSE	FALSE	-0.05998755936986333
7698	NAP1L1	0.1588850815071283	0.525682616606849	-0.05989218424104423	0.19480445763368281	FALSE	FALSE	-0.05989218424104423
746	ENSA	0.13646249734322813	0.5100889450186447	-0.05984164283952192	0.1450431454047728	FALSE	FALSE	-0.05984164283952192
3611	TMED9	0.09983520610292942	0.4331335079357565	-0.05963167352064978	0.158342577600747	FALSE	FALSE	-0.05963167352064978
8089	TBC1D4	0.014316885629917616	0.15887766136533576	-0.05952330026554594	0.020616994166139806	FALSE	FALSE	-0.05952330026554594
2444	COX17	0.10465152980807184	0.44020574829375847	-0.059414319696706235	0.1316819871576984	FALSE	FALSE	-0.059414319696706235
9202	ALDOA	0.29299544106747993	0.6009695935750529	-0.059383889516419194	0.2924562143475822	FALSE	FALSE	-0.059383889516419194
5903	ERP44	0.06169392104085195	0.35042370441665976	-0.05937874078580899	0.07836548716164707	FALSE	FALSE	-0.05937874078580899
63	TNFRSF25	0.06378536969105669	0.3569712472958006	-0.059161526697769265	0.09761870451522676	FALSE	FALSE	-0.059161526697769265
9559	EMC6	0.07971250242880863	0.4014199696582531	-0.05912156222927502	0.0979070020525643	FALSE	FALSE	-0.05912156222927502
10979	ILF3	0.025107184665600805	0.2228960060868338	-0.05908163000752781	0.07225149987118967	FALSE	FALSE	-0.05908163000752781
5123	MORF4L2	0.01778971619973537	0.17964980511187714	-0.05877692512031947	0.05406648870766832	FALSE	FALSE	-0.05877692512031947
1473	PNO1	0.007305528428200354	0.10778361218535484	-0.05868616127632662	0.03780714033192463	FALSE	FALSE	-0.05868616127632662
574	DNTTIP2	0.04561202862832931	0.30616870034647753	-0.05849516916808563	0.09948182859447564	FALSE	FALSE	-0.05849516916808563
10010	MRPL27	0.00273780309716315	0.05721843213326688	-0.05841738732700401	0.034993356847193804	FALSE	FALSE	-0.05841738732700401
5267	FUNDC2	0.06219379026831063	0.35177784727787464	-0.05832111197649679	0.09110280812791224	FALSE	FALSE	-0.05832111197649679
4706	DNAJB9	0.09536255323709558	0.4240286132164862	-0.05832083250468914	0.11640159777376088	FALSE	FALSE	-0.05832083250468914
6868	IL2RA	0.0030993457603661406	0.06251049400567592	-0.058177001263989433	0.015405141905452427	FALSE	FALSE	-0.058177001263989433
2266	IFRD2	0.004650450215869704	0.08119753604097132	-0.0581185432860696	0.03317381454150328	FALSE	FALSE	-0.0581185432860696
10763	PTBP1	0.05437480852833847	0.330997397599533	-0.057967010447285944	0.08653748001945152	FALSE	FALSE	-0.057967010447285944
8101	NDFIP2	0.019538531493191957	0.19056030668524399	-0.05796475854945121	0.015348940501722056	FALSE	FALSE	-0.05796475854945121
9290	NUDT21	0.04249953462796929	0.29726778867388354	-0.05791468472576094	0.08318020604299695	FALSE	FALSE	-0.05791468472576094
1486	PCBP1	0.09599785299324953	0.4243105102301629	-0.057846891314573955	0.10397416244397001	FALSE	FALSE	-0.057846891314573955
11944	XRCC6	0.14919390428542992	0.525682616606849	-0.05780053124125075	0.19363515966393974	FALSE	FALSE	-0.05780053124125075
6827	SRPRA	0.08327664682562744	0.4048793916955418	-0.0577005878232681	0.10676057000508468	FALSE	FALSE	-0.0577005878232681
11835	1	0.004593492440521276	0.0805956182089434	-0.05757867496525219	0.02792619667905435	FALSE	FALSE	-0.05757867496525219
8641	EHD4	0.0011539408037737598	0.030891709094840316	-0.05756981785873275	0.020789350445769475	FALSE	FALSE	-0.05756981785873275
4144	RPF2	0.005339431455723266	0.08896641200329743	-0.057502924669233874	0.02570782759844252	FALSE	FALSE	-0.057502924669233874
10217	EIF4A3	0.04422959743030352	0.30244439335367046	-0.057425286594899455	0.06684671928373614	FALSE	FALSE	-0.057425286594899455
1925	AAMP	0.031782038318631536	0.2509052644564114	-0.05725852791705661	0.060382702126261886	FALSE	FALSE	-0.05725852791705661
12057	GART	0.008807643123548696	0.12046204750259608	-0.057195020635996595	0.035374367651477286	FALSE	FALSE	-0.057195020635996595
20	MRPL20	0.14163148178715904	0.5202002126319735	-0.057169860111621146	0.13875922401634494	FALSE	FALSE	-0.057169860111621146
2176	HIGD1A	0.040658648524980134	0.28943324896754113	-0.05699101965255519	0.06412926090232442	FALSE	FALSE	-0.05699101965255519
11950	CENPM	0.004318625943551626	0.07758553491560284	-0.05689721789626858	0.02503406669777096	FALSE	FALSE	-0.05689721789626858
3821	HLA-B	0.3080687624454504	0.6009695935750529	-0.05677628856403729	2.5516176598795344	FALSE	FALSE	-0.05677628856403729
2865	PAICS	0.01401305513758763	0.15667772197429788	-0.05674448655338673	0.02539757935309343	FALSE	FALSE	-0.05674448655338673
3232	DIMT1	0.025788658359081004	0.2260091883854068	-0.05669624676343417	0.0487791881216376	FALSE	FALSE	-0.05669624676343417
6539	BRMS1	0.023753794112663765	0.21523456026217846	-0.056519819435938125	0.05081184191650219	FALSE	FALSE	-0.056519819435938125
5684	PUM3	0.009917230124093053	0.12844173229296077	-0.05649721984072319	0.026417477244741458	FALSE	FALSE	-0.05649721984072319
5853	IARS1	0.009384343585920517	0.12401421988162394	-0.05646847589658328	0.027789140674756484	FALSE	FALSE	-0.05646847589658328
9459	HSBP1	0.013773176485372074	0.15512510798706255	-0.056452412985715586	0.0583478682831432	FALSE	FALSE	-0.056452412985715586
9194	MVP	0.09859879558645278	0.42959131281731755	-0.05644076116111963	0.07617397012000673	FALSE	FALSE	-0.05644076116111963
5086	GPR174	0.04279509644381316	0.29851427907331096	-0.05643096352447829	0.06204119688841733	FALSE	FALSE	-0.05643096352447829
2004	UBE2F	0.006012252812537845	0.09447695909807956	-0.056383292083442255	0.04304534360096696	FALSE	FALSE	-0.056383292083442255
890	COPA	0.08022874418230545	0.40277233727482203	-0.056088164480103835	0.07632671832368615	FALSE	FALSE	-0.056088164480103835
255	PEF1	0.0727090951943472	0.3845363400120593	-0.05605704636921335	0.08407000276479829	FALSE	FALSE	-0.05605704636921335
9445	MAF	0.056850259840515144	0.33623581143674386	-0.05604218599328723	0.07691141305847114	FALSE	FALSE	-0.05604218599328723
11348	SNRPA	0.08317791069055419	0.4048793916955418	-0.05587293894146471	0.0950729659434115	FALSE	FALSE	-0.05587293894146471
2784	WDR1	0.12249666690663044	0.47887575429400464	-0.055782508313857906	0.15663855916328645	FALSE	FALSE	-0.055782508313857906
1002	DHX9	0.013606134191622368	0.15395690445840596	-0.05575700113695182	0.04198221853944692	FALSE	FALSE	-0.05575700113695182
550	GBP5	0.1790407135553129	0.545778690337934	-0.055698913996622905	0.11411665036772073	FALSE	FALSE	-0.055698913996622905
8125	ARGLU1	0.20379844154703683	0.5740880235396135	-0.05558049319258818	0.17680822162145976	FALSE	FALSE	-0.05558049319258818
6970	TIMM23	0.02180793892629145	0.2026109674663589	-0.05552828570913564	0.047782989700188794	FALSE	FALSE	-0.05552828570913564
9850	MLLT6	0.008452590420644866	0.11744078076341517	-0.05549818337077681	0.036916546230570654	FALSE	FALSE	-0.05549818337077681
5551	DCAF13	0.008714901720176563	0.12021472000992557	-0.05548327193750122	0.03460533358156681	FALSE	FALSE	-0.05548327193750122
2701	NCBP2	0.04133188113401807	0.29205050975445285	-0.055429288195732736	0.0677151075574789	FALSE	FALSE	-0.055429288195732736
10702	GNAS	0.1431118209910538	0.5229075990981449	-0.05528597290298562	0.12051138566451125	FALSE	FALSE	-0.05528597290298562
11048	TRMT1	0.0026838357757641967	0.05666057358305429	-0.055108963790428456	0.02973386648456367	FALSE	FALSE	-0.055108963790428456
1698	POLR2D	0.01511961591695765	0.16482465293067688	-0.054937987506796085	0.0406872167178754	FALSE	FALSE	-0.054937987506796085
2498	HMCES	0.003941064131986658	0.07292098912913866	-0.05484843291581712	0.027875959622056298	FALSE	FALSE	-0.05484843291581712
4376	BZW2	0.005339573754350444	0.08896641200329743	-0.0546471540952714	0.022805220667230945	FALSE	FALSE	-0.0546471540952714
4226	LTV1	0.003876988604392124	0.07216896170935662	-0.05458580600264839	0.0263503933995125	FALSE	FALSE	-0.05458580600264839
5453	RRS1	0.009030108567956498	0.12181264635761578	-0.05456581436310005	0.026132142506121246	FALSE	FALSE	-0.05456581436310005
6864	GDI2	0.09630529700486547	0.4245853650210262	-0.054420061753722736	0.10852048855819059	FALSE	FALSE	-0.054420061753722736
9321	CNOT1	0.01588337052115193	0.16903746885574295	-0.05439172761199309	0.05149078670512425	FALSE	FALSE	-0.05439172761199309
10038	MRPS23	0.019179711872501864	0.18865498789742127	-0.05434341661047416	0.053713462535250056	FALSE	FALSE	-0.05434341661047416
3346	ST8SIA4	0.00570524277728509	0.09187652205838795	-0.054270657200243516	0.028526239055261183	FALSE	FALSE	-0.054270657200243516
415	UQCRH	0.18980349145863673	0.5597632489995734	-0.05423612630862496	0.24607590025060633	FALSE	FALSE	-0.05423612630862496
328	UTP11	0.008800760352541539	0.12046204750259608	-0.05399388337042686	0.03913960082644827	FALSE	FALSE	-0.05399388337042686
1741	PRPF40A	0.18582131986654707	0.5543153502164918	-0.05385125063382536	0.14161832295776752	FALSE	FALSE	-0.05385125063382536
5772	TLN1	0.05667087179516978	0.33623581143674386	-0.05358457003583121	0.07861323336536966	FALSE	FALSE	-0.05358457003583121
7991	SLC7A1	0.006965982595582888	0.10486327713089776	-0.053478092620730236	0.026426193722931854	FALSE	FALSE	-0.053478092620730236
9547	TSR1	0.011729904696852332	0.14127459292717778	-0.05334073357088371	0.0269193182793561	FALSE	FALSE	-0.05334073357088371
5081	1	0.30117894232519427	0.6009695935750529	-0.05311602480138685	0.28233481357606605	FALSE	FALSE	-0.05311602480138685
2280	CISH	0.012610468952062746	0.14667966517925615	-0.05309181152520561	0.018441291787567433	FALSE	FALSE	-0.05309181152520561
11836	SLC35E4	0.003155304076697864	0.0632705471904647	-0.052976681232983096	0.014028108605508054	FALSE	FALSE	-0.052976681232983096
9016	RNPS1	0.1569710795070427	0.525682616606849	-0.05277418778496566	0.1373253474744518	FALSE	FALSE	-0.05277418778496566
333	MACF1	0.0651485369729374	0.36092135974614387	-0.05277410179364023	0.0774357473749793	FALSE	FALSE	-0.05277410179364023
8051	MED4	0.053474633651583885	0.32801175064614346	-0.052682574776634176	0.07637412218230494	FALSE	FALSE	-0.052682574776634176
3646	EXOC2	0.0292278627881754	0.23888083124113813	-0.05260738611146009	0.0467516773202446	FALSE	FALSE	-0.05260738611146009
6672	CTSC	0.29223015503299343	0.6009695935750529	-0.052604032449768266	0.2203877025775695	FALSE	FALSE	-0.052604032449768266
9578	PSMB6	0.1756421019675798	0.5412327690630462	-0.0525815242203366	0.1665090081397067	FALSE	FALSE	-0.0525815242203366
1694	IWS1	0.04175224325705878	0.29362258003457653	-0.052371990232549466	0.06075372777125808	FALSE	FALSE	-0.052371990232549466
11970	SAMM50	0.011127998327173025	0.13859294799082278	-0.05235302645806292	0.041820940195342125	FALSE	FALSE	-0.05235302645806292
2687	TFRC	0.004324831492840478	0.07758553491560284	-0.05222255611955212	0.02875717794208714	FALSE	FALSE	-0.05222255611955212
2487	SEC61A1	0.08457370938545075	0.4053839960252317	-0.05216860462453067	0.08028922506262748	FALSE	FALSE	-0.05216860462453067
5147	ALG13	0.03253427362340846	0.2544679970830901	-0.05214820318257207	0.055415677220633855	FALSE	FALSE	-0.05214820318257207
8181	DAD1	0.250112886791513	0.6009695935750529	-0.05213565919797477	0.21471891158752227	FALSE	FALSE	-0.05213565919797477
11945	SNU13	0.22680417589144614	0.6009695935750529	-0.05211265651842187	0.20863465177878904	FALSE	FALSE	-0.05211265651842187
3570	LCP2	0.22592409512797648	0.6009695935750529	-0.052077916022947576	0.1459214258729742	FALSE	FALSE	-0.052077916022947576
8692	SECISBP2L	0.05524683905360701	0.3326660389854006	-0.05207231046342102	0.060396555978595536	FALSE	FALSE	-0.05207231046342102
4683	PSMC2	0.04774395566816397	0.3117011109523691	-0.05203949402385326	0.0607226729979006	FALSE	FALSE	-0.05203949402385326
7436	KRAS	0.2021780042052918	0.5725253352454651	-0.051894152560500666	0.1612970619724038	FALSE	FALSE	-0.051894152560500666
2752	NOP14	0.008227375003137848	0.11517216193745665	-0.05156313298409586	0.026219738239234083	FALSE	FALSE	-0.05156313298409586
5947	POLE3	0.07698350704073882	0.3960513559346975	-0.05151920888378839	0.07103654357154718	FALSE	FALSE	-0.05151920888378839
369	EBNA1BP2	0.030633279058850348	0.24532603668795572	-0.05105559471441173	0.039283306348357305	FALSE	FALSE	-0.05105559471441173
1430	ERLEC1	0.046813003890379616	0.3091205794083745	-0.051032261505701705	0.057113394894626704	FALSE	FALSE	-0.051032261505701705
3457	PAIP2	0.24512100207045204	0.6009695935750529	-0.05100519573602217	0.19470857954427095	FALSE	FALSE	-0.05100519573602217
9472	GSE1	0.002346647753703716	0.050780479620251034	-0.05092384525493514	0.018503127075480613	FALSE	FALSE	-0.05092384525493514
732	SF3B4	0.10010150804367064	0.43341157317615964	-0.05089107449825902	0.09752337065305602	FALSE	FALSE	-0.05089107449825902
3426	PPP2CA	0.1027213407068318	0.4359265048963349	-0.050722144539449024	0.1124757257907578	FALSE	FALSE	-0.050722144539449024
8399	RBM25	0.14993028542357545	0.525682616606849	-0.0504788643308879	0.12661051046982238	FALSE	FALSE	-0.0504788643308879
630	LAMTOR5	0.15312659321572852	0.525682616606849	-0.05044354339396695	0.15043228663755265	FALSE	FALSE	-0.05044354339396695
2044	ARL8B	0.10016780888701202	0.4334337300239967	-0.050384488851226934	0.0718241028403968	FALSE	FALSE	-0.050384488851226934
1784	HAT1	0.06997826552857188	0.37622372880190275	-0.05032565466125834	0.06862183212396802	FALSE	FALSE	-0.05032565466125834
9640	EIF4A1	0.04359112865616144	0.3010512322816149	-0.050199946092393304	0.055124205694104846	FALSE	FALSE	-0.050199946092393304
9902	STAT5B	0.03301046727495775	0.2558885171666844	-0.05016093290293664	0.04833502021063579	FALSE	FALSE	-0.05016093290293664
4105	NDUFAF4	0.046625508201116266	0.3090606611505993	-0.0501469808103854	0.05471896179271547	FALSE	FALSE	-0.0501469808103854
2831	PDS5A	0.0117569093447059	0.14127459292717778	-0.050105635106226405	0.028404252833864663	FALSE	FALSE	-0.050105635106226405
3039	INPP4B	0.013005545007411422	0.14928112844150274	-0.05000365745595152	0.024659433873014502	FALSE	FALSE	-0.05000365745595152
10628	YWHAB	0.43786418840264074	0.7102541285805105	-0.04992664953679878	0.49807731087288154	FALSE	FALSE	-0.04992664953679878
3004	TNIP3	0.054422852227483796	0.330997397599533	-0.04986349428272725	0.019060756718174796	FALSE	FALSE	-0.04986349428272725
4236	TAB2	0.049149898678382806	0.31494139270349303	-0.04977488022187019	0.047919307406363854	FALSE	FALSE	-0.04977488022187019
11163	PBX4	0.033151350182426396	0.25600321624271094	-0.04972805794517279	0.04293000308817692	FALSE	FALSE	-0.04972805794517279
2132	CMTM6	0.25230635216058156	0.6009695935750529	-0.04972659071818262	0.10886172079638148	FALSE	FALSE	-0.04972659071818262
5981	PSMB7	0.0824849963933965	0.4048793916955418	-0.04971301483768013	0.07312427712290474	FALSE	FALSE	-0.04971301483768013
8780	RPL4	0.4525416552647794	0.7217181288554066	-0.049627657698273785	0.5963847838091046	FALSE	FALSE	-0.049627657698273785
10904	GPR108	0.1023378817536789	0.43525320975426784	-0.04958311419170032	0.07855105843771709	FALSE	FALSE	-0.04958311419170032
4525	BUD23	0.07107444067893837	0.3794975536175653	-0.04952372643257426	0.06466077209523555	FALSE	FALSE	-0.04952372643257426
11635	ZNF580	0.06261975905301269	0.3531115294699472	-0.04950951636604672	0.045008531865778925	FALSE	FALSE	-0.04950951636604672
7179	PPRC1	0.00019036059933523673	0.008307880442416404	-0.04936832398414619	0.013072623546873585	FALSE	FALSE	-0.04936832398414619
4879	CD99	0.3956853317245871	0.6772093492541252	-0.049319980735880224	0.4383180416032169	FALSE	FALSE	-0.049319980735880224
7475	TMEM117	0.001548684810921741	0.03839185950129863	-0.04920074032702498	0.01612673747991578	FALSE	FALSE	-0.04920074032702498
7718	NUDT4	0.010260234281219003	0.1315716709617553	-0.04918448527928953	0.02133505866768655	FALSE	FALSE	-0.04918448527928953
7268	BCCIP	0.07835942415678589	0.3988852919998005	-0.049084541861306875	0.06763761159911584	FALSE	FALSE	-0.049084541861306875
5863	NINJ1	0.03796553474044903	0.2791470303184532	-0.0489828786168156	0.03247402524680234	FALSE	FALSE	-0.0489828786168156
308	THRAP3	0.21404810583094316	0.5882187083148845	-0.04888516559883633	0.15703529203205965	FALSE	FALSE	-0.04888516559883633
11160	NDUFA13	0.12154570887151885	0.47695325955741075	-0.048879780392081185	0.08789771585986855	FALSE	FALSE	-0.048879780392081185
7513	MCRS1	0.03815406961652831	0.27987734541446296	-0.04875707077069057	0.04579760544420628	FALSE	FALSE	-0.04875707077069057
4414	GGCT	0.0036923113702616284	0.07025867363491495	-0.04871535557255512	0.019360734850921657	FALSE	FALSE	-0.04871535557255512
8450	SLIRP	0.10591197790557907	0.44287750181370766	-0.04870651862025258	0.08248349948880378	FALSE	FALSE	-0.04870651862025258
1590	ARID5A	0.14991000541235747	0.525682616606849	-0.04867791575563096	0.09661621106474587	FALSE	FALSE	-0.04867791575563096
9618	PHF23	0.02394109374543873	0.21611104367652417	-0.04864766158883817	0.027993658274998154	FALSE	FALSE	-0.04864766158883817
2646	ALG3	0.013825232616392492	0.15534244692892088	-0.04859279509236955	0.0330912292087346	FALSE	FALSE	-0.04859279509236955
4081	SYNCRIP	0.12620201309267523	0.48712757710650967	-0.04851083998477558	0.07504676186134306	FALSE	FALSE	-0.04851083998477558
5794	EXOSC3	0.044040654910384266	0.30244439335367046	-0.04833611098595681	0.042004849050152164	FALSE	FALSE	-0.04833611098595681
6998	ADO	0.0030464670740614763	0.06168353508435975	-0.04827502036345467	0.014655661817608672	FALSE	FALSE	-0.04827502036345467
10563	DYNLRB1	0.006416502404113193	0.09932669220793403	-0.04817109363245394	0.02360831272233738	FALSE	FALSE	-0.04817109363245394
2447	NDUFB4	0.28554062547673426	0.6009695935750529	-0.048119670819845965	0.1994064450263977	FALSE	FALSE	-0.048119670819845965
6629	SPCS2	0.2543974460102242	0.6009695935750529	-0.04811382340971663	0.21601934864949643	FALSE	FALSE	-0.04811382340971663
2420	GTPBP8	0.0065429806132668	0.10083373832344547	-0.04809870774704314	0.022213035901443343	FALSE	FALSE	-0.04809870774704314
6332	HSD17B12	0.0013840502331114112	0.03523561218462801	-0.0480856266525655	0.014819527194008565	FALSE	FALSE	-0.0480856266525655
6618	COA4	0.015273966260107463	0.16543345937824425	-0.04794538790102787	0.03492517313093282	FALSE	FALSE	-0.04794538790102787
11429	FOSB	0.0051480797255457	0.08737435311967841	-0.04793127944534385	0.0137040280708206	FALSE	FALSE	-0.04793127944534385
10714	PSMA7	0.31689723864362485	0.6009695935750529	-0.047908261146272856	0.3089585779757982	FALSE	FALSE	-0.047908261146272856
2416	BTLA	0.0126719099247026	0.1470649479194256	-0.04779526266634273	0.013700480757312576	FALSE	FALSE	-0.04779526266634273
552	LRRC8B	0.007437402022790663	0.10861017544979316	-0.047777360851134903	0.012651340010460843	FALSE	FALSE	-0.047777360851134903
4594	ASNS	0.006965043610977085	0.10486327713089776	-0.047771457681005484	0.01457219569305523	FALSE	FALSE	-0.047771457681005484
2237	ARIH2	0.10890589711101784	0.45001578275908455	-0.04771251264284394	0.08769975133826224	FALSE	FALSE	-0.04771251264284394
7685	CNOT2	0.08197125747256973	0.4048793916955418	-0.047623264395961824	0.07575758128018861	FALSE	FALSE	-0.047623264395961824
10153	GRB2	0.1323746909212627	0.5009019725315685	-0.04760363687593211	0.11611360211050911	FALSE	FALSE	-0.04760363687593211
3791	HLA-F	0.3420624419519508	0.6261900924488744	-0.04730670882921747	0.304757050249014	FALSE	FALSE	-0.04730670882921747
1105	TRAF5	0.012741983140370419	0.14738416356239148	-0.047306707485603006	0.022571865123895446	FALSE	FALSE	-0.047306707485603006
2699	PAK2	0.25104888660811114	0.6009695935750529	-0.04710914375903882	0.1679013766599505	FALSE	FALSE	-0.04710914375903882
5154	SLC25A5	0.30348031123525776	0.6009695935750529	-0.04696263603833506	0.20897560072748847	FALSE	FALSE	-0.04696263603833506
4582	FAM133B	0.1142866565094474	0.46154568474480173	-0.04695334897518847	0.08255306087183148	FALSE	FALSE	-0.04695334897518847
8028	AKAP11	0.03811429749475099	0.27987397763762395	-0.04695231170482545	0.04501590806614147	FALSE	FALSE	-0.04695231170482545
1839	GLS	0.032603823484422714	0.2546285071674427	-0.0468864154772558	0.03762098338999105	FALSE	FALSE	-0.0468864154772558
9094	RSL1D1	0.20324418884710072	0.5738585687026118	-0.04680202574026056	0.12149134395497568	FALSE	FALSE	-0.04680202574026056
10523	NXT1	0.02752544806931645	0.2328231507296335	-0.04674826503849241	0.038552246778533694	FALSE	FALSE	-0.04674826503849241
10549	MAPRE1	0.13650368312281405	0.5100889450186447	-0.04657970591727334	0.08349592079607288	FALSE	FALSE	-0.04657970591727334
11042	FARSA	0.05753650670960457	0.33821827684927147	-0.04642414760956793	0.0501150500573469	FALSE	FALSE	-0.04642414760956793
3891	RING1	0.05043197934564037	0.31829887002229373	-0.046316655765549754	0.04173941975145527	FALSE	FALSE	-0.046316655765549754
8408	ELMSAN1	0.07973525036447301	0.4014199696582531	-0.04617432668581618	0.03236066462116295	FALSE	FALSE	-0.04617432668581618
1286	TRIB2	0.07457946839703267	0.3896664679275545	-0.0460679231695105	0.024144267600573848	FALSE	FALSE	-0.0460679231695105
1054	KDM5B	0.010022648149030079	0.12948413721887492	-0.045992116441684876	0.022375695616676565	FALSE	FALSE	-0.045992116441684876
6991	TFAM	0.056907919178376405	0.33623581143674386	-0.04591490698036315	0.05084935173894582	FALSE	FALSE	-0.04591490698036315
2242	IMPDH2	0.03102124742013067	0.24691011260758414	-0.04575849950831911	0.0366231363392278	FALSE	FALSE	-0.04575849950831911
10490	TRMT6	0.01812673543091096	0.18138959626288262	-0.04575100482686198	0.0255477244892482	FALSE	FALSE	-0.04575100482686198
3453	CTNNA1	0.03762424410014839	0.27775623558510404	-0.0455430858636556	0.03437277473760454	FALSE	FALSE	-0.0455430858636556
7858	BICDL1	0.0016570293379142194	0.04021393395540887	-0.04547426055656344	0.01204148412085651	FALSE	FALSE	-0.04547426055656344
5178	UTP14A	0.008212144165308778	0.11511409101897743	-0.045463697059679974	0.023667704000064495	FALSE	FALSE	-0.045463697059679974
6255	MTRNR2L8	0.32671227326792995	0.6115625126029894	-0.045347074011792554	0.05209369480275036	FALSE	FALSE	-0.045347074011792554
9363	NUTF2	0.07726711712032862	0.3966108100208442	-0.045323017938503116	0.059905464896995025	FALSE	FALSE	-0.045323017938503116
482	PGM1	0.06501210882676539	0.3609197083824757	-0.04524901165405371	0.03590964278980587	FALSE	FALSE	-0.04524901165405371
3442	HNRNPA0	0.3330496987696161	0.617637425659704	-0.045243432966816356	0.22272997274157708	FALSE	FALSE	-0.045243432966816356
11214	CEBPG	0.03106003509568958	0.24702954405737187	-0.04503761810385413	0.0374292740493678	FALSE	FALSE	-0.04503761810385413
7182	NFKB2	0.0578439307983385	0.3392574303796398	-0.045005279991034076	0.05897752798340293	FALSE	FALSE	-0.045005279991034076
0	NOC2L	0.0615033196025998	0.3497673832790327	-0.04473826617665389	0.048710599457949734	FALSE	FALSE	-0.04473826617665389
6789	H2AX	0.010588533388184914	0.13396235846903373	-0.044641544746146	0.027650223710061456	FALSE	FALSE	-0.044641544746146
1390	HNRNPLL	0.19166770400349573	0.5608623639009342	-0.04462053330322262	0.11067323905698369	FALSE	FALSE	-0.04462053330322262
11805	TPST2	0.038741409218902755	0.28278778464985443	-0.04457399049833287	0.0362429137477714	FALSE	FALSE	-0.04457399049833287
1240	TFB2M	0.011338373592283244	0.139539912918301	-0.04455552050216033	0.0194543109673044	FALSE	FALSE	-0.04455552050216033
8541	SIVA1	0.204027287292907	0.5740880235396135	-0.04447713201915007	0.1331861103686054	FALSE	FALSE	-0.04447713201915007
3175	NIPBL	0.17913118055498348	0.545778690337934	-0.04438317574720058	0.11364222225848208	FALSE	FALSE	-0.04438317574720058
10021	NME1	0.0033533586271245427	0.06559573645940231	-0.04436015291343078	0.014952201448548376	FALSE	FALSE	-0.04436015291343078
9612	C17orf49	0.03528478127843883	0.26596736076860966	-0.04432552393795667	0.03938880487439338	FALSE	FALSE	-0.04432552393795667
1128	EPRS1	0.12879735753840732	0.4929322596726001	-0.04428204994849325	0.0695948139502761	FALSE	FALSE	-0.04428204994849325
1835	INPP1	0.02116806283517228	0.19916002596823773	-0.04424105627132275	0.016962208753723777	FALSE	FALSE	-0.04424105627132275
6453	RTN3	0.09500732845081895	0.4228111056635203	-0.044181918424486225	0.07216678245851163	FALSE	FALSE	-0.044181918424486225
8180	TRAC	0.3598989506040039	0.6447517074721953	-0.04414493678009288	0.18693905867887345	FALSE	FALSE	-0.04414493678009288
4907	RBBP7	0.039730838426252885	0.28579239524479827	-0.04412450846584508	0.045366378103414276	FALSE	FALSE	-0.04412450846584508
5848	SEMA4D	0.011778549867616823	0.14127459292717778	-0.04408198575541925	0.023360162345546016	FALSE	FALSE	-0.04408198575541925
4349	AIMP2	0.012147139533111133	0.1433496625357198	-0.04407473695540828	0.020118014248653074	FALSE	FALSE	-0.04407473695540828
5907	MRPL50	0.07257850019783596	0.38404120303358236	-0.043922219247225544	0.058118151312463735	FALSE	FALSE	-0.043922219247225544
5644	EXOSC4	0.0015992370252422925	0.03913439127728071	-0.04371215654714845	0.016043396044020237	FALSE	FALSE	-0.04371215654714845
7354	PTPN6	0.0317218628850549	0.2509052644564114	-0.04367011417889202	0.03062458164738805	FALSE	FALSE	-0.04367011417889202
4663	FIS1	0.20625318284711563	0.5774401059019536	-0.04350756907599531	0.10338325296225173	FALSE	FALSE	-0.04350756907599531
5199	INTS6L	0.039635108690721225	0.2856856852037993	-0.04347328540943738	0.023411392161015714	FALSE	FALSE	-0.04347328540943738
5464	TRAM1	0.22943917047426973	0.6009695935750529	-0.04341562285127778	0.15842200447334331	FALSE	FALSE	-0.04341562285127778
2609	EIF5A2	0.022492744218376253	0.20657129460324858	-0.043382062721106486	0.01918180620172218	FALSE	FALSE	-0.043382062721106486
1352	MRPL33	0.2168195820107877	0.5926592100910663	-0.04332274147089619	0.11976725942967983	FALSE	FALSE	-0.04332274147089619
5434	TGS1	0.10726841614735798	0.4458571582723519	-0.04332151609450879	0.06201834901330176	FALSE	FALSE	-0.04332151609450879
9077	PMM2	0.01116615234896477	0.1387174976000654	-0.043318353226070264	0.024039534768194294	FALSE	FALSE	-0.043318353226070264
3137	MRPL36	0.08267136756414668	0.4048793916955418	-0.043272339805277706	0.05945450176348847	FALSE	FALSE	-0.043272339805277706
9868	MIEN1	0.15029396211785956	0.525682616606849	-0.04317530934344404	0.09231604359458001	FALSE	FALSE	-0.04317530934344404
6215	RHOG	0.40186028894537373	0.683050698948715	-0.04312159701179645	0.27259988831670096	FALSE	FALSE	-0.04312159701179645
3288	IQGAP2	0.19906209862308671	0.5689856843358814	-0.042917442856306616	0.09525890581393509	FALSE	FALSE	-0.042917442856306616
2556	PLSCR1	0.045545968952069964	0.30615815036933686	-0.04291230487461209	0.03827500569351603	FALSE	FALSE	-0.04291230487461209
8482	AL159141.1	0.002344123168694359	0.050780479620251034	-0.04289432244253667	0.012322141981181384	FALSE	FALSE	-0.04289432244253667
7543	ATG101	0.045486754578652644	0.30615815036933686	-0.04288400297962948	0.04516763566585069	FALSE	FALSE	-0.04288400297962948
8088	KLF12	0.015228514540475423	0.16511667853022668	-0.04277225187777353	0.02020127133706982	FALSE	FALSE	-0.04277225187777353
2519	SRPRB	0.04649872576420419	0.3084177934308997	-0.042628689359965805	0.0355826463508472	FALSE	FALSE	-0.042628689359965805
4959	USP11	0.06814897607068388	0.36941884544127856	-0.04261437180428147	0.0490146286450745	FALSE	FALSE	-0.04261437180428147
6986	CSTF2T	0.011808929814402394	0.1413126197951586	-0.04258332221772844	0.019388889527638974	FALSE	FALSE	-0.04258332221772844
3383	SRFBP1	0.010850177508007623	0.13627665510964349	-0.04257041008276913	0.023120683031889157	FALSE	FALSE	-0.04257041008276913
8590	EMC4	0.17954115492091918	0.546168105360382	-0.04237845997741826	0.09634217737096079	FALSE	FALSE	-0.04237845997741826
8457	SEL1L	0.0617234391613337	0.35042370441665976	-0.04226709852375567	0.03210640370092365	FALSE	FALSE	-0.04226709852375567
7104	HECTD2	0.002402358690236505	0.0516631464088749	-0.04221065596752563	0.011177288807844847	FALSE	FALSE	-0.04221065596752563
1443	PNPT1	0.008776806048868224	0.12046204750259608	-0.04220380353378032	0.01631091549741418	FALSE	FALSE	-0.04220380353378032
10037	MSI2	0.03983358210257964	0.2862185025987589	-0.04206295780441043	0.028530784202425667	FALSE	FALSE	-0.04206295780441043
2043	BHLHE40	0.2075201809899374	0.5795647309316035	-0.042018253064101785	0.07899003626590365	FALSE	FALSE	-0.042018253064101785
173	ELOA	0.023477668722005542	0.21353988179988753	-0.041885632942455196	0.02885703227660629	FALSE	FALSE	-0.041885632942455196
9041	ZNF263	0.02465931558581726	0.22023758468605664	-0.04184493351685141	0.026065734801081458	FALSE	FALSE	-0.04184493351685141
7865	COX6A1	0.3918478725350004	0.6740847717822208	-0.04183164113899995	0.34387230806136393	FALSE	FALSE	-0.04183164113899995
466	USP24	0.013833807972393551	0.15534244692892088	-0.04182410346188011	0.0203683880482162	FALSE	FALSE	-0.04182410346188011
1970	TRIP12	0.025562693113335203	0.2253987210256475	-0.04182142160741822	0.03349802980011099	FALSE	FALSE	-0.04182142160741822
2625	NDUFB5	0.12568830072912085	0.4860477958575496	-0.04171896563039562	0.06682237133048893	FALSE	FALSE	-0.04171896563039562
11834	MTFP1	0.051378929215351574	0.32187752579002216	-0.04165362834644127	0.03752188187804115	FALSE	FALSE	-0.04165362834644127
151	MICOS10	0.1822600093429511	0.5491394139283807	-0.041576526374276335	0.11073137066337499	FALSE	FALSE	-0.041576526374276335
2287	RRP9	0.020630007783521004	0.19623066927420574	-0.04149824470861564	0.02459442291115777	FALSE	FALSE	-0.04149824470861564
4209	TNFAIP3	0.5090470026452912	0.7618721283883483	-0.04145112952396599	0.3222934925154354	FALSE	FALSE	-0.04145112952396599
8048	ESD	0.06194638515571872	0.35122112588015847	-0.04137511587951355	0.04044974593215444	FALSE	FALSE	-0.04137511587951355
10779	ATP5F1D	0.12320020492941253	0.4801803109200029	-0.04137164666697818	0.07130072973250004	FALSE	FALSE	-0.04137164666697818
187	SRRM1	0.36867521996073394	0.6519287554872563	-0.04132076667461198	0.22277426083436172	FALSE	FALSE	-0.04132076667461198
4117	PRDM1	0.14492795253625157	0.525682616606849	-0.041290680459626666	0.06356407601511879	FALSE	FALSE	-0.041290680459626666
694	POLR3C	0.02876629098748731	0.23753137899061444	-0.04125258092800272	0.03204174553242962	FALSE	FALSE	-0.04125258092800272
3218	IL6ST	0.012579983251410996	0.14648910990180045	-0.04120030357659826	0.02458539471197664	FALSE	FALSE	-0.04120030357659826
6447	SLC3A2	0.37523816159404555	0.6584894043719127	-0.041067500723385136	0.2079103137000223	FALSE	FALSE	-0.041067500723385136
1273	YWHAQ	0.3684562513071956	0.6517502870679783	-0.04106487798795948	0.2051340544156814	FALSE	FALSE	-0.04106487798795948
4613	ZNF655	0.10965566930706917	0.45161695558648757	-0.04098643777579252	0.06391994960689812	FALSE	FALSE	-0.04098643777579252
8934	CHSY1	0.007714945532253286	0.11129880450488178	-0.040834134374116135	0.014349349957545485	FALSE	FALSE	-0.040834134374116135
6113	PMPCA	0.04207123331082354	0.2950667794730075	-0.040751213879532754	0.0415392139654481	FALSE	FALSE	-0.040751213879532754
6854	IDI1	0.1507867715450466	0.525682616606849	-0.04069197660522619	0.06996540423859371	FALSE	FALSE	-0.04069197660522619
5010	SMC1A	0.008384982316502507	0.1168613867901234	-0.04067238267555798	0.021359012211055566	FALSE	FALSE	-0.04067238267555798
1310	PTRHD1	0.11264129240730578	0.4579276337513445	-0.04063876409815768	0.04541304627998491	FALSE	FALSE	-0.04063876409815768
10705	ATP5F1E	0.4978691672982889	0.7549454694007993	-0.04055531489128434	0.6436451566353272	FALSE	FALSE	-0.04055531489128434
2710	IQCG	0.14071339675694075	0.5185499357738167	-0.040408860915158974	0.029833640945091673	FALSE	FALSE	-0.040408860915158974
3267	BDP1	0.15377356131565395	0.525682616606849	-0.040397746536346965	0.09041743348823504	FALSE	FALSE	-0.040397746536346965
3252	MRPS36	0.151057692205267	0.525682616606849	-0.04039432838116107	0.08243582406070794	FALSE	FALSE	-0.04039432838116107
2145	LRRFIP2	0.10862881881362497	0.44935385942537737	-0.04026362694096317	0.05431926480672332	FALSE	FALSE	-0.04026362694096317
10242	P4HB	0.3316850726801557	0.616693225471988	-0.0401847352743377	0.1775316592682613	FALSE	FALSE	-0.0401847352743377
5811	KLF9	0.017055204778790065	0.1750517905506842	-0.04011318108627755	0.02412079091529163	FALSE	FALSE	-0.04011318108627755
6620	UCP2	0.2383408059704016	0.6009695935750529	-0.04005070704473718	0.1068594345216001	FALSE	FALSE	-0.04005070704473718
7750	1	0.11814391132125499	0.46981654168984516	-0.03997006867931388	0.05094001132450747	FALSE	FALSE	-0.03997006867931388
9173	SGF29	0.12407513281208966	0.48175390548067204	-0.0399618457588195	0.04678167653887459	FALSE	FALSE	-0.0399618457588195
8938	TARS3	0.09940731879985484	0.4320267030853942	-0.039950172436392185	0.045880887364403586	FALSE	FALSE	-0.039950172436392185
6394	CCDC86	0.001563023756431034	0.03851580652671658	-0.03991529438838757	0.011581412868396368	FALSE	FALSE	-0.03991529438838757
4575	AKAP9	0.2227888575609298	0.6009695935750529	-0.03981474684775341	0.09172340005301358	FALSE	FALSE	-0.03981474684775341
2613	TNFSF10	0.1646798044352486	0.5281040841830587	-0.0397373761526965	0.055058639956994004	FALSE	FALSE	-0.0397373761526965
3679	PAK1IP1	0.03724988272100021	0.27518814496659255	-0.039666648287529166	0.02516737843999702	FALSE	FALSE	-0.039666648287529166
1297	RHOB	0.055041692846918885	0.3320584848752329	-0.03966044616318243	0.03429084216778198	FALSE	FALSE	-0.03966044616318243
6008	FPGS	0.0287632511780222	0.23753137899061444	-0.039640571418092095	0.026773430909333602	FALSE	FALSE	-0.039640571418092095
2438	TMEM39A	0.023765959110966902	0.21523456026217846	-0.03962392806577774	0.024580016198536656	FALSE	FALSE	-0.03962392806577774
9218	DCTPP1	0.06622739025461387	0.3637778437729636	-0.03961197930238615	0.03841853058070279	FALSE	FALSE	-0.03961197930238615
11250	HCST	0.4456765449225153	0.7168228975085423	-0.039583311944270456	0.21601603205284375	FALSE	FALSE	-0.039583311944270456
3280	NSA2	0.3138308277698586	0.6009695935750529	-0.0395771205688394	0.13993140301677617	FALSE	FALSE	-0.0395771205688394
3551	ADAM19	0.003963783358620814	0.07292098912913866	-0.03952984095937022	0.011479345648654141	FALSE	FALSE	-0.03952984095937022
7877	C12orf43	0.014533169879725227	0.16025988121639045	-0.03950605344102095	0.012875769554187406	FALSE	FALSE	-0.03950605344102095
10808	DOT1L	0.005265258425305696	0.08835256746954809	-0.03949226862846996	0.01726381706722667	FALSE	FALSE	-0.03949226862846996
3896	PFDN6	0.07723574585795961	0.3966108100208442	-0.039288103724064445	0.04945499575539921	FALSE	FALSE	-0.039288103724064445
2417	ATG3	0.185167915499074	0.5533196600370776	-0.03927136766235236	0.0796425145831001	FALSE	FALSE	-0.03927136766235236
4327	EIF3B	0.018430004633863413	0.1837163705680799	-0.039163283284357385	0.018247163708039214	FALSE	FALSE	-0.039163283284357385
9571	MYBBP1A	0.005210289939885882	0.08785597663245885	-0.03907670009675641	0.012269843019168364	FALSE	FALSE	-0.03907670009675641
7478	ARID2	0.17954739227816258	0.546168105360382	-0.03907496347506703	0.04543443802702293	FALSE	FALSE	-0.03907496347506703
8431	FOS	0.36767078644828066	0.6507065017615081	-0.03905365374973356	0.06645292926872715	FALSE	FALSE	-0.03905365374973356
7968	SACS	0.006990363398499623	0.10507800958063038	-0.038992046675423414	0.013059609415260761	FALSE	FALSE	-0.038992046675423414
2624	MRPL47	0.10506235321738554	0.44092228802787214	-0.038972386572743045	0.05474623594056355	FALSE	FALSE	-0.038972386572743045
7426	GOLT1B	0.04750213393282576	0.3106936548567478	-0.03880450463321175	0.03573952083674709	FALSE	FALSE	-0.03880450463321175
9543	OVCA2	0.1566424937404669	0.525682616606849	-0.038802435466943556	0.06728858684890726	FALSE	FALSE	-0.038802435466943556
2894	SDAD1	0.12762063474745186	0.4900568554274264	-0.03877419806545502	0.05512613560376542	FALSE	FALSE	-0.03877419806545502
6461	STIP1	0.12823286665181022	0.49167766183549383	-0.03876964052520715	0.06094404083959172	FALSE	FALSE	-0.03876964052520715
3274	BTF3	0.5293974308793745	0.7757972791399638	-0.03874932507457398	0.6588780632179774	FALSE	FALSE	-0.03874932507457398
8225	TINF2	0.15539784411096563	0.525682616606849	-0.03866713349083508	0.06607901334260285	FALSE	FALSE	-0.03866713349083508
11199	UQCRFS1	0.31206942734678345	0.6009695935750529	-0.03862025209510145	0.16319739333029543	FALSE	FALSE	-0.03862025209510145
5852	SPTLC1	0.02790808486313699	0.23490344678784755	-0.03861115851243707	0.02252613870280512	FALSE	FALSE	-0.03861115851243707
15	INTS11	0.04968085347723808	0.3169748311228943	-0.038570275011652284	0.03348104011141852	FALSE	FALSE	-0.038570275011652284
2270	TUSC2	0.135749969593519	0.5086706111716746	-0.03854945973644004	0.07448643705483232	FALSE	FALSE	-0.03854945973644004
435	BTF3L4	0.11492339136823936	0.4624987470522674	-0.038470191857765804	0.05047155636247624	FALSE	FALSE	-0.038470191857765804
3626	HNRNPH1	0.2399623333801505	0.6009695935750529	-0.0384014149207942	0.094649655765362	FALSE	FALSE	-0.0384014149207942
7066	VDAC2	0.31001587756178123	0.6009695935750529	-0.03835858049181368	0.1579875453804316	FALSE	FALSE	-0.03835858049181368
4605	BUD31	0.2232872449545103	0.6009695935750529	-0.03830207344208957	0.10047244355919654	FALSE	FALSE	-0.03830207344208957
8081	SUGT1	0.1659639599629523	0.5289560147699249	-0.038284746190015144	0.04795028478576896	FALSE	FALSE	-0.038284746190015144
3690	GFOD1	0.020588486545886353	0.196030632011717	-0.03826372164685078	0.013997873482346702	FALSE	FALSE	-0.03826372164685078
662	BCAS2	0.17772361440252932	0.5445472515631481	-0.038237397216449476	0.0817106177800157	FALSE	FALSE	-0.038237397216449476
11909	APOBEC3D	0.045751855788151864	0.3065964684332474	-0.03818118307467761	0.021913016884681884	FALSE	FALSE	-0.03818118307467761
523	RPF1	0.07514298883794673	0.3901711478851177	-0.03810082149383305	0.04015673692809062	FALSE	FALSE	-0.03810082149383305
7635	MARS1	0.13312470361722145	0.5028241078080289	-0.03808919654152629	0.057069553711106266	FALSE	FALSE	-0.03808919654152629
4058	CD109	0.011647443275034149	0.14127459292717778	-0.03806627447884098	0.010079865710119183	FALSE	FALSE	-0.03806627447884098
10964	ICAM1	0.08639858552820176	0.40796787985109023	-0.03804947929809266	0.014191685349084018	FALSE	FALSE	-0.03804947929809266
11993	PIM3	0.011696457472305702	0.14127459292717778	-0.03804190131253902	0.018334444151835494	FALSE	FALSE	-0.03804190131253902
4952	CHST7	0.012293480006489521	0.14444839007625188	-0.037980805819434464	0.016638539323394888	FALSE	FALSE	-0.037980805819434464
2612	FNDC3B	0.004935403060372096	0.08445474726208395	-0.03793050089405709	0.014302198440255072	FALSE	FALSE	-0.03793050089405709
9657	PER1	0.0424481896094035	0.2971087233644705	-0.037926761615015285	0.02891983508310291	FALSE	FALSE	-0.037926761615015285
8561	NIPA1	0.026184260920231732	0.22753535691438562	-0.037907633919564636	0.01709260232746601	FALSE	FALSE	-0.037907633919564636
4455	MRPL32	0.09003336098195608	0.4133325873035318	-0.03786590394167013	0.041616718420821625	FALSE	FALSE	-0.03786590394167013
7868	SRSF9	0.11690366783914972	0.46709842245953426	-0.037825117181126446	0.044433759964918815	FALSE	FALSE	-0.037825117181126446
1008	TSEN15	0.052387406315444994	0.3252796967660886	-0.03773880070099576	0.03289785476799092	FALSE	FALSE	-0.03773880070099576
9440	TERF2IP	0.39658330389423646	0.6778526867779223	-0.03772794160893112	0.19337251882874562	FALSE	FALSE	-0.03772794160893112
5021	MAGEH1	0.012840125259824899	0.14818931230422358	-0.03772749485712321	0.017613260593432722	FALSE	FALSE	-0.03772749485712321
2536	MRPS22	0.06536352128705188	0.36132029166119434	-0.03771747216505985	0.037208836860536186	FALSE	FALSE	-0.03771747216505985
10001	PHB	0.1473291055641019	0.525682616606849	-0.037534740598518114	0.064008285574029	FALSE	FALSE	-0.037534740598518114
18	AURKAIP1	0.2321807850883189	0.6009695935750529	-0.037528527725255695	0.12269373874316054	FALSE	FALSE	-0.037528527725255695
6238	MRPL17	0.15416619143252117	0.525682616606849	-0.037526904638988175	0.05871398127480839	FALSE	FALSE	-0.037526904638988175
2955	LAMTOR3	0.06526585861894325	0.36132029166119434	-0.037467828598416804	0.037839659102512205	FALSE	FALSE	-0.037467828598416804
8091	UCHL3	0.017955537604744408	0.18038990952307485	-0.03744488100705676	0.02481551749861977	FALSE	FALSE	-0.03744488100705676
10901	TNFSF9	0.0030083572003855295	0.06127020831451862	-0.037378760395872304	0.009897813493950983	FALSE	FALSE	-0.037378760395872304
5371	KIF13B	0.028749104258755664	0.23753137899061444	-0.03737339534333406	0.019368136207458007	FALSE	FALSE	-0.03737339534333406
5039	LAS1L	0.013006587199341483	0.14928112844150274	-0.03737239569417592	0.0168604531084721	FALSE	FALSE	-0.03737239569417592
3255	AK6	0.11528214321717599	0.4634038783269377	-0.037349144445947946	0.04635708013109946	FALSE	FALSE	-0.037349144445947946
7860	GCN1	0.015194469696539595	0.1650924990737722	-0.037251514732065186	0.01887066593247183	FALSE	FALSE	-0.037251514732065186
11708	CHMP2A	0.3074676816065374	0.6009695935750529	-0.03713840657960477	0.12143474616361466	FALSE	FALSE	-0.03713840657960477
4232	FBXO30	0.01208568839063615	0.1433037046958193	-0.03711132703787702	0.012180662449721371	FALSE	FALSE	-0.03711132703787702
134	SZRD1	0.10985541999112967	0.4519082168110352	-0.036907455377327376	0.05013014074791683	FALSE	FALSE	-0.036907455377327376
11328	FBL	0.34851743623719833	0.633429678074502	-0.03666747508587968	0.1341289919748735	FALSE	FALSE	-0.03666747508587968
3083	MSMO1	0.07943042309279322	0.4013641921843418	-0.03663168388389778	0.032478293571411895	FALSE	FALSE	-0.03663168388389778
1385	PRKD3	0.03158976996411579	0.2502844703411676	-0.0365684399512719	0.028259801102823084	FALSE	FALSE	-0.0365684399512719
8019	ELF1	0.43012296196719757	0.7051273999294951	-0.036565252897773105	0.2409529650814078	FALSE	FALSE	-0.036565252897773105
12081	ETS2	0.016856259399775073	0.17454867860789533	-0.03656477860186877	0.015587913217755515	FALSE	FALSE	-0.03656477860186877
10060	PTRH2	0.011404906720213673	0.1398526138662461	-0.03647074507208784	0.015534709987303847	FALSE	FALSE	-0.03647074507208784
3980	CNPY3	0.25352801519683177	0.6009695935750529	-0.03638552027870579	0.09498379178596346	FALSE	FALSE	-0.03638552027870579
7851	WSB2	0.009102617501110672	0.1222531230205153	-0.03636548026903689	0.014308220685951493	FALSE	FALSE	-0.03636548026903689
11302	ACTN4	0.2911528700275945	0.6009695935750529	-0.03633927844345505	0.11457377128051907	FALSE	FALSE	-0.03633927844345505
246	YTHDF2	0.18382295063476026	0.5515219492325981	-0.036313706773054885	0.07326294808240419	FALSE	FALSE	-0.036313706773054885
10109	PSMD12	0.2136652271083588	0.5882187083148845	-0.03627627904866087	0.08788056102361572	FALSE	FALSE	-0.03627627904866087
6821	STT3A	0.06330783709317941	0.35506398697994307	-0.03618745269671915	0.023830585537499255	FALSE	FALSE	-0.03618745269671915
7658	RXYLT1	0.01646072536903877	0.17149203049970482	-0.03615309580317315	0.014857650153715624	FALSE	FALSE	-0.03615309580317315
10469	ITPA	0.06739532008178307	0.36785874392510814	-0.03605793095001701	0.030290667135059166	FALSE	FALSE	-0.03605793095001701
5968	STOM	0.3369394517268005	0.6208604018247786	-0.0359249937353579	0.09505811601542355	FALSE	FALSE	-0.0359249937353579
6700	DCUN1D5	0.10185875788218121	0.43525320975426784	-0.035903608767614684	0.04602144528808219	FALSE	FALSE	-0.035903608767614684
4971	FTSJ1	0.14492066606689794	0.525682616606849	-0.03589851915604071	0.053858261095004134	FALSE	FALSE	-0.03589851915604071
5892	NANS	0.06423393100484705	0.35845221567823937	-0.035837914082214005	0.02809503860771656	FALSE	FALSE	-0.035837914082214005
11156	SUGP1	0.032877958616033945	0.2552884872705723	-0.03579850855733507	0.02412102189375443	FALSE	FALSE	-0.03579850855733507
3401	RAPGEF6	0.08422911709182883	0.4053839960252317	-0.03579312335057992	0.0401326370415058	FALSE	FALSE	-0.03579312335057992
2896	NUP54	0.13672448513343333	0.5100940114625376	-0.03577928680887223	0.0488335591102584	FALSE	FALSE	-0.03577928680887223
8447	AHSA1	0.18778789996575676	0.5574601077291557	-0.03572273138902756	0.05677448095900289	FALSE	FALSE	-0.03572273138902756
181	SRSF10	0.3274087867901022	0.6122694867138896	-0.03569908377453392	0.14041424835665842	FALSE	FALSE	-0.03569908377453392
7323	TNFRSF1A	0.12043100749282233	0.4749114938602679	-0.03569243019572867	0.04955869854501124	FALSE	FALSE	-0.03569243019572867
11963	ARFGAP3	0.2149282601415332	0.5893505380385706	-0.035624239074661564	0.07612000682045904	FALSE	FALSE	-0.035624239074661564
11873	IL2RB	0.0784659394744304	0.39893573828727774	-0.03555334460130121	0.03333353431204732	FALSE	FALSE	-0.03555334460130121
1279	NOL10	0.050077524309207165	0.31829887002229373	-0.03549431558723593	0.02453760014784135	FALSE	FALSE	-0.03549431558723593
6115	SEC16A	0.04827678028655006	0.3129497176985317	-0.03542652620689233	0.02549819868016109	FALSE	FALSE	-0.03542652620689233
5100	TIMM8A	0.006382074459262201	0.09894120508709923	-0.03536302228486847	0.014712628107936528	FALSE	FALSE	-0.03536302228486847
2585	CCNL1	0.3142304800837311	0.6009695935750529	-0.035343703124357286	0.13630147998252612	FALSE	FALSE	-0.035343703124357286
4098	MDN1	0.03059743387828096	0.24532603668795572	-0.0353073959744228	0.01930280283009738	FALSE	FALSE	-0.0353073959744228
10517	NAA20	0.15324659934007887	0.525682616606849	-0.035245033452882595	0.058896792613053583	FALSE	FALSE	-0.035245033452882595
11866	EIF3D	0.30065151466061363	0.6009695935750529	-0.03516882901517685	0.1142690691552805	FALSE	FALSE	-0.03516882901517685
1317	ASXL2	0.1636983614297441	0.5273219083646133	-0.03498338872188403	0.05393590175368812	FALSE	FALSE	-0.03498338872188403
5240	NAA10	0.06958562941473333	0.3746946255732686	-0.03490906131357872	0.02475651672758748	FALSE	FALSE	-0.03490906131357872
3979	C6orf226	0.0407425735442399	0.28943324896754113	-0.03487878564895456	0.028433095956786295	FALSE	FALSE	-0.03487878564895456
4572	GTPBP10	0.06042406521334881	0.34675401401715694	-0.03481446279391741	0.023276873634018924	FALSE	FALSE	-0.03481446279391741
5809	PTAR1	0.06675562734316462	0.3655196105500532	-0.03476601340010912	0.027263261754526178	FALSE	FALSE	-0.03476601340010912
287	SMIM12	0.223021385450997	0.6009695935750529	-0.03460015763118329	0.07294179457292127	FALSE	FALSE	-0.03460015763118329
7065	SAMD8	0.015013182220210454	0.16432236430065963	-0.034548099624839415	0.011944250143499355	FALSE	FALSE	-0.034548099624839415
3795	PPP1R11	0.28353907731519096	0.6009695935750529	-0.03449997773705571	0.10312895845161395	FALSE	FALSE	-0.03449997773705571
11847	EIF4ENIF1	0.010992223741806846	0.1375617204893346	-0.03447892598569853	0.01156673433907916	FALSE	FALSE	-0.03447892598569853
2298	TWF2	0.26903480363188237	0.6009695935750529	-0.03447076218424039	0.10268661497014292	FALSE	FALSE	-0.03447076218424039
8936	SNRPA1	0.19403028548313608	0.562772929020906	-0.034466478741342337	0.0556126640837514	FALSE	FALSE	-0.034466478741342337
640	WDR77	0.024765564722373904	0.22080679894531993	-0.034457874906148586	0.013509212611138487	FALSE	FALSE	-0.034457874906148586
1677	DDX18	0.36346612978772497	0.6481282892023127	-0.034377440098315955	0.15220914362521654	FALSE	FALSE	-0.034377440098315955
1509	TPRKB	0.12210297033840495	0.4779594848148842	-0.03434630586405195	0.04365611381912499	FALSE	FALSE	-0.03434630586405195
3394	PRRC1	0.05322669366506042	0.327551278200928	-0.03431978022738528	0.021525602222660953	FALSE	FALSE	-0.03431978022738528
5191	HPRT1	0.227351609412497	0.6009695935750529	-0.034315042642799796	0.07655317930693037	FALSE	FALSE	-0.034315042642799796
3693	RANBP9	0.046404619116149265	0.30838437540591324	-0.03429961526157162	0.021211916580796242	FALSE	FALSE	-0.03429961526157162
2946	PDLIM5	0.08496574400506478	0.4062277410675135	-0.03418304327103367	0.02814341125109892	FALSE	FALSE	-0.03418304327103367
11455	AP2S1	0.21926202449777854	0.5966661379246596	-0.03415923711003377	0.08117104606347138	FALSE	FALSE	-0.03415923711003377
6971	NCOA4	0.20869210370006872	0.581865501648922	-0.034133633192886564	0.05725366178523288	FALSE	FALSE	-0.034133633192886564
7362	SLC2A3	0.5958956643791273	0.8153428615337858	-0.03409027206703778	0.29922821615519146	FALSE	FALSE	-0.03409027206703778
7932	SFSWAP	0.07510848236670561	0.3901711478851177	-0.034074242746531584	0.035154159254070075	FALSE	FALSE	-0.034074242746531584
1898	EEF1B2	0.6580898596802229	0.852561110999541	-0.03404379375564211	0.7593225796570938	FALSE	FALSE	-0.03404379375564211
9082	NUBP1	0.10438199798747345	0.4393094866677013	-0.03384706710088641	0.036145833770880535	FALSE	FALSE	-0.03384706710088641
5143	ACSL4	0.03509793133930602	0.26544702533322445	-0.03373194487035066	0.01795411334906736	FALSE	FALSE	-0.03373194487035066
2866	SRP72	0.2461784289750587	0.6009695935750529	-0.03362371538199402	0.06428820371962665	FALSE	FALSE	-0.03362371538199402
8698	SLC27A2	0.007053267532050134	0.10546849825847122	-0.03360293806389027	0.010336459962274419	FALSE	FALSE	-0.03360293806389027
5016	TSR2	0.1738978603327107	0.5387634372562812	-0.033540384413193146	0.06434670471575824	FALSE	FALSE	-0.033540384413193146
493	IL12RB2	0.12201480927245571	0.4779594848148842	-0.03353723095005584	0.024151588308760956	FALSE	FALSE	-0.03353723095005584
11144	COPE	0.3672440912524463	0.6503946079862164	-0.03347433770080399	0.14495534207044022	FALSE	FALSE	-0.03347433770080399
2562	COMMD2	0.10895806272733811	0.45001578275908455	-0.03347252650851209	0.04419876861103465	FALSE	FALSE	-0.03347252650851209
3030	NAA15	0.043447690419327945	0.3002602530842045	-0.03346237550126781	0.018946058347067807	FALSE	FALSE	-0.03346237550126781
1572	RPIA	0.061074102863621464	0.3487502509315207	-0.033357765710266045	0.026261211488019215	FALSE	FALSE	-0.033357765710266045
3450	EGR1	0.0485932942738903	0.31348598741552725	-0.033323006404189316	0.008823858762390158	FALSE	FALSE	-0.033323006404189316
6	TNFRSF18	0.12764250819947942	0.4900568554274264	-0.033272026984353095	0.019152268306927733	FALSE	FALSE	-0.033272026984353095
2975	AIMP1	0.21152728649763308	0.5865280098374038	-0.03324471936407078	0.07945734195494919	FALSE	FALSE	-0.03324471936407078
6261	USP47	0.14643272298070262	0.525682616606849	-0.033216895795835887	0.047791514880536644	FALSE	FALSE	-0.033216895795835887
7808	ARPC3	0.5194937955949479	0.7667584737688297	-0.033193855495078105	0.4505832208676284	FALSE	FALSE	-0.033193855495078105
8896	ABHD2	0.11426849751376661	0.46154568474480173	-0.033171978764442576	0.028815917063797457	FALSE	FALSE	-0.033171978764442576
7164	MRPL43	0.2733258204530074	0.6009695935750529	-0.03315922248876061	0.10538602846392084	FALSE	FALSE	-0.03315922248876061
3521	CD74	0.6187560178657778	0.8299352734467762	-0.03315042987573525	0.3245520353986976	FALSE	FALSE	-0.03315042987573525
10816	TIMM13	0.12085533896434089	0.47568185139166685	-0.03313558562318265	0.04075611558523071	FALSE	FALSE	-0.03313558562318265
7448	ERGIC2	0.21555303514068455	0.5902739867999649	-0.03312378331376719	0.07917485963762476	FALSE	FALSE	-0.03312378331376719
2049	THUMPD3	0.050298028102231655	0.31829887002229373	-0.03307794053201103	0.02273388856791713	FALSE	FALSE	-0.03307794053201103
1210	ARID4B	0.4407908186900593	0.7127170351391106	-0.032984122652350914	0.16888176021950968	FALSE	FALSE	-0.032984122652350914
6157	NLRP6	0.010906518175363283	0.13665380493063742	-0.03294304029662606	0.008723244573293107	FALSE	FALSE	-0.03294304029662606
11894	MAFF	0.038838886022085226	0.2829028815647961	-0.03282431583572341	0.020132234571187683	FALSE	FALSE	-0.03282431583572341
9849	EPOP	0.020571671398299005	0.196030632011717	-0.032716886133874	0.010228690809015645	FALSE	FALSE	-0.032716886133874
12089	MX1	0.38404375276143987	0.6663986735604871	-0.032714292622062845	0.07230064457052209	FALSE	FALSE	-0.032714292622062845
9021	ATP6V0C	0.45369393148386905	0.7224465531692392	-0.03271208909434867	0.24237729558783971	FALSE	FALSE	-0.03271208909434867
2792	FAM200B	0.13554298723601396	0.5080783141178192	-0.03270470190204832	0.0374900150123272	FALSE	FALSE	-0.03270470190204832
7117	NOC3L	0.035944617009939006	0.2689890035174614	-0.03262530772361486	0.017857586399892742	FALSE	FALSE	-0.03262530772361486
9119	ARL6IP1	0.14312374162280023	0.5229075990981449	-0.03261965916842558	0.0465484553675973	FALSE	FALSE	-0.03261965916842558
7615	SPRYD4	0.04069397719646941	0.28943324896754113	-0.03261668843685482	0.017644105217513743	FALSE	FALSE	-0.03261668843685482
8410	ZNF410	0.051545476837378666	0.3227262615490369	-0.03259052423247786	0.01988333798526378	FALSE	FALSE	-0.03259052423247786
4981	PQBP1	0.19781461957922244	0.5672833941384272	-0.03247618264194328	0.06383205715859874	FALSE	FALSE	-0.03247618264194328
615	PSMA5	0.4704601376056783	0.7340170640029343	-0.03246282173975438	0.1961346479614129	FALSE	FALSE	-0.03246282173975438
2542	RASA2	0.1473212220980816	0.525682616606849	-0.0324379836828493	0.03134930001969417	FALSE	FALSE	-0.0324379836828493
9141	UQCRC2	0.3067503081567932	0.6009695935750529	-0.03243348794886659	0.08051368811827027	FALSE	FALSE	-0.03243348794886659
6856	PFKP	0.1578877087855843	0.525682616606849	-0.0324323861850095	0.034316619000073226	FALSE	FALSE	-0.0324323861850095
7631	SHMT2	0.060848017314164095	0.34784169281355115	-0.03241612307558729	0.024193943551417147	FALSE	FALSE	-0.03241612307558729
2355	TMF1	0.3356119044344329	0.6201744005261889	-0.0323598363786346	0.09224526341376679	FALSE	FALSE	-0.0323598363786346
9315	USB1	0.1547758591855929	0.525682616606849	-0.03231840468315018	0.045114231620276904	FALSE	FALSE	-0.03231840468315018
9379	SLC7A6OS	0.1009940817667058	0.43445006961090077	-0.03231461837760227	0.02814593800249394	FALSE	FALSE	-0.03231461837760227
7459	YARS2	0.08687871138902792	0.40796787985109023	-0.032305221138069974	0.024440188839864194	FALSE	FALSE	-0.032305221138069974
11167	ZNF101	0.048316656756755914	0.3129497176985317	-0.032287227453223453	0.01714305290847682	FALSE	FALSE	-0.032287227453223453
3474	SRA1	0.27208343861567835	0.6009695935750529	-0.03215862742604079	0.08093183931339992	FALSE	FALSE	-0.03215862742604079
643	RAP1A	0.4263727705130361	0.702639055579709	-0.03215095270024604	0.18716556453303004	FALSE	FALSE	-0.03215095270024604
6446	WDR74	0.11121202385506773	0.4543100022661733	-0.032059022598902025	0.034081988664490456	FALSE	FALSE	-0.032059022598902025
11662	ZNF749	0.07698174921404818	0.3960513559346975	-0.031971279200214954	0.022883356622095858	FALSE	FALSE	-0.031971279200214954
2994	CAMK2D	0.049522614313002436	0.3161594313885411	-0.03191537677699778	0.019294098626529234	FALSE	FALSE	-0.03191537677699778
4544	RHBDD2	0.4044546748170208	0.6852297433637358	-0.03191174633072723	0.1355571694923251	FALSE	FALSE	-0.03191174633072723
6735	SDHD	0.23159148052594772	0.6009695935750529	-0.031893252821301635	0.06123591612061757	FALSE	FALSE	-0.031893252821301635
10280	YES1	0.011211681802617838	0.13895758727862698	-0.03188252338803238	0.012246099421021978	FALSE	FALSE	-0.03188252338803238
4514	TMEM248	0.1001900823902586	0.4334337300239967	-0.03187200758946224	0.026503752665908147	FALSE	FALSE	-0.03187200758946224
10868	FEM1A	0.05633175814687831	0.33528796231616914	-0.03185546500823237	0.01956306795558233	FALSE	FALSE	-0.03185546500823237
2678	ATP13A3	0.03233853807207511	0.2537012046485228	-0.03183426277205569	0.014802332925662565	FALSE	FALSE	-0.03183426277205569
11451	PRKD2	0.08338725920355512	0.4048793916955418	-0.03181676891178824	0.02208163777596495	FALSE	FALSE	-0.03181676891178824
2193	ZDHHC3	0.06689044840918451	0.36606485122560567	-0.031767388393159256	0.02257336483577664	FALSE	FALSE	-0.031767388393159256
569	TMED5	0.2257374390162834	0.6009695935750529	-0.0317231458562248	0.06303621334641167	FALSE	FALSE	-0.0317231458562248
3660	PRPF4B	0.19568146857091806	0.5643572719226256	-0.03170838759499763	0.06367672845888672	FALSE	FALSE	-0.03170838759499763
4352	CYTH3	0.17031649473260002	0.5337209479488503	-0.031581085499383196	0.027100806553544625	FALSE	FALSE	-0.031581085499383196
5550	SLC25A32	0.07825682224450844	0.3988852919998005	-0.0315802417095024	0.02742520491644907	FALSE	FALSE	-0.0315802417095024
6025	TRUB2	0.04422117314345135	0.30244439335367046	-0.03154470579426787	0.017758654263079834	FALSE	FALSE	-0.03154470579426787
2680	LSG1	0.01848342199888574	0.18372493836931192	-0.031506709720957336	0.017485949775894703	FALSE	FALSE	-0.031506709720957336
2891	G3BP2	0.2654539202736991	0.6009695935750529	-0.03149186143756136	0.09084247320555569	FALSE	FALSE	-0.03149186143756136
4583	CDK6	0.09324104952145328	0.42014958488716336	-0.031488865177315854	0.02920492828478304	FALSE	FALSE	-0.031488865177315854
544	RBMXL1	0.011549110622523697	0.14096429146434036	-0.03143099368710775	0.014104133644507506	FALSE	FALSE	-0.03143099368710775
10951	UBL5	0.5309304037564434	0.7765007420951384	-0.031428066623006935	0.35269942176475955	FALSE	FALSE	-0.031428066623006935
7675	NUP107	0.15119332999923232	0.525682616606849	-0.03139611815838025	0.038079517631885704	FALSE	FALSE	-0.03139611815838025
4776	LUC7L2	0.34823126120764925	0.6334296340114465	-0.031369528028219504	0.10383508027939314	FALSE	FALSE	-0.031369528028219504
1319	RAB10	0.2383833751359164	0.6009695935750529	-0.0313289831182786	0.06844385395224174	FALSE	FALSE	-0.0313289831182786
4716	MDFIC	0.036567441865702016	0.2720816752571969	-0.03131569745849945	0.017600023323732814	FALSE	FALSE	-0.03131569745849945
408	TMEM69	0.05423107319971284	0.3305740359890947	-0.03131399375536434	0.02157276751620046	FALSE	FALSE	-0.03131399375536434
6045	NUP188	0.06183119156000501	0.3507594684509951	-0.03129166422665583	0.017750141127139664	FALSE	FALSE	-0.03129166422665583
11062	IL27RA	0.2744961900454979	0.6009695935750529	-0.031209788392314995	0.06670293454708678	FALSE	FALSE	-0.031209788392314995
237	DNAJC8	0.40028931489478936	0.6816073957069142	-0.031190461841924286	0.126622583340393	FALSE	FALSE	-0.031190461841924286
3123	FRG1	0.2532944723123048	0.6009695935750529	-0.03117360754213973	0.06058331160398012	FALSE	FALSE	-0.03117360754213973
10543	PLAGL2	0.05417343281709996	0.3304165864188005	-0.031121253604711064	0.012088180519640446	FALSE	FALSE	-0.031121253604711064
10397	SEC11C	0.4105804117527311	0.6896343364934698	-0.031105609901554847	0.11913363459739791	FALSE	FALSE	-0.031105609901554847
5709	SNAPC3	0.04230604040058271	0.2963134468245803	-0.03110370062540738	0.01778357686328419	FALSE	FALSE	-0.03110370062540738
6103	MRPS2	0.04793730124841339	0.3119829248541791	-0.03104457890194437	0.02182899462582355	FALSE	FALSE	-0.03104457890194437
10193	SRSF2	0.526535368856369	0.7732979350514865	-0.03095801654036752	0.21534573445829114	FALSE	FALSE	-0.03095801654036752
8257	BAZ1A	0.47024102917118793	0.733943436514069	-0.03083700524765418	0.13295071128379093	FALSE	FALSE	-0.03083700524765418
4940	ATP6AP2	0.3303784966861759	0.6155410663819388	-0.03069180889466325	0.09764316711532936	FALSE	FALSE	-0.03069180889466325
8214	PSME2	0.4383316068468347	0.710611098728101	-0.030690776998758076	0.13726587124754874	FALSE	FALSE	-0.030690776998758076
6896	HSPA14-1	0.08687951614496403	0.40796787985109023	-0.030628038265169105	0.023182759814885226	FALSE	FALSE	-0.030628038265169105
5432	MRPL15	0.0455685472678343	0.30615815036933686	-0.030608116493572677	0.0181178856285268	FALSE	FALSE	-0.030608116493572677
5203	MAP7D3	0.07786204754078793	0.39776819902166005	-0.030579831393770813	0.015178642157214078	FALSE	FALSE	-0.030579831393770813
2409	ZBED2	0.07854655606213697	0.3990578470802614	-0.030550729376377355	0.008089765906333923	FALSE	FALSE	-0.030550729376377355
10860	SH3GL1	0.08740633246178994	0.40822372989236155	-0.030536406446235186	0.019066065214992906	FALSE	FALSE	-0.030536406446235186
9881	RARA	0.06899706115841561	0.372690239184183	-0.03052657051658174	0.014463897370680998	FALSE	FALSE	-0.03052657051658174
9597	NUP88	0.02864636018492556	0.23753137899061444	-0.030521579660670567	0.014931344448096967	FALSE	FALSE	-0.030521579660670567
2087	3	0.31163237840672403	0.6009695935750529	-0.03049751149485099	0.09947076891915183	FALSE	FALSE	-0.03049751149485099
8258	SRP54	0.25851480246002106	0.6009695935750529	-0.030456869844668975	0.07238964125346602	FALSE	FALSE	-0.030456869844668975
6056	C9orf78	0.4491248780947973	0.7188028114620754	-0.03044451934055389	0.16696993437375915	FALSE	FALSE	-0.03044451934055389
11716	UTY	0.18228869733561728	0.5491394139283807	-0.030403329495672246	0.039528610749860825	FALSE	FALSE	-0.030403329495672246
10559	RALY	0.4221599114925685	0.7000279375276675	-0.030395375298069842	0.14502798489640267	FALSE	FALSE	-0.030395375298069842
4885	TBL1X	0.07228053413260159	0.38344121962989414	-0.030386829910105096	0.019951003948959073	FALSE	FALSE	-0.030386829910105096
1034	PTPRC	0.7040370073255335	0.8712588341384354	-0.030282705163923344	0.8815818449084678	FALSE	FALSE	-0.030282705163923344
12043	SCAF4	0.08717614187430545	0.4081602358687325	-0.030261215394252253	0.029262902298837563	FALSE	FALSE	-0.030261215394252253
1733	MMADHC	0.36591760116209116	0.6496243619167049	-0.03025772468388552	0.12526317275642007	FALSE	FALSE	-0.03025772468388552
4177	NCOA7	0.3126279181515564	0.6009695935750529	-0.030222199517566672	0.0741333057371418	FALSE	FALSE	-0.030222199517566672
5449	YTHDF3	0.05976397398789403	0.34491535122654793	-0.030196113242828383	0.021688823546335268	FALSE	FALSE	-0.030196113242828383
1821	NUP35	0.08425674449482375	0.4053839960252317	-0.030146281269740883	0.01757222647370582	FALSE	FALSE	-0.030146281269740883
6715	NPAT	0.11391874109035971	0.46113560549710303	-0.030069406368419666	0.03623506993976202	FALSE	FALSE	-0.030069406368419666
3572	FBXW11	0.13606760742519602	0.509623415842264	-0.02992081067084528	0.03356362012832352	FALSE	FALSE	-0.02992081067084528
9797	EVI2B	0.3350715755066975	0.619837658911499	-0.029835824369029856	0.0697460426122285	FALSE	FALSE	-0.029835824369029856
2595	KPNA4	0.13408176374994205	0.5045566377519558	-0.029793903597882046	0.03307494885298643	FALSE	FALSE	-0.029793903597882046
1962	SERPINE2	0.00543214046425538	0.08927791614275417	-0.02979096376944386	0.007888581645622682	FALSE	FALSE	-0.02979096376944386
8531	TRMT61A	0.03436996600002605	0.2617666229191726	-0.02977387164989991	0.014403513946643704	FALSE	FALSE	-0.02977387164989991
6472	GPR137	0.09306278235902553	0.42014958488716336	-0.02977115889230544	0.02526736728261026	FALSE	FALSE	-0.02977115889230544
8304	PTGDR	0.1912510229023213	0.5608288345145248	-0.02973632434381896	0.028838368802425567	FALSE	FALSE	-0.02973632434381896
166	KDM1A	0.02236032527265657	0.20571895359351977	-0.02970865898618671	0.009999065688717064	FALSE	FALSE	-0.02970865898618671
11837	DUSP18	0.0786424121045285	0.3992466933185423	-0.02967103946082855	0.021854554888991157	FALSE	FALSE	-0.02967103946082855
4930	PDK3	0.19638495648519047	0.5650555520807959	-0.029669458026609287	0.036500905629959	FALSE	FALSE	-0.029669458026609287
10545	KIF3B	0.033681893545149534	0.25895916228976185	-0.029653460952850125	0.01926417148598794	FALSE	FALSE	-0.029653460952850125
2488	RUVBL1	0.1942280578759084	0.562772929020906	-0.02962679558027963	0.03620438185635577	FALSE	FALSE	-0.02962679558027963
4754	MKLN1	0.1919038068069626	0.5608623639009342	-0.029615503844358917	0.03268067584781164	FALSE	FALSE	-0.029615503844358917
3937	CDKN1A	0.09657696682412518	0.4250614213568594	-0.029547949596545792	0.021671808481718714	FALSE	FALSE	-0.029547949596545792
5170	THOC2	0.21396007829664335	0.5882187083148845	-0.029461310648944732	0.05804785303352923	FALSE	FALSE	-0.029461310648944732
9725	PRPSAP2	0.13140431151298704	0.4983193076617	-0.029445541989643748	0.036628078836738395	FALSE	FALSE	-0.029445541989643748
10410	SERPINB8	0.012502967200495901	0.14591946102421452	-0.02942794064021951	0.0077924539199036155	FALSE	FALSE	-0.02942794064021951
4877	DHRSX	0.07960492000946842	0.4014199696582531	-0.029423581954911703	0.017273111645592733	FALSE	FALSE	-0.029423581954911703
1416	CRIPT	0.20369537532640736	0.5740880235396135	-0.029361721945179487	0.04774790638115968	FALSE	FALSE	-0.029361721945179487
9378	SLC7A6	0.06173826697626719	0.35042370441665976	-0.02935597530613464	0.02084325177574091	FALSE	FALSE	-0.02935597530613464
9670	NDEL1	0.14400431672433084	0.5248325746721489	-0.029353345852636683	0.03432941861618101	FALSE	FALSE	-0.029353345852636683
305	ADPRHL2	0.12078468656932698	0.47568185139166685	-0.029348696946605548	0.028384457122576368	FALSE	FALSE	-0.029348696946605548
11375	ERF	0.06014314511372039	0.3455132027629105	-0.0293281597995865	0.01556021026387978	FALSE	FALSE	-0.0293281597995865
8714	ARPP19	0.21557883102772077	0.5902739867999649	-0.029320988929214198	0.056282686718394245	FALSE	FALSE	-0.029320988929214198
8170	HNRNPC	0.5526298993558331	0.7918563615131795	-0.029320204258369637	0.2596724364864692	FALSE	FALSE	-0.029320204258369637
11435	SNRPD2	0.5638817919040828	0.7984678637081557	-0.02931087419956033	0.4383507434571726	FALSE	FALSE	-0.02931087419956033
3049	6	0.28958113227569715	0.6009695935750529	-0.02929817973014352	0.07372476671184047	FALSE	FALSE	-0.02929817973014352
4768	MTPN	0.35089864539870275	0.6355334315181038	-0.029273811938299393	0.08935032517052768	FALSE	FALSE	-0.029273811938299393
932	TMCO1	0.3324767110892971	0.6170558725828954	-0.029146544776660916	0.09283122788654284	FALSE	FALSE	-0.029146544776660916
1662	ZC3H8	0.13617478775963368	0.5097108181835369	-0.0290788696035464	0.027499241984627217	FALSE	FALSE	-0.0290788696035464
11497	RUVBL2	0.05288592923555979	0.3271745961701963	-0.029052893505193817	0.02249778956802708	FALSE	FALSE	-0.029052893505193817
2893	NAAA	0.13546784438955806	0.5079799637813499	-0.02898742589063686	0.03001642652023374	FALSE	FALSE	-0.02898742589063686
5494	WWP1	0.1160312757163505	0.46497564076610054	-0.02897454331519567	0.02932746869543295	FALSE	FALSE	-0.02897454331519567
142	RCC2	0.02110370746963391	0.19909555811724564	-0.02897081293759966	0.008683338265583505	FALSE	FALSE	-0.02897081293759966
2833	RHOH	0.507142742765925	0.760992467798063	-0.02889538561290714	0.15738688526528605	FALSE	FALSE	-0.02889538561290714
2368	GBE1	0.05393349002502008	0.32972758145372777	-0.028876730869746365	0.017634450698669035	FALSE	FALSE	-0.028876730869746365
10907	VAV1	0.08537305257241376	0.40714871307147005	-0.028849119592596128	0.027566996120502438	FALSE	FALSE	-0.028849119592596128
10302	NAPG	0.09834375433422629	0.42931719373235766	-0.02879836589998916	0.028361711818515583	FALSE	FALSE	-0.02879836589998916
11322	TIMM50	0.1826401160535862	0.5498790972314783	-0.02876193245029544	0.04172312585490473	FALSE	FALSE	-0.02876193245029544
6509	ZNRD2	0.23024895173378	0.6009695935750529	-0.028752091817991383	0.04875552218951536	FALSE	FALSE	-0.028752091817991383
7644	CDK4	0.0894902353562822	0.4125675205307658	-0.028736704745197003	0.027611058582080884	FALSE	FALSE	-0.028736704745197003
10987	SMARCA4	0.1457732538088198	0.525682616606849	-0.028736473643509907	0.03895738599507996	FALSE	FALSE	-0.028736473643509907
2668	BCL6	0.04722042663921933	0.31035917049489614	-0.028658947089175657	0.012544950470328331	FALSE	FALSE	-0.028658947089175657
7211	ADD3	0.3433625639708454	0.6276326323014942	-0.028649267690606783	0.08409643909904393	FALSE	FALSE	-0.028649267690606783
9997	SNF8	0.18013856187564253	0.5469451161070736	-0.028566423110240383	0.037268201977516825	FALSE	FALSE	-0.028566423110240383
2888	RCHY1	0.15745103944004513	0.525682616606849	-0.02853075283355987	0.03203682716559158	FALSE	FALSE	-0.02853075283355987
1961	MRPL44	0.13188170138712282	0.49940037634270684	-0.02843912907631271	0.03202833082485065	FALSE	FALSE	-0.02843912907631271
7079	GHITM	0.4756288490686481	0.7379706922303821	-0.02840112897215879	0.17491179704666138	FALSE	FALSE	-0.02840112897215879
6154	RIC8A	0.31232316663922544	0.6009695935750529	-0.0283725852265734	0.0619660916874248	FALSE	FALSE	-0.0283725852265734
2387	TOMM70	0.11455111802531685	0.46157665891304617	-0.02836288970463101	0.028337813578964616	FALSE	FALSE	-0.02836288970463101
5959	FBXW2	0.09788672229161327	0.42792482510226726	-0.02835078642557654	0.02959849534744627	FALSE	FALSE	-0.02835078642557654
1360	WDR43	0.12918009391315594	0.49348791301064754	-0.028350152239551483	0.02933410002609317	FALSE	FALSE	-0.028350152239551483
2389	TFG	0.11092534739481859	0.45389478092212676	-0.028327907358553946	0.030350652805874852	FALSE	FALSE	-0.028327907358553946
1322	HADHB	0.303607708384883	0.6009695935750529	-0.028323290699269848	0.06600859078965829	FALSE	FALSE	-0.028323290699269848
8737	ANXA2	0.3262828963541238	0.6109789876384142	-0.02832115703950758	0.07769962216026327	FALSE	FALSE	-0.02832115703950758
3939	PPIL1	0.01726946236451136	0.17581031632445512	-0.028315250510342012	0.007497816022192494	FALSE	FALSE	-0.028315250510342012
6669	PRSS23	0.08632251307131734	0.40796787985109023	-0.02819613371401708	0.01576820465872127	FALSE	FALSE	-0.02819613371401708
6989	CISD1	0.10180468968758581	0.43525320975426784	-0.02813152466909998	0.0233919368115034	FALSE	FALSE	-0.02813152466909998
390	PLK3	0.05227535316506327	0.3252796967660886	-0.028130546517773195	0.0170082196467713	FALSE	FALSE	-0.028130546517773195
1929	CTDSP1	0.32710284826453684	0.6119627674574467	-0.028098450255555924	0.0649178074986747	FALSE	FALSE	-0.028098450255555924
5575	DERL1	0.27050656116803423	0.6009695935750529	-0.02803265614268522	0.06847232036041409	FALSE	FALSE	-0.02803265614268522
1632	MAP4K4	0.05266519964276077	0.32639226055450843	-0.028003005258784904	0.015776266982213835	FALSE	FALSE	-0.028003005258784904
6606	ANAPC15	0.10222248696787824	0.43525320975426784	-0.027992793788889924	0.02695191680882754	FALSE	FALSE	-0.027992793788889924
8868	RPS17	0.29706697207042665	0.6009695935750529	-0.027966888902103713	0.064672621825103	FALSE	FALSE	-0.027966888902103713
3503	LARS1	0.1795595300088266	0.546168105360382	-0.027951749054369947	0.041429152984297675	FALSE	FALSE	-0.027951749054369947
5603	PHF20L1	0.3238354544517491	0.6079280538137489	-0.027938506390253512	0.058806517234679015	FALSE	FALSE	-0.027938506390253512
7016	VPS26A	0.17439498357083405	0.5394881603284575	-0.027910333482259048	0.039692970767114935	FALSE	FALSE	-0.027910333482259048
345	SMAP2	0.44482676732334814	0.7158863312228692	-0.027893575922715602	0.09645904064848182	FALSE	FALSE	-0.027893575922715602
11954	SMDT1	0.29671564084727786	0.6009695935750529	-0.027848645455177692	0.07140289565150656	FALSE	FALSE	-0.027848645455177692
6112	ENTR1	0.01973904921517309	0.1921551117132173	-0.027803424766916454	0.007362285691700624	FALSE	FALSE	-0.027803424766916454
2146	GOLGA4	0.41033823706661265	0.6894505448739737	-0.027795900525941206	0.10940364631039373	FALSE	FALSE	-0.027795900525941206
10456	NOP56	0.21184558672495266	0.5867679258779455	-0.027785549320142402	0.04922560568940773	FALSE	FALSE	-0.027785549320142402
9754	TMEM199	0.23302618102379632	0.6009695935750529	-0.027779331072422142	0.04201961275231972	FALSE	FALSE	-0.027779331072422142
3675	EEF1E1	0.06248155074589368	0.3525235565440509	-0.02777452765072812	0.018220084635645485	FALSE	FALSE	-0.02777452765072812
1349	GPN1	0.18191384916869704	0.5488928751211186	-0.027725554247280477	0.0397319473075063	FALSE	FALSE	-0.027725554247280477
3900	DAXX	0.07626559256133354	0.3945073256646272	-0.027719342717632517	0.022119315791079834	FALSE	FALSE	-0.027719342717632517
7177	HPS6	0.19343519932069206	0.562489198024644	-0.027710680435209765	0.026713738762093393	FALSE	FALSE	-0.027710680435209765
1862	MAIP1	0.07510251237564604	0.3901711478851177	-0.02766100700862853	0.023884278920929085	FALSE	FALSE	-0.02766100700862853
6955	BMS1	0.1293546997462942	0.4937762234284947	-0.027564202274024126	0.030044333318646033	FALSE	FALSE	-0.027564202274024126
11155	NR2C2AP	0.10224718347420805	0.43525320975426784	-0.027560198302933728	0.025541922851894674	FALSE	FALSE	-0.027560198302933728
684	SEC22B	0.22488190569626298	0.6009695935750529	-0.02754668154146748	0.04480381653215108	FALSE	FALSE	-0.02754668154146748
7277	PPP2R2D	0.032704730679242136	0.2550059865874766	-0.027543984235439297	0.012941165152267458	FALSE	FALSE	-0.027543984235439297
2877	UTP3	0.30356159812322614	0.6009695935750529	-0.027485826555351242	0.06116019666529773	FALSE	FALSE	-0.027485826555351242
315	ZC3H12A	0.27055318557328356	0.6009695935750529	-0.027438155114315205	0.04589742325832334	FALSE	FALSE	-0.027438155114315205
6601	RNF121	0.08646453561984051	0.40796787985109023	-0.02736708865830399	0.02346736661503824	FALSE	FALSE	-0.02736708865830399
5012	HSD17B10	0.2581909765222187	0.6009695935750529	-0.027349127220204505	0.059785349441043446	FALSE	FALSE	-0.027349127220204505
4219	VTA1	0.19777316649595306	0.5672833941384272	-0.027348976735385	0.04093445778897639	FALSE	FALSE	-0.027348976735385
12040	BACH1	0.1333726294962307	0.5030288680382528	-0.027285313595047645	0.03011551907474405	FALSE	FALSE	-0.027285313595047645
7143	R3HCC1L	0.04777687178246154	0.3117200799022789	-0.02727093020225478	0.01568620263734895	FALSE	FALSE	-0.02727093020225478
3985	KLHDC3	0.2483516848161615	0.6009695935750529	-0.027262985409953595	0.047541191738643004	FALSE	FALSE	-0.027262985409953595
1838	NAB1	0.02115387812089137	0.19916002596823773	-0.027240415710160386	0.009768546153424998	FALSE	FALSE	-0.027240415710160386
7884	KDM2B	0.18349567217075033	0.551336287774829	-0.027225745791583957	0.031001353448026635	FALSE	FALSE	-0.027225745791583957
1001	NPL	0.05445351252935259	0.330997397599533	-0.0271879176700809	0.007199300766995783	FALSE	FALSE	-0.0271879176700809
766	PIP5K1A	0.10303460406961742	0.43664284045749563	-0.027147765095562274	0.0177278108685539	FALSE	FALSE	-0.027147765095562274
2491	RAB7A	0.4173292518030238	0.6953234764951707	-0.027134842211687285	0.1278949041714829	FALSE	FALSE	-0.027134842211687285
11055	C19orf53	0.5278021346521649	0.7743816798272314	-0.02711990121889358	0.19466026462195962	FALSE	FALSE	-0.02711990121889358
8660	TP53BP1	0.04506238798719973	0.30393702858639193	-0.027114127707559537	0.013067317237093878	FALSE	FALSE	-0.027114127707559537
7056	CHCHD1	0.3512580413113269	0.6359625719192527	-0.027104132559592594	0.052625276315748024	FALSE	FALSE	-0.027104132559592594
8642	VPS39	0.2250580128256371	0.6009695935750529	-0.027089266809208642	0.03469474006737216	FALSE	FALSE	-0.027089266809208642
3664	RPP40	0.022144784232026787	0.20485709408428196	-0.0268901915163771	0.007120463536696487	FALSE	FALSE	-0.0268901915163771
10583	RBM12	0.08050871487498591	0.4032042683597913	-0.026885964505286363	0.019747700228282573	FALSE	FALSE	-0.026885964505286363
1731	EPC2	0.056834354792989164	0.33623581143674386	-0.026867848551523993	0.01610215553448776	FALSE	FALSE	-0.026867848551523993
6474	TRMT112	0.5365796254225437	0.7806910120884354	-0.026863905043084287	0.25712256284242263	FALSE	FALSE	-0.026863905043084287
8673	EIF3J	0.2324531072129933	0.6009695935750529	-0.02682257546229882	0.03864785899104697	FALSE	FALSE	-0.02682257546229882
4229	STX11	0.15688363963662438	0.525682616606849	-0.026728100555167823	0.026833969241615088	FALSE	FALSE	-0.026728100555167823
10622	OSER1	0.26754939048038595	0.6009695935750529	-0.026725351519982937	0.04531383091646633	FALSE	FALSE	-0.026725351519982937
10445	FAM110A	0.09417876314410735	0.4209865244238259	-0.02671422907948417	0.020801796651120936	FALSE	FALSE	-0.02671422907948417
8324	KTN1	0.3926640053460939	0.6744960036027124	-0.026694351647164917	0.10259102418851317	FALSE	FALSE	-0.026694351647164917
8237	SDR39U1	0.15199335107264522	0.525682616606849	-0.026681847971001406	0.03402696208756291	FALSE	FALSE	-0.026681847971001406
10707	ZNF831	0.18942602585163731	0.5595918769517337	-0.026681759292447055	0.033672795746098744	FALSE	FALSE	-0.026681759292447055
339	MFSD2A	0.03450922515900636	0.262598770495677	-0.026658552383496254	0.007059126004074397	FALSE	FALSE	-0.026658552383496254
11050	STX10	0.18169853535619881	0.5488928751211186	-0.02661440658680291	0.03929308345646001	FALSE	FALSE	-0.02661440658680291
10090	PSMC5	0.4800191824198259	0.741075988078884	-0.026546124099952533	0.1573958701631996	FALSE	FALSE	-0.026546124099952533
11478	GRWD1	0.1767049680472483	0.5430279594990439	-0.02653245147920894	0.02941337717550524	FALSE	FALSE	-0.02653245147920894
3420	HSPA4	0.24867316504478895	0.6009695935750529	-0.026529404161613965	0.04867275322923499	FALSE	FALSE	-0.026529404161613965
1436	RTN4	0.3933308192380589	0.6751821549207928	-0.02652846363149206	0.08290513177935996	FALSE	FALSE	-0.02652846363149206
7818	SH2B3	0.044596048306594985	0.30275761683699487	-0.026500199357714325	0.01633594109770957	FALSE	FALSE	-0.026500199357714325
5769	CCDC107	0.5433909605781594	0.7856215924106221	-0.026458756913314226	0.14468940355804527	FALSE	FALSE	-0.026458756913314226
11888	EIF3L	0.5521442640000183	0.7914061222531873	-0.026412063623604973	0.1648879014374165	FALSE	FALSE	-0.026412063623604973
11986	GRAMD4	0.045925905043953455	0.30676819681433287	-0.02640588249323417	0.008004150328519389	FALSE	FALSE	-0.02640588249323417
4778	TBXAS1	0.029529287439727662	0.24054279419655883	-0.026388593702123656	0.010858620257964462	FALSE	FALSE	-0.026388593702123656
5988	RABEPK	0.14261861622813987	0.5219801151380158	-0.026380655291991153	0.021862475096844552	FALSE	FALSE	-0.026380655291991153
6526	FOSL1	0.05193056485577484	0.324160322810657	-0.026364744209557422	0.006981326246194625	FALSE	FALSE	-0.026364744209557422
4958	CDK16	0.09652024237499185	0.4249918429627132	-0.02634248051795745	0.024082910143927244	FALSE	FALSE	-0.02634248051795745
4545	POR	0.05890522156878641	0.3423886605679823	-0.02634187589145051	0.016103014308080244	FALSE	FALSE	-0.02634187589145051
9107	RRN3	0.24623129663393167	0.6009695935750529	-0.0262351149736985	0.034587578115503434	FALSE	FALSE	-0.0262351149736985
9052	TRAP1	0.14780460316541622	0.525682616606849	-0.02621920792210815	0.020573960104434005	FALSE	FALSE	-0.02621920792210815
10325	RBBP8	0.027050806619382535	0.23068696909320724	-0.02619533861122864	0.006936468016565516	FALSE	FALSE	-0.02619533861122864
2215	ELP6	0.2430461895347187	0.6009695935750529	-0.026194355085444015	0.033719416875182914	FALSE	FALSE	-0.026194355085444015
9399	NOB1	0.2823635262018983	0.6009695935750529	-0.026180290129278142	0.04803471376052063	FALSE	FALSE	-0.026180290129278142
6497	ZNHIT2	0.09167805230620588	0.4174747607648226	-0.026154737269480418	0.021606126674607897	FALSE	FALSE	-0.026154737269480418
2662	DNAJB11	0.29084632677613326	0.6009695935750529	-0.02615209572345232	0.055454228826788035	FALSE	FALSE	-0.02615209572345232
4732	RBM28	0.07353234957044906	0.38594265537557065	-0.02614358123862015	0.020019707207180812	FALSE	FALSE	-0.02614358123862015
10690	RTF2	0.4072632695286539	0.6868845523515755	-0.02611029856483482	0.08436079775349477	FALSE	FALSE	-0.02611029856483482
5815	ZFAND5	0.30130786425224193	0.6009695935750529	-0.02607315568670629	0.06091634205050682	FALSE	FALSE	-0.02607315568670629
11943	DESI1	0.16306119411714698	0.5273090358950205	-0.026033470690019697	0.03574337140562829	FALSE	FALSE	-0.026033470690019697
3490	HDAC3	0.21333005508164252	0.5882187083148845	-0.02602022265144542	0.0370203424872977	FALSE	FALSE	-0.02602022265144542
7628	STAT6	0.21845393076579947	0.5954030382745629	-0.02597471174246085	0.04629436712921335	FALSE	FALSE	-0.02597471174246085
7500	ARF3	0.07254242531045393	0.38404120303358236	-0.025944643666270747	0.014096798014230607	FALSE	FALSE	-0.025944643666270747
7647	METTL1	0.008784950793705427	0.12046204750259608	-0.025918107448640208	0.007874988570150114	FALSE	FALSE	-0.025918107448640208
10059	CLTC	0.2987192037370386	0.6009695935750529	-0.02590201145126644	0.05140617837229471	FALSE	FALSE	-0.02590201145126644
3838	CSNK2B	0.03968646396645626	0.2856856852037993	-0.025901366516325703	0.015612099654553981	FALSE	FALSE	-0.025901366516325703
2064	PRRT3	0.01824308493709361	0.18220281080922243	-0.025882340935574004	0.006853586920861448	FALSE	FALSE	-0.025882340935574004
9477	IRF8	0.011243251230528934	0.13902815539464766	-0.02585444162107393	0.007858129999118993	FALSE	FALSE	-0.02585444162107393
3436	TXNDC15	0.2009935100920119	0.5709206689974671	-0.0258111401181168	0.03975786900754725	FALSE	FALSE	-0.0258111401181168
1379	HEATR5B	0.0630225667131963	0.3542173123617105	-0.025810764241971654	0.00910326248568514	FALSE	FALSE	-0.025810764241971654
10500	ESF1	0.2237600060027733	0.6009695935750529	-0.025792888459293988	0.03355771805463212	FALSE	FALSE	-0.025792888459293988
10111	NOL11	0.20383723600584353	0.5740880235396135	-0.025790889160977708	0.03948596207780784	FALSE	FALSE	-0.025790889160977708
2133	DYNC1LI1	0.22852440335270202	0.6009695935750529	-0.025782306151808085	0.0326468316691645	FALSE	FALSE	-0.025782306151808085
3387	CSNK1G3	0.12972810139419602	0.4944455780304641	-0.02571824798881953	0.028076424525025186	FALSE	FALSE	-0.02571824798881953
1919	XRCC5	0.5325398169353628	0.7777810865713624	-0.02571273916953408	0.21975859346684443	FALSE	FALSE	-0.02571273916953408
3377	COMMD10	0.21843793861209418	0.5954030382745629	-0.025690897372874503	0.025441593333576498	FALSE	FALSE	-0.025690897372874503
8030	EPSTI1	0.1301371125601641	0.4951407282646244	-0.025687328732869098	0.023545026946603584	FALSE	FALSE	-0.025687328732869098
8285	DNAAF2	0.2779309502615205	0.6009695935750529	-0.025605513361178958	0.048595866251192735	FALSE	FALSE	-0.025605513361178958
8632	NDUFAF1	0.135113808496102	0.5072017090166286	-0.02558866309223778	0.019831756244968163	FALSE	FALSE	-0.02558866309223778
448	CPT2	0.09997769961912531	0.4331335079357565	-0.025556284670983937	0.018321985514897308	FALSE	FALSE	-0.025556284670983937
2412	ABHD10	0.09700705386427659	0.4253875028005686	-0.025555982357730468	0.019933142877194318	FALSE	FALSE	-0.025555982357730468
7214	DUSP5	0.08728197974254084	0.4081602358687325	-0.02553087087528281	0.013665554003810948	FALSE	FALSE	-0.02553087087528281
1071	MDM4	0.16160704608455764	0.5265184596712706	-0.025479302280505933	0.02935309258153599	FALSE	FALSE	-0.025479302280505933
812	SHC1	0.09369273433132987	0.42038290777517207	-0.02547151200386763	0.02298056166828348	FALSE	FALSE	-0.02547151200386763
2068	VHL	0.2013787254876872	0.5715084212132806	-0.02546559203855746	0.026541003036532507	FALSE	FALSE	-0.02546559203855746
1892	CD28	0.296414424530785	0.6009695935750529	-0.02542051377342897	0.03933268613862187	FALSE	FALSE	-0.02542051377342897
4036	BAG2	0.062464215192357016	0.3525235565440509	-0.025340246245596592	0.006710041439935062	FALSE	FALSE	-0.025340246245596592
6990	UBE2D1	0.19628886792615674	0.5649628849583285	-0.02530947747446567	0.03341086192077465	FALSE	FALSE	-0.02530947747446567
11925	ADSL	0.2377797065998898	0.6009695935750529	-0.025301781250839556	0.04424574560998531	FALSE	FALSE	-0.025301781250839556
2000	COL6A3	0.14754557342499747	0.525682616606849	-0.025173490254982663	0.02782781918145967	FALSE	FALSE	-0.025173490254982663
6078	TSC1	0.07773596147622117	0.3975595430100981	-0.025170175558110172	0.016511561233927025	FALSE	FALSE	-0.025170175558110172
4735	METTL2B	0.06361663293750736	0.35621884976921236	-0.02516589077159766	0.01724897754075152	FALSE	FALSE	-0.02516589077159766
6003	PTRH1	0.21251477606164146	0.5878537893348255	-0.02513019362262795	0.03425881549129995	FALSE	FALSE	-0.02513019362262795
7733	SNRPF	0.5053843840761711	0.7597955706179172	-0.025126643793224983	0.1409096640817235	FALSE	FALSE	-0.025126643793224983
4792	TRBC1	0.7119369022829551	0.8747897038739415	-0.025112046765733004	0.2595941735787338	FALSE	FALSE	-0.025112046765733004
1114	ATF3	0.17012286972762078	0.5335444724471313	-0.025078278039416813	0.007603981451058154	FALSE	FALSE	-0.025078278039416813
342	RLF	0.3544709130103395	0.6388562542941875	-0.02507164696615376	0.06517780459161554	FALSE	FALSE	-0.02507164696615376
7161	NDUFB8	0.20168393922140146	0.5717517381610306	-0.025026856234519678	0.029434334193722586	FALSE	FALSE	-0.025026856234519678
5962	PHF19	0.048236892561778225	0.3129497176985317	-0.024985716775180283	0.011176721407414488	FALSE	FALSE	-0.024985716775180283
5149	WDR44	0.08445607486187305	0.4053839960252317	-0.02497441496215112	0.01833079880877827	FALSE	FALSE	-0.02497441496215112
7955	ZMYM2	0.35451693941963003	0.6388562542941875	-0.024948754613196605	0.057426968108067356	FALSE	FALSE	-0.024948754613196605
5254	FAM50A	0.07079688127402314	0.3787366867994586	-0.02487236744392432	0.015564243068520943	FALSE	FALSE	-0.02487236744392432
10196	SEC14L1	0.19130073428843936	0.5608288345145248	-0.02484137294556414	0.03216058597638366	FALSE	FALSE	-0.02484137294556414
5087	ITM2A	0.68012504902463	0.8626416341437342	-0.024740564239869336	0.22975463780124533	FALSE	FALSE	-0.024740564239869336
7132	RRP12	0.04854960250788233	0.313422475745608	-0.024708084375723773	0.011660943315312098	FALSE	FALSE	-0.024708084375723773
5568	TAF2	0.22712478486044288	0.6009695935750529	-0.024704270526079444	0.022927486034256688	FALSE	FALSE	-0.024704270526079444
3582	CPEB4	0.026373323187578446	0.22790325120580474	-0.024644419219964728	0.008550283017704326	FALSE	FALSE	-0.024644419219964728
252	PUM1	0.32473800775811135	0.6088544560620041	-0.024637740112484735	0.047002774150518886	FALSE	FALSE	-0.024637740112484735
6249	IPO7	0.322361126860488	0.6060711137440923	-0.024634913147661176	0.04865985426507639	FALSE	FALSE	-0.024634913147661176
5028	SPIN2B	0.07075022095805031	0.3787366867994586	-0.024633990924286288	0.007567426970678517	FALSE	FALSE	-0.024633990924286288
6055	TOR1A	0.22247027947305348	0.6009695935750529	-0.024633335744285296	0.0320183319782608	FALSE	FALSE	-0.024633335744285296
10666	SLC9A8	0.08988450788427563	0.41329366241432974	-0.024592497926392138	0.016288653936948668	FALSE	FALSE	-0.024592497926392138
5783	CLTA	0.5063223971998896	0.7604353296291575	-0.0245490615581336	0.144761915287275	FALSE	FALSE	-0.0245490615581336
3803	PPP1R10	0.3318486640862234	0.616693225471988	-0.024548486491144775	0.04052952254253826	FALSE	FALSE	-0.024548486491144775
1558	PTCD3	0.19251060726527008	0.5615227865086893	-0.024511367798076528	0.026817660506689146	FALSE	FALSE	-0.024511367798076528
8319	SOCS4	0.04707032521151551	0.31003136840330475	-0.024475325340190632	0.011369821573659945	FALSE	FALSE	-0.024475325340190632
2861	EXOC1	0.16386054096033903	0.5274308766517017	-0.02445604581630602	0.02297225623820605	FALSE	FALSE	-0.02445604581630602
7062	AP3M1	0.14585058291843175	0.525682616606849	-0.024455086475581672	0.023039226932974343	FALSE	FALSE	-0.024455086475581672
1406	PPM1B	0.11961453494104872	0.47421228031781415	-0.024431880910245334	0.01853286348325148	FALSE	FALSE	-0.024431880910245334
3486	ZMAT2	0.5148818730335667	0.7646665735201111	-0.024423213253364738	0.1351978231347009	FALSE	FALSE	-0.024423213253364738
10342	RNF138	0.18846480088552126	0.5583525062173159	-0.02439847731115861	0.030595535579859542	FALSE	FALSE	-0.02439847731115861
8182	ABHD4	0.14507509411372294	0.525682616606849	-0.024389833839338296	0.02057438122966651	FALSE	FALSE	-0.024389833839338296
8134	ANKRD10	0.297572692338043	0.6009695935750529	-0.024333932759735583	0.03793119693572601	FALSE	FALSE	-0.024333932759735583
268	HDAC1	0.38972525945977243	0.6721029835644456	-0.02431536938235808	0.0778146447258049	FALSE	FALSE	-0.02431536938235808
3416	UQCRQ	0.48453883342514803	0.7448431053406857	-0.024314735196333023	0.13387137115671394	FALSE	FALSE	-0.024314735196333023
3433	CAMLG	0.4341677247172432	0.7081733257603451	-0.02430708196836963	0.0895199722118592	FALSE	FALSE	-0.02430708196836963
10022	NME2	0.16908157657637848	0.5326813272365312	-0.02430493755969168	0.032720067109284774	FALSE	FALSE	-0.02430493755969168
9770	TRAF4	0.0823991013502156	0.4048793916955418	-0.024272774116751418	0.006427377169386724	FALSE	FALSE	-0.024272774116751418
11408	ZNF226	0.14945696979118075	0.525682616606849	-0.024248910180329743	0.021571462586773244	FALSE	FALSE	-0.024248910180329743
2456	CCDC58	0.049507486792946497	0.3161594313885411	-0.024241699001523644	0.01113887901386518	FALSE	FALSE	-0.024241699001523644
10688	CSTF1	0.13805574860562544	0.5122510019177267	-0.024240892832847725	0.02662958303110653	FALSE	FALSE	-0.024240892832847725
5751	NUDT2	0.272623314593737	0.6009695935750529	-0.02418252890794008	0.03632838722695125	FALSE	FALSE	-0.02418252890794008
3928	LHFPL5	0.013756996841838629	0.15512510798706255	-0.024137130862570137	0.008367209684815299	FALSE	FALSE	-0.024137130862570137
3116	ANKRD37	0.34367216258856226	0.6278091369692923	-0.02408167183212472	0.060639504929271976	FALSE	FALSE	-0.02408167183212472
9843	DUSP14	0.014777961311074051	0.1624324699874351	-0.02405272500220137	0.00636910864811265	FALSE	FALSE	-0.02405272500220137
10046	SUPT4H1	0.4990629698615334	0.755494087131241	-0.024045829572793342	0.1279322447234325	FALSE	FALSE	-0.024045829572793342
6913	NSUN6	0.04921673952760074	0.31517526108088095	-0.024032745959038593	0.0073276380367388715	FALSE	FALSE	-0.024032745959038593
3105	RWDD4	0.14097000848967906	0.5188121401952739	-0.024029805626744984	0.02454437296628282	FALSE	FALSE	-0.024029805626744984
9229	SRCAP	0.08409473761302695	0.4053839960252317	-0.02402977069276903	0.018302481495932246	FALSE	FALSE	-0.02402977069276903
7343	LAG3	0.19793651382691632	0.5673743311895172	-0.02399285354186976	0.01854655278448978	FALSE	FALSE	-0.02399285354186976
12108	RRP1	0.14694151627811125	0.525682616606849	-0.023978295479197113	0.020246775077886123	FALSE	FALSE	-0.023978295479197113
1375	FAM98A	0.04122132231198963	0.2914675798874311	-0.023971707737500392	0.010870463350850543	FALSE	FALSE	-0.023971707737500392
1864	KCTD18	0.10430063482302594	0.43914499144984614	-0.023970850511474996	0.017609528653072505	FALSE	FALSE	-0.023970850511474996
8272	MIA2	0.2050589537661874	0.5753504464531034	-0.023924847839598116	0.0357551739833663	FALSE	FALSE	-0.023924847839598116
8105	DNAJC3	0.31904361784897134	0.6030294091122281	-0.023915133507053286	0.04612260470899303	FALSE	FALSE	-0.023915133507053286
6904	PTER	0.05540413743952417	0.3328413970990964	-0.023914536942233108	0.0063325167539414395	FALSE	FALSE	-0.023914536942233108
6713	CUL5	0.2934929001576697	0.6009695935750529	-0.02388715945399888	0.047670137137174606	FALSE	FALSE	-0.02388715945399888
378	DPH2	0.027322039523441338	0.23204744442353653	-0.02387367225205075	0.00959316013234385	FALSE	FALSE	-0.02387367225205075
9155	DCTN5	0.1808642387138796	0.5483470074492316	-0.023856025219734876	0.024600703059957266	FALSE	FALSE	-0.023856025219734876
3839	AL662899.4	0.03660722362787154	0.27218269994466837	-0.023855812928650216	0.009836010090755612	FALSE	FALSE	-0.023855812928650216
2453	IQCB1	0.21275491246990755	0.5880566523151587	-0.023855434029372534	0.026772979353920798	FALSE	FALSE	-0.023855434029372534
7000	NRBF2	0.30994475792853315	0.6009695935750529	-0.023852994025513417	0.04419570223668988	FALSE	FALSE	-0.023852994025513417
1890	ABI2	0.16101346996661725	0.5265184596712706	-0.02385095441876334	0.020819993710584853	FALSE	FALSE	-0.02385095441876334
11242	IGFLR1	0.36061898304491546	0.645262597224382	-0.023842309603328567	0.04526270561841096	FALSE	FALSE	-0.023842309603328567
8296	MAP4K5	0.2813815153567594	0.6009695935750529	-0.023841946827424403	0.0334335406718964	FALSE	FALSE	-0.023841946827424403
5244	IRAK1	0.05664731014104277	0.33623581143674386	-0.023829104560417005	0.011721480240145426	FALSE	FALSE	-0.023829104560417005
3364	SRP19	0.26958259830371445	0.6009695935750529	-0.02377164623165531	0.05410543527830852	FALSE	FALSE	-0.02377164623165531
8236	KHNYN	0.04317487678370344	0.29977101948685003	-0.023723804151582872	0.010687512429326437	FALSE	FALSE	-0.023723804151582872
2356	UBA3	0.27778535122150794	0.6009695935750529	-0.023703175638780553	0.04175180653005503	FALSE	FALSE	-0.023703175638780553
4007	SLC29A1	0.07210424699053902	0.3828971439114156	-0.023669396667404106	0.0072795349039828	FALSE	FALSE	-0.023669396667404106
2603	SEC62	0.5554646538791099	0.7936585898095917	-0.02366621011776073	0.19928629947512336	FALSE	FALSE	-0.02366621011776073
8461	ZC3H14	0.1504770667744863	0.525682616606849	-0.02365808393750746	0.02638440600104546	FALSE	FALSE	-0.02365808393750746
2100	ANKRD28	0.10695674298528919	0.44509602940232323	-0.02365649444160144	0.012467702191448615	FALSE	FALSE	-0.02365649444160144
1221	HEATR1	0.09073908255988698	0.41428872551628404	-0.02365150963195534	0.01745123973932494	FALSE	FALSE	-0.02365150963195534
9209	BOLA2B	0.08864315919897008	0.41072542498570047	-0.023647111981828197	0.017719654952374736	FALSE	FALSE	-0.023647111981828197
2012	NDUFA10	0.31543678120211527	0.6009695935750529	-0.02360809610514262	0.045096475128712274	FALSE	FALSE	-0.02360809610514262
8219	TM9SF1	0.14709107036773217	0.525682616606849	-0.0235466714264954	0.0233264033881466	FALSE	FALSE	-0.0235466714264954
7737	ELK3	0.1706643354077723	0.5337209479488503	-0.023490187218217103	0.020603152065213473	FALSE	FALSE	-0.023490187218217103
1293	TTC32	0.14569684190981586	0.525682616606849	-0.023478749028320266	0.019889135771755422	FALSE	FALSE	-0.023478749028320266
360	PPIH	0.2191322700230017	0.5964693104635531	-0.02343127912945321	0.03467969975193565	FALSE	FALSE	-0.02343127912945321
6284	GTF2H1	0.18966437721300913	0.5597632489995734	-0.02342381132028528	0.030104297014434685	FALSE	FALSE	-0.02342381132028528
11882	LGALS1	0.3684562004696039	0.6517502870679783	-0.023386453463843174	0.04260344527075799	FALSE	FALSE	-0.023386453463843174
5925	TXN	0.5573367568095295	0.7945452776531132	-0.023289331636226242	0.14197999138510628	FALSE	FALSE	-0.023289331636226242
9281	CYLD	0.4361740750576708	0.7094689841615066	-0.023224547921429358	0.07769719821013761	FALSE	FALSE	-0.023224547921429358
3485	HARS2	0.2047565807516882	0.5748040568679127	-0.023203273130071846	0.029114432988709277	FALSE	FALSE	-0.023203273130071846
5450	ARMC1	0.2199390754534443	0.5976080566746275	-0.023177658464008963	0.02889191499503141	FALSE	FALSE	-0.023177658464008963
343	ZMPSTE24	0.17819815620641785	0.5450365867243999	-0.023174460661594485	0.026122115824497145	FALSE	FALSE	-0.023174460661594485
7829	PTPN11	0.1336943242848885	0.5038762504888015	-0.023169631711225727	0.025256355575631172	FALSE	FALSE	-0.023169631711225727
11939	PHF5A	0.3754636633025067	0.6587738295140435	-0.023165815846159708	0.07615172151434288	FALSE	FALSE	-0.023165815846159708
11787	MIF	0.6992302366098906	0.8696787937777972	-0.023097828954490505	0.41707671994573614	FALSE	FALSE	-0.023097828954490505
1178	RAB4A	0.3430059150590732	0.6273644021339309	-0.023076035527951483	0.05430527554636591	FALSE	FALSE	-0.023076035527951483
3914	RPS10	0.5313782583600126	0.7767275498994443	-0.02302133967051927	0.14522651792242286	FALSE	FALSE	-0.02302133967051927
5054	MED12	0.03276911774648741	0.2550059865874766	-0.023020901652205356	0.008708148922645643	FALSE	FALSE	-0.023020901652205356
8141	CUL4A	0.2608802887793632	0.6009695935750529	-0.02301473446183457	0.037653651297762145	FALSE	FALSE	-0.02301473446183457
5851	NFIL3	0.07917075912506412	0.40055853630396543	-0.023007609274353902	0.011171113103209587	FALSE	FALSE	-0.023007609274353902
4082	ZNF292	0.46720231066994466	0.7312524082895414	-0.02299991708157117	0.09513230554843216	FALSE	FALSE	-0.02299991708157117
11853	RTCB	0.28554839450729796	0.6009695935750529	-0.022997321218434712	0.04955597334865773	FALSE	FALSE	-0.022997321218434712
10503	SNRPB2	0.50591200756896	0.7602586838279496	-0.022982170621785265	0.1380898743198159	FALSE	FALSE	-0.022982170621785265
10245	ANAPC11	0.49006706924322807	0.7492514864819296	-0.02293317706412072	0.13802306303817236	FALSE	FALSE	-0.02293317706412072
11766	SDF2L1	0.4160158149921219	0.6942731796791726	-0.022879163762834123	0.07594293556856305	FALSE	FALSE	-0.022879163762834123
3422	VDAC1	0.44741985089839675	0.7179100195694624	-0.022852732179179644	0.08707242366972934	FALSE	FALSE	-0.022852732179179644
3843	DDAH2	0.0941339001833153	0.4209865244238259	-0.022832889680836348	0.0060460989394884425	FALSE	FALSE	-0.022832889680836348
7334	CHD4	0.203818921233882	0.5740880235396135	-0.02283246778589595	0.03221026002272461	FALSE	FALSE	-0.02283246778589595
8923	MCTP2	0.2226894643716301	0.6009695935750529	-0.022789391506312654	0.02171145724865158	FALSE	FALSE	-0.022789391506312654
6662	TMEM126A	0.24726396644037058	0.6009695935750529	-0.022785497711607965	0.040169044031520905	FALSE	FALSE	-0.022785497711607965
5822	RFK	0.10967180803521714	0.45161695558648757	-0.022771126411345242	0.019935962273163743	FALSE	FALSE	-0.022771126411345242
599	PRMT6	0.02635815185728591	0.22790325120580474	-0.022683928016273454	0.007051054604110842	FALSE	FALSE	-0.022683928016273454
1738	ARL5A	0.47442788013271064	0.7368625369646508	-0.02268179217313769	0.08567556420738777	FALSE	FALSE	-0.02268179217313769
10657	NCOA3	0.23669329253409824	0.6009695935750529	-0.02265890235719942	0.03204261925950479	FALSE	FALSE	-0.02265890235719942
3431	SAR1B	0.2579545268478141	0.6009695935750529	-0.022643848500791083	0.03966527829846639	FALSE	FALSE	-0.022643848500791083
4654	SRRT	0.22862254780133018	0.6009695935750529	-0.022638640651144643	0.03367133024200965	FALSE	FALSE	-0.022638640651144643
6270	PSMA1	0.4069270618627757	0.6868845523515755	-0.022583729815398853	0.06311400519328171	FALSE	FALSE	-0.022583729815398853
9475	EMC8	0.13776613373710359	0.5120442497280907	-0.022536969344966608	0.024905765345424748	FALSE	FALSE	-0.022536969344966608
1999	COPS8	0.3793117093531093	0.662668748007041	-0.02253383872327512	0.06029562447010801	FALSE	FALSE	-0.02253383872327512
6769	UBE4A	0.2660216578236966	0.6009695935750529	-0.02249972166491021	0.03700610388363346	FALSE	FALSE	-0.02249972166491021
11119	JAK3	0.3381093229177925	0.6224639378140927	-0.022498587654306085	0.03644416020827347	FALSE	FALSE	-0.022498587654306085
8201	NGDN	0.4116296188652361	0.6906149008485232	-0.022487451777662718	0.07632472818152289	FALSE	FALSE	-0.022487451777662718
8192	ACIN1	0.3362853278152188	0.6204836308320791	-0.0224806262162066	0.05057233216220074	FALSE	FALSE	-0.0224806262162066
7223	TCF7L2	0.14527542258659554	0.525682616606849	-0.02247044430582974	0.012987951946894772	FALSE	FALSE	-0.02247044430582974
2748	TNIP2	0.3923500215324801	0.6743726297283122	-0.022462997994493163	0.04666750509752316	FALSE	FALSE	-0.022462997994493163
2832	N4BP2	0.1208157462764817	0.47568185139166685	-0.02245283355110428	0.014155657072499226	FALSE	FALSE	-0.02245283355110428
7061	VCL	0.16377591955177073	0.5273219083646133	-0.022392506605470767	0.021222170086556608	FALSE	FALSE	-0.022392506605470767
10846	MATK	0.25580418431525626	0.6009695935750529	-0.022382940070516524	0.03183669002538317	FALSE	FALSE	-0.022382940070516524
5319	DOK2	0.39488838845550145	0.6761796391175888	-0.022370750800136622	0.0518118552026454	FALSE	FALSE	-0.022370750800136622
2281	MAPKAPK3	0.27775855265312976	0.6009695935750529	-0.022364403565428216	0.03416912559043156	FALSE	FALSE	-0.022364403565428216
1554	C2orf68	0.16547298379023065	0.5287300193863157	-0.022345399482507876	0.020037107085913754	FALSE	FALSE	-0.022345399482507876
3557	TTC1	0.36135408996311813	0.6463061450374207	-0.022326690994768708	0.049055711020914355	FALSE	FALSE	-0.022326690994768708
4561	PHTF2	0.2699387112987219	0.6009695935750529	-0.022286834015431252	0.036768779451592584	FALSE	FALSE	-0.022286834015431252
7424	PYROXD1	0.19626767773822432	0.5649628849583285	-0.022263043977804868	0.02968677340514874	FALSE	FALSE	-0.022263043977804868
10879	MICOS13	0.4690976682442948	0.7326046007113298	-0.02221001151507397	0.08887110072910115	FALSE	FALSE	-0.02221001151507397
12106	PDXK	0.08230892807889005	0.4048793916955418	-0.022202234338676654	0.008143755426797806	FALSE	FALSE	-0.022202234338676654
10317	RNMT	0.38229679923268867	0.6649065922774343	-0.022179914551172977	0.06222236575035567	FALSE	FALSE	-0.022179914551172977
514	AC118549.1	0.08557973962527711	0.4077599795815382	-0.022173012403692648	0.014568761964276266	FALSE	FALSE	-0.022173012403692648
3434	DDX46	0.5125144371474644	0.7632240084087042	-0.022141218454728846	0.1268526709146714	FALSE	FALSE	-0.022141218454728846
8191	PSMB5	0.3078681168865628	0.6009695935750529	-0.022121773666265672	0.047919341938549215	FALSE	FALSE	-0.022121773666265672
6360	PSMC3	0.4251355346985962	0.7020928747890381	-0.02212095674867407	0.0788991463820586	FALSE	FALSE	-0.02212095674867407
4902	ZRSR2	0.2099894000002144	0.5843481471206787	-0.022095199659478447	0.02939743919067838	FALSE	FALSE	-0.022095199659478447
1560	MRPL35	0.15546576303464638	0.525682616606849	-0.022093122431523494	0.022559530447038373	FALSE	FALSE	-0.022093122431523494
679	WDR3	0.10898117314944408	0.45001578275908455	-0.022067033469556283	0.012535909787238984	FALSE	FALSE	-0.022067033469556283
7719	UBE2N	0.5083515193601131	0.761616521803094	-0.022025205407806205	0.11271508866816424	FALSE	FALSE	-0.022025205407806205
1991	GIGYF2	0.26917605909227954	0.6009695935750529	-0.022008109257418872	0.030913442415132948	FALSE	FALSE	-0.022008109257418872
11850	PRR14L	0.16375013049048232	0.5273219083646133	-0.022006926876694193	0.018221335360006	FALSE	FALSE	-0.022006926876694193
4906	TXLNG	0.1991751177669457	0.5689856843358814	-0.02198952975666785	0.025939354149813063	FALSE	FALSE	-0.02198952975666785
6852	LARP4B	0.10798050071820546	0.44809966478625657	-0.021957690124812412	0.013119384322022455	FALSE	FALSE	-0.021957690124812412
2026	SEPTIN2	0.4289877082945964	0.7044869952838546	-0.021955337455893186	0.0861196813456128	FALSE	FALSE	-0.021955337455893186
7668	TMBIM4	0.10501283653072162	0.44089261642870065	-0.02190317028087444	0.01422667626835657	FALSE	FALSE	-0.02190317028087444
4101	MAP3K7	0.14668543866943995	0.525682616606849	-0.02186076043406324	0.023381184012200053	FALSE	FALSE	-0.02186076043406324
9212	CD2BP2	0.453450568301647	0.7222397399076796	-0.02185737183839546	0.08625060478957851	FALSE	FALSE	-0.02185737183839546
4669	LRWD1	0.11024167717828784	0.4524220864681453	-0.021847734091874845	0.013854990211011987	FALSE	FALSE	-0.021847734091874845
636	DENND2D	0.28084693792617715	0.6009695935750529	-0.021804460300965948	0.03638151442904151	FALSE	FALSE	-0.021804460300965948
8779	SNAPC5	0.2242792182047092	0.6009695935750529	-0.021773468489834687	0.025477241661943748	FALSE	FALSE	-0.021773468489834687
10572	TRPC4AP	0.3856677752454709	0.6677992923779629	-0.021731190317240554	0.05195294061068738	FALSE	FALSE	-0.021731190317240554
7610	CNPY2	0.2549685475915311	0.6009695935750529	-0.0216893179162133	0.03535889821608415	FALSE	FALSE	-0.0216893179162133
1205	COA6	0.3641761958437131	0.6485831432129741	-0.021687452979343005	0.05821830929999941	FALSE	FALSE	-0.021687452979343005
2160	CX3CR1	0.10576480759637781	0.4426184756259373	-0.021674336614985797	0.008176107252581735	FALSE	FALSE	-0.021674336614985797
1124	GPATCH2	0.05986488176826271	0.3450702147208351	-0.021653137066038036	0.010331121053588525	FALSE	FALSE	-0.021653137066038036
6052	NTMT1	0.41297714908476835	0.6915353292831676	-0.021586509912202217	0.05871502778838189	FALSE	FALSE	-0.021586509912202217
7471	ZCRB1	0.31153200828293887	0.6009695935750529	-0.021581678274604537	0.036673250869753656	FALSE	FALSE	-0.021581678274604537
423	CMPK1	0.3836166359156259	0.666325417601272	-0.021561610049031985	0.05232968311128991	FALSE	FALSE	-0.021561610049031985
6733	NKAPD1	0.33518759095020234	0.6199418638176196	-0.021526568583918687	0.0446077829666352	FALSE	FALSE	-0.021526568583918687
5375	DCTN6	0.3118387842454312	0.6009695935750529	-0.021508943049434168	0.034678664874662174	FALSE	FALSE	-0.021508943049434168
9468	USP10	0.25880761278328607	0.6009695935750529	-0.021479152429630027	0.03184424217246221	FALSE	FALSE	-0.021479152429630027
7267	UROS	0.18161521905668518	0.5488928751211186	-0.02147652566336099	0.014216520656109524	FALSE	FALSE	-0.02147652566336099
1302	ATAD2B	0.12355956739132272	0.48061420445242387	-0.021445259754879913	0.018197537546328614	FALSE	FALSE	-0.021445259754879913
651	SLC16A1	0.05857056016764779	0.3413986579468898	-0.0214213770078558	0.010111435975753858	FALSE	FALSE	-0.0214213770078558
11758	SNAP29	0.24828656066602214	0.6009695935750529	-0.021394450974080093	0.026941221186451696	FALSE	FALSE	-0.021394450974080093
834	ASH1L	0.463153697066762	0.7282936857377372	-0.021379625532129937	0.0701738509736704	FALSE	FALSE	-0.021379625532129937
4556	FGL2	0.1938823494786771	0.562772929020906	-0.021311287957086707	0.021003126815547432	FALSE	FALSE	-0.021311287957086707
260	TXLNA	0.1429408479619479	0.5226070354736898	-0.021258299833632983	0.012032567408312572	FALSE	FALSE	-0.021258299833632983
9967	ARL17A	0.13813565575927142	0.5122510019177267	-0.02125475067603725	0.011627725571435824	FALSE	FALSE	-0.02125475067603725
4169	MAN1A1	0.14837159146422066	0.525682616606849	-0.021243346748309137	0.014053583469534857	FALSE	FALSE	-0.021243346748309137
1889	CYP20A1	0.32754013216635924	0.6122694867138896	-0.021216967565618593	0.047569650319520006	FALSE	FALSE	-0.021216967565618593
5936	INIP	0.28205515692064015	0.6009695935750529	-0.02120220392993359	0.03691787034105719	FALSE	FALSE	-0.02120220392993359
5510	PDP1	0.09452746530453635	0.4215786956282606	-0.021195030372332366	0.015166588891506865	FALSE	FALSE	-0.021195030372332366
3692	NOL7	0.5639709916363203	0.7984678637081557	-0.021194862420524884	0.14966035826822344	FALSE	FALSE	-0.021194862420524884
10444	CSNK2A1	0.21794678236559697	0.5949574844760724	-0.021188055669671205	0.0222582339696335	FALSE	FALSE	-0.021188055669671205
10980	QTRT1	0.15309673694062237	0.525682616606849	-0.021187512849429418	0.018443694714917226	FALSE	FALSE	-0.021187512849429418
9227	PRR14	0.19992215811837233	0.5696001738163632	-0.02115646191926192	0.02539216714461198	FALSE	FALSE	-0.02115646191926192
11428	ERCC1	0.4052683308439058	0.6857330778567732	-0.02111558916739281	0.044849361052339	FALSE	FALSE	-0.02111558916739281
2452	GOLGB1	0.5496069681108304	0.7900314942938272	-0.021109720259432117	0.07207742525955263	FALSE	FALSE	-0.021109720259432117
2250	RHOA	0.6972085281312448	0.8695144732035788	-0.021100637425683424	0.4356614682781562	FALSE	FALSE	-0.021100637425683424
1120	RPS6KC1	0.10032672414381115	0.4338376433237733	-0.02108377506421211	0.012389322010318886	FALSE	FALSE	-0.02108377506421211
11932	RBX1	0.5660007529265261	0.7995056889005913	-0.021056222906098102	0.12881058404284917	FALSE	FALSE	-0.021056222906098102
1710	FAM168B	0.09989955414554438	0.4331335079357565	-0.021051284451150867	0.012070943449697134	FALSE	FALSE	-0.021051284451150867
4788	AGK	0.2183921993017164	0.5954030382745629	-0.021050732897415093	0.021616379280438584	FALSE	FALSE	-0.021050732897415093
1901	FASTKD2	0.18146512142444915	0.5488928751211186	-0.02103954327619333	0.022304843211274468	FALSE	FALSE	-0.02103954327619333
878	DUSP23	0.2641343734014279	0.6009695935750529	-0.02097253722307983	0.03208000359407971	FALSE	FALSE	-0.02097253722307983
1315	DNMT3A	0.04888149672579447	0.314190659957195	-0.020954410856305394	0.009317374372268828	FALSE	FALSE	-0.020954410856305394
4137	ZBTB24	0.25862889781305815	0.6009695935750529	-0.020945046871230975	0.026385606632808617	FALSE	FALSE	-0.020945046871230975
4240	GINM1	0.32178631166739424	0.6057257012122552	-0.020925059262526014	0.03792869525679042	FALSE	FALSE	-0.020925059262526014
96	DFFA	0.18179422572191525	0.5488928751211186	-0.0209231916384268	0.01599143204812923	FALSE	FALSE	-0.0209231916384268
2814	ARAP2	0.453414452930492	0.7222397399076796	-0.020911402765155938	0.06462885397538709	FALSE	FALSE	-0.020911402765155938
4682	DNAJC2	0.4505869267932239	0.7200955214430469	-0.020884535850416466	0.06739577337094907	FALSE	FALSE	-0.020884535850416466
1836	MFSD6	0.11733382268199509	0.4676555124906615	-0.020853208135670237	0.014646062062362606	FALSE	FALSE	-0.020853208135670237
6825	RPUSD4	0.10287619959812208	0.4361530960104874	-0.02084996061952074	0.011686504860356283	FALSE	FALSE	-0.02084996061952074
10601	RPN2	0.5495856236946062	0.7900314942938272	-0.02080385986378829	0.13369392461321328	FALSE	FALSE	-0.02080385986378829
2912	HNRNPDL	0.7097030540234026	0.8737194486150127	-0.02069488735663534	0.3716247369734089	FALSE	FALSE	-0.02069488735663534
416	NSUN4	0.05951136256169008	0.3444895345926682	-0.020688067841444294	0.008757067347217476	FALSE	FALSE	-0.020688067841444294
7953	PSPC1	0.36221086075744435	0.6471077073766038	-0.020682891566737662	0.045304622710420836	FALSE	FALSE	-0.020682891566737662
660	HIPK1	0.17679020973918977	0.5430441741063585	-0.020665765856832212	0.020150263762373603	FALSE	FALSE	-0.020665765856832212
1557	POLR1A	0.09548644398400787	0.4241683169969494	-0.02058867194635404	0.008276724518182572	FALSE	FALSE	-0.02058867194635404
7778	RIC8B	0.16663253947148676	0.52944343919563	-0.02058595918875957	0.010289414764873767	FALSE	FALSE	-0.02058595918875957
9331	PDP2	0.0315692580271293	0.2502844703411676	-0.020580498739594676	0.0054496707750505274	FALSE	FALSE	-0.020580498739594676
4198	SGK1	0.08749679634785734	0.40827907621976384	-0.020572208638377304	0.0123504897202836	FALSE	FALSE	-0.020572208638377304
9863	CDK12	0.38568671945464517	0.6677992923779629	-0.020567007506803164	0.04615113097295333	FALSE	FALSE	-0.020567007506803164
12023	SAMSN1	0.6030264141029279	0.8202770250506957	-0.020550679903886877	0.14291354009274687	FALSE	FALSE	-0.020550679903886877
4325	NUDT1	0.3628558848738861	0.6477030548522177	-0.02054223125616324	0.04282512427883202	FALSE	FALSE	-0.02054223125616324
4923	PRDX4	0.21186149333103857	0.5867679258779455	-0.0205236356320387	0.022200018041924143	FALSE	FALSE	-0.0205236356320387
3968	BYSL	0.022352995952521527	0.20571895359351977	-0.020454937464464806	0.00642835318105651	FALSE	FALSE	-0.020454937464464806
11992	CRELD2	0.34922865163594696	0.6339600081914167	-0.020406794918608778	0.031147751203748616	FALSE	FALSE	-0.020406794918608778
11849	PISD	0.1612284707213298	0.5265184596712706	-0.020375448393260113	0.019215668185373368	FALSE	FALSE	-0.020375448393260113
3518	HMGXB3	0.2504194794337906	0.6009695935750529	-0.020364626922400354	0.02735333312093542	FALSE	FALSE	-0.020364626922400354
5107	ARMCX3	0.2679088023726712	0.6009695935750529	-0.020359319645283886	0.03285772615018186	FALSE	FALSE	-0.020359319645283886
10276	USP14	0.3670508131455186	0.6502961030343817	-0.02025380560175063	0.05351931283648094	FALSE	FALSE	-0.02025380560175063
3484	HARS1	0.2759662447207547	0.6009695935750529	-0.020243575321253215	0.03386809105534902	FALSE	FALSE	-0.020243575321253215
9960	PLEKHM1	0.15150816319557403	0.525682616606849	-0.020241148753538697	0.01808941544274266	FALSE	FALSE	-0.020241148753538697
318	GNL2	0.21651534051328333	0.5921392422094455	-0.020229542611834378	0.030884630999036048	FALSE	FALSE	-0.020229542611834378
6153	BET1L	0.4179824991246355	0.6956552184597963	-0.020209788792045432	0.05189095952370193	FALSE	FALSE	-0.020209788792045432
3516	SLC26A2	0.08364781840346976	0.4048793916955418	-0.02018020911971149	0.009462517037401707	FALSE	FALSE	-0.02018020911971149
4939	BCOR	0.1913063815274359	0.5608288345145248	-0.02015280072834469	0.021175500403126973	FALSE	FALSE	-0.02015280072834469
5061	GCNA	0.10969765851012883	0.45161695558648757	-0.02012413504974707	0.00814577454983602	FALSE	FALSE	-0.02012413504974707
4013	SUPT3H	0.11619425337205153	0.4651959477088208	-0.020122942927817553	0.014993853050838696	FALSE	FALSE	-0.020122942927817553
4225	PHACTR2	0.44426196710237575	0.7158863312228692	-0.02011286581936856	0.04688854511366801	FALSE	FALSE	-0.02011286581936856
9467	KLHL36	0.26182277337400073	0.6009695935750529	-0.02010857565839821	0.01941977549093158	FALSE	FALSE	-0.02010857565839821
7948	ZNF140	0.14884614879971597	0.525682616606849	-0.020084258923903562	0.013927619265957494	FALSE	FALSE	-0.020084258923903562
1015	IVNS1ABP	0.43475192789177997	0.7085781068589233	-0.020084214584626385	0.060232950102412294	FALSE	FALSE	-0.020084214584626385
7682	FRS2	0.08843655020701627	0.4106349785428154	-0.020070427756653703	0.0109873048730948	FALSE	FALSE	-0.020070427756653703
2471	UMPS	0.26290451162017775	0.6009695935750529	-0.020065291118573636	0.025037885926077877	FALSE	FALSE	-0.020065291118573636
5991	MAPKAP1	0.3079648200845619	0.6009695935750529	-0.020054192863135145	0.022526435365670183	FALSE	FALSE	-0.020054192863135145
1843	NABP1	0.1901791166460681	0.5599179378125594	-0.020017805096333063	0.020232945555046702	FALSE	FALSE	-0.020017805096333063
2117	NGLY1	0.2897104628605234	0.6009695935750529	-0.01999572951075747	0.03718731481205212	FALSE	FALSE	-0.01999572951075747
1583	STARD7	0.4738923126206046	0.7364421981755914	-0.019976994150729104	0.06042291253302874	FALSE	FALSE	-0.019976994150729104
7441	MED21	0.2621068473375337	0.6009695935750529	-0.01996044082058356	0.031198637371652578	FALSE	FALSE	-0.01996044082058356
24	SSU72	0.4958144413742117	0.7538092216852953	-0.019950148733820987	0.09036078630538469	FALSE	FALSE	-0.019950148733820987
12045	URB1	0.040875479322847894	0.28961364510669924	-0.019884505777577017	0.007246458071043317	FALSE	FALSE	-0.019884505777577017
7656	MON2	0.3433569984167911	0.6276326323014942	-0.01986174427681966	0.03853963683830218	FALSE	FALSE	-0.01986174427681966
740	MRPS21	0.5804503218178086	0.8062427876969651	-0.019860621015131214	0.14724960605080206	FALSE	FALSE	-0.019860621015131214
5919	RAD23B	0.2727306258475028	0.6009695935750529	-0.01984607235775979	0.026842143428459593	FALSE	FALSE	-0.01984607235775979
6786	HYOU1	0.24018029781387062	0.6009695935750529	-0.019821314917722304	0.02124161356955432	FALSE	FALSE	-0.019821314917722304
5127	SLC25A53	0.19570760503179913	0.5643572719226256	-0.0198027649764894	0.015226592027236904	FALSE	FALSE	-0.0198027649764894
988	TOR1AIP2	0.15139379750160542	0.525682616606849	-0.0197863339152597	0.01600820007158464	FALSE	FALSE	-0.0197863339152597
1676	ACTR3	0.6084477978188321	0.8243051096836063	-0.019774672685362527	0.16912937850764626	FALSE	FALSE	-0.019774672685362527
265	EIF3I	0.5575228375378072	0.794701483944724	-0.01972701199324217	0.13337446029266614	FALSE	FALSE	-0.01972701199324217
6087	SURF2	0.32308491137596684	0.6069766321912768	-0.019717655062143666	0.03480662392933717	FALSE	FALSE	-0.019717655062143666
1764	TTC21B	0.07514577143979466	0.3901711478851177	-0.019713062587919845	0.01065861444208729	FALSE	FALSE	-0.019713062587919845
1717	RAB3GAP1	0.21181518185055892	0.5867679258779455	-0.019711337386953378	0.023947449024306254	FALSE	FALSE	-0.019711337386953378
9177	TUFM	0.5714182819349514	0.8024950408188708	-0.019711168091531433	0.1425627614005228	FALSE	FALSE	-0.019711168091531433
10645	CTSA	0.3354653856474499	0.6201744005261889	-0.01969792274018608	0.03157272886777862	FALSE	FALSE	-0.01969792274018608
10546	ASXL1	0.26803048935652596	0.6009695935750529	-0.019680614298714087	0.026203215373366066	FALSE	FALSE	-0.019680614298714087
2042	ITPR1	0.3487903078316036	0.6335458576271777	-0.019660465456273944	0.03863096932012043	FALSE	FALSE	-0.019660465456273944
5910	SMC2	0.18173120347530458	0.5488928751211186	-0.019629653689480303	0.015659392738107885	FALSE	FALSE	-0.019629653689480303
1161	COQ8A	0.1118226891067629	0.4560275900086165	-0.01962647604128272	0.01181581098418892	FALSE	FALSE	-0.01962647604128272
6482	MEN1	0.19706018354250865	0.5659010579087744	-0.019619868817176332	0.01246261162934511	FALSE	FALSE	-0.019619868817176332
6648	NDUFC2	0.3832282791351156	0.6658778937737302	-0.019601126067268434	0.05143496377414532	FALSE	FALSE	-0.019601126067268434
10721	SLCO4A1	0.10141175741038116	0.4350945577123623	-0.01959964137329028	0.008925272790150027	FALSE	FALSE	-0.01959964137329028
2738	LETM1	0.1227340185508078	0.4790516815654011	-0.019599186559795617	0.012879459067048986	FALSE	FALSE	-0.019599186559795617
4519	POM121	0.2142000271772124	0.5882854791881822	-0.019583218373747345	0.019583095074369665	FALSE	FALSE	-0.019583218373747345
11578	ZNF816-ZNF321P	0.3173503503933393	0.6009695935750529	-0.019481584688774183	0.00515868075275689	FALSE	FALSE	-0.019481584688774183
4277	SOD2	0.36342295874904673	0.6481282892023127	-0.01946670550224563	0.037156813558232915	FALSE	FALSE	-0.01946670550224563
12053	IFNAR1	0.39644810466199354	0.6778446852879221	-0.019465044794773238	0.041054227002216184	FALSE	FALSE	-0.019465044794773238
1255	ACP1	0.480967889967446	0.7414781196445261	-0.01945591359090399	0.07313920590984686	FALSE	FALSE	-0.01945591359090399
733	OTUD7B	0.2145545223767166	0.5891033105807442	-0.019419559414463404	0.016003658042781137	FALSE	FALSE	-0.019419559414463404
5894	CORO2A	0.16177379205592007	0.5265184596712706	-0.01938279610741979	0.009863570118009039	FALSE	FALSE	-0.01938279610741979
2910	RASGEF1B	0.12098576675169104	0.4760148330491723	-0.019374624244274885	0.010529516552564469	FALSE	FALSE	-0.019374624244274885
8314	GMFB	0.24779575167567347	0.6009695935750529	-0.01930535352898928	0.024348553688673488	FALSE	FALSE	-0.01930535352898928
3883	HLA-DMA	0.19119844908521497	0.5608288345145248	-0.019249789024808762	0.011636233517083892	FALSE	FALSE	-0.019249789024808762
2938	HERC5	0.40660293398973335	0.6866501297866477	-0.019213055277283266	0.022809894567125295	FALSE	FALSE	-0.019213055277283266
8843	IDH3A	0.14658375979098956	0.525682616606849	-0.01918859880688479	0.01945204867489552	FALSE	FALSE	-0.01918859880688479
9332	CIAO2B	0.6361432989445734	0.8418782182902576	-0.019184750695071737	0.15951797935400114	FALSE	FALSE	-0.019184750695071737
4480	HUS1	0.34699824503176124	0.6319955762133797	-0.019162124227567596	0.035787851413649124	FALSE	FALSE	-0.019162124227567596
2889	THAP6	0.14831170167164537	0.525682616606849	-0.019156701399607578	0.013994074437055696	FALSE	FALSE	-0.019156701399607578
8036	NUFIP1	0.022455561004531076	0.20641231164076485	-0.019148628963932705	0.0050705148095495246	FALSE	FALSE	-0.019148628963932705
9330	NAE1	0.36634108583383396	0.6497313617799426	-0.019115839396654143	0.03781748650951332	FALSE	FALSE	-0.019115839396654143
7494	CCNT1	0.3357909722306043	0.6201744005261889	-0.019100605495908186	0.03298712482027123	FALSE	FALSE	-0.019100605495908186
8703	SPPL2A	0.4358360636914467	0.7094689841615066	-0.019099941750365012	0.04779943903343061	FALSE	FALSE	-0.019099941750365012
533	C1orf52	0.3717381975110514	0.655160281091181	-0.01904553073919829	0.04759273535749885	FALSE	FALSE	-0.01904553073919829
10083	TACO1	0.33085127204261955	0.615869563209084	-0.019043896904015097	0.02804886357168133	FALSE	FALSE	-0.019043896904015097
4846	CHPF2	0.23095168398303303	0.6009695935750529	-0.019026505158446592	0.019276171022754036	FALSE	FALSE	-0.019026505158446592
4364	RPA3	0.5409015303352143	0.7843563026095031	-0.01902056100807615	0.09656399764706579	FALSE	FALSE	-0.01902056100807615
2601	MYNN	0.3141581823306336	0.6009695935750529	-0.018989641752125717	0.033248673998907706	FALSE	FALSE	-0.018989641752125717
9620	CTDNEP1	0.3066523035966342	0.6009695935750529	-0.018983095662477252	0.03536266707972194	FALSE	FALSE	-0.018983095662477252
9941	ATXN7L3	0.07163823258645982	0.38120200915756053	-0.018982723817175483	0.007113142569517989	FALSE	FALSE	-0.018982723817175483
7240	PRDX3	0.4052611618322449	0.6857330778567732	-0.018868732574111324	0.05906258749493053	FALSE	FALSE	-0.018868732574111324
5823	GCNT1	0.027969472441932937	0.23490344678784755	-0.018863188316994496	0.006039331139986183	FALSE	FALSE	-0.018863188316994496
10689	CASS4	0.10583707878942955	0.44274254425525766	-0.01883012985887215	0.012167436285258343	FALSE	FALSE	-0.01883012985887215
6314	CSTF3	0.22715959527664928	0.6009695935750529	-0.01882346351572953	0.0199281790534432	FALSE	FALSE	-0.01882346351572953
9079	USP7	0.14254672619919823	0.5219801151380158	-0.018809195673780216	0.015627015036729613	FALSE	FALSE	-0.018809195673780216
140	SDHB	0.49273544688246784	0.7511275366144777	-0.018774163613968137	0.07943281732248456	FALSE	FALSE	-0.018774163613968137
6840	SNX19	0.11548050959866718	0.463842247951027	-0.01876233846310686	0.012251381741397166	FALSE	FALSE	-0.01876233846310686
4524	DNAJC30	0.18730512707488647	0.5566633347430174	-0.018729391692936494	0.019263511900319143	FALSE	FALSE	-0.018729391692936494
348	EXO5	0.07609095260554394	0.3938000621394045	-0.018692547769025285	0.008674200880602839	FALSE	FALSE	-0.018692547769025285
4696	HBP1	0.51509077350736	0.7647194705834957	-0.01868831202444056	0.07684617531433534	FALSE	FALSE	-0.01868831202444056
3596	TSPAN17	0.19678155476076037	0.5655700081073652	-0.018685420566122928	0.016099283785632485	FALSE	FALSE	-0.018685420566122928
7813	PPTC7	0.22775167380859715	0.6009695935750529	-0.018674322310684437	0.02322800721177894	FALSE	FALSE	-0.018674322310684437
5943	PRPF4	0.2537293375482363	0.6009695935750529	-0.01867009798682262	0.018687337406733062	FALSE	FALSE	-0.01867009798682262
1967	MFF	0.509968605386508	0.7623743315432772	-0.018665664059105063	0.08530458163344457	FALSE	FALSE	-0.018665664059105063
297	NCDN	0.20042852180886433	0.5703701523366229	-0.018626898094709018	0.012521077847380317	FALSE	FALSE	-0.018626898094709018
4467	YKT6	0.261643898048674	0.6009695935750529	-0.018605623303351505	0.029648914954133247	FALSE	FALSE	-0.018605623303351505
5103	HNRNPH2	0.2807322048909958	0.6009695935750529	-0.018596978487916728	0.027546238237887287	FALSE	FALSE	-0.018596978487916728
6712	SLC35F2	0.07047694738439421	0.3775369017440447	-0.018567585242089093	0.0077117785073691205	FALSE	FALSE	-0.018567585242089093
9412	CMTR2	0.1493041284130535	0.525682616606849	-0.01855824409846049	0.012546114116028118	FALSE	FALSE	-0.01855824409846049
3561	PTTG1	0.29224384737586734	0.6009695935750529	-0.0185466655008526	0.0215335161205423	FALSE	FALSE	-0.0185466655008526
3063	ARFIP1	0.36506307179602693	0.649077392458975	-0.01853431499673751	0.030209672940748458	FALSE	FALSE	-0.01853431499673751
6059	GPR107	0.16112938003236782	0.5265184596712706	-0.018526802848292404	0.018169779738599665	FALSE	FALSE	-0.018526802848292404
159	HP1BP3	0.6184805240709912	0.8297800572882182	-0.018521994052140545	0.12442956881576708	FALSE	FALSE	-0.018521994052140545
3694	MCUR1	0.1247561938778772	0.4838844607205043	-0.018499399831383444	0.013900723392039202	FALSE	FALSE	-0.018499399831383444
4635	PILRB	0.16359711142428338	0.5273219083646133	-0.018480712505572015	0.007247316721680291	FALSE	FALSE	-0.018480712505572015
6030	ODF2	0.3058731792909342	0.6009695935750529	-0.018431934262124666	0.0239835474430845	FALSE	FALSE	-0.018431934262124666
495	GADD45A	0.31290825739358075	0.6009695935750529	-0.018413924453904627	0.031778910521710856	FALSE	FALSE	-0.018413924453904627
3066	TMEM131L	0.2699849115376149	0.6009695935750529	-0.018392531424474647	0.022522610413391937	FALSE	FALSE	-0.018392531424474647
8268	SEC23A	0.22652138423545062	0.6009695935750529	-0.01837197143600978	0.020487007758255755	FALSE	FALSE	-0.01837197143600978
1069	PPP1R15B	0.14615226269554188	0.525682616606849	-0.018349936158867982	0.01426384403380785	FALSE	FALSE	-0.018349936158867982
5571	MRPL13	0.4426948770222998	0.7144611074628073	-0.01834949545332515	0.0533223772484265	FALSE	FALSE	-0.01834949545332515
8846	WDR61	0.3434772554744313	0.6276738656954466	-0.018333114105830463	0.04036628174480428	FALSE	FALSE	-0.018333114105830463
6250	ZNF143	0.20308982913989349	0.5736997702681734	-0.018316904740986645	0.016184203577845283	FALSE	FALSE	-0.018316904740986645
66	ZBTB48	0.10977882996173294	0.451772070844897	-0.01829775084505403	0.00923914448201154	FALSE	FALSE	-0.01829775084505403
4983	SLC35A2	0.07980477879506043	0.4014199696582531	-0.018286412082627223	0.007831121758254391	FALSE	FALSE	-0.018286412082627223
2915	SEC31A	0.5260303655829036	0.7730709148270497	-0.018285190065275975	0.0661936504870988	FALSE	FALSE	-0.018285190065275975
6820	EI24	0.31169230174989654	0.6009695935750529	-0.018283811516840155	0.02825259515659863	FALSE	FALSE	-0.018283811516840155
1886	WDR12	0.18446848418724152	0.5526605553080121	-0.018260352008370898	0.01956377638859695	FALSE	FALSE	-0.018260352008370898
3141	NSUN2	0.35255916032928547	0.636985910304451	-0.018241388233884354	0.029752058050270827	FALSE	FALSE	-0.018241388233884354
4703	DLD	0.38526268957198706	0.6677453667791856	-0.018239867262315787	0.04215248360225324	FALSE	FALSE	-0.018239867262315787
7667	LLPH	0.3254513235454831	0.6099716524119332	-0.018234844831464807	0.026982373212662975	FALSE	FALSE	-0.018234844831464807
3235	SREK1IP1	0.520566651474061	0.7678395070805271	-0.01823393923531886	0.06349486778123994	FALSE	FALSE	-0.01823393923531886
10988	LDLR	0.04423680776602187	0.30244439335367046	-0.018232460755557584	0.005839846239508956	FALSE	FALSE	-0.018232460755557584
399	TOE1	0.20405631875500657	0.5740880235396135	-0.018211555962031955	0.01666462424556526	FALSE	FALSE	-0.018211555962031955
4809	EZH2	0.1799061146292487	0.5469451161070736	-0.018193374842968284	0.0099181516064603	FALSE	FALSE	-0.018193374842968284
7356	EMG1	0.4100083244388162	0.6894505448739737	-0.01819210982995432	0.046579284614391536	FALSE	FALSE	-0.01819210982995432
10337	TAF4B	0.04284654560265921	0.29851427907331096	-0.018188651366334626	0.004816314854313818	FALSE	FALSE	-0.018188651366334626
6319	NAT10	0.08959259006771941	0.4125675205307658	-0.018095092132458027	0.009373713300427359	FALSE	FALSE	-0.018095092132458027
5945	HDHD3	0.3143133851394599	0.6009695935750529	-0.01808616045533607	0.03173093872375033	FALSE	FALSE	-0.01808616045533607
1752	BAZ2B	0.15869762018472236	0.525682616606849	-0.01807915552134956	0.007837699584955914	FALSE	FALSE	-0.01807915552134956
2445	GSK3B	0.3214892175038353	0.605276146857411	-0.018075486782066896	0.02679140608381019	FALSE	FALSE	-0.018075486782066896
6980	TIMM23B	0.09714966704808951	0.42577788676308265	-0.018074728983511534	0.009148699953482392	FALSE	FALSE	-0.018074728983511534
9790	GOSR1	0.3299262438147922	0.6150724247070046	-0.01804655607551707	0.031986452199602396	FALSE	FALSE	-0.01804655607551707
9816	NLE1	0.017978404335799503	0.18038990952307485	-0.018043022369487623	0.004777752616432276	FALSE	FALSE	-0.018043022369487623
10103	GNA13	0.40483909339235435	0.6854219499700708	-0.018036121565621753	0.03639772417170278	FALSE	FALSE	-0.018036121565621753
5372	DUSP4	0.6886198953797802	0.8657599164927469	-0.01802586710006406	0.1325162752960505	FALSE	FALSE	-0.01802586710006406
1365	LCLAT1	0.2415023046403888	0.6009695935750529	-0.018011745712090868	0.014912476846843622	FALSE	FALSE	-0.018011745712090868
3249	SLC30A5	0.369830261949207	0.6527855666931653	-0.01800412204364559	0.038215820206685014	FALSE	FALSE	-0.01800412204364559
2136	GLB1	0.1903341333037294	0.5600191319755745	-0.018001266862918378	0.01736671821831652	FALSE	FALSE	-0.018001266862918378
317	SNIP1	0.20168464124598212	0.5717517381610306	-0.017955158045499166	0.013701231061909975	FALSE	FALSE	-0.017955158045499166
6382	TMX2	0.3367119210945503	0.620775819752762	-0.017939241588607595	0.03162609170494454	FALSE	FALSE	-0.017939241588607595
3568	SPDL1	0.029261720373802768	0.2389477118889067	-0.017934074047394954	0.004748903340503071	FALSE	FALSE	-0.017934074047394954
10279	ENOSF1	0.29245716142510914	0.6009695935750529	-0.017917354109056385	0.02475629769935367	FALSE	FALSE	-0.017917354109056385
6411	TMEM258	0.7281289784382121	0.883227338437196	-0.017913949390015085	0.24742366206110192	FALSE	FALSE	-0.017913949390015085
213	ARID1A	0.4718686472144352	0.7352537098701042	-0.01789900839722138	0.04785766649279702	FALSE	FALSE	-0.01789900839722138
3874	HLA-DRB1	0.32779627218987495	0.6123776761216243	-0.01784257927713594	0.025984700706400226	FALSE	FALSE	-0.01784257927713594
11917	TAB1	0.2933054683561707	0.6009695935750529	-0.017839032134961894	0.014173045189360554	FALSE	FALSE	-0.017839032134961894
8951	CAPN15	0.11039956131439306	0.4526109850953001	-0.01777962690884785	0.011735653536122166	FALSE	FALSE	-0.01777962690884785
12078	VPS26C	0.33504565553558807	0.619837658911499	-0.017769543082326558	0.030626967507466837	FALSE	FALSE	-0.017769543082326558
6673	CHORDC1	0.4882607518739034	0.7478968699068943	-0.017766796734370593	0.0505095190379057	FALSE	FALSE	-0.017766796734370593
5700	RIC1	0.3315901962140193	0.6166924562354554	-0.017735850606130966	0.024031617082236854	FALSE	FALSE	-0.017735850606130966
887	PEA15	0.2362058391852664	0.6009695935750529	-0.017718856570442587	0.016647764052567855	FALSE	FALSE	-0.017718856570442587
922	ATF6	0.2576113993848059	0.6009695935750529	-0.017718090710200463	0.02072708381946837	FALSE	FALSE	-0.017718090710200463
11355	CCDC97	0.13649274577010215	0.5100889450186447	-0.017707489592112123	0.011327151795116702	FALSE	FALSE	-0.017707489592112123
8777	TIPIN	0.07479109348274444	0.3901711478851177	-0.017679188033033127	0.006875210025693091	FALSE	FALSE	-0.017679188033033127
8074	ALG11	0.05678913220461785	0.33623581143674386	-0.017676997941463546	0.006224578113054459	FALSE	FALSE	-0.017676997941463546
10494	PLCB1	0.16615022981897645	0.52906956129254	-0.017661844321681566	0.011892516689186686	FALSE	FALSE	-0.017661844321681566
10607	RPRD1B	0.11799273748042356	0.46975491154049803	-0.017650283191061652	0.011220557568071598	FALSE	FALSE	-0.017650283191061652
3168	BRIX1	0.44919120527585743	0.7188028114620754	-0.01760717533653855	0.05407220388898688	FALSE	FALSE	-0.01760717533653855
1504	SMYD5	0.12580365894391288	0.48617410835548414	-0.017582356426139527	0.007280946669974521	FALSE	FALSE	-0.017582356426139527
1896	INO80D	0.3731133588806075	0.6565137640805907	-0.017551995777900786	0.031088119309939696	FALSE	FALSE	-0.017551995777900786
1329	AGBL5	0.050281585617825024	0.31829887002229373	-0.01754365865017732	0.0046455222025011365	FALSE	FALSE	-0.01754365865017732
11448	CALM3	0.590018838297669	0.8107587873260865	-0.017535910025587274	0.08809942785608635	FALSE	FALSE	-0.017535910025587274
9391	COG8	0.17860983037239747	0.5453717016658088	-0.01753342433883652	0.01686648616378897	FALSE	FALSE	-0.01753342433883652
6940	ZEB1	0.13997467223454937	0.5166726796376206	-0.01750951875036659	0.00913808930121111	FALSE	FALSE	-0.01750951875036659
7766	TXNRD1	0.2660564141114303	0.6009695935750529	-0.017477343214896187	0.01606202254260189	FALSE	FALSE	-0.017477343214896187
1780	DCAF17	0.13864441566962032	0.5131452382559554	-0.017452471567629614	0.010733469169628753	FALSE	FALSE	-0.017452471567629614
6402	DDB1	0.4363230837415716	0.7094689841615066	-0.017431457437477316	0.04998783202151234	FALSE	FALSE	-0.017431457437477316
4741	TNPO3	0.341258779946365	0.6253428849873164	-0.017406565635993843	0.02915686982150158	FALSE	FALSE	-0.017406565635993843
4808	CUL1	0.37105390756320167	0.6545582531008313	-0.017397348440799165	0.03576548575434122	FALSE	FALSE	-0.017397348440799165
2373	ARL13B	0.277267730703405	0.6009695935750529	-0.017385738268251464	0.017988784102660214	FALSE	FALSE	-0.017385738268251464
68	PHF13	0.27706106392998986	0.6009695935750529	-0.017359432984356212	0.01420402398144596	FALSE	FALSE	-0.017359432984356212
9165	IL4R	0.27067023480117824	0.6009695935750529	-0.017311005088379273	0.025441216660684413	FALSE	FALSE	-0.017311005088379273
7113	EXOC6	0.2022609267082346	0.5726040462574088	-0.01729974425559114	0.015245575133418099	FALSE	FALSE	-0.01729974425559114
10958	PPAN	0.13781865335381707	0.5120442497280907	-0.017289971475817307	0.011592485486749517	FALSE	FALSE	-0.017289971475817307
1571	EIF2AK3	0.35671570444213463	0.6410391041592479	-0.017277909177003864	0.026390515644563718	FALSE	FALSE	-0.017277909177003864
7422	AEBP2	0.27677851698542116	0.6009695935750529	-0.01724512498418314	0.025078482046890796	FALSE	FALSE	-0.01724512498418314
3916	ILRUN	0.2991444220438746	0.6009695935750529	-0.01723422558368471	0.021312616849213505	FALSE	FALSE	-0.01723422558368471
3701	NUP153	0.3407343701184312	0.6251912917188033	-0.017193151289646616	0.027349002345391872	FALSE	FALSE	-0.017193151289646616
5253	GDI1	0.5157619141373495	0.7647707354953105	-0.017191633005306968	0.06368175333135584	FALSE	FALSE	-0.017191633005306968
5790	POLR1E	0.37946988669932413	0.662668748007041	-0.0171881100481932	0.027822675476415773	FALSE	FALSE	-0.0171881100481932
11193	AC092329.3	0.12676485495258666	0.4883926366441089	-0.01717050332431112	0.004546711493409082	FALSE	FALSE	-0.01717050332431112
3888	RXRB	0.280168328023886	0.6009695935750529	-0.01716889098695928	0.01939374009628644	FALSE	FALSE	-0.01716889098695928
9131	THUMPD1	0.5083327307570934	0.761616521803094	-0.017167937020692775	0.05749293102809552	FALSE	FALSE	-0.017167937020692775
6235	ILK	0.5175086769923631	0.7663203222499597	-0.01714227398450934	0.07103247940540314	FALSE	FALSE	-0.01714227398450934
4492	MRPS17	0.023879427869915516	0.21605890007387846	-0.01714046547944636	0.004538757538192727	FALSE	FALSE	-0.01714046547944636
11811	CCDC117	0.07915996715525826	0.40055853630396543	-0.0171366912664286	0.006890197933306185	FALSE	FALSE	-0.0171366912664286
7806	ATP2A2	0.14917259526403617	0.525682616606849	-0.017136362080885932	0.014540619311038026	FALSE	FALSE	-0.017136362080885932
4949	KDM6A	0.34958011613852735	0.6341405285244296	-0.017131949650999734	0.02595374783438243	FALSE	FALSE	-0.017131949650999734
2169	CTNNB1	0.43325160067746715	0.707242554806986	-0.0170898622716589	0.04608661128898685	FALSE	FALSE	-0.0170898622716589
6622	C2CD3	0.12017013991546599	0.47446175252589246	-0.017088115572861075	0.011160166410917646	FALSE	FALSE	-0.017088115572861075
7817	PHETA1	0.07279912532921388	0.3846208111874591	-0.017077511767543813	0.00452208753382222	FALSE	FALSE	-0.017077511767543813
7236	CACUL1	0.38321130718550556	0.6658778937737302	-0.01707384907452622	0.034379298913847195	FALSE	FALSE	-0.01707384907452622
5224	NSDHL	0.07327553186194023	0.38521869169878725	-0.01706815080560193	0.006712345375020182	FALSE	FALSE	-0.01706815080560193
12105	RRP1B	0.4371695062984845	0.7100193302474492	-0.017028007636384523	0.041013802663328935	FALSE	FALSE	-0.017028007636384523
11793	GUCD1	0.33625215472179726	0.6204836308320791	-0.017024820582885722	0.027892080250750767	FALSE	FALSE	-0.017024820582885722
1600	ANKRD36	0.4131940340994539	0.6915640399921088	-0.017014168407447905	0.035190947772411815	FALSE	FALSE	-0.017014168407447905
9426	PSMD7	0.6385932470494327	0.8433652965165235	-0.016973666493169715	0.12254126813639415	FALSE	FALSE	-0.016973666493169715
5006	TSPYL2	0.566329750507758	0.7997915864750623	-0.01696322392158764	0.06140971899534879	FALSE	FALSE	-0.01696322392158764
5828	TLE4	0.28799366944550076	0.6009695935750529	-0.016930289243947412	0.020371101378055097	FALSE	FALSE	-0.016930289243947412
7882	ANAPC5	0.6081415062389495	0.8240128545266735	-0.016921330022729025	0.08477458006210542	FALSE	FALSE	-0.016921330022729025
6353	CKAP5	0.23738134675034728	0.6009695935750529	-0.01691006650271197	0.01925174214908581	FALSE	FALSE	-0.01691006650271197
6074	TTF1	0.4147224720315713	0.6928940513096238	-0.01690819216054046	0.031424785786297885	FALSE	FALSE	-0.01690819216054046
164	CDC42	0.6740478681188705	0.8600092379499703	-0.01685638507419696	0.17062547317381654	FALSE	FALSE	-0.01685638507419696
7711	DUSP6	0.18947575153935184	0.5595918769517337	-0.016831471774882128	0.0094331664273913	FALSE	FALSE	-0.016831471774882128
6873	KIN	0.3837725075058024	0.666375491691118	-0.016809681035572028	0.042756322478310446	FALSE	FALSE	-0.016809681035572028
7770	C12orf45	0.21071729297639072	0.5851664979643831	-0.01677685115985967	0.01235346807941292	FALSE	FALSE	-0.01677685115985967
11342	SHKBP1	0.5779176382369221	0.80565607154547	-0.01675213134102706	0.08437826568156145	FALSE	FALSE	-0.01675213134102706
1883	BMPR2	0.3009622798907609	0.6009695935750529	-0.01674782371306873	0.02309551475088248	FALSE	FALSE	-0.01674782371306873
9392	PDF	0.05047061123777008	0.31829887002229373	-0.016739342818598058	0.004432541140344705	FALSE	FALSE	-0.016739342818598058
6654	PRCP	0.30441380270156154	0.6009695935750529	-0.01672360371881519	0.024972850268476465	FALSE	FALSE	-0.01672360371881519
11571	ZNF83	0.12137358708199902	0.4766379769454533	-0.016718780142904274	0.009195590705684062	FALSE	FALSE	-0.016718780142904274
4321	PSMG3	0.37879912723129283	0.6622534541141395	-0.016712140000243618	0.026466826332753962	FALSE	FALSE	-0.016712140000243618
8668	HYPK	0.0480511256112102	0.3123323164728663	-0.01668023486718326	0.006481555031528801	FALSE	FALSE	-0.01668023486718326
7715	ATP2B1	0.5362042647047145	0.7804867849618651	-0.016631120048313717	0.06878195929058482	FALSE	FALSE	-0.016631120048313717
7677	MDM2	0.2674737609202062	0.6009695935750529	-0.016622674087819	0.022756314867835366	FALSE	FALSE	-0.016622674087819
809	PMVK	0.3386784531529966	0.6229596410306669	-0.01662199690613123	0.028636025725288335	FALSE	FALSE	-0.01662199690613123
1990	EFHD1	0.044381520112230684	0.3024874339932678	-0.016604422428996183	0.004396814518095402	FALSE	FALSE	-0.016604422428996183
1806	RBM45	0.2259964929161709	0.6009695935750529	-0.01659926026224138	0.009091760879487133	FALSE	FALSE	-0.01659926026224138
5065	PIN4	0.5200616094549415	0.7673124911091588	-0.016565621530624183	0.05875465981243701	FALSE	FALSE	-0.016565621530624183
10670	UBE2V1	0.19254374831233206	0.5615227865086893	-0.016524854924297398	0.015299670073842066	FALSE	FALSE	-0.016524854924297398
9040	ZNF200	0.2363485642856468	0.6009695935750529	-0.0165072052047526	0.015715876039578004	FALSE	FALSE	-0.0165072052047526
11737	HIRA	0.05040914285633912	0.31829887002229373	-0.01649751640088251	0.00436850603711739	FALSE	FALSE	-0.01649751640088251
5922	CTNNAL1	0.18253971354450377	0.5497361567372457	-0.016494992421119653	0.011559192567352163	FALSE	FALSE	-0.016494992421119653
4252	RMND1	0.17122094227807777	0.5342360851434046	-0.01649233139268189	0.011711361273872048	FALSE	FALSE	-0.01649233139268189
10407	KDSR	0.16441904882912176	0.5276658867711153	-0.016465351614327786	0.010441267308308168	FALSE	FALSE	-0.016465351614327786
10993	CCDC159	0.27414005628974103	0.6009695935750529	-0.016455943625879807	0.019227376657674152	FALSE	FALSE	-0.016455943625879807
1817	ITPRID2	0.09572280050873232	0.4241683169969494	-0.01645159904852383	0.008975472965727696	FALSE	FALSE	-0.01645159904852383
9981	SP2	0.2461410574221612	0.6009695935750529	-0.016446730461528506	0.020808530929550696	FALSE	FALSE	-0.016446730461528506
8671	CASC4	0.3557101505048207	0.6402986136077059	-0.016446120460563728	0.01986203763340966	FALSE	FALSE	-0.016446120460563728
617	CYB561D1	0.08438680508222078	0.4053839960252317	-0.016422687488480057	0.005614941194130296	FALSE	FALSE	-0.016422687488480057
664	NRAS	0.1574844822285445	0.525682616606849	-0.016400465784831952	0.013231395534501316	FALSE	FALSE	-0.016400465784831952
9639	SENP3	0.044630852067424565	0.3027959898264787	-0.016391310395902428	0.004340382920724622	FALSE	FALSE	-0.016391310395902428
12006	NCAPH2	0.31673660961850053	0.6009695935750529	-0.016388009135174537	0.021503066685929727	FALSE	FALSE	-0.016388009135174537
11804	TFIP11	0.4589020174268138	0.7257978375965386	-0.01638658221661816	0.03992283934455239	FALSE	FALSE	-0.01638658221661816
2731	CTBP1	0.14977171177372786	0.525682616606849	-0.016385043778061614	0.011059848518435205	FALSE	FALSE	-0.016385043778061614
103	MTOR	0.1658558298384653	0.5289359854258947	-0.01637255152262101	0.01204246242289965	FALSE	FALSE	-0.01637255152262101
10412	TMX3	0.3143142659121882	0.6009695935750529	-0.01636247239875033	0.025040894118922477	FALSE	FALSE	-0.01636247239875033
6776	ARCN1	0.5032302265977564	0.7585726216458766	-0.01635804921994845	0.04792439724119861	FALSE	FALSE	-0.01635804921994845
5613	SLC45A4	0.08129945147361307	0.4048793916955418	-0.016354637111027623	0.006637495999967449	FALSE	FALSE	-0.016354637111027623
1825	WDR75	0.18059043865682145	0.5476767551323809	-0.01634987466957463	0.013054022084126312	FALSE	FALSE	-0.01634987466957463
5692	RCL1	0.20757255584279533	0.5795647309316035	-0.01634457142330154	0.014406707734288125	FALSE	FALSE	-0.01634457142330154
11044	RAD23A	0.6239890334885223	0.8335100425469755	-0.016337921875339664	0.12212883588973056	FALSE	FALSE	-0.016337921875339664
6923	ARHGAP21	0.1107416520391651	0.45375682040663035	-0.016326807496527655	0.006516039298240388	FALSE	FALSE	-0.016326807496527655
9600	DHX33	0.14412039243851488	0.525071384166557	-0.016308780893126866	0.010528855041464728	FALSE	FALSE	-0.016308780893126866
4373	ARL4A	0.3326777791988961	0.6172783302141718	-0.016295068635756707	0.025479943292696823	FALSE	FALSE	-0.016295068635756707
4506	ZNF92	0.1839864532975651	0.5516937905317	-0.016293515417441104	0.010985157609488188	FALSE	FALSE	-0.016293515417441104
10967	FDX2	0.10130221108099254	0.43504936035668396	-0.016291957160571274	0.005857822362312607	FALSE	FALSE	-0.016291957160571274
8685	SQOR	0.15062337918101454	0.525682616606849	-0.01628042928440924	0.00925136167618833	FALSE	FALSE	-0.01628042928440924
5519	TP53INP1	0.20576277392504755	0.5763910282522839	-0.016264275679565506	0.01273072473286243	FALSE	FALSE	-0.016264275679565506
11622	HSPBP1	0.3181924878314231	0.6020919879949106	-0.016262158143176757	0.022920360349202425	FALSE	FALSE	-0.016262158143176757
4185	ARHGAP18	0.06801994871595035	0.3694173051030116	-0.01624498759013871	0.005346037349349745	FALSE	FALSE	-0.01624498759013871
4540	GTF2IRD2B	0.28482484317570084	0.6009695935750529	-0.01624260452194233	0.010654603089258242	FALSE	FALSE	-0.01624260452194233
8650	STARD9	0.06017458205430875	0.3455132027629105	-0.0162276944322812	0.004297057773624913	FALSE	FALSE	-0.0162276944322812
1837	NEMP2	0.02725916408533684	0.2318775199085166	-0.01621319414503033	0.004293218129471446	FALSE	FALSE	-0.01621319414503033
12047	EVA1C	0.10325884794371074	0.43706179852947163	-0.016206299051525916	0.006967150765795554	FALSE	FALSE	-0.016206299051525916
222	TMEM222	0.3852698549251622	0.6677453667791856	-0.016181369292933952	0.033748417423012544	FALSE	FALSE	-0.016181369292933952
6898	DCLRE1C	0.3383389806021445	0.6227763585884237	-0.01612678898634529	0.02021005448330654	FALSE	FALSE	-0.01612678898634529
10821	SGTA	0.31663925254531683	0.6009695935750529	-0.01609237364557029	0.02518916469109192	FALSE	FALSE	-0.01609237364557029
7420	DERA	0.11994102754547926	0.474371992730746	-0.01608077287832381	0.008695074597771248	FALSE	FALSE	-0.01608077287832381
11521	AP2A1	0.44187282144902895	0.713577891229954	-0.016063082850345217	0.037346072076411725	FALSE	FALSE	-0.016063082850345217
6506	FRMD8	0.29197925792450624	0.6009695935750529	-0.016010394352916044	0.022364959978822912	FALSE	FALSE	-0.016010394352916044
443	COA7	0.07555083421071597	0.3919812761971562	-0.016009125477010507	0.00525111195061021	FALSE	FALSE	-0.016009125477010507
10208	AC022966.1	0.6062488314530622	0.8226957178352658	-0.016007489458453813	0.0887947091728114	FALSE	FALSE	-0.016007489458453813
4838	ABCB8	0.19173214431330232	0.5608623639009342	-0.016004357493147867	0.01103632663784737	FALSE	FALSE	-0.016004357493147867
4510	CRCP	0.2689611166854831	0.6009695935750529	-0.015989777932643865	0.020533687592055018	FALSE	FALSE	-0.015989777932643865
3962	FOXP4	0.04582941259804084	0.3066202921928079	-0.015964193665858138	0.005239214105897823	FALSE	FALSE	-0.015964193665858138
8942	NPRL3	0.4043162796797831	0.685206917447203	-0.01594952593065521	0.02608030339640178	FALSE	FALSE	-0.01594952593065521
127	PLEKHM2	0.05738762867347099	0.3379496964991485	-0.015946475925831313	0.004222591731990321	FALSE	FALSE	-0.015946475925831313
3357	MAN2A1	0.34063207228668846	0.6251140167565076	-0.015938242256421254	0.026369741479499956	FALSE	FALSE	-0.015938242256421254
3854	NELFE	0.5817299112048111	0.8062427876969651	-0.015934568814487984	0.07051120313365808	FALSE	FALSE	-0.015934568814487984
5381	WRN	0.27538690749646133	0.6009695935750529	-0.015906848704566493	0.016420820131479354	FALSE	FALSE	-0.015906848704566493
77	ERRFI1	0.12196542447177128	0.4779594848148842	-0.015901538740221103	0.008321746817549292	FALSE	FALSE	-0.015901538740221103
1429	CHAC2	0.053251261255897034	0.327551278200928	-0.01589847529925261	0.004209881271706538	FALSE	FALSE	-0.01589847529925261
5487	IMPA1	0.30846243733889184	0.6009695935750529	-0.015891342050085185	0.019944874046558744	FALSE	FALSE	-0.015891342050085185
4249	MTHFD1L	0.06548857965598805	0.36132029166119434	-0.015870902986921707	0.004202580184079288	FALSE	FALSE	-0.015870902986921707
11321	SUPT5H	0.5111649238265148	0.7627440267826163	-0.015866538927156063	0.056514327696869884	FALSE	FALSE	-0.015866538927156063
801	TPM3	0.7054795983586518	0.8714254475147243	-0.01585817627075786	0.28330815173266977	FALSE	FALSE	-0.01585817627075786
2050	SETD5	0.2965294194936137	0.6009695935750529	-0.015834206188793856	0.02009696356449904	FALSE	FALSE	-0.015834206188793856
8690	CEP152	0.05001883323891022	0.31829887002229373	-0.015822211742510636	0.0041896868497133255	FALSE	FALSE	-0.015822211742510636
4360	ZNF12	0.13722410012519606	0.5113518476895005	-0.015802025950672843	0.009711479009495358	FALSE	FALSE	-0.015802025950672843
8801	HEXA	0.17684614197898424	0.5430441741063585	-0.01577395314195564	0.009193421247300137	FALSE	FALSE	-0.01577395314195564
5501	TMEM64	0.3095175189991228	0.6009695935750529	-0.015759604683138733	0.018950743862333592	FALSE	FALSE	-0.015759604683138733
3041	SMARCA5	0.5931606863241181	0.8132761439679943	-0.015740755115881275	0.09503508534994018	FALSE	FALSE	-0.015740755115881275
1957	FARSB	0.1518664521107684	0.525682616606849	-0.015725439254653268	0.010526702006797442	FALSE	FALSE	-0.015725439254653268
8282	LRR1	0.20693679924673483	0.5785874922680577	-0.015723973371277553	0.011095226208647984	FALSE	FALSE	-0.015723973371277553
1414	RHOQ	0.03893150431245671	0.283378791375955	-0.015716592897049513	0.004161719211869025	FALSE	FALSE	-0.015716592897049513
3657	PSMG4	0.5065078625623627	0.760493953228572	-0.01569497010954689	0.03586437561538782	FALSE	FALSE	-0.01569497010954689
6797	RNF26	0.2218066973133483	0.6009695935750529	-0.015664624576970827	0.013548082776702521	FALSE	FALSE	-0.015664624576970827
1425	FOXN2	0.4977462035523019	0.7549454694007993	-0.015661922568292037	0.046037372076109556	FALSE	FALSE	-0.015661922568292037
665	CSDE1	0.7204805602949228	0.8791649993087131	-0.015652055063698784	0.1939639358708028	FALSE	FALSE	-0.015652055063698784
11035	HOOK2	0.07653032624289614	0.3953175024592175	-0.015641030707055584	0.006272984480255105	FALSE	FALSE	-0.015641030707055584
7881	CAMKK2	0.07085385647967908	0.37877457913248924	-0.015612986786049268	0.006531644821836708	FALSE	FALSE	-0.015612986786049268
4963	TIMP1	0.6294016122159465	0.8375089093116879	-0.015597498942170397	0.04097225391462947	FALSE	FALSE	-0.015597498942170397
4239	PPIL4	0.4101163534359862	0.6894505448739737	-0.015570790573937185	0.034488360219624606	FALSE	FALSE	-0.015570790573937185
12112	GATD3A	0.22962878055786617	0.6009695935750529	-0.015564442499469743	0.00508524991671314	FALSE	FALSE	-0.015564442499469743
1248	NLRP3	0.06351091663879095	0.3558187115033018	-0.01555369879029685	0.005683916571204749	FALSE	FALSE	-0.01555369879029685
516	MIGA1	0.282898854929562	0.6009695935750529	-0.015549515782579673	0.01993460568149438	FALSE	FALSE	-0.015549515782579673
2818	TBC1D1	0.2302512428583917	0.6009695935750529	-0.015539796075577005	0.01605987205599131	FALSE	FALSE	-0.015539796075577005
4126	SEC63	0.49041924795422287	0.7493631228777462	-0.01550072107985519	0.05135983073811852	FALSE	FALSE	-0.01550072107985519
8425	EIF2B2	0.3701759559047012	0.653247987424759	-0.015455524576654228	0.02258728804548135	FALSE	FALSE	-0.015455524576654228
5411	POLB	0.36212392002028415	0.6470636774902273	-0.015442451207959736	0.0225384466224507	FALSE	FALSE	-0.015442451207959736
5930	GNG10	0.35125580608721996	0.6359625719192527	-0.015442064246995294	0.021875505115878713	FALSE	FALSE	-0.015442064246995294
2360	FOXP1	0.6893629094543423	0.8660691770778113	-0.015438506355905568	0.11542458196034591	FALSE	FALSE	-0.015438506355905568
8621	DNAJC17	0.34377341011578444	0.6278836664098211	-0.015432134936136887	0.02771875226681822	FALSE	FALSE	-0.015432134936136887
7696	KRR1	0.5978173779495733	0.8169046112133713	-0.015390458702820771	0.07557881255163235	FALSE	FALSE	-0.015390458702820771
526	CTBS	0.43809486214368654	0.7104592245256006	-0.01538226802907343	0.03875377330552326	FALSE	FALSE	-0.01538226802907343
10017	ANKRD40	0.19087562533080873	0.5604128335778424	-0.015379156889791612	0.0071971604255226885	FALSE	FALSE	-0.015379156889791612
3984	MEA1	0.6524798070362803	0.8494397981997192	-0.015335993947075657	0.10452936439031965	FALSE	FALSE	-0.015335993947075657
26	MIB2	0.3335740395754647	0.6182786490132677	-0.015303094203411385	0.020313743669330406	FALSE	FALSE	-0.015303094203411385
6372	SSRP1	0.539107434398238	0.7826287800271836	-0.015302435832326051	0.04867399203475942	FALSE	FALSE	-0.015302435832326051
5812	CEMIP2	0.5570896048413231	0.7945452776531132	-0.015300425785094092	0.058991824726710156	FALSE	FALSE	-0.015300425785094092
7481	SLC38A2	0.5124320618614644	0.7632240084087042	-0.015292815552793413	0.05261717150720317	FALSE	FALSE	-0.015292815552793413
742	RPRD2	0.41765264950891734	0.6953234764951707	-0.015290810880019292	0.03272163097778063	FALSE	FALSE	-0.015290810880019292
1359	TRMT61B	0.4057532129674831	0.6859633175607499	-0.015287594267002375	0.02693992403199833	FALSE	FALSE	-0.015287594267002375
8497	DICER1	0.26998181478871724	0.6009695935750529	-0.015273592460716114	0.017408832080997107	FALSE	FALSE	-0.015273592460716114
5645	GPAA1	0.38635450155074547	0.668175858742523	-0.015252953198998116	0.031870487951830534	FALSE	FALSE	-0.015252953198998116
1497	MPHOSPH10	0.42288820567979657	0.7003411658794718	-0.015240581197051673	0.034068944121009845	FALSE	FALSE	-0.015240581197051673
1102	UTP25	0.2621679695850819	0.6009695935750529	-0.015235764339213056	0.01579040629014875	FALSE	FALSE	-0.015235764339213056
11315	SAMD4B	0.2615443396662236	0.6009695935750529	-0.015218153584487595	0.015818412865648106	FALSE	FALSE	-0.015218153584487595
4505	ERV3-1	0.11248978921631597	0.45784931057596945	-0.015205007996515885	0.0066514300376051255	FALSE	FALSE	-0.015205007996515885
5287	AGPAT5	0.34987483613834836	0.6343428037997947	-0.015196231170960427	0.02546757497311978	FALSE	FALSE	-0.015196231170960427
671	CD58	0.6508593603685943	0.8488573348571553	-0.015179113522741738	0.10912370815705716	FALSE	FALSE	-0.015179113522741738
9072	EEF2KMT	0.19917342106926397	0.5689856843358814	-0.015158834349698985	0.011610311058381301	FALSE	FALSE	-0.015158834349698985
8840	PEAK1	0.07811569544961754	0.3987163285676547	-0.015157876352589101	0.006411132580611143	FALSE	FALSE	-0.015157876352589101
8174	TOX4	0.6129968852093204	0.8280919035855392	-0.015144641750159425	0.09374585772833127	FALSE	FALSE	-0.015144641750159425
9402	EXOSC6	0.10355722271917576	0.4379267248730827	-0.015137232388220494	0.0064229593675039455	FALSE	FALSE	-0.015137232388220494
10075	METTL2A	0.22828003448914716	0.6009695935750529	-0.015133112194479317	0.013966909735306593	FALSE	FALSE	-0.015133112194479317
2301	GLYCTK	0.31248620722214954	0.6009695935750529	-0.015110589185288587	0.015353057805574341	FALSE	FALSE	-0.015110589185288587
4866	ESYT2	0.12641736378729126	0.4874154260054174	-0.015104898978051057	0.009186865228196877	FALSE	FALSE	-0.015104898978051057
7934	PUS1	0.2458806690141303	0.6009695935750529	-0.015092646557791542	0.015292110633146897	FALSE	FALSE	-0.015092646557791542
1689	TSN	0.5043283444196615	0.7596253214702838	-0.015065895193895616	0.045509691067625965	FALSE	FALSE	-0.015065895193895616
3007	EXOSC9	0.5335376533175646	0.7783115099500627	-0.015034003161076243	0.04827330914441119	FALSE	FALSE	-0.015034003161076243
5463	NCOA2	0.5073443587329145	0.761089811403637	-0.015019105163945253	0.04628356839163919	FALSE	FALSE	-0.015019105163945253
5384	MAK16	0.16801940974457605	0.5313451191356638	-0.014999581102228944	0.010578096823327325	FALSE	FALSE	-0.014999581102228944
79	RERE	0.2572062772862089	0.6009695935750529	-0.014998976475722004	0.01285508188178365	FALSE	FALSE	-0.014998976475722004
5990	GAPVD1	0.3877912976946871	0.6698799616089665	-0.014992034019807879	0.029414625984899113	FALSE	FALSE	-0.014992034019807879
6731	DLAT	0.12328856642777292	0.4803444634228347	-0.014986537293052568	0.008456687725494417	FALSE	FALSE	-0.014986537293052568
889	PEX19	0.538907819273412	0.7826287800271836	-0.01498240030413064	0.027908691257405815	FALSE	FALSE	-0.01498240030413064
10661	CSE1L	0.2582130589244415	0.6009695935750529	-0.014969051494471875	0.017989321297892692	FALSE	FALSE	-0.014969051494471875
7007	RUFY2	0.35397562449484143	0.6385454691955398	-0.014965951775912966	0.02284322151642167	FALSE	FALSE	-0.014965951775912966
6202	CD81	0.26131673700960084	0.6009695935750529	-0.014959870576867613	0.017363536454151188	FALSE	FALSE	-0.014959870576867613
11124	IL12RB1	0.3946937540619526	0.676122274708987	-0.01494110565732113	0.02512083386772134	FALSE	FALSE	-0.01494110565732113
1658	BCL2L11	0.49991949733761687	0.7560663684982275	-0.014936768469844684	0.04246021882536706	FALSE	FALSE	-0.014936768469844684
11687	ZNF606	0.07033666685909121	0.37743607967315	-0.014927982574891622	0.0039528969340444945	FALSE	FALSE	-0.014927982574891622
1744	GPD2	0.20630405632060747	0.5774401059019536	-0.014927954358987965	0.009115184416596808	FALSE	FALSE	-0.014927954358987965
1499	ZNF638	0.5535250541208676	0.7920718077357753	-0.014926761229347604	0.06043841271253114	FALSE	FALSE	-0.014926761229347604
7679	CPSF6	0.39095554766737783	0.6731071230931631	-0.01492438034452472	0.028122513146882647	FALSE	FALSE	-0.01492438034452472
7744	APAF1	0.08628007823083145	0.40796787985109023	-0.01490394161726486	0.006084855721761169	FALSE	FALSE	-0.01490394161726486
7361	PEX5	0.06817906293548966	0.36941884544127856	-0.014902429715093896	0.003946130593003852	FALSE	FALSE	-0.014902429715093896
5617	ARC	0.09260588648703763	0.42014958488716336	-0.014897228583519755	0.0039447533448090715	FALSE	FALSE	-0.014897228583519755
11031	FBXW9	0.2705715985718779	0.6009695935750529	-0.01487387522059283	0.007222548796889487	FALSE	FALSE	-0.01487387522059283
3213	GZMA	0.7327655738948788	0.8859546055227688	-0.014862031259129114	0.1046699799513549	FALSE	FALSE	-0.014862031259129114
1979	PSMD1	0.49622468883121074	0.7539097336746876	-0.014857231868278474	0.046877677186151566	FALSE	FALSE	-0.014857231868278474
9487	ZC3H18	0.4512069102012747	0.7203684366593204	-0.014852206750198575	0.034128254132994106	FALSE	FALSE	-0.014852206750198575
10243	ARHGDIA	0.7387326514906918	0.8882065112899428	-0.014851411330438335	0.21099839702750858	FALSE	FALSE	-0.014851411330438335
4631	STAG3	0.08664102863935096	0.40796787985109023	-0.014850350210918656	0.006608098496818978	FALSE	FALSE	-0.014850350210918656
10706	PRELID3B	0.5578323745950153	0.7947980302101685	-0.014845053346814251	0.06554845716343836	FALSE	FALSE	-0.014845053346814251
10373	RPL17	0.7498088388124577	0.894351657723996	-0.01483836214680412	0.2341659641667698	FALSE	FALSE	-0.01483836214680412
11104	BABAM1	0.4047208439335005	0.6853334538534838	-0.014835927517402843	0.028777660111363013	FALSE	FALSE	-0.014835927517402843
7730	METAP2	0.5940733763152293	0.8139612399137696	-0.014814908012792704	0.06902016783028506	FALSE	FALSE	-0.014814908012792704
10404	ZCCHC2	0.28884692522553895	0.6009695935750529	-0.01479993746048088	0.014286784831894918	FALSE	FALSE	-0.01479993746048088
5576	TBC1D31	0.2504564458708483	0.6009695935750529	-0.014773157880681297	0.0126208004677731	FALSE	FALSE	-0.014773157880681297
9841	ACACA	0.26624669830564823	0.6009695935750529	-0.014742573184731374	0.014840053708365794	FALSE	FALSE	-0.014742573184731374
7004	HERC4	0.4440991459170964	0.7158863312228692	-0.014739028729786248	0.029231709020023935	FALSE	FALSE	-0.014739028729786248
1367	MEMO1	0.2100138679672717	0.5843481471206787	-0.014724121999161269	0.010740141117463955	FALSE	FALSE	-0.014724121999161269
11833	SEC14L2	0.10741230535562654	0.44627664629155717	-0.014712933049746737	0.003895952293042386	FALSE	FALSE	-0.014712933049746737
4343	ACTB	0.8982311841548427	0.9621457471193515	-0.014695057602972685	1.602515209926648	FALSE	FALSE	-0.014695057602972685
5410	IKBKB	0.30591335302506956	0.6009695935750529	-0.014692410682486749	0.01761976062330637	FALSE	FALSE	-0.014692410682486749
491	MIER1	0.6253412688043064	0.8347424283148278	-0.014691854426100364	0.09097000002191308	FALSE	FALSE	-0.014691854426100364
11862	APOL1	0.1841665671698258	0.5520744973139915	-0.014669143982692484	0.008594372419619493	FALSE	FALSE	-0.014669143982692484
11842	RNF185	0.24907851252912472	0.6009695935750529	-0.014668671702209842	0.015612241194656724	FALSE	FALSE	-0.014668671702209842
6784	TRAPPC4	0.6339745137289301	0.840677899190995	-0.014666809452568468	0.10226762746826987	FALSE	FALSE	-0.014666809452568468
6335	EXT2	0.2871178195977347	0.6009695935750529	-0.014665624384614866	0.019277645191282368	FALSE	FALSE	-0.014665624384614866
8038	GTF2F2	0.534376935523807	0.7791371742400034	-0.014645413735909567	0.036651169441724085	FALSE	FALSE	-0.014645413735909567
7314	CCND2	0.2895816388518932	0.6009695935750529	-0.014630534549381013	0.017071868303451643	FALSE	FALSE	-0.014630534549381013
2854	SCFD2	0.027703523491250662	0.23394837276717123	-0.014562176820120887	0.0038560323752044293	FALSE	FALSE	-0.014562176820120887
7032	SLC29A3	0.17206165254878586	0.535251388147421	-0.014561814716023953	0.00988129319706827	FALSE	FALSE	-0.014561814716023953
306	TRAPPC3	0.516177696632317	0.7651616466598242	-0.014552312002756553	0.05374115186460902	FALSE	FALSE	-0.014552312002756553
6720	DDX10	0.17956715892998018	0.546168105360382	-0.014517060261980286	0.009157933289540952	FALSE	FALSE	-0.014517060261980286
892	SLAMF6	0.4195873019242551	0.6974170848666719	-0.014473350468179167	0.02553921912828188	FALSE	FALSE	-0.014473350468179167
4129	AFG1L	0.08235696573119321	0.4048793916955418	-0.014462991200693602	0.003829768241456385	FALSE	FALSE	-0.014462991200693602
7810	FAM216A	0.028397224332562764	0.2367905974934235	-0.014458159563095924	0.0038284888344534327	FALSE	FALSE	-0.014458159563095924
3847	2	0.5795910061157528	0.8060875462102838	-0.014451970874893784	0.06720576527413358	FALSE	FALSE	-0.014451970874893784
7720	MRPL42	0.41644822690949923	0.6948831699452158	-0.014448472102840292	0.026134053433544177	FALSE	FALSE	-0.014448472102840292
2616	TBL1XR1	0.4142802567928868	0.692489383216562	-0.014438644906680835	0.02228933581140604	FALSE	FALSE	-0.014438644906680835
8683	SLC30A4	0.18284489050401917	0.5503360990047079	-0.014436814903786498	0.0038228368156411675	FALSE	FALSE	-0.014436814903786498
5206	ARHGEF6	0.583097267323418	0.8071615541314836	-0.0144364064449907	0.06374727156055107	FALSE	FALSE	-0.0144364064449907
3419	ZCCHC10	0.42313873578526917	0.7003703385713542	-0.014388740378412503	0.029897167357835874	FALSE	FALSE	-0.014388740378412503
2848	FRYL	0.5730852935333411	0.8035417040943325	-0.014363394435241598	0.065546487029014	FALSE	FALSE	-0.014363394435241598
578	ALG14	0.23667675704022084	0.6009695935750529	-0.014362519742228224	0.0038031636203607814	FALSE	FALSE	-0.014362519742228224
8629	AC087721.2	0.28687560549732	0.6009695935750529	-0.014327225677596473	0.01748612697832705	FALSE	FALSE	-0.014327225677596473
2587	1	0.17171829130195382	0.5347919418659131	-0.014292053881880568	0.0037845044156138816	FALSE	FALSE	-0.014292053881880568
6313	TCP11L1	0.22921322364290447	0.6009695935750529	-0.014291441193686869	0.011940990082835883	FALSE	FALSE	-0.014291441193686869
4152	HDAC2	0.5768590205250244	0.80565607154547	-0.014278096414871483	0.06182994341917252	FALSE	FALSE	-0.014278096414871483
8626	CHAC1	0.16786385460360748	0.5313451191356638	-0.0142759085066754	0.00479215991113	FALSE	FALSE	-0.0142759085066754
7218	SHOC2	0.48171570060149693	0.7421698147092641	-0.01427182442257283	0.039505016937684476	FALSE	FALSE	-0.01427182442257283
8012	PROSER1	0.2028895083199188	0.5734458021548291	-0.01427063330835416	0.010894737002345618	FALSE	FALSE	-0.01427063330835416
7357	LPCAT3	0.408546575279366	0.6879982615802164	-0.014265775470274515	0.02764950979375437	FALSE	FALSE	-0.014265775470274515
1224	FH	0.19468594432935774	0.5629740823354785	-0.014259746672193098	0.011663842893969475	FALSE	FALSE	-0.014259746672193098
10252	LRRC45	0.18471370518478375	0.5530761763489042	-0.014258592507372074	0.007761942955215324	FALSE	FALSE	-0.014258592507372074
1147	CNIH3	0.10040875079910956	0.4338376433237733	-0.01425542829531909	0.0037748060408937796	FALSE	FALSE	-0.01425542829531909
2437	ARHGAP31	0.26714293652265814	0.6009695935750529	-0.014254653029775747	0.01104068634717652	FALSE	FALSE	-0.014254653029775747
2887	AREG	0.09576150027513683	0.4241683169969494	-0.014252032981579009	0.003773906969287422	FALSE	FALSE	-0.014252032981579009
10962	S1PR2	0.11622061079275921	0.4651959477088208	-0.014236786988302913	0.00376986986381954	FALSE	FALSE	-0.014236786988302913
1272	ADAM17	0.42832583436090965	0.7041841776792073	-0.014223569852861214	0.03253697882291306	FALSE	FALSE	-0.014223569852861214
2648	PSMD2	0.6547461254641262	0.850212277184133	-0.014212409791157569	0.10185778877708349	FALSE	FALSE	-0.014212409791157569
9866	PGAP3	0.13858155734328131	0.5131452382559554	-0.014203124743432667	0.006091564375739754	FALSE	FALSE	-0.014203124743432667
11627	ISOC2	0.32756152283326123	0.6122694867138896	-0.014189620746303788	0.018023291069051522	FALSE	FALSE	-0.014189620746303788
5156	UBE2A	0.6174969563464966	0.8296698678694545	-0.014188966406061833	0.06914836017603285	FALSE	FALSE	-0.014188966406061833
6006	SH2D3C	0.28683677615370573	0.6009695935750529	-0.014185815630153448	0.016052277329681293	FALSE	FALSE	-0.014185815630153448
8710	MAPK6	0.3698510696052063	0.6527855666931653	-0.014180740798338535	0.018728999086142926	FALSE	FALSE	-0.014180740798338535
218	NUDC	0.6685999079442616	0.8580117672123851	-0.014145863254189341	0.1166047669026289	FALSE	FALSE	-0.014145863254189341
11383	LYPD3	0.06129812105577616	0.3490699470429534	-0.014135915132728495	0.0037431592184506103	FALSE	FALSE	-0.014135915132728495
1964	DOCK10	0.4933290721261353	0.7513503038378545	-0.01413107274621514	0.03832992333709524	FALSE	FALSE	-0.01413107274621514
1061	ATP2B4	0.6255280798786369	0.8347424283148278	-0.014117217393905005	0.06793920545095808	FALSE	FALSE	-0.014117217393905005
4889	PRPS2	0.22858833136733192	0.6009695935750529	-0.014082986800118236	0.010327589033652891	FALSE	FALSE	-0.014082986800118236
957	SELL	0.41360494891725386	0.6916972659860064	-0.01407835737649677	0.012990518964910776	FALSE	FALSE	-0.01407835737649677
1840	STAT1	0.7048719027676462	0.8713855410821331	-0.014027270467503756	0.07831798518976468	FALSE	FALSE	-0.014027270467503756
1625	PDCL3	0.6426660452794446	0.8449528444298905	-0.01399972099661867	0.07011037997985153	FALSE	FALSE	-0.01399972099661867
5495	RMDN1	0.37200759682100426	0.6552557076784418	-0.013995510108901451	0.019965525737471793	FALSE	FALSE	-0.013995510108901451
9892	KLHL11	0.32309365547179836	0.6069766321912768	-0.013982631564303637	0.01607412410627925	FALSE	FALSE	-0.013982631564303637
6714	ACAT1	0.35356834577092955	0.6381432506555421	-0.013978585941164983	0.020366473186216996	FALSE	FALSE	-0.013978585941164983
4833	GIMAP2	0.6239659472344004	0.8335100425469755	-0.013964593540179942	0.06648969248439489	FALSE	FALSE	-0.013964593540179942
10542	TM9SF4	0.4298034462139876	0.7050487043311259	-0.01394629351123657	0.027510185296950714	FALSE	FALSE	-0.01394629351123657
1089	MAPKAPK2	0.5366452128922141	0.7806910120884354	-0.013918749414809323	0.0380180339130123	FALSE	FALSE	-0.013918749414809323
10561	AHCY	0.19685686372371644	0.5656299428764157	-0.013915778347334946	0.0071435157036973855	FALSE	FALSE	-0.013915778347334946
7297	WNK1	0.543991471688674	0.7856215924106221	-0.013902260578157853	0.05647479826479815	FALSE	FALSE	-0.013902260578157853
7871	RNF10	0.6411948080254908	0.8443412196908582	-0.01389687537140271	0.07587893842981103	FALSE	FALSE	-0.01389687537140271
6803	UBASH3B	0.09416978658530774	0.4209865244238259	-0.013882057991139311	0.003675938406017389	FALSE	FALSE	-0.013882057991139311
6937	MTPAP	0.04496569556126323	0.3036792456403389	-0.013879634110653714	0.0036752965677990003	FALSE	FALSE	-0.013879634110653714
6135	ANAPC2	0.4143765218551436	0.6925114979271889	-0.013861274962674109	0.02104090311135469	FALSE	FALSE	-0.013861274962674109
8420	AREL1	0.226468654540389	0.6009695935750529	-0.013844272865298969	0.00946960930995057	FALSE	FALSE	-0.013844272865298969
10588	SCAND1	0.7470273088886012	0.8927027907761046	-0.013825556315873039	0.19530132412910461	FALSE	FALSE	-0.013825556315873039
623	GSTM3	0.27122711338785777	0.6009695935750529	-0.013760486411196204	0.011783791737358891	FALSE	FALSE	-0.013760486411196204
5965	CNTRL	0.6779180742833015	0.8618769935839232	-0.013744756716714556	0.06740738702624031	FALSE	FALSE	-0.013744756716714556
1215	GNG4	0.17791429446124715	0.5448100756394381	-0.013738396045861552	0.003637897039062521	FALSE	FALSE	-0.013738396045861552
2062	IL17RC	0.08461791391486755	0.4054087969712773	-0.013737798137426913	0.0036377387142248366	FALSE	FALSE	-0.013737798137426913
5200	MMGT1	0.38111074281597523	0.6643820586063829	-0.013704147313279576	0.022616062731890194	FALSE	FALSE	-0.013704147313279576
10742	DNAJC5	0.4323599329106541	0.7064756051386596	-0.013698356334957555	0.019086074021257712	FALSE	FALSE	-0.013698356334957555
6020	C9orf16	0.7627758682101089	0.901036081337189	-0.013683520144091717	0.23687387969386708	FALSE	FALSE	-0.013683520144091717
6948	CCNY	0.199408392696529	0.5692918868934521	-0.01367339332190771	0.009562375337890025	FALSE	FALSE	-0.01367339332190771
2588	GFM1	0.3653204105323966	0.6492366213988195	-0.013666047781655625	0.0222059449369318	FALSE	FALSE	-0.013666047781655625
2570	SIAH2	0.13392190717961824	0.504367965871898	-0.013647069227410021	0.007773126245298412	FALSE	FALSE	-0.013647069227410021
10313	SEH1L	0.16152519074282157	0.5265184596712706	-0.013632534006183195	0.008873232671718918	FALSE	FALSE	-0.013632534006183195
3597	UIMC1	0.5157574554820767	0.7647707354953105	-0.013630055037504741	0.03415798228443338	FALSE	FALSE	-0.013630055037504741
3245	ERBIN	0.5062474251849147	0.7604353296291575	-0.013610508134342615	0.0312808347300867	FALSE	FALSE	-0.013610508134342615
6304	ARL14EP	0.5527559294252145	0.7918611513799887	-0.013605472267347039	0.04959164626812666	FALSE	FALSE	-0.013605472267347039
3506	TCERG1	0.5388733904961605	0.7826287800271836	-0.013601516666377194	0.054974190932646216	FALSE	FALSE	-0.013601516666377194
7951	ZNF268	0.17706378023828817	0.5431664162241876	-0.013599097488542206	0.006728921750079045	FALSE	FALSE	-0.013599097488542206
1524	MRPL53	0.062972609332572	0.3542173123617105	-0.013597227849021303	0.0036005160112059518	FALSE	FALSE	-0.013597227849021303
1269	ITGB1BP1	0.5421947897889294	0.7854253823987659	-0.013592611189737204	0.04680722951889038	FALSE	FALSE	-0.013592611189737204
10497	SLX4IP	0.2517974554785289	0.6009695935750529	-0.013590068399371909	0.010548924582518554	FALSE	FALSE	-0.013590068399371909
11049	NACC1	0.1293758902450507	0.4937762234284947	-0.013588521227321373	0.007024149525533901	FALSE	FALSE	-0.013588521227321373
8502	GSKIP	0.32237825199153847	0.6060711137440923	-0.013583076901529998	0.01797451373984974	FALSE	FALSE	-0.013583076901529998
7768	CHST11	0.44896905626959793	0.7188028114620754	-0.013556099810404815	0.031076543891195497	FALSE	FALSE	-0.013556099810404815
2642	EIF2B5	0.4279974761435511	0.7039762129379359	-0.01355314654582203	0.027120414409744602	FALSE	FALSE	-0.01355314654582203
6121	RABL6	0.21598286415307685	0.5909942070490014	-0.013553020917870032	0.010566339843770426	FALSE	FALSE	-0.013553020917870032
11606	LAIR2	0.2043406090516341	0.5742656672671329	-0.013549493258105654	0.0035878759965802844	FALSE	FALSE	-0.013549493258105654
8069	RNASEH2B	0.5415642645456691	0.7848790310919304	-0.013541322738575211	0.050596536545271284	FALSE	FALSE	-0.013541322738575211
504	FPGT	0.08431580347388498	0.4053839960252317	-0.013528902366508213	0.0035824235737993474	FALSE	FALSE	-0.013528902366508213
11098	SIN3B	0.16858692670518677	0.531929649965606	-0.013528741132773029	0.0077081277778141945	FALSE	FALSE	-0.013528741132773029
12119	ITGB2	0.695744411132009	0.8685934132726175	-0.013513977497088025	0.10200792040382878	FALSE	FALSE	-0.013513977497088025
5842	TUT7	0.6202979223986493	0.8309992072266974	-0.01350151950381615	0.054000798989547766	FALSE	FALSE	-0.01350151950381615
6588	CPT1A	0.232421003801368	0.6009695935750529	-0.013499453024776877	0.010790350710910357	FALSE	FALSE	-0.013499453024776877
2785	ZNF518B	0.24958325711110976	0.6009695935750529	-0.013490524706691069	0.011063735293789526	FALSE	FALSE	-0.013490524706691069
8947	PGAP6	0.16350867032389652	0.5273219083646133	-0.0134805154507723	0.0069286915829426116	FALSE	FALSE	-0.0134805154507723
3072	C4orf46	0.08450031062089668	0.4053839960252317	-0.013467053105691676	0.0035660460256458667	FALSE	FALSE	-0.013467053105691676
7605	RNF41	0.5655124346632294	0.7992932775048087	-0.013464661471953115	0.046126798506868016	FALSE	FALSE	-0.013464661471953115
5854	NOL8	0.5013739502861488	0.7572736980692494	-0.013458233620377118	0.034266946062947924	FALSE	FALSE	-0.013458233620377118
9297	NUP93	0.21808966356902826	0.5951911023361788	-0.013456156392422165	0.011590825917010897	FALSE	FALSE	-0.013456156392422165
1219	EDARADD	0.3603603268462694	0.6451587188764476	-0.013449368452170924	0.013115246393037645	FALSE	FALSE	-0.013449368452170924
2749	SH3BP2	0.1748593505405136	0.539665242876807	-0.013449159856026028	0.005914972652942779	FALSE	FALSE	-0.013449159856026028
7524	LARP4	0.4141435493517245	0.6923722915043236	-0.013440315177940348	0.027889380712857403	FALSE	FALSE	-0.013440315177940348
9691	TTC19	0.349820414499018	0.6343428037997947	-0.01343589334275293	0.016411002986970243	FALSE	FALSE	-0.01343589334275293
7660	C12orf66	0.11992585051488198	0.474371992730746	-0.013429093645875165	0.005620659990864021	FALSE	FALSE	-0.013429093645875165
6071	MED27	0.5619686483310729	0.7969604535495789	-0.01342349849936067	0.04258609667755245	FALSE	FALSE	-0.01342349849936067
7964	MRPL57	0.720533178045085	0.8791649993087131	-0.013394933255943925	0.15571639996566128	FALSE	FALSE	-0.013394933255943925
11893	PLA2G6	0.20567871010996008	0.5763910282522839	-0.013369838568677014	0.00878186457989256	FALSE	FALSE	-0.013369838568677014
9787	NSRP1	0.5300989091790784	0.7762776497452542	-0.013344671326229268	0.03302207275220517	FALSE	FALSE	-0.013344671326229268
414	LRRC41	0.3924047534493039	0.6743726297283122	-0.013298561165195597	0.026115339605158633	FALSE	FALSE	-0.013298561165195597
7463	CPNE8	0.18165128674108713	0.5488928751211186	-0.013272411740577693	0.008935222831251246	FALSE	FALSE	-0.013272411740577693
6914	ARL5B	0.3342878757894856	0.6191761192248543	-0.013265965078399257	0.016004940976252716	FALSE	FALSE	-0.013265965078399257
8929	LYSMD4	0.14437227955885926	0.5254361835241314	-0.013256729408505754	0.004948828685924076	FALSE	FALSE	-0.013256729408505754
6824	PUS3	0.2010067282683871	0.5709206689974671	-0.013217986621459142	0.010238973020963119	FALSE	FALSE	-0.013217986621459142
12065	SLC5A3	0.4623458385373328	0.7276176725494673	-0.013214257419525784	0.024113266509068143	FALSE	FALSE	-0.013214257419525784
6584	KMT5B	0.4272402352785375	0.7033990052049721	-0.013208573930360554	0.023927748956707087	FALSE	FALSE	-0.013208573930360554
9678	SCO1	0.3360307167130535	0.6203965614110357	-0.013208231308673287	0.01456906869379657	FALSE	FALSE	-0.013208231308673287
5525	CPQ	0.0772831692964464	0.3966108100208442	-0.013197929816609498	0.0034947827709524816	FALSE	FALSE	-0.013197929816609498
11427	CD3EAP	0.2812099676084975	0.6009695935750529	-0.013193470360217202	0.010078550776822515	FALSE	FALSE	-0.013193470360217202
12092	ZBTB21	0.32350088504671204	0.6075219115856442	-0.013187649822377065	0.015586633768895368	FALSE	FALSE	-0.013187649822377065
10562	ITCH	0.44117376110398576	0.7128923236756535	-0.01318579697803691	0.028037116643083226	FALSE	FALSE	-0.01318579697803691
9403	AARS1	0.48730965719806973	0.7474432086999926	-0.013162603505230708	0.02939242524293701	FALSE	FALSE	-0.013162603505230708
6636	THAP12	0.30346328096751984	0.6009695935750529	-0.013157454774620502	0.012848025543636149	FALSE	FALSE	-0.013157454774620502
2633	MCCC1	0.26068767658505043	0.6009695935750529	-0.013109791395271226	0.012375651408782166	FALSE	FALSE	-0.013109791395271226
5652	1	0.29416461469859195	0.6009695935750529	-0.013099777436701848	0.011980491041551144	FALSE	FALSE	-0.013099777436701848
9448	CMC2	0.6158722079133035	0.8296172443404058	-0.013091276388014278	0.06217036605551001	FALSE	FALSE	-0.013091276388014278
10777	SBNO2	0.2313529083390647	0.6009695935750529	-0.013070208513283584	0.010277874893351887	FALSE	FALSE	-0.013070208513283584
11222	ZNF181	0.2502304738857707	0.6009695935750529	-0.01306154220001745	0.009713703850179575	FALSE	FALSE	-0.01306154220001745
9609	XAF1	0.673560127003834	0.8599805664509604	-0.013058610433266024	0.07248866792475239	FALSE	FALSE	-0.013058610433266024
4338	RBAK-RBAKDN	0.1274694702811787	0.4900568554274264	-0.013054875185067597	0.006168028800172752	FALSE	FALSE	-0.013054875185067597
165	ZBTB40	0.25480967736129057	0.6009695935750529	-0.01304563111758372	0.01003170402699642	FALSE	FALSE	-0.01304563111758372
9719	TOP3A	0.25906466655057253	0.6009695935750529	-0.013041871684325017	0.011256187484505471	FALSE	FALSE	-0.013041871684325017
10970	TYK2	0.37919167768061723	0.6626285255835416	-0.01304032115323833	0.017037531758627194	FALSE	FALSE	-0.01304032115323833
6977	TMEM273	0.17391680033891505	0.5387634372562812	-0.01303872762648893	0.003452626381362422	FALSE	FALSE	-0.01303872762648893
8244	STRN3	0.08422467959577952	0.4053839960252317	-0.01303132834165845	0.003450667067022806	FALSE	FALSE	-0.01303132834165845
8299	NIN	0.5116888316686379	0.76297902591762	-0.013014166354162585	0.03456011784964063	FALSE	FALSE	-0.013014166354162585
10662	STAU1	0.5862658914381851	0.8088141881740882	-0.013009638373432839	0.06280872836876451	FALSE	FALSE	-0.013009638373432839
10070	BCAS3	0.21179326322801895	0.5867679258779455	-0.012984559137732216	0.008369914648447479	FALSE	FALSE	-0.012984559137732216
9444	WWOX	0.2434820101307266	0.6009695935750529	-0.012982580665440063	0.009485031844357426	FALSE	FALSE	-0.012982580665440063
8070	INTS6	0.41316053382707774	0.6915640399921088	-0.012975290213380833	0.023335038255272285	FALSE	FALSE	-0.012975290213380833
8647	SNAP23	0.6489582456349128	0.8482105571171309	-0.012970555316024266	0.074383935231841	FALSE	FALSE	-0.012970555316024266
2778	AFAP1	0.3305484216008142	0.6157472121893216	-0.012961953496252204	0.01634796763236603	FALSE	FALSE	-0.012961953496252204
8658	ZSCAN29	0.20423035412540796	0.5741111470367016	-0.01295466338009659	0.00593747904137028	FALSE	FALSE	-0.01295466338009659
546	GBP1	0.49443944486829505	0.752417937929291	-0.012939259848025074	0.03089332974024033	FALSE	FALSE	-0.012939259848025074
5874	ERCC6L2	0.3924719191632787	0.6743764804547521	-0.012937722753082987	0.02034587337729636	FALSE	FALSE	-0.012937722753082987
5379	UBXN8	0.14599452728981013	0.525682616606849	-0.012927423276440886	0.006421908082210281	FALSE	FALSE	-0.012927423276440886
9648	TMEM88	0.08193105441917156	0.4048793916955418	-0.012912452052321834	0.003419188887215732	FALSE	FALSE	-0.012912452052321834
6686	KDM4D	0.16038818089025414	0.5260347442081054	-0.012900996395437018	0.003416155454482925	FALSE	FALSE	-0.012900996395437018
7793	ALKBH2	0.16821032999280103	0.5313870734900317	-0.012898607448927377	0.006301761374630954	FALSE	FALSE	-0.012898607448927377
954	F5	0.174683765973475	0.539665242876807	-0.012876143558772882	0.003409574478027526	FALSE	FALSE	-0.012876143558772882
85	SLC25A33	0.21118225508495914	0.5858841035169526	-0.012857608397299035	0.008176038711425963	FALSE	FALSE	-0.012857608397299035
4717	TES	0.6712739174573558	0.8590487015640376	-0.01285615460645346	0.07271344901135798	FALSE	FALSE	-0.01285615460645346
11093	CHERP	0.44622713635223177	0.7169313635407009	-0.01285096288018054	0.021870768848764762	FALSE	FALSE	-0.01285096288018054
5836	HNRNPK	0.8116585921455725	0.9229797376752843	-0.012837000038713615	0.32430823264497044	FALSE	FALSE	-0.012837000038713615
10333	IMPACT	0.19059089549760813	0.5600191319755745	-0.012818858556276508	0.005587142138752374	FALSE	FALSE	-0.012818858556276508
771	PSMB4	0.6537477267977139	0.8497866315029234	-0.012818436661336112	0.0953902110792278	FALSE	FALSE	-0.012818436661336112
2845	TXK	0.09313452613654898	0.42014958488716336	-0.012813377952894717	0.003392954283718313	FALSE	FALSE	-0.012813377952894717
8	SDF4	0.7297796023306689	0.8839916297818301	-0.012812105550001224	0.14026857460482736	FALSE	FALSE	-0.012812105550001224
10453	STK35	0.1424452280089645	0.5219801151380158	-0.012808847620839664	0.005530079442149635	FALSE	FALSE	-0.012808847620839664
2686	TNK2	0.12129661599791244	0.47651616047664297	-0.012804507410230684	0.0033906053835421465	FALSE	FALSE	-0.012804507410230684
5594	TRIB1	0.044437849336004	0.3024961888347441	-0.012800471192393246	0.003389536601941237	FALSE	FALSE	-0.012800471192393246
6363	NDUFS3	0.6040811819302073	0.8208518101398566	-0.01278003078561531	0.06416854588838106	FALSE	FALSE	-0.01278003078561531
12069	SETD4	0.2859120157709925	0.6009695935750529	-0.012768092099332173	0.010653101415321062	FALSE	FALSE	-0.012768092099332173
6869	RBM17	0.697989365335639	0.8695149361647017	-0.012745591259780033	0.11612372426839357	FALSE	FALSE	-0.012745591259780033
10776	GPX4	0.7921730080731204	0.915170841380881	-0.012745032316164728	0.24700744131977637	FALSE	FALSE	-0.012745032316164728
9542	DPH1	0.4379000134234706	0.7102541285805105	-0.012737857414949046	0.02529734054977974	FALSE	FALSE	-0.012737857414949046
2076	MKRN2	0.4394050498233255	0.7115840742929346	-0.012737741864105498	0.017868293198139477	FALSE	FALSE	-0.012737741864105498
10150	MRPS7	0.6682710649815693	0.8580117672123851	-0.01273662666410381	0.072891874845778	FALSE	FALSE	-0.01273662666410381
6325	TRIM44	0.43994804033410195	0.7120193666173756	-0.012691451658734204	0.025734719161069793	FALSE	FALSE	-0.012691451658734204
6070	RAPGEF1	0.46734411286300104	0.7312900422277783	-0.012685703676074899	0.02150665409862995	FALSE	FALSE	-0.012685703676074899
2195	LARS2	0.2916613692322137	0.6009695935750529	-0.012683027196070847	0.011797391819987405	FALSE	FALSE	-0.012683027196070847
3477	SLC35A4	0.27884981090137045	0.6009695935750529	-0.012672068676536181	0.014140858534681663	FALSE	FALSE	-0.012672068676536181
8103	GPR180	0.10842193436542674	0.44884358672942665	-0.012661166924712447	0.0048963970980826724	FALSE	FALSE	-0.012661166924712447
4147	REV3L	0.3948330466879173	0.6761796391175888	-0.012659562313143751	0.018272144133957585	FALSE	FALSE	-0.012659562313143751
3077	NAF1	0.3357808375916215	0.6201744005261889	-0.012659296277480699	0.014650676148326209	FALSE	FALSE	-0.012659296277480699
193	MACO1	0.45585337686452365	0.7232827266075921	-0.012654322216750277	0.02032240618313296	FALSE	FALSE	-0.012654322216750277
8054	LPAR6	0.4661407286150855	0.7301802726602735	-0.012651715604698136	0.02145050313281879	FALSE	FALSE	-0.012651715604698136
10934	HNRNPM	0.7430719422003267	0.8910515196992372	-0.012651538247589434	0.13450106040815288	FALSE	FALSE	-0.012651538247589434
7439	FGFR1OP2	0.7089030857995096	0.8735765039980431	-0.01261497043644973	0.10412138030770118	FALSE	FALSE	-0.01261497043644973
856	GLMP	0.3642745747487254	0.6485831432129741	-0.012605385090893047	0.015231018383683782	FALSE	FALSE	-0.012605385090893047
3946	TBC1D22B	0.17406682198470358	0.5390674060689076	-0.012600050941487381	0.00917933772454101	FALSE	FALSE	-0.012600050941487381
3055	LRBA	0.5178247425486635	0.7663203222499597	-0.012589909339544314	0.037975943950789695	FALSE	FALSE	-0.012589909339544314
11415	TOMM40	0.2868557561330517	0.6009695935750529	-0.012589092421952715	0.011570730298924982	FALSE	FALSE	-0.012589092421952715
8979	C16orf91	0.45000071868432756	0.7197097245559756	-0.012577437910127841	0.02528624552605527	FALSE	FALSE	-0.012577437910127841
11267	ZNF529	0.3044896762505349	0.6009695935750529	-0.01257723905518778	0.013367823189061679	FALSE	FALSE	-0.01257723905518778
3909	LEMD2	0.2750447404686447	0.6009695935750529	-0.012562902688901013	0.012522200750333539	FALSE	FALSE	-0.012562902688901013
6293	ZDHHC13	0.24007395008520463	0.6009695935750529	-0.012557811733712582	0.01037850993779603	FALSE	FALSE	-0.012557811733712582
3247	MAST4	0.12105675349991032	0.47611378212933303	-0.012557626818772543	0.004289051741518583	FALSE	FALSE	-0.012557626818772543
3707	MBOAT1	0.29454482769993845	0.6009695935750529	-0.012553762079730548	0.011623204476461651	FALSE	FALSE	-0.012553762079730548
4454	PSMA2	0.13429208153629346	0.505029634655134	-0.012553510487922939	0.006373658302773752	FALSE	FALSE	-0.012553510487922939
11158	GATAD2A	0.31576124488526447	0.6009695935750529	-0.012533273302832056	0.01364639430735888	FALSE	FALSE	-0.012533273302832056
3390	PHAX	0.5654088476486274	0.7992932775048087	-0.012526641221858158	0.049493304129396926	FALSE	FALSE	-0.012526641221858158
10367	IER3IP1	0.5431224283613401	0.785602654698404	-0.01252663584740032	0.04887632012702106	FALSE	FALSE	-0.01252663584740032
7055	FUT11	0.42418282007268815	0.7012552844333936	-0.012516787153409504	0.020797933357652655	FALSE	FALSE	-0.012516787153409504
1284	E2F6	0.09488292887800158	0.42243848360728775	-0.012502452130737196	0.005330599938634406	FALSE	FALSE	-0.012502452130737196
2904	MRPL1	0.6283059722961852	0.8368885607610038	-0.012453817318133439	0.033616461822491006	FALSE	FALSE	-0.012453817318133439
7094	FAS	0.530768158746203	0.7764297017218817	-0.012445771754747762	0.031609976182827786	FALSE	FALSE	-0.012445771754747762
6176	GATD1	0.1581239245600508	0.525682616606849	-0.01243099468291816	0.0054844366386532775	FALSE	FALSE	-0.01243099468291816
10024	UTP18	0.5243249846774907	0.7717377989509779	-0.012423572556641862	0.032648402925455164	FALSE	FALSE	-0.012423572556641862
5070	RLIM	0.2916853896718032	0.6009695935750529	-0.012412616724336117	0.012773959614922491	FALSE	FALSE	-0.012412616724336117
7024	TYSND1	0.18038954439706945	0.5472272773517408	-0.012410301676621768	0.005638660371219844	FALSE	FALSE	-0.012410301676621768
1561	KDM3A	0.47769873911165683	0.739692427422895	-0.012407508302159708	0.02821301319374797	FALSE	FALSE	-0.012407508302159708
1848	PGAP1	0.16425704718161982	0.5276658867711153	-0.01240622682986861	0.005553770478124197	FALSE	FALSE	-0.01240622682986861
4432	ELMO1	0.499177425626428	0.755494087131241	-0.012399465426002952	0.03287324631649456	FALSE	FALSE	-0.012399465426002952
2140	CLASP2	0.347744532137914	0.6330218113067846	-0.012385133090559565	0.016382473918577927	FALSE	FALSE	-0.012385133090559565
11210	NUDT19	0.08731414692407083	0.4081602358687325	-0.012367273767159029	0.003274826877070277	FALSE	FALSE	-0.012367273767159029
4704	PNPLA8	0.48183601860653824	0.7421698147092641	-0.012358098224012607	0.02990727662370446	FALSE	FALSE	-0.012358098224012607
4368	NDUFA4	0.8083063073769128	0.922208869290017	-0.012354072755090848	0.3164123494303628	FALSE	FALSE	-0.012354072755090848
937	POU2F1	0.07516438499259849	0.3901711478851177	-0.012348580898937955	0.004781211837550646	FALSE	FALSE	-0.012348580898937955
4405	TAX1BP1	0.7812234629212865	0.909077478474798	-0.012315419654309432	0.17969747557398977	FALSE	FALSE	-0.012315419654309432
7917	DDX55	0.42867301575660954	0.7044869952838546	-0.012314659168525149	0.019799425235290206	FALSE	FALSE	-0.012314659168525149
4444	TRGV3	0.6112327989022209	0.8270835517403321	-0.012310502025386324	0.045086410817470446	FALSE	FALSE	-0.012310502025386324
10219	SLC26A11	0.25550694922370537	0.6009695935750529	-0.012286085863421645	0.009061083082486404	FALSE	FALSE	-0.012286085863421645
9305	CIAPIN1	0.4441757301404914	0.7158863312228692	-0.012281721803656	0.02456001571138923	FALSE	FALSE	-0.012281721803656
5802	CBWD5	0.0787164382762133	0.399366706452953	-0.012279285326784841	0.004295928117274987	FALSE	FALSE	-0.012279285326784841
8605	SRP14	0.8294734142148233	0.931028782521004	-0.012266576581464395	0.5163828208205405	FALSE	FALSE	-0.012266576581464395
8488	GON7	0.43710100923324857	0.7100193302474492	-0.012256249560725867	0.02253120176996408	FALSE	FALSE	-0.012256249560725867
8330	ARMH4	0.2710866681275895	0.6009695935750529	-0.012220829196334888	0.010491651304987039	FALSE	FALSE	-0.012220829196334888
3322	CETN3	0.4239213284342852	0.7009345492592995	-0.012218160778017595	0.02119009952280628	FALSE	FALSE	-0.012218160778017595
3036	ELMOD2	0.33705618323875464	0.6209653379391529	-0.012195012988103028	0.013007164587465564	FALSE	FALSE	-0.012195012988103028
4259	IPCEF1	0.36900672677379065	0.6519600052728973	-0.012190734919662816	0.017952448008268066	FALSE	FALSE	-0.012190734919662816
10187	AC015802.6	0.16806080334060133	0.5313451191356638	-0.012183265766880422	0.0032261019635401412	FALSE	FALSE	-0.012183265766880422
930	MGST3	0.7069178921450033	0.8722684896305714	-0.012181434420371626	0.09648298463794622	FALSE	FALSE	-0.012181434420371626
891	NCSTN	0.4933250906843626	0.7513503038378545	-0.012172555816020832	0.030844132886843734	FALSE	FALSE	-0.012172555816020832
9124	CCP110	0.4423218191084862	0.7139699666013748	-0.012164628490707626	0.016465583418527344	FALSE	FALSE	-0.012164628490707626
2346	THOC7	0.5918590263419958	0.8124276075874601	-0.012163596594802449	0.042813703585206794	FALSE	FALSE	-0.012163596594802449
11987	CERK	0.6453374766392188	0.8460331149629643	-0.01208875189493009	0.053187012672424316	FALSE	FALSE	-0.01208875189493009
3546	HAVCR2	0.1864767236757488	0.555313569042432	-0.012075683900693437	0.003197614522127623	FALSE	FALSE	-0.012075683900693437
5289	MFHAS1	0.42459765094875745	0.7016060770608883	-0.012059302553198753	0.014206253766511263	FALSE	FALSE	-0.012059302553198753
10677	DPM1	0.5955944838416692	0.8152975236513752	-0.012012843052405518	0.034644776264603216	FALSE	FALSE	-0.012012843052405518
8733	SLTM	0.7433565311941227	0.8911870140250868	-0.012007731943000189	0.11219512302888912	FALSE	FALSE	-0.012007731943000189
2489	EEFSEC	0.4589964984352265	0.7257978375965386	-0.011984269747302014	0.023503107175733264	FALSE	FALSE	-0.011984269747302014
8987	JPT2	0.16372220770411963	0.5273219083646133	-0.011977634979099197	0.00695010343713037	FALSE	FALSE	-0.011977634979099197
9992	HOXB6	0.08227424671836814	0.4048793916955418	-0.011974258475961555	0.003170757292864028	FALSE	FALSE	-0.011974258475961555
7602	MYL6B	0.1448210492643447	0.525682616606849	-0.011972411341982854	0.005442316908117258	FALSE	FALSE	-0.011972411341982854
9172	APOBR	0.2855208715707565	0.6009695935750529	-0.011958347393527826	0.008381125339296427	FALSE	FALSE	-0.011958347393527826
4143	GTF3C6	0.7149288187577985	0.8766338850710957	-0.011957061554489733	0.11575501152638638	FALSE	FALSE	-0.011957061554489733
7157	CWF19L1	0.36431974137476975	0.6485831432129741	-0.01195290172412199	0.01683036840698692	FALSE	FALSE	-0.01195290172412199
8114	GPR183	0.6541199198207739	0.8498240909541436	-0.01195129476122799	0.05448148918620656	FALSE	FALSE	-0.01195129476122799
925	UAP1	0.4072900700811932	0.6868845523515755	-0.01194770731062015	0.019918867920556763	FALSE	FALSE	-0.01194770731062015
9027	SRRM2	0.7578379323221358	0.8982839898470871	-0.011917666778526471	0.15473047300670922	FALSE	FALSE	-0.011917666778526471
1291	GEN1	0.08327652422464443	0.4048793916955418	-0.011914619460931496	0.003154965012930752	FALSE	FALSE	-0.011914619460931496
8057	FNDC3A	0.4514365319432395	0.7206195262477991	-0.011905595746219038	0.021968992636277433	FALSE	FALSE	-0.011905595746219038
6893	FAM107B	0.7415020690527352	0.8899909858158956	-0.01190458534814522	0.1071030543593878	FALSE	FALSE	-0.01190458534814522
10532	ABHD12	0.2872239803131371	0.6009695935750529	-0.01190267338476883	0.010642169346886403	FALSE	FALSE	-0.01190267338476883
11388	PINLYP	0.3173503316351272	0.6009695935750529	-0.01190249334043121	0.003151754042908047	FALSE	FALSE	-0.01190249334043121
7489	PFKM	0.3173503316351272	0.6009695935750529	-0.01190249334043121	0.003151754042908047	FALSE	FALSE	-0.01190249334043121
9718	MIEF2	0.3173503316351272	0.6009695935750529	-0.01190249334043121	0.003151754042908047	FALSE	FALSE	-0.01190249334043121
10770	WDR18	0.5445538274407462	0.7858128098953919	-0.011893169999694201	0.03481437198901444	FALSE	FALSE	-0.011893169999694201
8876	HDGFL3	0.15584065610858594	0.525682616606849	-0.0118789585895522	0.003145522092667858	FALSE	FALSE	-0.0118789585895522
3403	ACSL6	0.11319339353402279	0.45963243887329736	-0.011876726845934365	0.0031449311318692197	FALSE	FALSE	-0.011876726845934365
5747	UBAP2	0.31399349589121134	0.6009695935750529	-0.011838157049249459	0.014282362305381324	FALSE	FALSE	-0.011838157049249459
2957	H2AZ1	0.7942116959299533	0.9162013422506026	-0.01183275034466296	0.22887367428688518	FALSE	FALSE	-0.01183275034466296
11108	DDA1	0.6299536589242507	0.8380287724444405	-0.01183244937502395	0.057218871006135194	FALSE	FALSE	-0.01183244937502395
5485	PAG1	0.5828019749632141	0.8070342772887488	-0.011823979229468956	0.03761117034748698	FALSE	FALSE	-0.011823979229468956
10399	PMAIP1	0.6629289023196356	0.855143991400735	-0.011817599748013514	0.053056397297409144	FALSE	FALSE	-0.011817599748013514
8909	CRTC3	0.35356574092648607	0.6381432506555421	-0.011816015626565333	0.01392774787218718	FALSE	FALSE	-0.011816015626565333
3215	MTREX	0.5764576605518493	0.80565607154547	-0.011778801536870432	0.028748718582177427	FALSE	FALSE	-0.011778801536870432
11128	MPV17L2	0.41313507343884326	0.6915640399921088	-0.011778153914700778	0.0171039452713527	FALSE	FALSE	-0.011778153914700778
10316	FAM210A	0.34674731486242116	0.6317601051527747	-0.011768709648662381	0.013900485967568467	FALSE	FALSE	-0.011768709648662381
3337	ELL2	0.28689684381258806	0.6009695935750529	-0.011749994442850912	0.008892891897160684	FALSE	FALSE	-0.011749994442850912
12009	ODF3B	0.4985440785372064	0.7553059136181393	-0.011744259896336205	0.0172510002687406	FALSE	FALSE	-0.011744259896336205
11997	HDAC10	0.3983294583074788	0.6791608804070556	-0.011733363183066694	0.01591393006233017	FALSE	FALSE	-0.011733363183066694
8345	TRMT5	0.35396300552708493	0.6385454691955398	-0.011727662226913484	0.005349323498817641	FALSE	FALSE	-0.011727662226913484
10315	LDLRAD4	0.46891893718674404	0.7326046007113298	-0.01171710813533124	0.02425226437325558	FALSE	FALSE	-0.01171710813533124
1552	TMEM150A	0.1885849066318276	0.5585490234345005	-0.011708712560378769	0.0055957809247578795	FALSE	FALSE	-0.011708712560378769
11990	ZBED4	0.2626409383872361	0.6009695935750529	-0.011705660540133184	0.007731876105823543	FALSE	FALSE	-0.011705660540133184
4870	GTPBP6	0.34923646547331155	0.6339600081914167	-0.011678444285634144	0.014433430047349982	FALSE	FALSE	-0.011678444285634144
5215	CXorf40B	0.38166407027495797	0.6645410566062704	-0.011667047747785564	0.01627611479816142	FALSE	FALSE	-0.011667047747785564
6369	NUP160	0.42580417145262117	0.7020928747890381	-0.011662248356934923	0.01979307328047377	FALSE	FALSE	-0.011662248356934923
12100	WDR4	0.20459585250206586	0.5745166585398643	-0.011658705245604258	0.005111694534759173	FALSE	FALSE	-0.011658705245604258
6756	TAGLN	0.1608771595812662	0.5264748130342193	-0.011654466141983382	0.0030860769865887886	FALSE	FALSE	-0.011654466141983382
7918	EIF2B1	0.5825734371279658	0.8069329632548582	-0.011654318344392796	0.01590256943377886	FALSE	FALSE	-0.011654318344392796
6565	CLCF1	0.30541455568278947	0.6009695935750529	-0.011651887745834899	0.009405238396917166	FALSE	FALSE	-0.011651887745834899
8006	SPART	0.5934021114398969	0.8132761439679943	-0.01165119040993023	0.034849098475461596	FALSE	FALSE	-0.01165119040993023
6296	PRMT3	0.3367167940412913	0.620775819752762	-0.01164207936027788	0.012423037614129231	FALSE	FALSE	-0.01164207936027788
3029	NDUFC1	0.71930317874263	0.8785845053125757	-0.011635131529905914	0.10959523229786519	FALSE	FALSE	-0.011635131529905914
1477	APLF	0.1655367308216327	0.5287300193863157	-0.011606918649381268	0.0054874948848541195	FALSE	FALSE	-0.011606918649381268
3800	GNL1	0.6071406165068992	0.8230709454003083	-0.011599842839732002	0.05625562294480506	FALSE	FALSE	-0.011599842839732002
1647	LIMS1	0.6635389378660002	0.8553212891057512	-0.011593474107192237	0.046366081018461264	FALSE	FALSE	-0.011593474107192237
11827	OSM	0.05806456964283302	0.3398471446502791	-0.011572758259450028	0.0030644409191072654	FALSE	FALSE	-0.011572758259450028
2285	RAD54L2	0.39903927603691247	0.6799246981947851	-0.011572629272461882	0.014820964734875753	FALSE	FALSE	-0.011572629272461882
7431	ETNK1	0.6198832961501528	0.8306964000918123	-0.011571519446918033	0.04970191247510106	FALSE	FALSE	-0.011571519446918033
1442	PPP4R3B	0.6672780011183386	0.8574807123117881	-0.011563017054616003	0.06179095871662825	FALSE	FALSE	-0.011563017054616003
11409	ZNF227	0.3742529462421844	0.6575381178311179	-0.011561574012686107	0.016918393249592083	FALSE	FALSE	-0.011561574012686107
6163	ANO9	0.367987334810262	0.6511557830790786	-0.011551001446405038	0.005145238840617658	FALSE	FALSE	-0.011551001446405038
3618	PHYKPL	0.6681719291676841	0.8579925612887545	-0.011549473420860556	0.053275154840745284	FALSE	FALSE	-0.011549473420860556
12116	UBE2G2	0.4125936498221001	0.6913220830832867	-0.011523039149977158	0.0208743792236521	FALSE	FALSE	-0.011523039149977158
9856	LASP1	0.5743766160514145	0.8045920311430942	-0.011515582089724904	0.037622486984127027	FALSE	FALSE	-0.011515582089724904
2115	NR1D2	0.38128251192381324	0.6643820586063829	-0.011505148923444047	0.01604503057269233	FALSE	FALSE	-0.011505148923444047
2565	TSC22D2	0.446116562423437	0.7169313635407009	-0.011502753258862106	0.02092699170782325	FALSE	FALSE	-0.011502753258862106
1680	C2orf76	0.09048557154978554	0.4140964495952473	-0.01150091385066655	0.0030454166777683107	FALSE	FALSE	-0.01150091385066655
2503	TMCC1	0.31273250461649	0.6009695935750529	-0.011499456028977596	0.007542750578415528	FALSE	FALSE	-0.011499456028977596
9462	MBTPS1	0.5003079902422978	0.7565437610491698	-0.011491431963423279	0.024707003800051933	FALSE	FALSE	-0.011491431963423279
9081	ATF7IP2	0.518389167502088	0.7665871701087966	-0.011487022220765999	0.02909579642870453	FALSE	FALSE	-0.011487022220765999
119	DHRS3	0.3943769225628043	0.6758609296584471	-0.011485284927269393	0.0169724417599232	FALSE	FALSE	-0.011485284927269393
4142	CDK19	0.37939355130892294	0.662668748007041	-0.01147510704773591	0.01211925945506337	FALSE	FALSE	-0.01147510704773591
10223	CHMP6	0.4647146601962019	0.7294744949170273	-0.011471468539778594	0.02165127846966968	FALSE	FALSE	-0.011471468539778594
5187	STK26	0.5279461284891276	0.7743816798272314	-0.011463420289163999	0.029380191975597582	FALSE	FALSE	-0.011463420289163999
300	C1orf216	0.244074423660341	0.6009695935750529	-0.011463257711814355	0.007575246222903219	FALSE	FALSE	-0.011463257711814355
7482	AMIGO2	0.30429689795146886	0.6009695935750529	-0.011454524217825227	0.008197748614998345	FALSE	FALSE	-0.011454524217825227
8430	TMED10	0.7369239698003713	0.8874779960855622	-0.011454410010596138	0.13077624242627217	FALSE	FALSE	-0.011454410010596138
7826	TRAFD1	0.553378775836529	0.7920718077357753	-0.011453055647220595	0.02870596945285797	FALSE	FALSE	-0.011453055647220595
3156	ZNF622	0.5643761602825925	0.7985526735942363	-0.011451878640953752	0.03650582334801052	FALSE	FALSE	-0.011451878640953752
7669	HELB	0.567552482501384	0.8003877528083614	-0.011435900377797029	0.02579090961914384	FALSE	FALSE	-0.011435900377797029
3421	C5orf15	0.49351974627298856	0.7514203466047394	-0.011425960318022942	0.025774985677405687	FALSE	FALSE	-0.011425960318022942
392	BTBD19	0.08269230555029917	0.4048793916955418	-0.011419759537290663	0.003023927194181453	FALSE	FALSE	-0.011419759537290663
529	MCOLN2	0.553776769121019	0.7920718077357753	-0.011407069098717231	0.025669327842887866	FALSE	FALSE	-0.011407069098717231
1115	BATF3	0.12268759416329762	0.4790516815654011	-0.011391102928090646	0.003016338987129458	FALSE	FALSE	-0.011391102928090646
11889	MICALL1	0.2981390078662637	0.6009695935750529	-0.011390687751222548	0.00826379589820176	FALSE	FALSE	-0.011390687751222548
1911	LANCL1	0.5146669016091676	0.7646665735201111	-0.011389156030738302	0.020436726301238776	FALSE	FALSE	-0.011389156030738302
9070	NAGPA	0.412132162610241	0.6912240440660267	-0.011369848290950032	0.01419773335788357	FALSE	FALSE	-0.011369848290950032
2339	RPP14	0.24694207561107942	0.6009695935750529	-0.011355816925145654	0.007401448350106732	FALSE	FALSE	-0.011355816925145654
1405	LRPPRC	0.36482503730597327	0.648822648934021	-0.01135466544755355	0.015289909447009642	FALSE	FALSE	-0.01135466544755355
5593	NSMCE2	0.46898518807358613	0.7326046007113298	-0.011349711541040024	0.0168771536476659	FALSE	FALSE	-0.011349711541040024
2458	WDR5B	0.09066483680951033	0.41413177657888467	-0.011332190808483376	0.003000739187504468	FALSE	FALSE	-0.011332190808483376
3101	DCTD	0.5776661775919236	0.80565607154547	-0.011317780543401317	0.028601350241832517	FALSE	FALSE	-0.011317780543401317
5817	C9orf40	0.420323380836752	0.6980970509675956	-0.011301399195906633	0.007581839672802539	FALSE	FALSE	-0.011301399195906633
6417	BEST1	0.5840874417416775	0.8074307883344994	-0.011299821792530751	0.027384629347518587	FALSE	FALSE	-0.011299821792530751
10514	SEC23B	0.6093230589004702	0.8251680068838572	-0.011296099980476924	0.04852466812629378	FALSE	FALSE	-0.011296099980476924
4329	LFNG	0.3064804876129635	0.6009695935750529	-0.011292489688423264	0.009264195494856058	FALSE	FALSE	-0.011292489688423264
699	PEX11B	0.5032563719805272	0.7585726216458766	-0.011281758239732317	0.022922567981347605	FALSE	FALSE	-0.011281758239732317
7200	PDCD11	0.2141190850234503	0.5882187083148845	-0.01127282723441759	0.008655476990794197	FALSE	FALSE	-0.01127282723441759
6754	PAFAH1B2	0.3749433115569569	0.6582418626889391	-0.011267358723565936	0.01767843851840563	FALSE	FALSE	-0.011267358723565936
1380	GPATCH11	0.5688170243458713	0.8012998489478467	-0.011265081297056464	0.023225104708350104	FALSE	FALSE	-0.011265081297056464
2789	CPEB2	0.2743137570395625	0.6009695935750529	-0.01126307897560765	0.006098439202779966	FALSE	FALSE	-0.01126307897560765
12132	C21orf58	0.36657959789638317	0.6497717207081454	-0.011247737921608518	0.006628035703736745	FALSE	FALSE	-0.011247737921608518
5369	INTS9	0.25951205616547085	0.6009695935750529	-0.011238642995329687	0.007565263878512248	FALSE	FALSE	-0.011238642995329687
231	PPP1R8	0.5666793092063329	0.8000589280373168	-0.011233275255562523	0.022717931360173763	FALSE	FALSE	-0.011233275255562523
2446	LRRC58	0.2900590571266448	0.6009695935750529	-0.011231924923030358	0.010558821376036392	FALSE	FALSE	-0.011231924923030358
7783	PWP1	0.6601685253042333	0.8538376880008806	-0.011227387536999391	0.05882200694988282	FALSE	FALSE	-0.011227387536999391
7121	ALDH18A1	0.3778779559041957	0.661334174890797	-0.011226483284467903	0.016954838235475375	FALSE	FALSE	-0.011226483284467903
11529	NUP62	0.45590890877665047	0.7232827266075921	-0.011211734428541956	0.021952512182211607	FALSE	FALSE	-0.011211734428541956
[truncated: 10,157 more rows]
