# Supplementary material for: Single-cell RNA sequencing reveals ex vivo signatures of SARS-CoV-2-reactive T cells through ‘reverse phenotyping’
Source: Nat Commun. 2021 Jul 26;12:4515. doi: 10.1038/s41467-021-24730-4 (PMC8313584; doi:10.1038/s41467-021-24730-4)
Supplement: Supplementary file 7 — Supplementary Data 5 [file 41467_2021_24730_MOESM7_ESM.xlsx]

## Sheet: Sheet 1
Supplementary Data 5
	gene	pval	qval	log2fc	mean	zero_mean	zero_variance	log2fc[unstimulated]
8239	GZMB	3.0381528376590136e-25	1.11064740568688e-21	-1.1556121840186286	0.7824240443322177	FALSE	FALSE	-1.1556121840186286
7029	PRF1	4.840132181982046e-28	5.30817296397971e-24	-0.7676642971353329	0.6200936183414825	FALSE	FALSE	-0.7676642971353329
9831	CCL4	4.2809098041825034e-05	0.004890493523173908	-0.5667218746547004	0.6482118123867473	FALSE	FALSE	-0.5667218746547004
11036	JUNB	1.1074051733965722e-24	3.036228134160052e-21	-0.5470571203810705	0.333074851277096	FALSE	FALSE	-0.5470571203810705
10230	ACTG1	1.648592673781789e-11	1.3907781425665293e-08	-0.5065048151861763	0.8813771424723453	FALSE	FALSE	-0.5065048151861763
6160	IFITM1	6.199657153874823e-15	8.498955000818149e-12	-0.503758897186838	0.6198092366014022	FALSE	FALSE	-0.503758897186838
4343	ACTB	3.932910943648002e-08	1.5404369399638445e-05	-0.46985557026128805	1.6531350697324576	FALSE	FALSE	-0.46985557026128805
7672	IFNG	1.1388740118767458e-08	5.204179703438447e-06	-0.4349200357120066	0.17268328362556754	FALSE	FALSE	-0.4349200357120066
3944	PIM1	2.4052489748485905e-27	1.3189182753582246e-23	-0.41783059264805916	0.23007774232922354	FALSE	FALSE	-0.41783059264805916
9833	CCL4L2	6.481507354626827e-05	0.006950513704771028	-0.3996932592924046	0.1802192807726847	FALSE	FALSE	-0.3996932592924046
8432	BATF	9.155066057687205e-18	1.4343372779236513e-14	-0.399408617256311	0.22525474140064314	FALSE	FALSE	-0.399408617256311
10262	CD7	7.427931612935999e-08	2.71540419996897e-05	-0.3264032503370989	0.5816695892908534	FALSE	FALSE	-0.3264032503370989
2280	CISH	5.588676485878057e-20	1.0215169170104109e-16	-0.3209379923760528	0.11957292862063466	FALSE	FALSE	-0.3209379923760528
7376	CD69	1.4545234952897122e-09	7.975879586421137e-07	-0.30079045458554743	0.21792304984044508	FALSE	FALSE	-0.30079045458554743
6159	IFITM2	8.520275064950267e-08	3.0142534399132124e-05	-0.2838530656827941	0.32786962520229357	FALSE	FALSE	-0.2838530656827941
4984	PIM2	3.4458553482400754e-20	7.558139120829781e-17	-0.2699442079576383	0.1111095843205605	FALSE	FALSE	-0.2699442079576383
9830	CCL3	4.597990452846372e-05	0.005198573329522284	-0.2692687487836035	0.14825845679746624	FALSE	FALSE	-0.2692687487836035
6285	LDHA	9.175353598115053e-07	0.0001898605715292977	-0.26111678725607995	0.6339459920841488	FALSE	FALSE	-0.26111678725607995
5968	STOM	1.454196206929024e-11	1.329014150115884e-08	-0.2572919145987224	0.24034871311624192	FALSE	FALSE	-0.2572919145987224
4831	GIMAP4	9.374467078520724e-07	0.00019038848231506811	-0.2445448829842414	0.47081565466083464	FALSE	FALSE	-0.2445448829842414
7015	SRGN	2.962173656750212e-06	0.000515653309421898	-0.23856229449132774	0.8329129284196863	FALSE	FALSE	-0.23856229449132774
6672	CTSC	1.1568719515254461e-07	3.624975626394162e-05	-0.2352123949199906	0.30780760109261734	FALSE	FALSE	-0.2352123949199906
7343	LAG3	2.1264832693976013e-11	1.6657958582488212e-08	-0.2300323312205812	0.1622940882674006	FALSE	FALSE	-0.2300323312205812
10162	H3-3B	5.374868485077339e-05	0.006014916599575834	-0.2275838679648258	0.946319714432857	FALSE	FALSE	-0.2275838679648258
11318	ZFP36	2.288651403480073e-07	6.435805113324606e-05	-0.22008905752070682	0.24027704602219369	FALSE	FALSE	-0.22008905752070682
9904	STAT3	1.311752668549048e-10	8.991244697485882e-08	-0.21550420427810224	0.194456581270597	FALSE	FALSE	-0.21550420427810224
7362	SLC2A3	3.047109286826084e-07	8.150645743566259e-05	-0.21371856215877208	0.25724579251366236	FALSE	FALSE	-0.21371856215877208
2572	GPR171	1.5132866424895425e-07	4.367424896890214e-05	-0.20618271235459096	0.18442449604715805	FALSE	FALSE	-0.20618271235459096
1590	ARID5A	6.4729591389305885e-12	7.098894287665177e-09	-0.20041634904947458	0.14607627930048384	FALSE	FALSE	-0.20041634904947458
8238	GZMH	0.006560848092768576	0.20923070902618826	-0.19986404826406	0.7595233179506709	FALSE	FALSE	-0.19986404826406
547	GBP2	3.6904561310750933e-09	1.927296780452407e-06	-0.19727620381869598	0.1856878898589989	FALSE	FALSE	-0.19727620381869598
1882	NOP58	3.917962839904329e-09	1.9531044756923078e-06	-0.18729121357707168	0.17499153177594878	FALSE	FALSE	-0.18729121357707168
5984	ARPC5L	1.3816171891760265e-07	4.095188030727968e-05	-0.18544540977668658	0.23494057487594627	FALSE	FALSE	-0.18544540977668658
6947	CREM	2.7502436817488356e-07	7.54048061443487e-05	-0.18102126357239762	0.15002785846998132	FALSE	FALSE	-0.18102126357239762
9038	IL32	0.0014171226832881425	0.07889129171381247	-0.1800320408624661	1.0049192920082906	FALSE	FALSE	-0.1800320408624661
7038	DDIT4	0.00012372953330322728	0.011902998173127137	-0.17759562714118676	0.24843814826565364	FALSE	FALSE	-0.17759562714118676
7436	KRAS	3.1295317408640083e-07	8.1718034766799e-05	-0.17514996935242355	0.2075663068906857	FALSE	FALSE	-0.17514996935242355
10220	RNF213	8.72653768674482e-07	0.000184046036174097	-0.1737713349252759	0.2320000528067839	FALSE	FALSE	-0.1737713349252759
1746	CYTIP	2.3437835065613656e-05	0.003213034214557312	-0.17146657392323206	0.26247680683930713	FALSE	FALSE	-0.17146657392323206
10673	PTPN1	3.4317025945416594e-11	2.5090321569558918e-08	-0.1691457809134531	0.10350942052900791	FALSE	FALSE	-0.1691457809134531
7013	DDX21	2.0842063411163535e-10	1.3445582907660617e-07	-0.16843176806610693	0.0983516535635203	FALSE	FALSE	-0.16843176806610693
3548	ITK	5.191181527182498e-08	1.9631616485727744e-05	-0.16663625844218355	0.1690746901831666	FALSE	FALSE	-0.16663625844218355
3398	HINT1	0.00012743408488257005	0.012048013869889187	-0.1661299092712964	0.5093930936901947	FALSE	FALSE	-0.1661299092712964
8263	NFKBIA	1.3803262463150568e-05	0.00201840505911163	-0.1656099197264127	0.19248482617524154	FALSE	FALSE	-0.1656099197264127
632	CD53	1.1293986871128914e-06	0.00021730027020293126	-0.16552078971760303	0.26103734489672825	FALSE	FALSE	-0.16552078971760303
1516	MTHFD2	3.409354513479985e-12	4.154487883259444e-09	-0.16524080868007068	0.0705650849496854	FALSE	FALSE	-0.16524080868007068
11548	NKG7	0.01991440279820288	0.3746092119419308	-0.16479515191795013	1.1507458556545236	FALSE	FALSE	-0.16479515191795013
6697	BIRC3	3.311896678897277e-08	1.3476705580288374e-05	-0.16384326556662937	0.07921430779000123	FALSE	FALSE	-0.16384326556662937
11812	XBP1	6.569698013293e-07	0.00014704056757507006	-0.15995291588941368	0.19161180349809875	FALSE	FALSE	-0.15995291588941368
10427	MBP	5.894975651587692e-06	0.0009795484541054882	-0.1587830684004135	0.2513151067853625	FALSE	FALSE	-0.1587830684004135
6908	VIM	0.014338284734326205	0.3264666880492197	-0.15707884931735122	0.4943122195252955	FALSE	FALSE	-0.15707884931735122
11068	ADGRE5	3.503222491858439e-05	0.004131165706259301	-0.15591042068522065	0.22271847745271328	FALSE	FALSE	-0.15591042068522065
3828	TNF	0.00034652918605792985	0.027539025967371858	-0.1499368075368989	0.07719768109461649	FALSE	FALSE	-0.1499368075368989
10099	DDX5	0.0011512702052175543	0.06645252810853115	-0.1498028223029611	0.5915111301700926	FALSE	FALSE	-0.1498028223029611
947	XCL2	0.003713309715919158	0.14732437390543118	-0.14909730647345915	0.12338386956459838	FALSE	FALSE	-0.14909730647345915
5081	1	0.00013985352817941603	0.012781447029530463	-0.14363118188108648	0.32413911436750587	FALSE	FALSE	-0.14363118188108648
10205	SOCS3	4.869667822094745e-10	2.810823526574372e-07	-0.1426342710092156	0.058698817461606906	FALSE	FALSE	-0.1426342710092156
3844	CLIC1	0.0006324792993721475	0.043352502976339635	-0.14175562508210213	0.4288984013548314	FALSE	FALSE	-0.14175562508210213
10287	MYL12A	0.0030652285810663007	0.13131391347091453	-0.1363281535905109	0.46855475130628366	FALSE	FALSE	-0.1363281535905109
8349	HIF1A	3.353668182222867e-07	8.359017944190496e-05	-0.1342033079391009	0.11116652475680158	FALSE	FALSE	-0.1342033079391009
4018	RCAN2	1.214116927202156e-07	3.698672316840568e-05	-0.13410435879581856	0.09177235838616155	FALSE	FALSE	-0.13410435879581856
2200	CXCR6	3.032590861315973e-05	0.003779366360915031	-0.13332966831946486	0.12731068595592443	FALSE	FALSE	-0.13332966831946486
8753	PPIB	0.0009599564961416938	0.05881476476640199	-0.13125518133801062	0.4348329986379446	FALSE	FALSE	-0.13125518133801062
1982	NCL	0.0007332651206679991	0.04844408782148161	-0.12953372099419935	0.31832748863215005	FALSE	FALSE	-0.12953372099419935
7378	CLEC2B	0.004357053388865687	0.1694461153038652	-0.1292684807509062	0.4561323905414571	FALSE	FALSE	-0.1292684807509062
403	PRDX1	5.309509107375014e-06	0.0008958367135474121	-0.12854109087799762	0.14872142979926098	FALSE	FALSE	-0.12854109087799762
1873	CFLAR	7.827979845060965e-05	0.008176138567693676	-0.12711076491535003	0.2104454566139341	FALSE	FALSE	-0.12711076491535003
6995	ARID5B	2.3158372327132532e-05	0.003213034214557312	-0.12605502791519732	0.1289327350633392	FALSE	FALSE	-0.12605502791519732
4008	HSP90AB1	0.010653186508395324	0.27950597233868785	-0.1259385956605632	0.2714140113911342	FALSE	FALSE	-0.1259385956605632
550	GBP5	0.0006597241891538412	0.0449391005121129	-0.1251741972709721	0.2157993134660799	FALSE	FALSE	-0.1251741972709721
11876	RAC2	0.002463913998648143	0.11669982267501784	-0.12507494178359288	0.36971069139535306	FALSE	FALSE	-0.12507494178359288
11805	TPST2	5.38174210369066e-07	0.00012557779925782017	-0.1246304579968958	0.10332941063399849	FALSE	FALSE	-0.1246304579968958
1034	PTPRC	0.0138714064584053	0.3223044801468875	-0.12408943819848628	0.8863963784415865	FALSE	FALSE	-0.12408943819848628
8302	GNG2	0.00018090026057707633	0.016396141799576828	-0.1220952563660693	0.20020633797502257	FALSE	FALSE	-0.1220952563660693
4398	HNRNPA2B1	0.0047779963129123484	0.17709752050825034	-0.12202577537512072	0.490793579344541	FALSE	FALSE	-0.12202577537512072
4830	GIMAP7	0.014719193918358641	0.3276454558114564	-0.12119896878109777	0.53276437121988	FALSE	FALSE	-0.12119896878109777
4117	PRDM1	9.428611515195057e-08	3.133441893549824e-05	-0.11984686805230356	0.07158794692753116	FALSE	FALSE	-0.11984686805230356
2613	TNFSF10	1.05145929294938e-07	3.391574725228191e-05	-0.1192723922538434	0.0813573683647673	FALSE	FALSE	-0.1192723922538434
3570	LCP2	0.0002478282932848018	0.021401046397278908	-0.11897273935700414	0.20188305693897393	FALSE	FALSE	-0.11897273935700414
9852	PSMB3	9.462234187124914e-05	0.009608548363907309	-0.1182672665231649	0.21925140819588645	FALSE	FALSE	-0.1182672665231649
2043	BHLHE40	5.522760953696818e-07	0.00012618358203998544	-0.11723384964641949	0.08752369867444364	FALSE	FALSE	-0.11723384964641949
3650	SERPINB1	6.295635394328049e-05	0.00690442333695957	-0.11654952530417853	0.14483745489778416	FALSE	FALSE	-0.11654952530417853
2944	GPRIN3	8.3841208713436e-09	3.997767547653272e-06	-0.11602312671832127	0.06599042459284185	FALSE	FALSE	-0.11602312671832127
4483	UPP1	9.03428855195417e-06	0.0014160625557181508	-0.11500377748497063	0.10677321587022537	FALSE	FALSE	-0.11500377748497063
8381	ZFP36L1	0.005879428730909915	0.19598691456501227	-0.11321402927985114	0.24715743071394541	FALSE	FALSE	-0.11321402927985114
745	MCL1	0.0004760805976149236	0.03486378571601851	-0.1125661921318823	0.1855334129408409	FALSE	FALSE	-0.1125661921318823
8061	PHF11	9.038422440072085e-06	0.0014160625557181508	-0.11218493884166648	0.11594551408795711	FALSE	FALSE	-0.11218493884166648
3408	IRF1	0.011037900960596713	0.28283331737117795	-0.1118773801173454	0.31097901111743487	FALSE	FALSE	-0.1118773801173454
2963	UBE2D3	0.0034726440263572215	0.1426385282286878	-0.11147554265360445	0.2983200893701751	FALSE	FALSE	-0.11147554265360445
489	PDE4B	6.911015286817555e-05	0.007287798524089242	-0.11057475127296344	0.12285164037281698	FALSE	FALSE	-0.11057475127296344
2833	RHOH	0.0024090058833379567	0.11638576001131001	-0.10903691465569525	0.20949915312027018	FALSE	FALSE	-0.10903691465569525
876	IFI16	0.002927501504984768	0.1294148844772244	-0.1087595281376849	0.2476443377593176	FALSE	FALSE	-0.1087595281376849
5597	MYC	3.317872259212055e-08	1.3476705580288374e-05	-0.10428998388802599	0.043178977974044165	FALSE	FALSE	-0.10428998388802599
3039	INPP4B	1.8012789871662107e-08	7.901850660900733e-06	-0.10326399182478578	0.05790665212896515	FALSE	FALSE	-0.10326399182478578
2106	SATB1	3.335863890654334e-05	0.004022338584243492	-0.10319069765600011	0.09140724629733732	FALSE	FALSE	-0.10319069765600011
8305	PTGER2	8.932972194397575e-08	3.061497064248694e-05	-0.10235987096751324	0.05275166997574066	FALSE	FALSE	-0.10235987096751324
11051	IER2	0.0009839067804890366	0.05961605337913406	-0.10188048007714884	0.17338075863370478	FALSE	FALSE	-0.10188048007714884
896	SLAMF7	0.0001249168716509096	0.011912724620830657	-0.10149243347222395	0.10725916382637832	FALSE	FALSE	-0.10149243347222395
12042	SOD1	0.0018464261852282385	0.09508251450901645	-0.10091370110315492	0.30273351065122367	FALSE	FALSE	-0.10091370110315492
7931	RAN	0.006781058937725639	0.21466699494482913	-0.10006915879826174	0.27987878272930783	FALSE	FALSE	-0.10006915879826174
11085	TPM4	1.1736584758605833e-06	0.0002219226293924658	-0.09829698238304836	0.04300412080184521	FALSE	FALSE	-0.09829698238304836
5538	RNF19A	0.0024590523108179003	0.11669982267501784	-0.09650389395238164	0.16192865241420726	FALSE	FALSE	-0.09650389395238164
2556	PLSCR1	2.460467177992521e-06	0.00043522489582328996	-0.09561465228163765	0.06528591471495199	FALSE	FALSE	-0.09561465228163765
7761	HSP90B1	0.0053708228756325456	0.18592790173400148	-0.0950914004408454	0.2630839638534139	FALSE	FALSE	-0.0950914004408454
167	LUZP1	9.991501210175265e-07	0.0001992305341308948	-0.09499359336985394	0.061815666029728496	FALSE	FALSE	-0.09499359336985394
8257	BAZ1A	0.00043587583616065803	0.03319618260537456	-0.09478809828713315	0.12656149709892403	FALSE	FALSE	-0.09478809828713315
10560	EIF2S2	0.00047684579715535485	0.03486378571601851	-0.09390327979519104	0.13334280932373035	FALSE	FALSE	-0.09390327979519104
1266	ID2	0.005312048975865757	0.18536551652711758	-0.09372714806287617	0.15746526012980872	FALSE	FALSE	-0.09372714806287617
6958	HNRNPF	0.00995261840709136	0.271870433400775	-0.09349608937144198	0.33334445147240743	FALSE	FALSE	-0.09349608937144198
7913	RILPL2	0.0007425554345442569	0.04853506114575008	-0.09311922163882318	0.10252041375783624	FALSE	FALSE	-0.09311922163882318
10521	XRN2	0.0001314165088761397	0.012292844349494047	-0.09301974042421472	0.10753760547911534	FALSE	FALSE	-0.09301974042421472
3881	TAP1	0.0008901146590895958	0.05610280153008964	-0.09086232555829757	0.170004120900657	FALSE	FALSE	-0.09086232555829757
3812	FLOT1	9.106144949056349e-05	0.009333373051990746	-0.09062458641576894	0.09119630209043052	FALSE	FALSE	-0.09062458641576894
4276	TAGAP	0.0009804937394526573	0.05961605337913406	-0.09037098187369821	0.10161477435237723	FALSE	FALSE	-0.09037098187369821
9869	IKZF3	0.004646793193208874	0.17694923940945043	-0.09036040494067014	0.15547051669551376	FALSE	FALSE	-0.09036040494067014
963	PRRC2C	0.010637934187084332	0.27950597233868785	-0.08992443966964861	0.24816759419245799	FALSE	FALSE	-0.08992443966964861
9194	MVP	0.00011459119302315158	0.011220728695400924	-0.08851481611859863	0.10613365302401813	FALSE	FALSE	-0.08851481611859863
1798	ATP5MC3	0.005798397349256012	0.19497595306169488	-0.08776145686540977	0.24102226095121415	FALSE	FALSE	-0.08776145686540977
80	ENO1	0.02592825484241044	0.4115125482731047	-0.0874671515541208	0.3238135567291187	FALSE	FALSE	-0.0874671515541208
10628	YWHAB	0.04218248892843797	0.5083685231628343	-0.08682114172181737	0.45910649221451555	FALSE	FALSE	-0.08682114172181737
11119	JAK3	0.000312146508979839	0.025171402676337454	-0.08604728966088665	0.08589875289936208	FALSE	FALSE	-0.08604728966088665
9489	CYBA	0.06245024923157925	0.5799253880802113	-0.08594394421109161	0.6169701236519005	FALSE	FALSE	-0.08594394421109161
11368	RABAC1	0.012391590135904547	0.30132720403650815	-0.08588484667268888	0.25309878054375207	FALSE	FALSE	-0.08588484667268888
7037	ANAPC16	0.010001953854297727	0.271870433400775	-0.08567425391670737	0.2328246112485401	FALSE	FALSE	-0.08567425391670737
8259	FAM177A1	0.0003586726657957762	0.028299015293397678	-0.08541151817076739	0.11275915363854397	FALSE	FALSE	-0.08541151817076739
4395	CYCS	0.0007096930410537074	0.04745855842217079	-0.08532418323087612	0.13053523236122289	FALSE	FALSE	-0.08532418323087612
4484	IKZF1	0.008909152509200671	0.25577663761362246	-0.08487808173236935	0.19768384172291054	FALSE	FALSE	-0.08487808173236935
8886	AKAP13	0.012714318721527373	0.30617245343224064	-0.08381249872545475	0.21310416470622756	FALSE	FALSE	-0.08381249872545475
3937	CDKN1A	1.2058849376360967e-05	0.0018116356316513799	-0.08344787854249304	0.0299901661804694	FALSE	FALSE	-0.08344787854249304
6161	IFITM3	0.005732207892905346	0.1936855687579121	-0.08283489559337216	0.14155183958469844	FALSE	FALSE	-0.08283489559337216
9669	RPL26	0.05979836967452956	0.5716553866624184	-0.08244435524000976	1.2526189636011593	FALSE	FALSE	-0.08244435524000976
11302	ACTN4	0.0060513208367378064	0.19983070615901813	-0.08223256935438789	0.14418143414653065	FALSE	FALSE	-0.08223256935438789
6088	SURF4	0.0003390769631259198	0.027143482150379285	-0.08184530742030756	0.098818446585878	FALSE	FALSE	-0.08184530742030756
9496	APRT	0.007993436304168428	0.24239023497563086	-0.08169360797333088	0.20288426433104634	FALSE	FALSE	-0.08169360797333088
9623	EIF5A	0.009844725474410416	0.26991776069464757	-0.081692834051402	0.1986108973540895	FALSE	FALSE	-0.081692834051402
9259	ZNF267	1.974507754110293e-06	0.000360907108988793	-0.08072209141475147	0.0534782728200646	FALSE	FALSE	-0.08072209141475147
6171	IRF7	0.0007434932317394013	0.04853506114575008	-0.08032795823632338	0.0977993627470699	FALSE	FALSE	-0.08032795823632338
8717	RAB27A	0.006130431247553901	0.20040887073899785	-0.08029384117795849	0.16282147625104976	FALSE	FALSE	-0.08029384117795849
3457	PAIP2	0.005324166837425188	0.18536551652711758	-0.08026410967719057	0.204405909231126	FALSE	FALSE	-0.08026410967719057
884	TAGLN2	0.04621729553009464	0.5252318927521928	-0.0796297516694831	0.26217200769915605	FALSE	FALSE	-0.0796297516694831
3880	PSMB9	0.07227997752993873	0.6044292487462403	-0.07923490100093344	0.48269715123489254	FALSE	FALSE	-0.07923490100093344
2357	ARL6IP5	0.03466370122690552	0.46875069217690857	-0.07921391911752819	0.3302328707090493	FALSE	FALSE	-0.07921391911752819
1840	STAT1	0.0029833702561993694	0.1294148844772244	-0.07893578017542031	0.11854555470044496	FALSE	FALSE	-0.07893578017542031
10061	VMP1	2.3880863980462618e-05	0.0032333510527621425	-0.07872521966618584	0.0640597832211054	FALSE	FALSE	-0.07872521966618584
1677	DDX18	0.003517350011473186	0.14340066013318375	-0.07844989693998584	0.13354006057472828	FALSE	FALSE	-0.07844989693998584
6447	SLC3A2	0.01746569973538145	0.3534065110662885	-0.07723044320512741	0.19138978397259948	FALSE	FALSE	-0.07723044320512741
631	KCNA3	2.6430631007681622e-05	0.0034348820622701224	-0.07676358555044464	0.06037907902904547	FALSE	FALSE	-0.07676358555044464
7380	KLRD1	0.14111493676162784	0.707942315591494	-0.07614385681697619	0.4082528528619985	FALSE	FALSE	-0.07614385681697619
5989	HSPA5	0.030705624060239644	0.44543462839768283	-0.07594732364270272	0.22038930858093533	FALSE	FALSE	-0.07594732364270272
11249	NFKBID	0.0008210913656666889	0.052660286592202205	-0.07567117862445329	0.03291121802084107	FALSE	FALSE	-0.07567117862445329
3424	SKP1	0.047401588049260576	0.5261017093401161	-0.07556019069561054	0.35610614033018956	FALSE	FALSE	-0.07556019069561054
5101	RPL36A	0.06327509095613133	0.5822500165677036	-0.07542118571805068	0.44289116374130455	FALSE	FALSE	-0.07542118571805068
8665	PDIA3	0.019876565090357977	0.3745468889105772	-0.07538233913678703	0.2434927858208698	FALSE	FALSE	-0.07538233913678703
4692	NAMPT	6.410699253625534e-06	0.0010493453539479288	-0.07489306193122694	0.04054785228227494	FALSE	FALSE	-0.07489306193122694
4835	GIMAP5	1.4814279704050495e-05	0.002137739546241076	-0.0747729642963463	0.050715298676873494	FALSE	FALSE	-0.0747729642963463
1676	ACTR3	0.02721725363345261	0.4198194382532697	-0.07448347181205256	0.2117583562360435	FALSE	FALSE	-0.07448347181205256
1757	TANK	0.002103835930709495	0.10487622114586832	-0.0743348788017071	0.09567753970623016	FALSE	FALSE	-0.0743348788017071
574	DNTTIP2	0.00041346095514431487	0.03173813457853053	-0.07388611157211196	0.09012058483121174	FALSE	FALSE	-0.07388611157211196
5442	SDCBP	0.006937956640838366	0.21864531747147806	-0.07346693610738089	0.11783288225857287	FALSE	FALSE	-0.07346693610738089
11454	SLC1A5	1.7227544238343187e-05	0.0024536945150897367	-0.07267077064111518	0.038699084361048186	FALSE	FALSE	-0.07267077064111518
3487	TAF7	0.006232617658663204	0.20222815935668448	-0.07210847739496261	0.12911530470098953	FALSE	FALSE	-0.07210847739496261
969	FASLG	2.850046693785911e-05	0.0035926967920402396	-0.0719105361127352	0.04211768489636359	FALSE	FALSE	-0.0719105361127352
7598	PA2G4	0.014723466606273054	0.3276454558114564	-0.07080704168022102	0.18956971514583287	FALSE	FALSE	-0.07080704168022102
2748	TNIP2	1.9923844309776128e-05	0.002801343596734805	-0.0696233657111999	0.0545997728843018	FALSE	FALSE	-0.0696233657111999
1801	HNRNPA3	0.0355861740583156	0.4742084701063757	-0.06879766088103403	0.244259558495928	FALSE	FALSE	-0.06879766088103403
8517	HSP90AA1	0.2036201347769571	0.724833304935181	-0.0685338824902732	0.5303116372374237	FALSE	FALSE	-0.0685338824902732
1060	BTG2	0.0004105559517495125	0.03173813457853053	-0.06850740253649817	0.052151562971739826	FALSE	FALSE	-0.06850740253649817
10503	SNRPB2	0.0025910563165612356	0.11989921782163321	-0.06822243265847634	0.108997381592546	FALSE	FALSE	-0.06822243265847634
11944	XRCC6	0.03189718113114699	0.4552394935464203	-0.06786091437744703	0.2140049129887357	FALSE	FALSE	-0.06786091437744703
6383	SELENOH	0.0054583403661154235	0.18765397741438197	-0.06765290136122847	0.11933662705734127	FALSE	FALSE	-0.06765290136122847
11414	BCL3	3.6417285036722285e-07	8.682355760820289e-05	-0.0672544773500228	0.028392133998933956	FALSE	FALSE	-0.0672544773500228
9281	CYLD	0.011983431456164085	0.29733550402658715	-0.06714519782696578	0.11802602972570665	FALSE	FALSE	-0.06714519782696578
10780	MIDN	0.0008798771677015119	0.055778109238049024	-0.06690451885599895	0.06672432578977991	FALSE	FALSE	-0.06690451885599895
822	KRTCAP2	0.035727311336167904	0.47493505869545866	-0.06634933736118245	0.26296620555425604	FALSE	FALSE	-0.06634933736118245
7603	MYL6	0.16751304421105412	0.7126127059203377	-0.06615673829004746	0.7775055733534808	FALSE	FALSE	-0.06615673829004746
3914	RPS10	0.0096368536002122	0.2655461644058472	-0.06603153492021933	0.14569986770387555	FALSE	FALSE	-0.06603153492021933
12144	MT-ND3	0.25329818575302776	0.724833304935181	-0.06602396768358137	1.1270917285986937	FALSE	FALSE	-0.06602396768358137
11873	IL2RB	0.0019247114942797202	0.09727332238601702	-0.06558644381978639	0.07470737760021387	FALSE	FALSE	-0.06558644381978639
4832	GIMAP6	0.0033516166646297475	0.14137376908074786	-0.06529692177597453	0.08676294365622958	FALSE	FALSE	-0.06529692177597453
11417	RELB	1.1135954073261237e-05	0.0017201127932599436	-0.06517481006301856	0.03470397694545284	FALSE	FALSE	-0.06517481006301856
11898	DDX17	0.03635141975787782	0.4752267454163697	-0.06497444355669109	0.18407699921743464	FALSE	FALSE	-0.06497444355669109
895	CD48	0.0640208853246368	0.5822500165677036	-0.06449895452271813	0.22880378617940705	FALSE	FALSE	-0.06449895452271813
7182	NFKB2	0.00010394579788385004	0.010458473076992507	-0.06444962774866754	0.046091228092465894	FALSE	FALSE	-0.06444962774866754
2400	CBLB	0.021082799412195843	0.3802879295288681	-0.06438574694278769	0.1334860614740132	FALSE	FALSE	-0.06438574694278769
9586	PFN1	0.2170137726379736	0.724833304935181	-0.06377615443680447	0.9867563381221125	FALSE	FALSE	-0.06377615443680447
6531	BANF1	0.0010367119422725567	0.061457404707584484	-0.06360598835269139	0.07764766961743272	FALSE	FALSE	-0.06360598835269139
3213	GZMA	0.32519928715052093	0.7329347682243657	-0.06354599865428731	0.4254185914830432	FALSE	FALSE	-0.06354599865428731
5627	GSDMD	0.0030052448370471215	0.1294148844772244	-0.06350620616844393	0.07686083784194592	FALSE	FALSE	-0.06350620616844393
6804	CRTAM	0.0031417562551618703	0.1335489955440319	-0.06343978593123493	0.031079515209167054	FALSE	FALSE	-0.06343978593123493
9923	IFI35	0.0022725969380221075	0.1112659402646806	-0.0632369135839398	0.0772598119747769	FALSE	FALSE	-0.0632369135839398
3847	2	0.005217292559475997	0.18280526357755034	-0.06288518756509401	0.11302089123208015	FALSE	FALSE	-0.06288518756509401
6185	POLR2L	0.03855482209925966	0.4864494528467717	-0.06284921094431664	0.1774099694737971	FALSE	FALSE	-0.06284921094431664
5486	FABP5	0.006076650814668171	0.19983070615901813	-0.06275588348393438	0.05899981202690002	FALSE	FALSE	-0.06275588348393438
10903	TNFSF14	0.0001886142731619471	0.016955186342353063	-0.06267210643513282	0.043397346979689076	FALSE	FALSE	-0.06267210643513282
4229	STX11	4.075191998838609e-05	0.004754535175666279	-0.06257698121860325	0.03137537499614915	FALSE	FALSE	-0.06257698121860325
1872	NDUFB3	0.005967065818416606	0.19830548736537854	-0.06255823779688813	0.10904283784940594	FALSE	FALSE	-0.06255823779688813
8799	PKM	0.10217770673736952	0.6520999430500733	-0.06198577204565991	0.1821326760809278	FALSE	FALSE	-0.06198577204565991
2159	CSRNP1	2.7032249370003676e-05	0.003447240451637562	-0.061974804120824026	0.035176066618127735	FALSE	FALSE	-0.061974804120824026
3592	HIGD2A	0.07666235822076244	0.6168423203280277	-0.06165264165093865	0.2695851276318232	FALSE	FALSE	-0.06165264165093865
10907	VAV1	0.0005927569819081245	0.041144087472065834	-0.06162887579837255	0.05053070124462654	FALSE	FALSE	-0.06162887579837255
1490	SNRPG	0.047267420637746735	0.5256717082851486	-0.061615923354979445	0.2068760097026825	FALSE	FALSE	-0.061615923354979445
2981	OSTC	0.01006110205498163	0.271870433400775	-0.06134753367939235	0.1126410435335558	FALSE	FALSE	-0.06134753367939235
1630	RNF149	0.04032283202678849	0.4996917482781479	-0.061015101964190216	0.16492016198205167	FALSE	FALSE	-0.061015101964190216
5588	NDUFB9	0.022830350620168402	0.3969467421888414	-0.0608658210232413	0.15682044128576914	FALSE	FALSE	-0.0608658210232413
10539	BCL2L1	0.00013338638438860142	0.012292844349494047	-0.060847171654538366	0.04178910936569907	FALSE	FALSE	-0.060847171654538366
10818	GADD45B	0.04188453841735841	0.5064473349759313	-0.060729664508336355	0.11683580318028158	FALSE	FALSE	-0.060729664508336355
278	YARS1	0.015273135893534925	0.332741162475891	-0.06066923410438943	0.1058104170354012	FALSE	FALSE	-0.06066923410438943
76	PARK7	0.0641340403039834	0.5822500165677036	-0.0601853716651026	0.21929099602126034	FALSE	FALSE	-0.0601853716651026
5738	DNAJA1	0.01407920526411615	0.3243837061587433	-0.06016785093254595	0.11421058449100274	FALSE	FALSE	-0.06016785093254595
821	DPM3	0.0021015748075433353	0.10487622114586832	-0.060148379271793576	0.07573350379497953	FALSE	FALSE	-0.060148379271793576
9832	CCL3L3	0.006171479705441555	0.20083862887114992	-0.05989707348611187	0.021828121623047245	FALSE	FALSE	-0.05989707348611187
4487	SEC61G	0.08425503782766414	0.6267670821158404	-0.058850549818262266	0.24770923589910965	FALSE	FALSE	-0.058850549818262266
546	GBP1	0.0013007178598312792	0.07429673317067521	-0.058706229501899174	0.0572749187487885	FALSE	FALSE	-0.058706229501899174
12008	TYMP	0.004607581516270567	0.1765099650499446	-0.05859137196341201	0.06372569208262396	FALSE	FALSE	-0.05859137196341201
3645	IRF4	0.0008724116972286237	0.05562639002038556	-0.058233016550821234	0.02391917378097121	FALSE	FALSE	-0.058233016550821234
857	CCT3	0.00712702258862896	0.22268392230625017	-0.05814623786731635	0.0904594875994276	FALSE	FALSE	-0.05814623786731635
2108	RAB5A	0.00024282931844333574	0.021304873082944504	-0.05744523389517062	0.03998310044102493	FALSE	FALSE	-0.05744523389517062
2710	IQCG	3.363810417754778e-05	0.004022338584243492	-0.057186512869236726	0.03560588268125481	FALSE	FALSE	-0.057186512869236726
7562	PRR13	0.08630474068887355	0.6267670821158404	-0.056683116962932364	0.29625682321076835	FALSE	FALSE	-0.056683116962932364
1742	ARL6IP6	0.0013316846511150172	0.07515282040328151	-0.0562618024639812	0.05839523599773157	FALSE	FALSE	-0.0562618024639812
1392	SRSF7	0.14289705247825457	0.707942315591494	-0.05624881777384105	0.3158015944267231	FALSE	FALSE	-0.05624881777384105
1547	MAT2A	0.00011149486728976224	0.011015893779881283	-0.05621442661812633	0.0417731496418923	FALSE	FALSE	-0.05621442661812633
3799	HLA-E	0.19328229032569766	0.724833304935181	-0.055968142087632955	1.0427545546833934	FALSE	FALSE	-0.055968142087632955
11259	TBCB	0.036481541351001415	0.4755713481014036	-0.05587689454243455	0.14007358312036822	FALSE	FALSE	-0.05587689454243455
6215	RHOG	0.06348447001020739	0.5822500165677036	-0.05557107714245344	0.201724611589166	FALSE	FALSE	-0.05557107714245344
3400	CDC42SE2	0.11013918032483573	0.6687958234489179	-0.05556445581039522	0.24126945745423845	FALSE	FALSE	-0.05556445581039522
1237	HNRNPU	0.07742883687773046	0.6181499695436801	-0.05503883383369577	0.1847787322730966	FALSE	FALSE	-0.05503883383369577
3391	LMNB1	0.0027121758513038944	0.12418765958825198	-0.05487012960211503	0.04593914667846727	FALSE	FALSE	-0.05487012960211503
2398	NFKBIZ	0.00010627995384930861	0.01059611139877607	-0.05474744147855577	0.03572407562306018	FALSE	FALSE	-0.05474744147855577
7001	JMJD1C	0.008854608834118403	0.2555486712730961	-0.05451054075145009	0.07637636698375308	FALSE	FALSE	-0.05451054075145009
8773	DENND4A	0.0005036383480396677	0.03610066511732703	-0.05435576711458925	0.038532649222863175	FALSE	FALSE	-0.05435576711458925
1621	EIF5B	0.008564801219632828	0.2518235254040569	-0.05433361359937498	0.07045030888027506	FALSE	FALSE	-0.05433361359937498
8480	NDUFB1	0.02460966800478239	0.40658210505150916	-0.054257118940945905	0.10156230280389551	FALSE	FALSE	-0.054257118940945905
3705	DEK	0.05187352867383123	0.543946343082388	-0.054254291976122346	0.1645702754702073	FALSE	FALSE	-0.054254291976122346
4975	RBM3	0.09491916397308449	0.644129071931051	-0.05392328986670552	0.2216339241204366	FALSE	FALSE	-0.05392328986670552
3013	IL21	0.0675016778500594	0.5903157396074151	-0.053358176373801684	0.018290430551669637	FALSE	FALSE	-0.053358176373801684
1625	PDCL3	0.0010298237512739582	0.06138085369685598	-0.05321535015671796	0.05231828534660118	FALSE	FALSE	-0.05321535015671796
1155	H3-3A	0.2484731570227677	0.724833304935181	-0.053021649321725886	0.6977038466539539	FALSE	FALSE	-0.053021649321725886
6833	FLI1	0.0051970830024310475	0.18280526357755034	-0.05293469596834122	0.06714842520409921	FALSE	FALSE	-0.05293469596834122
5541	YWHAZ	0.16260937128585595	0.7090974188658039	-0.052537174194245355	0.4141927019494479	FALSE	FALSE	-0.052537174194245355
6156	PSMD13	0.013654462511373982	0.3195078682859778	-0.052311554454144704	0.09546789608366502	FALSE	FALSE	-0.052311554454144704
2849	OCIAD1	0.04464459445250696	0.5242748082412889	-0.05201684068405992	0.14732184957285396	FALSE	FALSE	-0.05201684068405992
10481	PRNP	0.020474939550283476	0.3774098006611502	-0.051830760830284206	0.06297944696833853	FALSE	FALSE	-0.051830760830284206
1011	NIBAN1	0.028294862517235935	0.42925665047971595	-0.05177970885526715	0.10047034909083544	FALSE	FALSE	-0.05177970885526715
1086	RASSF5	0.04472736576382378	0.5242748082412889	-0.05171596778529112	0.11088882677786337	FALSE	FALSE	-0.05171596778529112
8320	MAPK1IP1L	0.004790667250203818	0.17709752050825034	-0.05161985098129017	0.06358927677645058	FALSE	FALSE	-0.05161985098129017
6735	SDHD	0.008062539588415456	0.24291722985206676	-0.051475482294806515	0.07479398807541268	FALSE	FALSE	-0.051475482294806515
998	GLUL	0.005831322385724074	0.19497595306169488	-0.05147419242492505	0.050439877832522156	FALSE	FALSE	-0.05147419242492505
7180	NOLC1	0.0015563346223800975	0.08534160901821264	-0.05145386085091836	0.03840529463696675	FALSE	FALSE	-0.05145386085091836
10777	SBNO2	3.193541665455897e-05	0.003935232746635374	-0.051184979412438956	0.025110955960804322	FALSE	FALSE	-0.051184979412438956
529	MCOLN2	0.004812169336323388	0.17709752050825034	-0.051107256690393565	0.05405865493612211	FALSE	FALSE	-0.051107256690393565
655	RSBN1	0.019669949651134118	0.3725739858790809	-0.0510916815115748	0.08996540503423722	FALSE	FALSE	-0.0510916815115748
670	ATP1A1	0.025525511508055383	0.4100824739087143	-0.051080169422882675	0.09271380763317719	FALSE	FALSE	-0.051080169422882675
6999	EGR2	0.0011195268873170272	0.06565695921500447	-0.050761711298063145	0.01740039893186809	FALSE	FALSE	-0.050761711298063145
10601	RPN2	0.03806333571286629	0.4839456651862232	-0.05060359474842615	0.11841702009322214	FALSE	FALSE	-0.05060359474842615
2359	FRMD4B	0.00029957759542130924	0.02481009870263559	-0.050143459196886085	0.026361876185169147	FALSE	FALSE	-0.050143459196886085
7357	LPCAT3	8.664761640402962e-05	0.008964758576443329	-0.050048817681562066	0.029815350590487483	FALSE	FALSE	-0.050048817681562066
9476	COX4I1	0.23988323811326545	0.724833304935181	-0.049957692405279516	0.7277378049053129	FALSE	FALSE	-0.049957692405279516
6581	NDUFS8	0.0406135926682707	0.499898171484764	-0.04988019272323446	0.11181115473065871	FALSE	FALSE	-0.04988019272323446
11423	TRAPPC6A	0.0025655139580799554	0.11989921782163321	-0.04979160016020876	0.04913203560752295	FALSE	FALSE	-0.04979160016020876
12028	C21orf91	0.0017041882813177874	0.08942503770914915	-0.049779744106214906	0.04281481890811946	FALSE	FALSE	-0.049779744106214906
2537	COPB2	0.004758545703979332	0.17709752050825034	-0.049751866793401614	0.06215449899964319	FALSE	FALSE	-0.049751866793401614
6461	STIP1	0.0006287063328607957	0.043352502976339635	-0.04972151185552433	0.044341296497019914	FALSE	FALSE	-0.04972151185552433
1460	UGP2	0.022399375945012543	0.3930463295823241	-0.049555446482742765	0.0917788985811296	FALSE	FALSE	-0.049555446482742765
3821	HLA-B	0.16320833785071195	0.709098021039815	-0.049432629372195364	2.5053087896336623	FALSE	FALSE	-0.049432629372195364
10585	ROMO1	0.046952995427214005	0.5256717082851486	-0.04900413459757067	0.11470257877652111	FALSE	FALSE	-0.04900413459757067
9432	ZNRF1	2.4378211825923307e-05	0.0032604371840841573	-0.048901487827294775	0.02081089058656836	FALSE	FALSE	-0.048901487827294775
1436	RTN4	0.016368526722693337	0.3393452411489184	-0.04887282584363692	0.0714246129484776	FALSE	FALSE	-0.04887282584363692
3445	FAM13B	0.01203185717069759	0.2978631548330484	-0.04876783580974301	0.06630524544075864	FALSE	FALSE	-0.04876783580974301
4405	TAX1BP1	0.11220920724606749	0.6703995790625655	-0.0485162628127356	0.21670806065934606	FALSE	FALSE	-0.0485162628127356
12023	SAMSN1	0.013805743640756532	0.32182972192411535	-0.048481479321598596	0.05945379453930047	FALSE	FALSE	-0.048481479321598596
10146	JPT1	0.025726144958288486	0.4102313180243745	-0.0484518445610718	0.08487666986597692	FALSE	FALSE	-0.0484518445610718
10845	MRPL54	0.056190191599363865	0.558186441367956	-0.04843267924441628	0.12338261330713991	FALSE	FALSE	-0.04843267924441628
5816	ANXA1	0.3537375106985763	0.7555317875535058	-0.048403958141722186	0.49813999707907275	FALSE	FALSE	-0.048403958141722186
1875	CASP8	0.04756919841538639	0.5261017093401161	-0.048324061451480736	0.11115485244517118	FALSE	FALSE	-0.048324061451480736
10193	SRSF2	0.12742214008891267	0.6887326812987211	-0.048210133694199804	0.1948925492867746	FALSE	FALSE	-0.048210133694199804
2891	G3BP2	0.056094495556032645	0.558186441367956	-0.04804702964768778	0.12010181760364544	FALSE	FALSE	-0.04804702964768778
10886	NDUFA11	0.03782073033700168	0.4817421017490098	-0.0479390460407773	0.11278978722994445	FALSE	FALSE	-0.0479390460407773
3148	CCT5	0.016249697349911715	0.33880305763586654	-0.047873434659473135	0.08167109145818513	FALSE	FALSE	-0.047873434659473135
782	S100A11	0.12793798200742168	0.6904999255292291	-0.04775824927905777	0.13767983687054264	FALSE	FALSE	-0.04775824927905777
7681	YEATS4	0.0005012041207398678	0.03610066511732703	-0.04767410945435206	0.0321406427455323	FALSE	FALSE	-0.04767410945435206
2451	HCLS1	0.1596899375320243	0.707942315591494	-0.04762143708029641	0.31395456528728777	FALSE	FALSE	-0.04762143708029641
5901	NR4A3	0.0005785826405008155	0.04067510139982335	-0.047286850207500654	0.016209265542893463	FALSE	FALSE	-0.047286850207500654
2174	SS18L2	0.03630686514835963	0.4752267454163697	-0.047163963229001335	0.10815925908381821	FALSE	FALSE	-0.047163963229001335
7348	TPI1	0.26417166416082427	0.724833304935181	-0.04699834393622045	0.34633720824952985	FALSE	FALSE	-0.04699834393622045
4355	KDELR2	0.0782877969283693	0.6217105495390487	-0.04687031360156877	0.13782240301777757	FALSE	FALSE	-0.04687031360156877
1447	REL	0.09153522713534473	0.636275149211614	-0.046760814397547555	0.11904145007739302	FALSE	FALSE	-0.046760814397547555
1065	SNRPE	0.05161100226609445	0.5437251314623034	-0.04652739094466401	0.1038389551183565	FALSE	FALSE	-0.04652739094466401
8677	TRIM69	0.0016520389530084944	0.08881329018453019	-0.0465068927624643	0.04128718416873223	FALSE	FALSE	-0.0465068927624643
9208	CORO1A	0.34192136517213756	0.7470910138033363	-0.04632176418772616	0.5039548663005151	FALSE	FALSE	-0.04632176418772616
5237	SSR4	0.1915193900050093	0.724833304935181	-0.04620524594176661	0.319878253373292	FALSE	FALSE	-0.04620524594176661
11321	SUPT5H	0.008759471921244317	0.2541405517467895	-0.046182802205829016	0.05598196248864867	FALSE	FALSE	-0.046182802205829016
9325	CKLF	0.03215699569722282	0.45682094794228334	-0.04610780702113715	0.09046285927214257	FALSE	FALSE	-0.04610780702113715
5079	COX7B	0.1136799988439763	0.6739278826282276	-0.0460809024851928	0.20462931407605364	FALSE	FALSE	-0.0460809024851928
9916	VPS25	0.01363274748541977	0.3195078682859778	-0.04598618304023011	0.06510548867651673	FALSE	FALSE	-0.04598618304023011
10415	CD226	0.0016867793370331367	0.0893667100929585	-0.04566274144937894	0.029384855275128872	FALSE	FALSE	-0.04566274144937894
4834	GIMAP1	0.013663644590692404	0.3195078682859778	-0.045616603072441614	0.05824604001445849	FALSE	FALSE	-0.045616603072441614
957	SELL	0.04182495925683525	0.5062851304301459	-0.045570922868035095	0.04553793932061866	FALSE	FALSE	-0.045570922868035095
736	ANP32E	0.03750945267179669	0.4803140737320002	-0.045306937560647444	0.07979905666386494	FALSE	FALSE	-0.045306937560647444
10095	1	0.07582584651231648	0.6143820616301737	-0.045291029165442635	0.10336045302002808	FALSE	FALSE	-0.045291029165442635
585	MFSD14A	0.0005851013696993601	0.04087138039167441	-0.04525366324731377	0.029016023802016278	FALSE	FALSE	-0.04525366324731377
8905	CIB1	0.2132718683475752	0.724833304935181	-0.045191666188906646	0.29532530667677603	FALSE	FALSE	-0.045191666188906646
2990	TIFA	0.01858195180345038	0.36350191011534233	-0.044741840191117134	0.04449798623761518	FALSE	FALSE	-0.044741840191117134
9599	C1QBP	0.02690191263707888	0.4187523311343609	-0.044702520657563624	0.07455829979821307	FALSE	FALSE	-0.044702520657563624
10527	CST7	0.488713058795494	0.8445188307644896	-0.04458220266991157	1.0715769493514724	FALSE	FALSE	-0.04458220266991157
549	GBP4	0.06191451619737513	0.5792533536538732	-0.044550934074201576	0.09148996260241081	FALSE	FALSE	-0.044550934074201576
5267	FUNDC2	0.00833764813358038	0.2484755083722175	-0.04442373140605717	0.05650721923982511	FALSE	FALSE	-0.04442373140605717
1015	IVNS1ABP	0.012596422656518287	0.3049557776468787	-0.04423149779805527	0.04742172590451814	FALSE	FALSE	-0.04423149779805527
9588	SPAG7	0.03957350109727902	0.4949091224341261	-0.044214740238511824	0.0887340108146433	FALSE	FALSE	-0.044214740238511824
3597	UIMC1	0.0010686049912478396	0.06300747816674762	-0.04415364474540727	0.029176725631915645	FALSE	FALSE	-0.04415364474540727
10267	NARF	0.05662786984102268	0.558232149030939	-0.0441261046798234	0.08863096228225635	FALSE	FALSE	-0.0441261046798234
87	PIK3CD	0.028325309545861252	0.42925665047971595	-0.04405205002525344	0.06209063370167557	FALSE	FALSE	-0.04405205002525344
2164	EIF1B	0.10689642168341233	0.6636893137172812	-0.044012983091218386	0.1498007543100034	FALSE	FALSE	-0.044012983091218386
7267	UROS	0.00022799164251408586	0.020200792940084245	-0.04401133581989059	0.026526185561765413	FALSE	FALSE	-0.04401133581989059
7903	VPS37B	0.010309228281812058	0.2742840863917756	-0.04400383038951779	0.05622699334606773	FALSE	FALSE	-0.04400383038951779
3428	UBE2B	0.1523491950788393	0.707942315591494	-0.04380075650005368	0.21919832219843005	FALSE	FALSE	-0.04380075650005368
3004	TNIP3	0.10384106367439626	0.6575678691521307	-0.043700990439179736	0.0772325043042338	FALSE	FALSE	-0.043700990439179736
9369	PSMB10	0.18355712264631993	0.7219347553513287	-0.04366420227526861	0.23772356068827416	FALSE	FALSE	-0.04366420227526861
181	SRSF10	0.06619223131560248	0.5871886738337317	-0.043502742812855474	0.11614765815151845	FALSE	FALSE	-0.043502742812855474
12089	MX1	0.019382133104445774	0.3709665859624028	-0.043260816967669896	0.058506751646761036	FALSE	FALSE	-0.043260816967669896
6938	MAP3K8	0.025416387378873577	0.40931207104861456	-0.04323613745727108	0.05971250552785852	FALSE	FALSE	-0.04323613745727108
494	SERBP1	0.1299412483812489	0.6921076131525761	-0.04320008559408397	0.1634239193275978	FALSE	FALSE	-0.04320008559408397
9153	NDUFAB1	0.062321097914951495	0.5799253880802113	-0.04318791782153542	0.11067834003864091	FALSE	FALSE	-0.04318791782153542
7742	SLC25A3	0.1822468403648164	0.721646766944917	-0.04306892732496972	0.24964264654070956	FALSE	FALSE	-0.04306892732496972
3616	NHP2	0.016021185670853512	0.33880305763586654	-0.042803810694206856	0.05460257723398222	FALSE	FALSE	-0.042803810694206856
5606	ST3GAL1	0.05176701112868007	0.543946343082388	-0.04275006074135439	0.07650871153493397	FALSE	FALSE	-0.04275006074135439
7542	NR4A1	0.0034560941305811564	0.1426385282286878	-0.0425691188692732	0.014592093756534363	FALSE	FALSE	-0.0425691188692732
1894	ICOS	0.0007280696202303063	0.04839236075797436	-0.04255830949094358	0.023048598158982445	FALSE	FALSE	-0.04255830949094358
5900	SEC61B	0.2920049156032399	0.724833304935181	-0.04251088661858262	0.35521524045311037	FALSE	FALSE	-0.04251088661858262
7419	STRAP	0.04553876993010089	0.5252318927521928	-0.04243516050762459	0.09513869525386337	FALSE	FALSE	-0.04243516050762459
9203	PPP4C	0.12185084934725783	0.6803850453021442	-0.042364744361011945	0.1848083348547826	FALSE	FALSE	-0.042364744361011945
6525	CCDC85B	0.129003167287858	0.6906825922035139	-0.042332755587951465	0.15632089288508305	FALSE	FALSE	-0.042332755587951465
3794	ZNRD1	0.06016587000817959	0.5729088503462876	-0.042217419722716594	0.10772358414416755	FALSE	FALSE	-0.042217419722716594
7444	MRPS35	0.0011463224577389678	0.06645252810853115	-0.042207138384869704	0.030916528348795703	FALSE	FALSE	-0.042207138384869704
3422	VDAC1	0.03762618144693047	0.48037989747204485	-0.04219481475304381	0.08082978954650666	FALSE	FALSE	-0.04219481475304381
345	SMAP2	0.026872866712324958	0.4187523311343609	-0.042175380713496316	0.06919925352507601	FALSE	FALSE	-0.042175380713496316
9173	SGF29	0.0024549910005808905	0.11669982267501784	-0.042125970635349216	0.033182923356325576	FALSE	FALSE	-0.042125970635349216
3692	NOL7	0.06575794452694879	0.5871886738337317	-0.04201363103035984	0.09607241166338243	FALSE	FALSE	-0.04201363103035984
8733	SLTM	0.07406157217210693	0.6088705112529961	-0.0417511317605648	0.0913858992235908	FALSE	FALSE	-0.0417511317605648
4888	MSL3	0.025677586463825796	0.4102313180243745	-0.04150032193657059	0.057592667791931354	FALSE	FALSE	-0.04150032193657059
2804	DHX15	0.004455214908441507	0.17152899897940907	-0.04144585180636764	0.03954334156027908	FALSE	FALSE	-0.04144585180636764
11739	MRPL40	0.007249748369134725	0.22459884283700715	-0.041356759418762865	0.04135676103903622	FALSE	FALSE	-0.041356759418762865
4801	TCAF2	0.005501879456662216	0.1885597250037954	-0.04133412757680089	0.03499315127404661	FALSE	FALSE	-0.04133412757680089
12031	ATP5PF	0.13380476439580682	0.7018435252399104	-0.041286284153113986	0.1794855526236237	FALSE	FALSE	-0.041286284153113986
2376	MTRNR2L12	0.7067651631006369	0.9313979264269028	-0.041271020692849915	1.777051768016294	FALSE	FALSE	-0.041271020692849915
4873	SLC25A6	0.27888191499794035	0.724833304935181	-0.04115239565941729	0.3383530165816917	FALSE	FALSE	-0.04115239565941729
5358	PTK2B	0.10671972734286057	0.6631134559598594	-0.041011391383541144	0.1057588892474852	FALSE	FALSE	-0.041011391383541144
5160	RPL39	0.37808290044015147	0.7747127328376873	-0.041007715254378956	1.7690623454708871	FALSE	FALSE	-0.041007715254378956
7033	VSIR	0.024576153867024227	0.40658210505150916	-0.04095226697284922	0.06013815952821182	FALSE	FALSE	-0.04095226697284922
6802	SORL1	0.031504281468305015	0.4516437318469296	-0.04092857636269286	0.05794451521109036	FALSE	FALSE	-0.04092857636269286
7103	PCGF5	0.016122347234555263	0.33880305763586654	-0.04088229690623725	0.05281519486767347	FALSE	FALSE	-0.04088229690623725
9346	TMEM208	0.0343370679715937	0.46769565666287327	-0.04086821582669786	0.06372450752173617	FALSE	FALSE	-0.04086821582669786
4273	SYTL3	0.23347518462456268	0.724833304935181	-0.0408120419933598	0.21107676755535146	FALSE	FALSE	-0.0408120419933598
3164	TARS1	0.01138707569225716	0.28841122197917846	-0.04071997215611196	0.04813241013045845	FALSE	FALSE	-0.04071997215611196
4881	PRKX	0.014912976365306238	0.3299815210503959	-0.040708887336818066	0.043307289415003496	FALSE	FALSE	-0.040708887336818066
9459	HSBP1	0.01720987876330364	0.34887382698179487	-0.04068123843846295	0.05976944545009097	FALSE	FALSE	-0.04068123843846295
10112	BPTF	0.11581983989105384	0.6783106876720011	-0.04048667231575872	0.11562519211098143	FALSE	FALSE	-0.04048667231575872
7161	NDUFB8	0.00044994202439567314	0.03403113228653343	-0.040460724433309794	0.024777705043228595	FALSE	FALSE	-0.040460724433309794
6517	RNASEH2C	0.032973237313981864	0.46361217131081933	-0.04041116118311427	0.07248968238143322	FALSE	FALSE	-0.04041116118311427
8958	RHOT2	0.017868168263726992	0.35890146767086795	-0.040236975004537275	0.054127227698193225	FALSE	FALSE	-0.040236975004537275
3225	PDE4D	0.1102566815521648	0.6687958234489179	-0.04018926056783853	0.1166902503477094	FALSE	FALSE	-0.04018926056783853
10784	NDUFS7	0.0789514809116471	0.623864304238109	-0.04017731852251924	0.1196771551106797	FALSE	FALSE	-0.04017731852251924
6870	PFKFB3	0.010942486969074468	0.28283331737117795	-0.040148339445848856	0.03925963926836441	FALSE	FALSE	-0.040148339445848856
4654	SRRT	0.029737865089791923	0.43727045767237704	-0.040116296928209984	0.06255874316630468	FALSE	FALSE	-0.040116296928209984
8430	TMED10	0.1171915280371953	0.6783106876720011	-0.03997694798534839	0.12279601555948699	FALSE	FALSE	-0.03997694798534839
2420	GTPBP8	0.03283530877243253	0.46285968034353153	-0.03968623818635401	0.036037514026943454	FALSE	FALSE	-0.03968623818635401
1881	SUMO1	0.1474074042717898	0.707942315591494	-0.03968293289478274	0.16964164514684937	FALSE	FALSE	-0.03968293289478274
7619	ATP5F1B	0.255914461187764	0.724833304935181	-0.03941124330208222	0.2777458005101303	FALSE	FALSE	-0.03941124330208222
2648	PSMD2	0.06034269500263376	0.5729088503462876	-0.03937669628709015	0.08296215436497673	FALSE	FALSE	-0.03937669628709015
2892	USO1	0.021229905020336417	0.38073501231116275	-0.039277413927421755	0.053926099773720315	FALSE	FALSE	-0.039277413927421755
3591	NOP16	0.0024498909333024823	0.11669982267501784	-0.03925925632161113	0.02237338533553758	FALSE	FALSE	-0.03925925632161113
3163	SUB1	0.3504612894016145	0.7528317037714207	-0.03920838976538953	0.4466742979861348	FALSE	FALSE	-0.03920838976538953
1005	ARPC5	0.20630935635898834	0.724833304935181	-0.03918315131137542	0.21474099354665788	FALSE	FALSE	-0.03918315131137542
2938	HERC5	0.009093498830295732	0.25903480953728125	-0.039181762014023916	0.032306571256959696	FALSE	FALSE	-0.039181762014023916
3041	SMARCA5	0.06219477720540054	0.5799253880802113	-0.03906065666829838	0.08449323129295652	FALSE	FALSE	-0.03906065666829838
5903	ERP44	0.0308781371159524	0.44659424330559144	-0.03904551682056462	0.06740311147451726	FALSE	FALSE	-0.03904551682056462
12088	MX2	0.005062398896679359	0.1820305859012542	-0.03903330202150998	0.02771373003303923	FALSE	FALSE	-0.03903330202150998
1802	NFE2L2	0.04838189277368782	0.5295451277934474	-0.039012388662442166	0.0615962022823877	FALSE	FALSE	-0.039012388662442166
10126	FAM104A	0.0016719074606022036	0.08931950552772062	-0.03899467713663222	0.03006126137725154	FALSE	FALSE	-0.03899467713663222
11208	PDCD5	0.07744488539737543	0.6181499695436801	-0.03888002114031404	0.08671118964344426	FALSE	FALSE	-0.03888002114031404
11638	U2AF2	0.03812611057909153	0.4839456651862232	-0.03871764264561035	0.06872009236589481	FALSE	FALSE	-0.03871764264561035
3489	DIAPH1	0.07451588000482602	0.6113358475713807	-0.038332460626713895	0.07634512135565606	FALSE	FALSE	-0.038332460626713895
10454	SNRPB	0.17143972500939744	0.7149516812235219	-0.0382131046670151	0.16826339371380258	FALSE	FALSE	-0.0382131046670151
4735	METTL2B	0.00041383726130481135	0.03173813457853053	-0.038182861249137987	0.021469623575628295	FALSE	FALSE	-0.038182861249137987
1816	ITGA4	0.25071000260230564	0.724833304935181	-0.038085923496702055	0.16534931261519917	FALSE	FALSE	-0.038085923496702055
469	JUN	0.3983266819415421	0.7893326186439994	-0.03795263694228338	0.24540970344198207	FALSE	FALSE	-0.03795263694228338
294	SFPQ	0.04810167362581749	0.5280464659392006	-0.0379352881923776	0.06295902762419539	FALSE	FALSE	-0.0379352881923776
1322	HADHB	0.04033320637154654	0.4996917482781479	-0.03788764362363076	0.059260235101880276	FALSE	FALSE	-0.03788764362363076
6703	CASP4	0.19189134616685033	0.724833304935181	-0.0378148143454482	0.14658187248342025	FALSE	FALSE	-0.0378148143454482
10018	LUC7L3	0.12677902265123842	0.6872889478082708	-0.03776096227789678	0.12431694766699941	FALSE	FALSE	-0.03776096227789678
3898	TAPBP	0.20195250614713703	0.724833304935181	-0.037656891276293424	0.18120794128524803	FALSE	FALSE	-0.037656891276293424
4583	CDK6	0.0027988129069289112	0.12631514876662292	-0.03763352850806528	0.02684434355730242	FALSE	FALSE	-0.03763352850806528
3730	H4C3	0.21737441421745493	0.724833304935181	-0.037583863143170804	0.16654317304899133	FALSE	FALSE	-0.037583863143170804
6677	TAF1D	0.16411640012625162	0.7103754009077444	-0.03754524228913642	0.13492624785323612	FALSE	FALSE	-0.03754524228913642
2250	RHOA	0.3293738745952829	0.7367414404826571	-0.037542522813469655	0.43266095457181253	FALSE	FALSE	-0.037542522813469655
12136	PRMT2	0.13444944262088607	0.7024807228314709	-0.03753858871033117	0.12233373013839044	FALSE	FALSE	-0.03753858871033117
6165	RNH1	0.08550705237398486	0.6267670821158404	-0.037448158082724364	0.08350848249806081	FALSE	FALSE	-0.037448158082724364
340	CAP1	0.25170907093602585	0.724833304935181	-0.03742230694051655	0.24090674096117903	FALSE	FALSE	-0.03742230694051655
75	TNFRSF9	0.006085844429389264	0.19983070615901813	-0.03736979311296716	0.012809838193769012	FALSE	FALSE	-0.03736979311296716
3452	HSPA9	0.05374132518076446	0.5496322919980876	-0.03713217220851099	0.0693429256153237	FALSE	FALSE	-0.03713217220851099
10243	ARHGDIA	0.2342163523964987	0.724833304935181	-0.03704459004355911	0.22069708595836096	FALSE	FALSE	-0.03704459004355911
2460	PARP9	0.05790608461448657	0.5634924844428343	-0.036954874218844955	0.06766243512065359	FALSE	FALSE	-0.036954874218844955
5407	KAT6A	0.07973688778815428	0.6267670821158404	-0.03694253983810339	0.0797324205438296	FALSE	FALSE	-0.03694253983810339
1823	ZC3H15	0.16786930667922706	0.7132982124568319	-0.0368873979006705	0.14030354742795392	FALSE	FALSE	-0.0368873979006705
5575	DERL1	0.09762905372102451	0.6461664647908725	-0.03682994494636664	0.09258595909007261	FALSE	FALSE	-0.03682994494636664
700	RBM8A	0.25522417995141883	0.724833304935181	-0.03680372834102574	0.23080049381881462	FALSE	FALSE	-0.03680372834102574
3876	HLA-DQB1	0.1395987364535048	0.707942315591494	-0.03679828401523437	0.07131789564638516	FALSE	FALSE	-0.03679828401523437
6570	CORO1B	0.08125079785705319	0.6267670821158404	-0.03678445016075559	0.07201763579387808	FALSE	FALSE	-0.03678445016075559
10196	SEC14L1	0.011442068830821186	0.2891363337963501	-0.03678077134436448	0.037084031458231595	FALSE	FALSE	-0.03678077134436448
2610	TNIK	0.05648242714694904	0.558232149030939	-0.03665622634562169	0.06055421484990524	FALSE	FALSE	-0.03665622634562169
3160	GOLPH3	0.0635518468549062	0.5822500165677036	-0.03664844950512799	0.06569269181437831	FALSE	FALSE	-0.03664844950512799
446	SCP2	0.13597502800711836	0.7040019164612022	-0.0365451094297908	0.1267472310144393	FALSE	FALSE	-0.0365451094297908
11504	PIH1D1	0.05602156364961934	0.558186441367956	-0.03650367773430638	0.07413298405625454	FALSE	FALSE	-0.03650367773430638
8333	ARID4A	0.04363154044025329	0.5193434158659831	-0.03648666220078664	0.05475669235113215	FALSE	FALSE	-0.03648666220078664
6605	LAMTOR1	0.15046290120448189	0.707942315591494	-0.03641031802717707	0.1401977233710836	FALSE	FALSE	-0.03641031802717707
2176	HIGD1A	0.05755848393527804	0.5621049806929602	-0.03628539950361444	0.07051277277696003	FALSE	FALSE	-0.03628539950361444
5561	EIF3H	0.21778459723455004	0.724833304935181	-0.03628255641541736	0.19975548872693638	FALSE	FALSE	-0.03628255641541736
2792	FAM200B	0.0044575330271844245	0.17152899897940907	-0.03621807232664503	0.027667508997491312	FALSE	FALSE	-0.03621807232664503
8597	ZNF770	0.010393023058593298	0.27531469537099684	-0.03610604309659589	0.032474877964196305	FALSE	FALSE	-0.03610604309659589
11740	UFD1	0.06173441324211201	0.5791627972850663	-0.036050659308560225	0.07110347407437413	FALSE	FALSE	-0.036050659308560225
3651	SERPINB9	0.05718890607709188	0.5603311037721463	-0.03597643804579724	0.06072255950726447	FALSE	FALSE	-0.03597643804579724
9885	CCR7	0.02450693487371695	0.40658210505150916	-0.035941493320925055	0.0290840435060647	FALSE	FALSE	-0.035941493320925055
1743	NR4A2	0.019380194181666872	0.3709665859624028	-0.03589128244855987	0.01999833726431014	FALSE	FALSE	-0.03589128244855987
7543	ATG101	0.01824978372362518	0.36350191011534233	-0.03583912064799897	0.04483354303354774	FALSE	FALSE	-0.03583912064799897
20	MRPL20	0.12814732099188816	0.6906679423023188	-0.03576865075680793	0.12000003538496508	FALSE	FALSE	-0.03576865075680793
5942	CDC26	0.10186194485968175	0.6520999430500733	-0.03570378105068561	0.09592256387644779	FALSE	FALSE	-0.03570378105068561
7240	PRDX3	0.043608370497868816	0.5193434158659831	-0.03569945461212485	0.057411819971242894	FALSE	FALSE	-0.03569945461212485
8212	PSME1	0.3813183894058795	0.7765865880435061	-0.035692075481511265	0.5160651731360806	FALSE	FALSE	-0.035692075481511265
790	ILF2	0.1520265179550217	0.707942315591494	-0.0356799722024568	0.11690472208899878	FALSE	FALSE	-0.0356799722024568
10577	EIF6	0.09417060551977714	0.6420511600617631	-0.03564293143902722	0.08863771723104956	FALSE	FALSE	-0.03564293143902722
1281	PDIA6	0.14748513247997702	0.707942315591494	-0.035560014303479985	0.11378935854780217	FALSE	FALSE	-0.035560014303479985
11160	NDUFA13	0.08613130841626741	0.6267670821158404	-0.035518007541006744	0.08384392805438223	FALSE	FALSE	-0.035518007541006744
3811	TUBB	0.2743474139081046	0.724833304935181	-0.03536833963909339	0.19695950014506533	FALSE	FALSE	-0.03536833963909339
8214	PSME2	0.27344905005770287	0.724833304935181	-0.035331922312773184	0.21323188492020623	FALSE	FALSE	-0.035331922312773184
12007	SCO2	0.013016237038208669	0.3110870802682586	-0.035236321456724826	0.035925770046118174	FALSE	FALSE	-0.035236321456724826
11250	HCST	0.4161121737921478	0.7994021711567105	-0.03514302086863175	0.3504572373921754	FALSE	FALSE	-0.03514302086863175
1979	PSMD1	0.029648481184302185	0.43727045767237704	-0.03506240131381089	0.041678691460990194	FALSE	FALSE	-0.03506240131381089
6643	CLNS1A	0.08714599546023975	0.629149994011682	-0.03500284425926288	0.07602517251841356	FALSE	FALSE	-0.03500284425926288
3795	PPP1R11	0.11839626474667829	0.6783106876720011	-0.03494301579459398	0.09486939267464023	FALSE	FALSE	-0.03494301579459398
9484	SLC7A5	0.01997891601554877	0.3746092119419308	-0.034898042331393354	0.03576773185221875	FALSE	FALSE	-0.034898042331393354
3602	PRELID1	0.17580441637123945	0.7167240334914093	-0.03486569884411547	0.12280466517464059	FALSE	FALSE	-0.03486569884411547
175	LYPLA2	0.0663870694520068	0.5871886738337317	-0.034753034084426815	0.0720684168748354	FALSE	FALSE	-0.034753034084426815
4494	CCT6A	0.14541064911000262	0.707942315591494	-0.03464684017197687	0.1081744947272246	FALSE	FALSE	-0.03464684017197687
1845	STK17B	0.16878949837162527	0.7137244069086893	-0.03456830859402664	0.12647776181499165	FALSE	FALSE	-0.03456830859402664
3218	IL6ST	0.019242834110082627	0.3709665859624028	-0.03454793671158615	0.03346443783410423	FALSE	FALSE	-0.03454793671158615
11220	UBA2	0.07018863644175215	0.5999223288516526	-0.034527591701434865	0.06882961491336588	FALSE	FALSE	-0.034527591701434865
10082	DCAF7	0.11672393570390568	0.6783106876720011	-0.03451226374767672	0.0811676481748865	FALSE	FALSE	-0.03451226374767672
789	SNAPIN	0.041535308011689955	0.5040709774162018	-0.034465269488328454	0.05437402588015046	FALSE	FALSE	-0.034465269488328454
9561	ITGAE	0.10804116289890785	0.6676015648077587	-0.03446026049362208	0.08503769906085046	FALSE	FALSE	-0.03446026049362208
147	MRTO4	0.0029585066054903793	0.1294148844772244	-0.03435376023707528	0.01960002559700299	FALSE	FALSE	-0.03435376023707528
2939	PYURF	0.1537230614958579	0.707942315591494	-0.03434901996526088	0.12489613752221801	FALSE	FALSE	-0.03434901996526088
7964	MRPL57	0.20591537509998492	0.724833304935181	-0.034296629750241794	0.1432941216832953	FALSE	FALSE	-0.034296629750241794
6474	TRMT112	0.28644071701984397	0.724833304935181	-0.03428917000276062	0.28724505186406646	FALSE	FALSE	-0.03428917000276062
5392	1	0.06492951037417323	0.5860102379228097	-0.03424650218197312	0.06665350259612493	FALSE	FALSE	-0.03424650218197312
9659	VAMP2	0.2811278893525914	0.724833304935181	-0.034235876878824505	0.1875639135638873	FALSE	FALSE	-0.034235876878824505
6971	NCOA4	0.0403979741830213	0.4996917482781479	-0.034219887866752105	0.05074812629631634	FALSE	FALSE	-0.034219887866752105
7746	UHRF1BP1L	0.016280588253314642	0.33880305763586654	-0.03421780795156823	0.03750589504186573	FALSE	FALSE	-0.03421780795156823
11525	PNKP	0.035922707882025326	0.4752267454163697	-0.03419350465321818	0.0460680527561675	FALSE	FALSE	-0.03419350465321818
11911	APOBEC3G	0.4017570163616062	0.7920311339992334	-0.034160483984252525	0.2671500866204663	FALSE	FALSE	-0.034160483984252525
845	LAMTOR2	0.11093407372905245	0.6688367161003399	-0.03414196360253773	0.08246635330097923	FALSE	FALSE	-0.03414196360253773
3500	YIPF5	0.0636475066792979	0.5822500165677036	-0.034053161435656294	0.0660643687196931	FALSE	FALSE	-0.034053161435656294
7184	FBXL15	0.0256094384245956	0.4102313180243745	-0.03404785415853982	0.04254881698190351	FALSE	FALSE	-0.03404785415853982
9715	ALKBH5	0.11151373281033648	0.66975416633678	-0.03401089132474892	0.07785117037879313	FALSE	FALSE	-0.03401089132474892
3381	TNFAIP8	0.17002970942839996	0.7147875622178295	-0.033971915756497134	0.09604425001584116	FALSE	FALSE	-0.033971915756497134
8633	RTF1	0.14220253272889657	0.707942315591494	-0.033864276114888375	0.10112985034213692	FALSE	FALSE	-0.033864276114888375
6661	TMEM126B	0.05297778561607934	0.5465732595028618	-0.03384104770810621	0.0527369160551191	FALSE	FALSE	-0.03384104770810621
8258	SRP54	0.08262689293705844	0.6267670821158404	-0.03381340149698002	0.06873619637854111	FALSE	FALSE	-0.03381340149698002
948	XCL1	0.07019226830880973	0.5999223288516526	-0.03362294683452297	0.03155679018567495	FALSE	FALSE	-0.03362294683452297
7691	TBC1D15	0.02398323695454114	0.4046525533545426	-0.03359958675352375	0.037575946616955465	FALSE	FALSE	-0.03359958675352375
12118	PTTG1IP	0.006460577433802741	0.20832162688080755	-0.03349727588686282	0.02970405906194546	FALSE	FALSE	-0.03349727588686282
1455	CCT4	0.1302033978827104	0.6921076131525761	-0.03339979397057064	0.10441978929228471	FALSE	FALSE	-0.03339979397057064
8255	SNX6	0.17769011228728293	0.7178776072890878	-0.03336814916281188	0.13397731605530439	FALSE	FALSE	-0.03336814916281188
4776	LUC7L2	0.1302553217422191	0.6921076131525761	-0.033350940148809925	0.0880019233607855	FALSE	FALSE	-0.033350940148809925
4259	IPCEF1	0.007530438525856854	0.23198404301424752	-0.033314418020561856	0.027954739742388164	FALSE	FALSE	-0.033314418020561856
5535	COX6C	0.335935389986754	0.7419021938271032	-0.03331437233767022	0.3378920391446254	FALSE	FALSE	-0.03331437233767022
10816	TIMM13	0.019623809553351263	0.37234311309965973	-0.03328563511160261	0.03565260144001473	FALSE	FALSE	-0.03328563511160261
6693	MAML2	0.016204603181260047	0.33880305763586654	-0.03325554352215946	0.029944164383281124	FALSE	FALSE	-0.03325554352215946
7026	PPA1	0.04308518650223596	0.5158463322816832	-0.03322778444741863	0.053584848138722566	FALSE	FALSE	-0.03322778444741863
8698	SLC27A2	0.0002822122749022847	0.023807861683487357	-0.03320537430184253	0.014113680665671337	FALSE	FALSE	-0.03320537430184253
11320	RPS16	0.5098389597011861	0.8539350324622003	-0.03311697925014243	1.250103564210277	FALSE	FALSE	-0.03311697925014243
2282	MANF	0.11791713622287933	0.6783106876720011	-0.03294844700121256	0.08293397970945457	FALSE	FALSE	-0.03294844700121256
2510	MRPL3	0.027033523337569757	0.4187523311343609	-0.032872032959651076	0.04331765083667359	FALSE	FALSE	-0.032872032959651076
1688	NIFK	0.036192184500601174	0.4752267454163697	-0.03281485410269703	0.048592265664798316	FALSE	FALSE	-0.03281485410269703
9543	OVCA2	0.045905641391062464	0.5252318927521928	-0.03269649241769854	0.053017358616238734	FALSE	FALSE	-0.03269649241769854
892	SLAMF6	0.14484416465150776	0.707942315591494	-0.032631558218082155	0.0792146245312821	FALSE	FALSE	-0.032631558218082155
11037	PRDX2	0.20155955877782183	0.724833304935181	-0.032557616427126825	0.1193436534637636	FALSE	FALSE	-0.032557616427126825
10906	SH2D3A	0.0006706567378234169	0.04535971253651866	-0.032555570774111676	0.015113906676580753	FALSE	FALSE	-0.032555570774111676
6225	TRIM22	0.3018668741928479	0.724833304935181	-0.032525831883464244	0.1710012754618796	FALSE	FALSE	-0.032525831883464244
8856	BCL2A1	0.029683668886731806	0.43727045767237704	-0.03249573491956325	0.034417804167733164	FALSE	FALSE	-0.03249573491956325
3420	HSPA4	0.0550513839111836	0.5537488329570297	-0.03246022050216008	0.05249173218598131	FALSE	FALSE	-0.03246022050216008
2646	ALG3	0.006554114056680634	0.20923070902618826	-0.03241582748040612	0.026870158322847608	FALSE	FALSE	-0.03241582748040612
326	SF3A3	0.0628361522783985	0.582030474693578	-0.03235236588223774	0.06159777837535722	FALSE	FALSE	-0.03235236588223774
8436	IFT43	0.009979816870376117	0.271870433400775	-0.032289436355395475	0.028254949340159125	FALSE	FALSE	-0.032289436355395475
9387	CHTF8	0.008463260440322582	0.25027658055623325	-0.032134017783593885	0.027105429143609243	FALSE	FALSE	-0.032134017783593885
9399	NOB1	0.023265532299850556	0.39713806115783484	-0.032119721725740916	0.03578254866510466	FALSE	FALSE	-0.032119721725740916
6784	TRAPPC4	0.09693025838234443	0.6441582176732693	-0.03211406242163596	0.07545990505016567	FALSE	FALSE	-0.03211406242163596
901	TSTD1	0.1591780083903828	0.707942315591494	-0.032104345401862217	0.10767435990884655	FALSE	FALSE	-0.032104345401862217
11765	YDJC	0.06756704073130465	0.5903157396074151	-0.032049929016237655	0.05481529880131854	FALSE	FALSE	-0.032049929016237655
2866	SRP72	0.1340604926426026	0.7018435252399104	-0.031977164231549164	0.0865706846606536	FALSE	FALSE	-0.031977164231549164
8328	AP5M1	0.022020784969619588	0.38980260820917007	-0.03191895079146102	0.03493935298785323	FALSE	FALSE	-0.03191895079146102
7677	MDM2	0.009239856269925364	0.26109382107599544	-0.03188939127334398	0.023878102027938337	FALSE	FALSE	-0.03188939127334398
10388	TXNL1	0.13608535313159031	0.7040019164612022	-0.031866944850177464	0.09199326961744028	FALSE	FALSE	-0.031866944850177464
863	GPATCH4	0.011560507466955494	0.2907891866745434	-0.03181249353057695	0.02696605917839893	FALSE	FALSE	-0.03181249353057695
7355	PHB2	0.2513891885272269	0.724833304935181	-0.031797313374409386	0.14469984947332268	FALSE	FALSE	-0.031797313374409386
10690	RTF2	0.10282461737320908	0.654105324090478	-0.03179049856186895	0.07704091446647227	FALSE	FALSE	-0.03179049856186895
6629	SPCS2	0.29166142618074387	0.724833304935181	-0.03177463316232685	0.2148579326890857	FALSE	FALSE	-0.03177463316232685
2580	GMPS	0.02189948618014519	0.38980260820917007	-0.03172332858779134	0.037748475747356	FALSE	FALSE	-0.03172332858779134
10988	LDLR	0.002325183715106853	0.1128331407237914	-0.0316879135978582	0.01699712894388724	FALSE	FALSE	-0.0316879135978582
10119	PRKAR1A	0.17745357697757305	0.7178776072890878	-0.03165030045466872	0.10355314072934005	FALSE	FALSE	-0.03165030045466872
6519	CFL1	0.5016929588633678	0.8511204629529113	-0.03163638060886451	0.7553075317476616	FALSE	FALSE	-0.03163638060886451
1760	DPP4	0.004696947106387642	0.17709752050825034	-0.031588910709997454	0.019518210440670532	FALSE	FALSE	-0.031588910709997454
6589	MRPL21	0.07321785502613369	0.6051094318550174	-0.03152815515135125	0.05622276754367873	FALSE	FALSE	-0.03152815515135125
1534	POLE4	0.10797888510967688	0.6676015648077587	-0.03142923825481594	0.06724801405124325	FALSE	FALSE	-0.03142923825481594
3551	ADAM19	0.0005529842098782064	0.039126308578930895	-0.03132016094573512	0.010736109582004976	FALSE	FALSE	-0.03132016094573512
4419	5	0.15220901438367396	0.707942315591494	-0.031266134208303924	0.08490315509217033	FALSE	FALSE	-0.031266134208303924
4944	DDX3X	0.14657851406386949	0.707942315591494	-0.03126190988444211	0.08663172441753533	FALSE	FALSE	-0.03126190988444211
11428	ERCC1	0.03059653892056705	0.4444400560819322	-0.03125037092346078	0.03940938294056009	FALSE	FALSE	-0.03125037092346078
9647	KDM6B	0.027789252192939932	0.42633110953441133	-0.031188889813006243	0.03131808318665933	FALSE	FALSE	-0.031188889813006243
3012	IL2	0.12552021249993678	0.685945044998748	-0.031035543094701773	0.010638546595563654	FALSE	FALSE	-0.031035543094701773
6451	PLAAT3	0.08052967615133651	0.6267670821158404	-0.031022934616610393	0.05144147547419931	FALSE	FALSE	-0.031022934616610393
8385	ERH	0.271020439765174	0.724833304935181	-0.030998303476332135	0.17899021681377797	FALSE	FALSE	-0.030998303476332135
1566	CD8B	0.5179460697050802	0.8574294538935893	-0.03096332650471291	0.5523889587550866	FALSE	FALSE	-0.03096332650471291
7743	IKBIP	0.03406628898286221	0.46761239068996735	-0.030906268573060253	0.038384647281647054	FALSE	FALSE	-0.030906268573060253
4808	CUL1	0.028102162244770492	0.4292429155130891	-0.03086637934697576	0.03772152905846066	FALSE	FALSE	-0.03086637934697576
3578	ATP6V0E1	0.3105307444925201	0.724833304935181	-0.030834747975361603	0.250547449160469	FALSE	FALSE	-0.030834747975361603
3611	TMED9	0.19466625011019312	0.724833304935181	-0.030803361141579142	0.12356464072166246	FALSE	FALSE	-0.030803361141579142
11339	SERTAD1	0.06541547703457475	0.5871886738337317	-0.030751220838849593	0.040611767922553534	FALSE	FALSE	-0.030751220838849593
1506	CCT7	0.17151810611755566	0.7149516812235219	-0.030661980653654233	0.09244514788027669	FALSE	FALSE	-0.030661980653654233
8216	IRF9	0.0024687114854202736	0.11669982267501784	-0.030634170521563933	0.02002354320952964	FALSE	FALSE	-0.030634170521563933
4739	ATP6V1F	0.2624634614757538	0.724833304935181	-0.03060540911043605	0.17156523445753452	FALSE	FALSE	-0.03060540911043605
11516	IRF3	0.15612401942975437	0.707942315591494	-0.030451258910684578	0.0913459721118049	FALSE	FALSE	-0.030451258910684578
5103	HNRNPH2	0.009304876091543221	0.26109382107599544	-0.03045051992273165	0.024443582367009477	FALSE	FALSE	-0.03045051992273165
571	DR1	0.14175551740949593	0.707942315591494	-0.030389936346736306	0.07824814702318014	FALSE	FALSE	-0.030389936346736306
3521	CD74	0.6982500904508873	0.9302276499751779	-0.030305320882511803	0.705242913440277	FALSE	FALSE	-0.030305320882511803
6986	CSTF2T	0.028917166381398674	0.43331728836904293	-0.030260110943166243	0.03556789095447363	FALSE	FALSE	-0.030260110943166243
5963	TRAF1	0.08062214893356844	0.6267670821158404	-0.030225418817812513	0.039853836598047795	FALSE	FALSE	-0.030225418817812513
4925	SAT1	0.3527342554465229	0.75452244577375	-0.03018039698449133	0.2004786881674183	FALSE	FALSE	-0.03018039698449133
7635	MARS1	0.07261147375505828	0.6044292487462403	-0.03014393128805058	0.050193043995668984	FALSE	FALSE	-0.03014393128805058
9789	CPD	0.024563770889773597	0.40658210505150916	-0.030033513051738816	0.02768669806705798	FALSE	FALSE	-0.030033513051738816
38	RER1	0.20176420317015403	0.724833304935181	-0.030014820687373163	0.11235775957342053	FALSE	FALSE	-0.030014820687373163
8184	MRPL52	0.09975287799781588	0.6507970333147214	-0.030005694857961757	0.0682392817173825	FALSE	FALSE	-0.030005694857961757
11975	NUP50	0.041226812056800365	0.5036342152585968	-0.029990611442035305	0.03862128887691947	FALSE	FALSE	-0.029990611442035305
8872	RAMAC	0.07061286868151638	0.6008506048541409	-0.029968503609712673	0.05580265268357725	FALSE	FALSE	-0.029968503609712673
1530	HTRA2	0.03347299225861392	0.4659071193889284	-0.02992351671036745	0.036065911909799436	FALSE	FALSE	-0.02992351671036745
3933	ETV7	0.0019245915353745516	0.09727332238601702	-0.029908075221187443	0.014887015417961232	FALSE	FALSE	-0.029908075221187443
11107	MRPL34	0.19761726497558915	0.724833304935181	-0.029898678653462372	0.11449341294788272	FALSE	FALSE	-0.029898678653462372
5604	SLA	0.30379424561221335	0.724833304935181	-0.02986689410979979	0.12660399388745835	FALSE	FALSE	-0.02986689410979979
12116	UBE2G2	0.03881183353676663	0.48869044592160693	-0.02985037033917236	0.03953093618582018	FALSE	FALSE	-0.02985037033917236
1903	CREB1	0.06566451729612956	0.5871886738337317	-0.029809274547302908	0.047398987841980704	FALSE	FALSE	-0.029809274547302908
2542	RASA2	0.11045743015703717	0.6687958234489179	-0.0297821442841293	0.05829387716948986	FALSE	FALSE	-0.0297821442841293
7808	ARPC3	0.47662631532289956	0.8387591250687476	-0.02973201671586063	0.4850434436172736	FALSE	FALSE	-0.02973201671586063
1515	MOB1A	0.18800626881726085	0.724833304935181	-0.029722020224279232	0.0928334151623679	FALSE	FALSE	-0.029722020224279232
8290	ARF6	0.24040510348356264	0.724833304935181	-0.029715560125956195	0.13467638827656786	FALSE	FALSE	-0.029715560125956195
6553	RBM4B	0.004719799580746594	0.17709752050825034	-0.029712406662818894	0.020013244005805647	FALSE	FALSE	-0.029712406662818894
1495	NAGK	0.01382162843314109	0.32182972192411535	-0.029702056800634546	0.027406933452791528	FALSE	FALSE	-0.029702056800634546
9801	UTP6	0.0047107474527303414	0.17709752050825034	-0.02966889639576506	0.020533667485448506	FALSE	FALSE	-0.02966889639576506
1443	PNPT1	0.002713347956617726	0.12418765958825198	-0.029621443963885986	0.01706170762731322	FALSE	FALSE	-0.029621443963885986
4134	CD164	0.20676343572034572	0.724833304935181	-0.02957077223176107	0.11350882393333431	FALSE	FALSE	-0.02957077223176107
1537	SUCLG1	0.11210820965366536	0.6703995790625655	-0.029520983254336285	0.0692298246008125	FALSE	FALSE	-0.029520983254336285
10775	POLR2E	0.1686312723338236	0.7137244069086893	-0.029449287986757854	0.0927265451539084	FALSE	FALSE	-0.029449287986757854
829	SCAMP3	0.12438152297628088	0.6844416269347077	-0.029440463126985457	0.07008529605109835	FALSE	FALSE	-0.029440463126985457
10460	VPS16	0.009194121719606898	0.26109382107599544	-0.029412193478749883	0.02122966255076596	FALSE	FALSE	-0.029412193478749883
2313	SPCS1	0.37228742304061235	0.7699181913042421	-0.029394522261373728	0.25958078769875353	FALSE	FALSE	-0.029394522261373728
7989	POMP	0.34676573199648164	0.7512083625041373	-0.029231783677994796	0.23071959830535566	FALSE	FALSE	-0.029231783677994796
3859	ATF6B	0.1291501369968352	0.6906825922035139	-0.02921645572423665	0.08049353273188481	FALSE	FALSE	-0.02921645572423665
1841	STAT4	0.27847908137740834	0.724833304935181	-0.029171675741518244	0.15767868494238357	FALSE	FALSE	-0.029171675741518244
6952	ZNF37A	0.0017208116626638128	0.08986734049730492	-0.02913570516700595	0.015375912951590503	FALSE	FALSE	-0.02913570516700595
6990	UBE2D1	0.030932464869936917	0.44659424330559144	-0.02911368802865936	0.031746783863773435	FALSE	FALSE	-0.02911368802865936
8937	TM2D3	0.07207120407388819	0.6044292487462403	-0.02907340377992367	0.04815118801601923	FALSE	FALSE	-0.02907340377992367
6322	APIP	0.01875979008765039	0.36543271383883097	-0.02902554154563433	0.027990339420572982	FALSE	FALSE	-0.02902554154563433
1328	TMEM214	0.01083486596666984	0.2826725295638744	-0.02902315125551023	0.02373385552795288	FALSE	FALSE	-0.02902315125551023
7516	TMBIM6	0.41900707847021423	0.8009849450205402	-0.029022588281051545	0.3290086212705393	FALSE	FALSE	-0.029022588281051545
3563	NUDCD2	0.049397400169086406	0.5338256912583179	-0.028967860176872296	0.04570866906455631	FALSE	FALSE	-0.028967860176872296
11600	TSEN34	0.06703038903794611	0.5890402857204767	-0.02896413567758955	0.04910701032870454	FALSE	FALSE	-0.02896413567758955
6209	CARS1	0.042370815875255645	0.5095183527455358	-0.028932880518024152	0.03582436680447697	FALSE	FALSE	-0.028932880518024152
10217	EIF4A3	0.06997816131770229	0.599570699352532	-0.02892463878692734	0.04496345433910362	FALSE	FALSE	-0.02892463878692734
6411	TMEM258	0.3763861892352105	0.7747127328376873	-0.028856625022968936	0.276930794201262	FALSE	FALSE	-0.028856625022968936
6648	NDUFC2	0.05818508784924137	0.5642510047220892	-0.028853300920795227	0.04020588342711085	FALSE	FALSE	-0.028853300920795227
3534	G3BP1	0.12391130421593285	0.6828820469025807	-0.028824383650389997	0.06711405628650892	FALSE	FALSE	-0.028824383650389997
8478	TRIP11	0.08468726845139289	0.6267670821158404	-0.02878794482623844	0.04513409492544464	FALSE	FALSE	-0.02878794482623844
8	SDF4	0.1940511004529079	0.724833304935181	-0.028762829984754632	0.09312072913340533	FALSE	FALSE	-0.028762829984754632
4153	NT5DC1	0.053573466216169825	0.54961665481079	-0.028752801246426193	0.04312299037240242	FALSE	FALSE	-0.028752801246426193
2923	MRPS18C	0.1454661876777474	0.707942315591494	-0.028707698796237423	0.07595782146834937	FALSE	FALSE	-0.028707698796237423
6372	SSRP1	0.09627402086929625	0.6441582176732693	-0.028671910281484442	0.053579249719534414	FALSE	FALSE	-0.028671910281484442
9112	FOPNL	0.023861767810812406	0.403696142530531	-0.028663082734483123	0.025821654334705058	FALSE	FALSE	-0.028663082734483123
4829	GIMAP8	0.026470756899832772	0.4154142191462602	-0.028657762021222055	0.030201725534524746	FALSE	FALSE	-0.028657762021222055
3752	BTN3A3	0.15500748597161418	0.707942315591494	-0.028571520783501114	0.07625793629005306	FALSE	FALSE	-0.028571520783501114
7126	TM9SF3	0.03757722943941426	0.4803140737320002	-0.02857054800663217	0.033153732831442295	FALSE	FALSE	-0.02857054800663217
7954	ZMYM5	0.09665631259450015	0.6441582176732693	-0.02856387292999556	0.05177467755077641	FALSE	FALSE	-0.02856387292999556
3366	DCP2	0.0895520009444459	0.6333209285290332	-0.028549329647081973	0.052296951280835544	FALSE	FALSE	-0.028549329647081973
1216	LYST	0.3162806048949436	0.724833304935181	-0.028547410965633284	0.10736726751662995	FALSE	FALSE	-0.028547410965633284
5860	FGD3	0.15807360399059361	0.707942315591494	-0.028416763270013783	0.06680825632574454	FALSE	FALSE	-0.028416763270013783
11815	EWSR1	0.2503540235014496	0.724833304935181	-0.028385048594303113	0.11673331073398799	FALSE	FALSE	-0.028385048594303113
1587	ITPRIPL1	0.03486683547719676	0.46984821436533614	-0.028339330768691724	0.02995436352072029	FALSE	FALSE	-0.028339330768691724
6645	RSF1	0.256688290238605	0.724833304935181	-0.02833556058651734	0.10593760689425338	FALSE	FALSE	-0.02833556058651734
12138	MT-ND2	0.648855154811453	0.9100900988383686	-0.028334915651576607	0.8627057614547959	FALSE	FALSE	-0.028334915651576607
7428	CMAS	0.021019836071471905	0.37977684052031696	-0.028316035181186573	0.027956363434592884	FALSE	FALSE	-0.028316035181186573
4763	TMEM140	0.052261807630567	0.5442609968463866	-0.028292661664042748	0.03484967884307351	FALSE	FALSE	-0.028292661664042748
9596	RABEP1	0.05435343948439737	0.5530905141958933	-0.028222350319357978	0.034595080356169594	FALSE	FALSE	-0.028222350319357978
10084	MAP3K3	0.004945272409785827	0.18067851774347723	-0.028197736646067697	0.015705483301435827	FALSE	FALSE	-0.028197736646067697
3617	HNRNPAB	0.06243982406640289	0.5799253880802113	-0.02816041237998709	0.04179199560051733	FALSE	FALSE	-0.02816041237998709
5316	INTS10	0.11108696730969098	0.6691824035343683	-0.02814751905563022	0.05295480417260707	FALSE	FALSE	-0.02814751905563022
7439	FGFR1OP2	0.2707247806070634	0.724833304935181	-0.02808758310180453	0.12763632813600895	FALSE	FALSE	-0.02808758310180453
4905	SYAP1	0.12156599108795191	0.6803489914229872	-0.028087534731683975	0.057985784465579386	FALSE	FALSE	-0.028087534731683975
6056	C9orf78	0.3008790322269329	0.724833304935181	-0.028071782195756508	0.15360362086791157	FALSE	FALSE	-0.028071782195756508
7826	TRAFD1	0.06604889611793932	0.5871886738337317	-0.02804248065161576	0.04221808464556444	FALSE	FALSE	-0.02804248065161576
4489	VOPP1	0.05368018977768511	0.5496322919980876	-0.02803707663425818	0.03739654290606904	FALSE	FALSE	-0.02803707663425818
361	YBX1	0.4493363384909662	0.8219323957162522	-0.028034676938832857	0.3238822659019564	FALSE	FALSE	-0.028034676938832857
90	LZIC	0.047194289751713955	0.5256717082851486	-0.02799334735804739	0.0383656463010715	FALSE	FALSE	-0.02799334735804739
10094	ICAM2	0.052100266766022196	0.543946343082388	-0.02792170046058951	0.0353387784457109	FALSE	FALSE	-0.02792170046058951
7738	CDK17	0.08022489409421696	0.6267670821158404	-0.027864032527972076	0.04281684287055268	FALSE	FALSE	-0.027864032527972076
1721	MCM6	0.02908040519035114	0.43391129758174285	-0.02784467373083433	0.028100264905010414	FALSE	FALSE	-0.02784467373083433
9088	SOCS1	0.005202346005221205	0.18280526357755034	-0.027834591247927497	0.014748322497544392	FALSE	FALSE	-0.027834591247927497
1341	SNX17	0.2814732452100867	0.724833304935181	-0.02780816503873086	0.12836952151252273	FALSE	FALSE	-0.02780816503873086
11041	GCDH	0.009367739118571208	0.2611426889539523	-0.027801836614624893	0.019299271435074792	FALSE	FALSE	-0.027801836614624893
7696	KRR1	0.13630164114489574	0.7047713806865024	-0.027789843511956132	0.0673079497074006	FALSE	FALSE	-0.027789843511956132
7017	SUPV3L1	0.01932500481266862	0.3709665859624028	-0.02775435059238432	0.02538353301421866	FALSE	FALSE	-0.02775435059238432
1636	IL18RAP	0.012519485412575455	0.30376370911441375	-0.027713598765816593	0.020679428964812573	FALSE	FALSE	-0.027713598765816593
9467	KLHL36	0.02651255603577357	0.4154142191462602	-0.027691450625060166	0.028599537771622666	FALSE	FALSE	-0.027691450625060166
2141	PDCD6IP	0.1722706965574849	0.7149516812235219	-0.02768959374987663	0.07541405633499063	FALSE	FALSE	-0.02768959374987663
2624	MRPL47	0.12360152830686669	0.6820130983810587	-0.027620865183025582	0.060847179892936046	FALSE	FALSE	-0.027620865183025582
11116	MAP1S	0.03910427851071911	0.4918080532420373	-0.027603339076011094	0.030876896532425462	FALSE	FALSE	-0.027603339076011094
10523	NXT1	0.059106145369621645	0.5702249386880786	-0.027555366665336048	0.040272461535419274	FALSE	FALSE	-0.027555366665336048
275	RBBP4	0.2688589576542461	0.724833304935181	-0.027543139773751273	0.1272585708953318	FALSE	FALSE	-0.027543139773751273
2179	SNRK	0.09308990320893332	0.639979683805768	-0.027501407108627845	0.04564467236358937	FALSE	FALSE	-0.027501407108627845
9487	ZC3H18	0.09502997062146973	0.644129071931051	-0.02747155736978747	0.049790560415452295	FALSE	FALSE	-0.02747155736978747
1236	COX20	0.08135578240625743	0.6267670821158404	-0.027416388560065383	0.04262736582202338	FALSE	FALSE	-0.027416388560065383
10111	NOL11	0.05314926382711496	0.5469278467152417	-0.027347426204298315	0.0386100048199296	FALSE	FALSE	-0.027347426204298315
9529	YWHAE	0.14558862182199517	0.707942315591494	-0.027345053381162193	0.06466397051724905	FALSE	FALSE	-0.027345053381162193
10260	SLC16A3	0.01657338164043643	0.3416546549824555	-0.02733077747752612	0.023636378543807672	FALSE	FALSE	-0.02733077747752612
8171	SUPT16H	0.11824976272111483	0.6783106876720011	-0.027301219303023535	0.05823363729146985	FALSE	FALSE	-0.027301219303023535
5173	SH2D1A	0.3281203894108752	0.7357945688463791	-0.02725984135211751	0.13193254378405425	FALSE	FALSE	-0.02725984135211751
7642	AGAP2	0.016232513133974908	0.33880305763586654	-0.027256792690908076	0.02477904884755367	FALSE	FALSE	-0.027256792690908076
10794	UQCR11	0.45390506247712603	0.8234866534634643	-0.027145698616523	0.3239171341305873	FALSE	FALSE	-0.027145698616523
7655	USP15	0.20877727436633314	0.724833304935181	-0.027143699318206718	0.0946894498144994	FALSE	FALSE	-0.027143699318206718
4564	TMEM243	0.16840881059783552	0.7137244069086893	-0.027133670579878283	0.07245520068729511	FALSE	FALSE	-0.027133670579878283
10442	RBCK1	0.25799630529543044	0.724833304935181	-0.027133552341805815	0.10915440304683205	FALSE	FALSE	-0.027133552341805815
6699	TMEM123	0.06049444173951146	0.5732870416412859	-0.0271220832487764	0.038009001379781734	FALSE	FALSE	-0.0271220832487764
4585	SAMD9L	0.14381963917047552	0.707942315591494	-0.02711546191671818	0.06372851636158965	FALSE	FALSE	-0.02711546191671818
8332	PSMA3	0.2890281189015497	0.724833304935181	-0.027051323136862034	0.12732551829085326	FALSE	FALSE	-0.027051323136862034
5389	RAB11FIP1	0.028522103398132288	0.42925665047971595	-0.027042773718053907	0.01993106912994564	FALSE	FALSE	-0.027042773718053907
767	PSMD4	0.2762211012155124	0.724833304935181	-0.027031018435144542	0.12121420058477772	FALSE	FALSE	-0.027031018435144542
1735	NMI	0.15497938360154706	0.707942315591494	-0.027011863867404697	0.07422828183718067	FALSE	FALSE	-0.027011863867404697
8939	POLR3K	0.034176441031055625	0.46761239068996735	-0.027007104784987853	0.02959273856825353	FALSE	FALSE	-0.027007104784987853
9563	NCBP3	0.1466147860788372	0.707942315591494	-0.026993875557016017	0.057246396216294154	FALSE	FALSE	-0.026993875557016017
10170	ACOX1	0.011206409141369706	0.2858874203294986	-0.02698704462110206	0.018453450568142484	FALSE	FALSE	-0.02698704462110206
233	RPA2	0.2934770602838931	0.724833304935181	-0.026925249104863914	0.12856719176707374	FALSE	FALSE	-0.026925249104863914
3583	SFXN1	0.14732345274545366	0.707942315591494	-0.02689180385372894	0.05988152419812366	FALSE	FALSE	-0.02689180385372894
8979	C16orf91	0.022107889332187818	0.38980260820917007	-0.026860740831031304	0.02480833497804289	FALSE	FALSE	-0.026860740831031304
4220	HIVEP2	0.09727944668650206	0.6442413597891715	-0.026832856800145712	0.0380516208280794	FALSE	FALSE	-0.026832856800145712
11562	PPP2R1A	0.2932026202062889	0.724833304935181	-0.026832109750506025	0.12567818331751016	FALSE	FALSE	-0.026832109750506025
1559	IMMT	0.10332325739468162	0.6561355899522139	-0.026811025752401813	0.05131951117979698	FALSE	FALSE	-0.026811025752401813
4785	NDUFB2	0.37228320384169	0.7699181913042421	-0.026808096672879308	0.1862682955838292	FALSE	FALSE	-0.026808096672879308
1970	TRIP12	0.11812269384224158	0.6783106876720011	-0.02680454415624742	0.05325149363059489	FALSE	FALSE	-0.02680454415624742
3029	NDUFC1	0.2485435178900953	0.724833304935181	-0.02679545594804089	0.11710064007284862	FALSE	FALSE	-0.02679545594804089
2687	TFRC	0.0027403495596204047	0.12418765958825198	-0.026691058448123785	0.01464840671800769	FALSE	FALSE	-0.026691058448123785
8504	VRK1	0.032454072391404985	0.4592565315052109	-0.02668078920280703	0.02834305559575069	FALSE	FALSE	-0.02668078920280703
11069	DDX39A	0.14421524254531243	0.707942315591494	-0.026661433092898208	0.06274867983015833	FALSE	FALSE	-0.026661433092898208
8225	TINF2	0.23202507783843745	0.724833304935181	-0.026501301121571414	0.08093107788940596	FALSE	FALSE	-0.026501301121571414
1663	ZC3H6	0.08618768038177922	0.6267670821158404	-0.02639800672912586	0.034378337012247635	FALSE	FALSE	-0.02639800672912586
6685	CWC15	0.21041706332398566	0.724833304935181	-0.026393027293937596	0.09267231779264623	FALSE	FALSE	-0.026393027293937596
3434	DDX46	0.26906026706123043	0.724833304935181	-0.0262677594306154	0.11213810463013546	FALSE	FALSE	-0.0262677594306154
9077	PMM2	0.005216843940636978	0.18280526357755034	-0.026237178765508854	0.01611465902724227	FALSE	FALSE	-0.026237178765508854
10407	KDSR	0.008735792449774892	0.2541405517467895	-0.026216844504273248	0.017271165807268334	FALSE	FALSE	-0.026216844504273248
538	SELENOF	0.30603479668858885	0.724833304935181	-0.026200052010753847	0.1546447466794259	FALSE	FALSE	-0.026200052010753847
10312	PTPN2	0.1553297400259722	0.707942315591494	-0.026190979925920833	0.05965786545328755	FALSE	FALSE	-0.026190979925920833
9742	MAP2K3	0.1943629006563325	0.724833304935181	-0.026184939035309277	0.06341552905371932	FALSE	FALSE	-0.026184939035309277
6751	ZPR1	0.04261930121468427	0.5119451001330146	-0.026138839623191284	0.030708272310350435	FALSE	FALSE	-0.026138839623191284
1061	ATP2B4	0.25993546771788734	0.724833304935181	-0.026092928317097676	0.09765800092715382	FALSE	FALSE	-0.026092928317097676
11787	MIF	0.5139704025922561	0.8550927209029264	-0.02609037007516609	0.3593493424803833	FALSE	FALSE	-0.02609037007516609
3684	NEDD9	0.08729433311735285	0.629149994011682	-0.026087545797571454	0.03123609063627778	FALSE	FALSE	-0.026087545797571454
5006	TSPYL2	0.16921841117001127	0.7140509100813827	-0.02608727438745056	0.05488084912137256	FALSE	FALSE	-0.02608727438745056
4272	DYNLT1	0.27441680109571365	0.724833304935181	-0.026054242969569222	0.10762899497249087	FALSE	FALSE	-0.026054242969569222
9197	TMEM219	0.26219520123801016	0.724833304935181	-0.026047793620161866	0.0942477244944846	FALSE	FALSE	-0.026047793620161866
8605	SRP14	0.49040581424312035	0.8448954273864098	-0.02603997915846329	0.47926129343731155	FALSE	FALSE	-0.02603997915846329
5444	TOX	0.08669148877274208	0.6279693245512962	-0.02600732932708855	0.03864586555851939	FALSE	FALSE	-0.02600732932708855
556	ZNF644	0.19552560332025976	0.724833304935181	-0.025996553539120427	0.06535210460424423	FALSE	FALSE	-0.025996553539120427
10969	ICAM3	0.30689191666375926	0.724833304935181	-0.02599235071308997	0.12067316201785223	FALSE	FALSE	-0.02599235071308997
8874	BTBD1	0.016357295338844183	0.3393452411489184	-0.025990347383930308	0.02066175336058918	FALSE	FALSE	-0.025990347383930308
11950	CENPM	0.011833506273120672	0.29495014385753276	-0.02596691474775025	0.01415976140739732	FALSE	FALSE	-0.02596691474775025
8261	PRORP	0.01960270168408102	0.37234311309965973	-0.025960693812801073	0.023039104735041088	FALSE	FALSE	-0.025960693812801073
8580	KLF13	0.16531320708214578	0.7112553715456622	-0.025919161346232164	0.05376122403340261	FALSE	FALSE	-0.025919161346232164
2526	STAG1	0.06561356897516829	0.5871886738337317	-0.025898364881622362	0.035510318664213024	FALSE	FALSE	-0.025898364881622362
1852	HSPD1	0.21080918922089908	0.724833304935181	-0.025888860152933273	0.07542114890094012	FALSE	FALSE	-0.025888860152933273
4208	IFNGR1	0.09618829455676187	0.6441582176732693	-0.02585488820493003	0.04006002671365204	FALSE	FALSE	-0.02585488820493003
108	MAD2L2	0.13569659233988463	0.7040019164612022	-0.02585379718998862	0.056375697804767574	FALSE	FALSE	-0.02585379718998862
784	S100A6	0.6221986540045961	0.9001790571432379	-0.025846412684917195	0.5805616701235536	FALSE	FALSE	-0.025846412684917195
7883	RNF34	0.07776305394416726	0.6193372640564141	-0.02582888389067379	0.03836187805288314	FALSE	FALSE	-0.02582888389067379
8016	FOXO1	0.0193779819270913	0.3709665859624028	-0.025776524578787284	0.020466409956965127	FALSE	FALSE	-0.025776524578787284
1578	FAHD2A	0.002016218858797506	0.10143060653409289	-0.025739775379695497	0.013452810530494796	FALSE	FALSE	-0.025739775379695497
3249	SLC30A5	0.02041855367987816	0.3774098006611502	-0.025710554452422336	0.022015802709823423	FALSE	FALSE	-0.025710554452422336
2389	TFG	0.08219940395757576	0.6267670821158404	-0.025687678072628662	0.04174776952408376	FALSE	FALSE	-0.025687678072628662
545	GBP3	0.15583594579411195	0.707942315591494	-0.025667153018139755	0.053522005371871545	FALSE	FALSE	-0.025667153018139755
3883	HLA-DMA	0.1135807594406607	0.6739278826282276	-0.025648842240280707	0.038697075231072034	FALSE	FALSE	-0.025648842240280707
11810	HSCB	0.010163395755812439	0.271870433400775	-0.02556876281847271	0.018578391359314893	FALSE	FALSE	-0.02556876281847271
1250	ZNF672	0.012242623945668153	0.3003688071860014	-0.025542578459878847	0.02043792634917413	FALSE	FALSE	-0.025542578459878847
8590	EMC4	0.22836880526576744	0.724833304935181	-0.0255412509687925	0.09692896503568346	FALSE	FALSE	-0.0255412509687925
2356	UBA3	0.07738838268326294	0.6181499695436801	-0.0255396574420431	0.03918812349133316	FALSE	FALSE	-0.0255396574420431
7213	SMNDC1	0.16433951931310298	0.7103754009077444	-0.02551463127911364	0.06355209832837999	FALSE	FALSE	-0.02551463127911364
3497	NDFIP1	0.29054618635067475	0.724833304935181	-0.025478767521950905	0.1214224601500347	FALSE	FALSE	-0.025478767521950905
5703	RANBP6	0.015291469489181093	0.332741162475891	-0.025429458214888297	0.021259494011336175	FALSE	FALSE	-0.025429458214888297
6507	SCYL1	0.06230282229331747	0.5799253880802113	-0.02539898100809516	0.03455846507835095	FALSE	FALSE	-0.02539898100809516
10201	SYNGR2	0.18450595490593452	0.7231868504122173	-0.025395071090016954	0.06361988580739888	FALSE	FALSE	-0.025395071090016954
5317	ATP6V1B2	0.051279463819141134	0.542103038314239	-0.025289683346242927	0.03257238011949701	FALSE	FALSE	-0.025289683346242927
4463	DBNL	0.17255407176049548	0.7149516812235219	-0.025279681480203688	0.06965675719000929	FALSE	FALSE	-0.025279681480203688
1558	PTCD3	0.03323530024360068	0.4657611961774642	-0.025277875662369626	0.02640067866387589	FALSE	FALSE	-0.025277875662369626
2680	LSG1	0.0071877928019494775	0.22331026532288928	-0.025270810937539655	0.017379534054201482	FALSE	FALSE	-0.025270810937539655
8174	TOX4	0.2259111238075037	0.724833304935181	-0.025267185865726936	0.07757704177759384	FALSE	FALSE	-0.025267185865726936
5546	KLF10	0.012693698731709812	0.30617245343224064	-0.025251860599197706	0.01724052398155133	FALSE	FALSE	-0.025251860599197706
1950	DNPEP	0.1648165908851166	0.7103754009077444	-0.025167183328708053	0.05946421534677998	FALSE	FALSE	-0.025167183328708053
6964	ZNF22	0.2334756648008158	0.724833304935181	-0.025150957840490713	0.07522043496207462	FALSE	FALSE	-0.025150957840490713
2380	CLDND1	0.3850957588313728	0.7795670905277269	-0.025083078437978298	0.10016579842551158	FALSE	FALSE	-0.025083078437978298
10636	PIGT	0.07247715599131267	0.6044292487462403	-0.025062693119393218	0.03534721956674844	FALSE	FALSE	-0.025062693119393218
1512	DGUOK	0.30233612159860357	0.724833304935181	-0.02505644262492592	0.12733440420748107	FALSE	FALSE	-0.02505644262492592
151	MICOS10	0.25325962749591824	0.724833304935181	-0.025043576172858246	0.09982221178669748	FALSE	FALSE	-0.025043576172858246
11328	FBL	0.23918482777060993	0.724833304935181	-0.025034912546821032	0.08514086808500394	FALSE	FALSE	-0.025034912546821032
10406	BCL2	0.002584961012894127	0.11989921782163321	-0.02495871348357313	0.012067288994951977	FALSE	FALSE	-0.02495871348357313
2627	TTC14	0.18669256752265606	0.724833304935181	-0.02494220852354814	0.0593843702430445	FALSE	FALSE	-0.02494220852354814
542	GTF2B	0.23212266444932525	0.724833304935181	-0.02490367903529703	0.07814660735550474	FALSE	FALSE	-0.02490367903529703
11858	MCM5	0.05075803358815838	0.5378389897210946	-0.02490350167818833	0.029238867985664822	FALSE	FALSE	-0.02490350167818833
3162	ZFR	0.15890591955449215	0.707942315591494	-0.024895783956730862	0.055687497212180026	FALSE	FALSE	-0.024895783956730862
6930	YME1L1	0.1777085187089376	0.7178776072890878	-0.024876661635738054	0.06260078828883628	FALSE	FALSE	-0.024876661635738054
6721	RDX	0.023162439757953356	0.3969467421888414	-0.024861038086798733	0.019531678540703378	FALSE	FALSE	-0.024861038086798733
8069	RNASEH2B	0.2245430813748152	0.724833304935181	-0.02486037165402664	0.07499927734253836	FALSE	FALSE	-0.02486037165402664
5501	TMEM64	0.0029952411501559337	0.1294148844772244	-0.024857245734985763	0.012972020372351418	FALSE	FALSE	-0.024857245734985763
10083	TACO1	0.029388458862888784	0.4360978967142909	-0.024848592186057	0.023021344337205256	FALSE	FALSE	-0.024848592186057
7683	CCT2	0.2681654584352035	0.724833304935181	-0.02477356341100364	0.0898462886937329	FALSE	FALSE	-0.02477356341100364
5140	PSMD10	0.07291509948858174	0.6044292487462403	-0.02476003858785063	0.03622500030985458	FALSE	FALSE	-0.02476003858785063
1722	DARS1	0.2837834939956388	0.724833304935181	-0.024752527783019982	0.08477974632154398	FALSE	FALSE	-0.024752527783019982
837	DAP3	0.21779574972803825	0.724833304935181	-0.024740499746375263	0.07372073491251534	FALSE	FALSE	-0.024740499746375263
5060	OGT	0.3207364896761692	0.7273608524149189	-0.024737748023961458	0.11003483046110862	FALSE	FALSE	-0.024737748023961458
2142	TRANK1	0.2279386866578617	0.724833304935181	-0.024693043283652807	0.0701809538314577	FALSE	FALSE	-0.024693043283652807
2331	ARHGEF3	0.27064628078621833	0.724833304935181	-0.024684648380507566	0.08733652487315767	FALSE	FALSE	-0.024684648380507566
8779	SNAPC5	0.07329422021560975	0.6052844225185181	-0.02465381780311149	0.03598011090150459	FALSE	FALSE	-0.02465381780311149
6875	TAF3	0.11111344550342708	0.6691824035343683	-0.02459625467242192	0.043403060190746044	FALSE	FALSE	-0.02459625467242192
3998	POLR1C	0.004108484436968237	0.16034786057021586	-0.024506595951322315	0.015638262413879805	FALSE	FALSE	-0.024506595951322315
1425	FOXN2	0.11922718700777508	0.6797090217831455	-0.02445291250738561	0.048168750469639005	FALSE	FALSE	-0.02445291250738561
10261	CSNK1D	0.20077944757613225	0.724833304935181	-0.024451477527142475	0.06706472283707617	FALSE	FALSE	-0.024451477527142475
7151	CUTC	0.13699311788195845	0.7053537670476236	-0.024423643209991897	0.053223555001730476	FALSE	FALSE	-0.024423643209991897
2392	TRMT10C	0.11604657811313616	0.6783106876720011	-0.024408825829728496	0.04415050827862461	FALSE	FALSE	-0.024408825829728496
1694	IWS1	0.06975276747154441	0.5985748050551076	-0.024370841848948093	0.03230362457269039	FALSE	FALSE	-0.024370841848948093
10012	LRRC59	0.10870830476855725	0.6682232121644905	-0.024367232900508896	0.04223132361479796	FALSE	FALSE	-0.024367232900508896
1871	FAM126B	0.05308764581758412	0.5469278467152417	-0.02434435920794414	0.02593097041864864	FALSE	FALSE	-0.02434435920794414
4702	CBLL1	0.02197389876148653	0.38980260820917007	-0.024328724910089146	0.021154684070599537	FALSE	FALSE	-0.024328724910089146
10353	ELP2	0.04810149187755537	0.5280464659392006	-0.024309188755842696	0.030107791082618015	FALSE	FALSE	-0.024309188755842696
5012	HSD17B10	0.17335831916381758	0.7149516812235219	-0.024293984414614857	0.05905112470474726	FALSE	FALSE	-0.024293984414614857
2617	ZMAT3	0.008022946593977752	0.24239023497563086	-0.02429317018425218	0.01718401411660219	FALSE	FALSE	-0.02429317018425218
6452	ATL3	0.05922846413750999	0.5702884690044531	-0.024274321960609184	0.02730792697234069	FALSE	FALSE	-0.024274321960609184
2190	KIAA1143	0.06580433546769213	0.5871886738337317	-0.024272502706630523	0.026482388112551526	FALSE	FALSE	-0.024272502706630523
3153	OTULINL	0.045876533745069926	0.5252318927521928	-0.024256645368775188	0.02698275186833951	FALSE	FALSE	-0.024256645368775188
9158	RBBP6	0.23393486061142865	0.724833304935181	-0.024244555525865318	0.08076757320859393	FALSE	FALSE	-0.024244555525865318
4349	AIMP2	0.016737319552506586	0.34309940847166304	-0.02420699881448315	0.017805926613713222	FALSE	FALSE	-0.02420699881448315
1286	TRIB2	0.019257451307872753	0.3709665859624028	-0.02415218740620739	0.018102820998291826	FALSE	FALSE	-0.02415218740620739
1784	HAT1	0.21405028036837173	0.724833304935181	-0.024121620177245447	0.06645708657353303	FALSE	FALSE	-0.024121620177245447
3556	UBLCP1	0.18812972208370643	0.724833304935181	-0.024120658149292182	0.06841755217663903	FALSE	FALSE	-0.024120658149292182
5013	HUWE1	0.1420956816032799	0.707942315591494	-0.02411246747554484	0.0489647356599895	FALSE	FALSE	-0.02411246747554484
3083	MSMO1	0.07842871351020356	0.6223789443316949	-0.024090588057680388	0.035108681361043385	FALSE	FALSE	-0.024090588057680388
2649	EIF4G1	0.19075908881930537	0.724833304935181	-0.02408176319790799	0.05671111070881776	FALSE	FALSE	-0.02408176319790799
9218	DCTPP1	0.06136922541456687	0.5777135580442532	-0.024040734586761533	0.02496370888961469	FALSE	FALSE	-0.024040734586761533
4225	PHACTR2	0.05699339344097278	0.5600775500601689	-0.02403935335109679	0.022431824295247187	FALSE	FALSE	-0.02403935335109679
5292	TNKS	0.026952523092889154	0.4187523311343609	-0.024037636211817082	0.01951300345178022	FALSE	FALSE	-0.024037636211817082
11042	FARSA	0.09166032353952015	0.636275149211614	-0.02401804362576332	0.03813673425567606	FALSE	FALSE	-0.02401804362576332
2874	UBA6	0.07452867951152876	0.6113358475713807	-0.02399242895970044	0.03290206824984056	FALSE	FALSE	-0.02399242895970044
8435	ERG28	0.10223643948509663	0.6520999430500733	-0.023985560402581606	0.04584331690369408	FALSE	FALSE	-0.023985560402581606
2463	PARP14	0.1765230715509532	0.7169084838635112	-0.023979863477271775	0.046306894980167435	FALSE	FALSE	-0.023979863477271775
4971	FTSJ1	0.060224030562645074	0.5729088503462876	-0.023900063527271434	0.031567523652901414	FALSE	FALSE	-0.023900063527271434
9973	NPEPPS	0.15178970961504182	0.707942315591494	-0.023895436119071654	0.04625836689574797	FALSE	FALSE	-0.023895436119071654
9261	VPS35	0.18027341122581886	0.7192898532291963	-0.023857535442387764	0.06353460009021511	FALSE	FALSE	-0.023857535442387764
5858	BICD2	0.005188878063251328	0.18280526357755034	-0.023843407336342277	0.013618748958217478	FALSE	FALSE	-0.023843407336342277
11529	NUP62	0.02972799238446511	0.43727045767237704	-0.02381528817292621	0.02225437267464611	FALSE	FALSE	-0.02381528817292621
2489	EEFSEC	0.052776162954405396	0.5455194902176852	-0.023803411964715453	0.024506466936503275	FALSE	FALSE	-0.023803411964715453
2274	CYB561D2	0.20083279921504474	0.724833304935181	-0.023739958428233836	0.056300339823374984	FALSE	FALSE	-0.023739958428233836
9330	NAE1	0.15291498216104382	0.707942315591494	-0.023676636565969286	0.054495397120551334	FALSE	FALSE	-0.023676636565969286
6366	MTCH2	0.15011355416625538	0.707942315591494	-0.02366108825943972	0.057353962528331026	FALSE	FALSE	-0.02366108825943972
4369	PHF14	0.09368287528817253	0.6420511600617631	-0.023611954965871353	0.03731084630259725	FALSE	FALSE	-0.023611954965871353
4119	CRYBG1	0.09691987053247723	0.6441582176732693	-0.023610971440086732	0.03590686820813867	FALSE	FALSE	-0.023610971440086732
10164	UNC13D	0.07126604660020548	0.6030669236608438	-0.023594711017893438	0.030822764425614817	FALSE	FALSE	-0.023594711017893438
5792	TOMM5	0.1965699210883082	0.724833304935181	-0.023584937566312372	0.0659166463126576	FALSE	FALSE	-0.023584937566312372
2796	QDPR	0.0029336354748498565	0.1294148844772244	-0.023580628594739583	0.012092295166390026	FALSE	FALSE	-0.023580628594739583
150	CAPZB	0.4638320466755764	0.8296275125773712	-0.023553410996626084	0.2369939985333896	FALSE	FALSE	-0.023553410996626084
4913	PDHA1	0.07031142227187023	0.6000819984868488	-0.023548420812522144	0.0332133076688061	FALSE	FALSE	-0.023548420812522144
10997	PRKCSH	0.21198139176195677	0.724833304935181	-0.02351775146886125	0.0628124915898009	FALSE	FALSE	-0.02351775146886125
3524	DCTN4	0.11086196201946236	0.6687958234489179	-0.023488111333876613	0.03384963594010619	FALSE	FALSE	-0.023488111333876613
7638	DCTN2	0.2785536538825992	0.724833304935181	-0.02348083431796198	0.09981548733235708	FALSE	FALSE	-0.02348083431796198
6618	COA4	0.1852452311702888	0.7244661235441892	-0.023461271291426333	0.06006711627779111	FALSE	FALSE	-0.023461271291426333
10545	KIF3B	0.03690478873474832	0.4766492117484046	-0.02342779648077324	0.02043151495662706	FALSE	FALSE	-0.02342779648077324
6824	PUS3	0.0108288528984299	0.2826725295638744	-0.02340868356508165	0.015004052192766647	FALSE	FALSE	-0.02340868356508165
10617	SRSF6	0.007879543744112608	0.24071018451722273	-0.023361685946697238	0.015260108521391378	FALSE	FALSE	-0.023361685946697238
2523	CEP63	0.025810122133383642	0.4102313180243745	-0.02335668299825593	0.01861473811342498	FALSE	FALSE	-0.02335668299825593
8156	CCNB1IP1	0.07481636411072394	0.6117567874441868	-0.023317182076750338	0.029269856405877023	FALSE	FALSE	-0.023317182076750338
6475	PRDX5	0.4725695939535324	0.8355103557775897	-0.023314828064216652	0.20590200515392698	FALSE	FALSE	-0.023314828064216652
9618	PHF23	0.11659525414367691	0.6783106876720011	-0.023292185473338996	0.04015553059677283	FALSE	FALSE	-0.023292185473338996
7340	COPS7A	0.04395366421220111	0.5205613773382393	-0.023225703429864842	0.026353987910952725	FALSE	FALSE	-0.023225703429864842
11343	LTBP4	0.025984586285613193	0.4118106326507513	-0.023221862036124086	0.019898733284446548	FALSE	FALSE	-0.023221862036124086
4833	GIMAP2	0.36643030173421776	0.7656012800760461	-0.023174866433161363	0.10718366485394415	FALSE	FALSE	-0.023174866433161363
526	CTBS	0.09947210618401454	0.6505131714490683	-0.023173057928098383	0.03591278582668858	FALSE	FALSE	-0.023173057928098383
2752	NOP14	0.04892475425715746	0.5330393189178795	-0.02313336486972503	0.02257894034512707	FALSE	FALSE	-0.02313336486972503
5514	VIRMA	0.04436047315431915	0.5236827869573931	-0.023116612684639427	0.02523701891425203	FALSE	FALSE	-0.023116612684639427
4473	PPIA	0.6035901631692314	0.8931910916669945	-0.023108620865832145	0.5913204264119674	FALSE	FALSE	-0.023108620865832145
2102	OXNAD1	0.21596804020918617	0.724833304935181	-0.023097313006537917	0.054368569714124085	FALSE	FALSE	-0.023097313006537917
404	AKR1A1	0.12148925467182659	0.6803489914229872	-0.023074971385299268	0.043302994292697614	FALSE	FALSE	-0.023074971385299268
4105	NDUFAF4	0.07588251173654277	0.6143820616301737	-0.023066495865286436	0.030906059356823647	FALSE	FALSE	-0.023066495865286436
3154	OTULIN	0.006581981819461562	0.20923070902618826	-0.023065267129862888	0.01442247330557168	FALSE	FALSE	-0.023065267129862888
2204	CCR5	0.10127675648740574	0.6520999430500733	-0.02302864893318094	0.03098076439457513	FALSE	FALSE	-0.02302864893318094
7704	PPP1R12A	0.3996607898618797	0.7904146896333704	-0.023016696138945976	0.14429334465597496	FALSE	FALSE	-0.023016696138945976
5697	PLGRKT	0.14392492414019564	0.707942315591494	-0.023013226926410602	0.03875044751098084	FALSE	FALSE	-0.023013226926410602
3168	BRIX1	0.11927353635367986	0.6797090217831455	-0.0229819986391344	0.043397199545727405	FALSE	FALSE	-0.0229819986391344
11708	CHMP2A	0.2856219236583239	0.724833304935181	-0.022980998989976263	0.09447022179355387	FALSE	FALSE	-0.022980998989976263
3436	TXNDC15	0.12362721351270152	0.6820130983810587	-0.022875213536322117	0.04196716518309273	FALSE	FALSE	-0.022875213536322117
1886	WDR12	0.01014390393866412	0.271870433400775	-0.022842344695790422	0.010007081245443696	FALSE	FALSE	-0.022842344695790422
10147	SUMO2	0.5619827063656336	0.8753393467848181	-0.022819604021057194	0.49849095256602177	FALSE	FALSE	-0.022819604021057194
1725	ARHGAP15	0.3385321626984026	0.7443228204317124	-0.022813326654300702	0.10367149318176541	FALSE	FALSE	-0.022813326654300702
7209	ITPRIP	0.0064774026412287205	0.20832162688080755	-0.02277433764990432	0.011957606071697885	FALSE	FALSE	-0.02277433764990432
11804	TFIP11	0.12244078741957123	0.6812930186612122	-0.022758689915904726	0.0422370549230302	FALSE	FALSE	-0.022758689915904726
11778	BCR	0.04561998400360938	0.5252318927521928	-0.022668791359624033	0.020676348368571105	FALSE	FALSE	-0.022668791359624033
7016	VPS26A	0.12909906113028422	0.6906825922035139	-0.02265538208731457	0.041122984650030815	FALSE	FALSE	-0.02265538208731457
1240	TFB2M	0.008275454006009939	0.24729401657741415	-0.022655075743217724	0.015367466762987642	FALSE	FALSE	-0.022655075743217724
3827	LTA	0.046637300679961746	0.5256642102334435	-0.022582196751300146	0.020560324835830212	FALSE	FALSE	-0.022582196751300146
4667	ORAI2	0.023889741634203942	0.403696142530531	-0.02257527579321738	0.016480246874315492	FALSE	FALSE	-0.02257527579321738
9631	TMEM256	0.2747125037974491	0.724833304935181	-0.022565230931515422	0.07667333557387519	FALSE	FALSE	-0.022565230931515422
1866	BZW1	0.45655141329698434	0.8250737218584895	-0.022563027403801242	0.18432310610358182	FALSE	FALSE	-0.022563027403801242
7226	NHLRC2	0.0013733665828216367	0.07684546588675963	-0.022553138905232053	0.00849727558161646	FALSE	FALSE	-0.022553138905232053
7238	DENND10	0.0356348089859567	0.4742802793070232	-0.022551316460169054	0.018381845002454485	FALSE	FALSE	-0.022551316460169054
11764	UBE2L3	0.38033143422678695	0.7763890192240458	-0.022540239702561922	0.1313182272301997	FALSE	FALSE	-0.022540239702561922
3875	HLA-DQA1	0.16370599570530406	0.7099105001581928	-0.022513453404690038	0.034752169410224826	FALSE	FALSE	-0.022513453404690038
3342	RIOK2	0.07464820963164931	0.6117567874441868	-0.022494685797914634	0.025803795175962763	FALSE	FALSE	-0.022494685797914634
11236	RBM42	0.2514183212939663	0.724833304935181	-0.022494298836950193	0.07885779037338789	FALSE	FALSE	-0.022494298836950193
802	C1orf43	0.3497427363074548	0.7528317037714207	-0.02244261805036592	0.10641640970290032	FALSE	FALSE	-0.02244261805036592
2836	TMEM33	0.06601510554339737	0.5871886738337317	-0.02243651535348921	0.02662278495505045	FALSE	FALSE	-0.02243651535348921
7314	CCND2	0.07310247965958276	0.6051094318550174	-0.022416949639724643	0.025458989899015166	FALSE	FALSE	-0.022416949639724643
7274	MGMT	0.13580942132715837	0.7040019164612022	-0.022386454965943534	0.0399079530250505	FALSE	FALSE	-0.022386454965943534
6955	BMS1	0.12672563353539232	0.6872889478082708	-0.022369020224712315	0.040611473080076156	FALSE	FALSE	-0.022369020224712315
2588	GFM1	0.017932358840594395	0.3589929072479402	-0.022343628598649773	0.016489067532203562	FALSE	FALSE	-0.022343628598649773
582	AGL	0.05583105854763209	0.5581579025450146	-0.0223351880126129	0.024124999321956452	FALSE	FALSE	-0.0223351880126129
2986	GAR1	0.10718407873707649	0.6641173963330609	-0.02233046117694309	0.034113491885364056	FALSE	FALSE	-0.02233046117694309
11136	ELL	0.09999074980546649	0.6513295699830913	-0.022329230426097853	0.027964392682038694	FALSE	FALSE	-0.022329230426097853
6126	TRAF2	0.02316182677328788	0.3969467421888414	-0.022300094146535665	0.016529471616011336	FALSE	FALSE	-0.022300094146535665
5163	NDUFA1	0.46925074392362653	0.8331835313331994	-0.02229275666797034	0.23600260852301708	FALSE	FALSE	-0.02229275666797034
7268	BCCIP	0.1633065970089087	0.709098021039815	-0.022270194693960275	0.050614959657029376	FALSE	FALSE	-0.022270194693960275
7012	DDX50	0.09900753925907446	0.649799930014524	-0.022266429886243732	0.03284609263325161	FALSE	FALSE	-0.022266429886243732
615	PSMA5	0.4237953368835795	0.8029998177596855	-0.022257263748398527	0.17080154241434212	FALSE	FALSE	-0.022257263748398527
1090	IL10	0.14291498634231742	0.707942315591494	-0.022199675089034223	0.007609735622167425	FALSE	FALSE	-0.022199675089034223
10227	TEPSIN	0.03952919672448605	0.4949091224341261	-0.022134333774236497	0.01980367642852778	FALSE	FALSE	-0.022134333774236497
8641	EHD4	0.015372487373876838	0.33384172085011343	-0.02213150076314787	0.013649537621188115	FALSE	FALSE	-0.02213150076314787
1570	KRCC1	0.24146469322628034	0.724833304935181	-0.022097341380927473	0.06005670325677903	FALSE	FALSE	-0.022097341380927473
497	LRRC40	0.051414307539404173	0.5426955830458571	-0.02207548077366546	0.020041011278950128	FALSE	FALSE	-0.02207548077366546
2215	ELP6	0.09700820545692491	0.6441582176732693	-0.022050328310976773	0.032685108762743366	FALSE	FALSE	-0.022050328310976773
2421	NEPRO	0.11955491046044385	0.6797090217831455	-0.022007792164406344	0.034942286363879194	FALSE	FALSE	-0.022007792164406344
10570	GSS	0.11330689325490866	0.6731509741747471	-0.02199193213932209	0.03565904199873489	FALSE	FALSE	-0.02199193213932209
2784	WDR1	0.43600881524573676	0.810458444768253	-0.0219880249084728	0.15300550934721213	FALSE	FALSE	-0.0219880249084728
3341	LNPEP	0.33429554151868235	0.7404801238251553	-0.021975556166285246	0.0970029322420313	FALSE	FALSE	-0.021975556166285246
10610	PPP1R16B	0.35073453379505604	0.7528317037714207	-0.021932646494894976	0.09440718583070515	FALSE	FALSE	-0.021932646494894976
2699	PAK2	0.398591248833578	0.7893373466879469	-0.021918371934873362	0.12451788221226365	FALSE	FALSE	-0.021918371934873362
3670	SSR1	0.3021303253835519	0.724833304935181	-0.021911567871248604	0.09611476365415776	FALSE	FALSE	-0.021911567871248604
279	S100PBP	0.20605816968544866	0.724833304935181	-0.021883556196989323	0.05589990649636978	FALSE	FALSE	-0.021883556196989323
5848	SEMA4D	0.09192723182808014	0.6365642424192309	-0.02183757771017272	0.028925590736211322	FALSE	FALSE	-0.02183757771017272
7121	ALDH18A1	0.022093203980589338	0.38980260820917007	-0.02182695778148194	0.01576457521750953	FALSE	FALSE	-0.02182695778148194
11922	GRAP2	0.38092478036628874	0.7763890192240458	-0.02182474887930992	0.11226610721297603	FALSE	FALSE	-0.02182474887930992
2461	DTX3L	0.18159355967579419	0.7210340034927711	-0.02182044931303835	0.04503112306686047	FALSE	FALSE	-0.02182044931303835
11908	APOBEC3C	0.28989863388742837	0.724833304935181	-0.021777700875383263	0.07480421110661956	FALSE	FALSE	-0.021777700875383263
3036	ELMOD2	0.07180476554916472	0.6044292487462403	-0.021768722843562443	0.019500169521350353	FALSE	FALSE	-0.021768722843562443
7431	ETNK1	0.19917330762917185	0.724833304935181	-0.021732082477241906	0.04895501547172421	FALSE	FALSE	-0.021732082477241906
5234	BCAP31	0.3902677151775017	0.7833210161697769	-0.021723967045904315	0.13707514909284363	FALSE	FALSE	-0.021723967045904315
10277	THOC1	0.04814867018685151	0.5280464659392006	-0.02170228648297992	0.02162868602842581	FALSE	FALSE	-0.02170228648297992
2100	ANKRD28	0.00906110749492057	0.25878428618956745	-0.02168932329067114	0.009818687576983795	FALSE	FALSE	-0.02168932329067114
7507	TUBA1B	0.3682747470093577	0.7672177389587052	-0.021655259976884625	0.10324554894465567	FALSE	FALSE	-0.021655259976884625
2342	PDHB	0.26837852707063686	0.724833304935181	-0.021628000726722867	0.07331947135469302	FALSE	FALSE	-0.021628000726722867
8170	HNRNPC	0.4946731371618277	0.8478903769769336	-0.02161576846068025	0.22838252098833928	FALSE	FALSE	-0.02161576846068025
10208	AC022966.1	0.22149895483143694	0.724833304935181	-0.021599596717041307	0.056317691156854394	FALSE	FALSE	-0.021599596717041307
9165	IL4R	0.045698076949614655	0.5252318927521928	-0.02154326836804036	0.022171375354436414	FALSE	FALSE	-0.02154326836804036
5422	SPIDR	0.06956179860218502	0.5982955441482234	-0.021538725607551552	0.026937615116192998	FALSE	FALSE	-0.021538725607551552
5040	MSN	0.48958812821912934	0.8448513780562373	-0.021520232098125962	0.19167564548755606	FALSE	FALSE	-0.021520232098125962
10477	MAVS	0.026034658341189763	0.41200879946295543	-0.02150402138966768	0.01655936393062355	FALSE	FALSE	-0.02150402138966768
4631	STAG3	0.03494050844713411	0.46984821436533614	-0.021484283693252254	0.016342864282775284	FALSE	FALSE	-0.021484283693252254
9388	UTP4	0.008471141719001627	0.25027658055623325	-0.021411470874346826	0.010979500514597637	FALSE	FALSE	-0.021411470874346826
3654	RIPK1	0.05228505916923219	0.5442609968463866	-0.021392127864678985	0.019620358666578113	FALSE	FALSE	-0.021392127864678985
4759	BPGM	0.07610221241254728	0.6144200677168553	-0.021367957584160463	0.0238277749183888	FALSE	FALSE	-0.021367957584160463
677	TENT5C	0.1842726133163648	0.7228820977301692	-0.02136020224149812	0.0457992777635491	FALSE	FALSE	-0.02136020224149812
11977	FAM118A	0.21141322437044854	0.724833304935181	-0.02135628963619099	0.04804117228489756	FALSE	FALSE	-0.02135628963619099
5396	NSD3	0.3784205990970275	0.7747132182746128	-0.021349453325819192	0.11367663346190271	FALSE	FALSE	-0.021349453325819192
299	PSMB2	0.35304804240900445	0.7547520236061505	-0.021308542952745202	0.10801081558882863	FALSE	FALSE	-0.021308542952745202
8744	RAB8B	0.21440202239992304	0.724833304935181	-0.02129455323898908	0.04872964791790709	FALSE	FALSE	-0.02129455323898908
1984	PTMA	0.682955295997093	0.922946250335844	-0.021271502189315623	1.4370776571211268	FALSE	FALSE	-0.021271502189315623
6962	ZNF32	0.15966250523698586	0.707942315591494	-0.021252895816275402	0.04154727650714703	FALSE	FALSE	-0.021252895816275402
10346	ZNF24	0.30807182734222593	0.724833304935181	-0.02121690844658236	0.08452490979775054	FALSE	FALSE	-0.02121690844658236
6872	SFMBT2	0.09027609081812997	0.6334343493297706	-0.021201577805595295	0.026753066265395753	FALSE	FALSE	-0.021201577805595295
9094	RSL1D1	0.3187834618554124	0.7256326745886899	-0.021198463307277326	0.07869739628961829	FALSE	FALSE	-0.021198463307277326
775	MRPL9	0.19650955402078762	0.724833304935181	-0.02116439999349081	0.05527121235764092	FALSE	FALSE	-0.02116439999349081
5716	PLIN2	0.3032750625313246	0.724833304935181	-0.02114167678574556	0.07130972369283926	FALSE	FALSE	-0.02114167678574556
7031	PCBD1	0.113733916909328	0.6739278826282276	-0.02114078731297313	0.02961209360917246	FALSE	FALSE	-0.02114078731297313
877	AIM2	0.10962558481931793	0.6687958234489179	-0.021138949248392033	0.025729554593359513	FALSE	FALSE	-0.021138949248392033
2544	ATP1B3	0.18187690508409832	0.7211294353063291	-0.021128702844521098	0.0416996269970318	FALSE	FALSE	-0.021128702844521098
4571	SRI	0.41485257276926757	0.7990039034381174	-0.021125187949094088	0.13010199726279317	FALSE	FALSE	-0.021125187949094088
9612	C17orf49	0.10884469462001244	0.6682232121644905	-0.02109158683868177	0.029588066509675458	FALSE	FALSE	-0.02109158683868177
6008	FPGS	0.09379400251558975	0.6420511600617631	-0.0210726472492555	0.030734089696830738	FALSE	FALSE	-0.0210726472492555
8676	B2M	0.5487721741285381	0.8702100767873928	-0.021053428188021583	2.9265338254105195	FALSE	FALSE	-0.021053428188021583
3484	HARS1	0.15122474011295473	0.707942315591494	-0.02105334219669615	0.04255869616169096	FALSE	FALSE	-0.02105334219669615
11691	ZNF274	0.06408343364795004	0.5822500165677036	-0.021026365105570967	0.021296105123649205	FALSE	FALSE	-0.021026365105570967
7259	OAT	0.07548253538171244	0.6139033187502612	-0.021018478088691558	0.026316121067912854	FALSE	FALSE	-0.021018478088691558
3569	DOCK2	0.08999561323686445	0.6333209285290332	-0.021013332045310272	0.0260107589559884	FALSE	FALSE	-0.021013332045310272
8503	PAPOLA	0.370363998530863	0.7683249937376023	-0.02101282953350228	0.1264091141603358	FALSE	FALSE	-0.02101282953350228
8387	SUSD6	0.02702104101623894	0.4187523311343609	-0.0210084466631342	0.017465693535171245	FALSE	FALSE	-0.0210084466631342
5690	CDC37L1	0.10544667597491023	0.6600648946443154	-0.020999543873723128	0.02544104945057077	FALSE	FALSE	-0.020999543873723128
699	PEX11B	0.14256749316997855	0.707942315591494	-0.020988107027440753	0.04193159691541573	FALSE	FALSE	-0.020988107027440753
4281	TCP1	0.24912578278219646	0.724833304935181	-0.020934480687118593	0.06535950624714784	FALSE	FALSE	-0.020934480687118593
8363	CHURC1	0.26535990808992055	0.724833304935181	-0.020913251578652713	0.06901559028062013	FALSE	FALSE	-0.020913251578652713
7853	PEBP1	0.5026545995257767	0.8517634414399249	-0.020888819293314518	0.16762327883250075	FALSE	FALSE	-0.020888819293314518
5754	RPP25L	0.16875839237794354	0.7137244069086893	-0.02086408603833731	0.03943807422056224	FALSE	FALSE	-0.02086408603833731
8044	LCP1	0.6279849846055849	0.9020148942456888	-0.020857410961700695	0.3874234453739364	FALSE	FALSE	-0.020857410961700695
4516	TYW1	0.06390281487402807	0.5822500165677036	-0.02078553564978464	0.023137418751711727	FALSE	FALSE	-0.02078553564978464
1853	HSPE1	0.5003057664098982	0.8508358375763801	-0.020776084665673947	0.14352249321553226	FALSE	FALSE	-0.020776084665673947
9333	CES2	0.0262498402827086	0.4142187027057054	-0.02074143284875401	0.016433326135608342	FALSE	FALSE	-0.02074143284875401
9578	PSMB6	0.41711355938827466	0.7998785383608323	-0.020739043902244368	0.17196439792875384	FALSE	FALSE	-0.020739043902244368
4006	TMEM63B	0.014259688377127515	0.3264666880492197	-0.020718862813057185	0.010832025084257776	FALSE	FALSE	-0.020718862813057185
6536	YIF1A	0.18480293537838308	0.7238334972481169	-0.020712735931120198	0.04421921008230884	FALSE	FALSE	-0.020712735931120198
1371	YIPF4	0.22237121338396465	0.724833304935181	-0.02070709275038876	0.054211998582293426	FALSE	FALSE	-0.02070709275038876
5706	DMAC1	0.12881341629169407	0.6906825922035139	-0.020688841091565945	0.03592991500156499	FALSE	FALSE	-0.020688841091565945
304	AGO3	0.11083075906199241	0.6687958234489179	-0.020666676827436004	0.029173682082464784	FALSE	FALSE	-0.020666676827436004
8923	MCTP2	0.09507670624441975	0.644129071931051	-0.020643813883786926	0.0279197391081866	FALSE	FALSE	-0.020643813883786926
10676	ADNP	0.02494633370458701	0.4067762476601473	-0.02063049866448966	0.015964752760374807	FALSE	FALSE	-0.02063049866448966
5929	DNAJC25-GNG10	0.015883194359443086	0.33880305763586654	-0.02062858401388435	0.012547780792712352	FALSE	FALSE	-0.02062858401388435
8392	MED6	0.18723364944981696	0.724833304935181	-0.020605606863006186	0.04263299795203522	FALSE	FALSE	-0.020605606863006186
3274	BTF3	0.598910830877031	0.8923453458415768	-0.02060059786829981	0.6481211719617166	FALSE	FALSE	-0.02060059786829981
3229	SMIM15	0.09226954555982697	0.6374216600954613	-0.020576595539588766	0.029926716324573006	FALSE	FALSE	-0.020576595539588766
834	ASH1L	0.3566169442743359	0.7581310007658856	-0.020564696489932196	0.08085171446774175	FALSE	FALSE	-0.020564696489932196
358	PPCS	0.3894528244833062	0.7831615139423539	-0.020558623352573604	0.09695252037194908	FALSE	FALSE	-0.020558623352573604
3822	MICA	0.010329108022230629	0.2742840863917756	-0.020538230308205375	0.010520323998386375	FALSE	FALSE	-0.020538230308205375
7781	CRY1	0.20690975076765078	0.724833304935181	-0.02053484137663398	0.04433066657454264	FALSE	FALSE	-0.02053484137663398
9902	STAT5B	0.2185120490515693	0.724833304935181	-0.020534492036874415	0.045403091430338355	FALSE	FALSE	-0.020534492036874415
5190	PHF6	0.025734080705526418	0.4102313180243745	-0.020494966930308545	0.01677563363340139	FALSE	FALSE	-0.020494966930308545
8693	COPS2	0.16235158046730847	0.7088100351991516	-0.02044822123963536	0.041910276814399516	FALSE	FALSE	-0.02044822123963536
435	BTF3L4	0.19360223276870667	0.724833304935181	-0.020406058617884772	0.044973923402324395	FALSE	FALSE	-0.020406058617884772
2127	STT3B	0.12854653043724285	0.6906825922035139	-0.020399114818356188	0.028772405150239586	FALSE	FALSE	-0.020399114818356188
8538	ATP5MPL	0.49776876518012425	0.8497867446653834	-0.02039841076437922	0.2082024138889026	FALSE	FALSE	-0.02039841076437922
3116	ANKRD37	0.2343733546529344	0.724833304935181	-0.02039369736485401	0.047822964209757866	FALSE	FALSE	-0.02039369736485401
2960	SLC39A8	0.008430997469778805	0.25027658055623325	-0.020365844908908224	0.012431937126096724	FALSE	FALSE	-0.020365844908908224
11859	APOL6	0.32419365791170474	0.7318715204441469	-0.02033247154114685	0.06064509397850988	FALSE	FALSE	-0.02033247154114685
5262	GAB3	0.3544023133553166	0.7562274299483508	-0.020325404129087954	0.08670651965616831	FALSE	FALSE	-0.020325404129087954
4993	PLP2	0.5284495521742782	0.8622959111179608	-0.0203175789184737	0.1839347783415044	FALSE	FALSE	-0.0203175789184737
3561	PTTG1	0.10282385336858264	0.654105324090478	-0.020313392215816756	0.02432293018397412	FALSE	FALSE	-0.020313392215816756
7643	TSPAN31	0.08134381134445065	0.6267670821158404	-0.02031283327220145	0.023702339915548515	FALSE	FALSE	-0.02031283327220145
6434	UQCC3	0.13555478114835623	0.7040019164612022	-0.02029596822350122	0.03394025404393022	FALSE	FALSE	-0.02029596822350122
8112	UBAC2	0.2848454838294509	0.724833304935181	-0.0202879441579469	0.0684830368664421	FALSE	FALSE	-0.0202879441579469
2133	DYNC1LI1	0.1943212918363257	0.724833304935181	-0.020284440011435572	0.040363791556469075	FALSE	FALSE	-0.020284440011435572
11478	GRWD1	0.0814544299724607	0.6267670821158404	-0.020239474609921704	0.025526954833153495	FALSE	FALSE	-0.020239474609921704
9525	GLOD4	0.3054813156592717	0.724833304935181	-0.020215958669645137	0.06988657795177783	FALSE	FALSE	-0.020215958669645137
9840	AATF	0.3005146910572615	0.724833304935181	-0.020212948973255037	0.0774357336792138	FALSE	FALSE	-0.020212948973255037
3467	PURA	0.1741078957611002	0.7149516812235219	-0.02018341632742719	0.03829865160657735	FALSE	FALSE	-0.02018341632742719
7966	MICU2	0.29932169841129913	0.724833304935181	-0.020177058343803105	0.06452894200637041	FALSE	FALSE	-0.020177058343803105
9458	MPHOSPH6	0.08814307310858346	0.6292456499684623	-0.020132993163977347	0.027843807920650707	FALSE	FALSE	-0.020132993163977347
10257	DUS1L	0.014224736080102624	0.3263654405658692	-0.0201075632449027	0.012878469915429507	FALSE	FALSE	-0.0201075632449027
11409	ZNF227	0.034208561290994255	0.46761239068996735	-0.020054817643858983	0.014874578028652675	FALSE	FALSE	-0.020054817643858983
6988	IPMK	0.011747406201926812	0.29408138871546097	-0.020047406938305593	0.009220043600592864	FALSE	FALSE	-0.020047406938305593
5456	MYBL1	0.10276662878020783	0.654105324090478	-0.020046413335412523	0.025792453646700565	FALSE	FALSE	-0.020046413335412523
11132	4	0.2774086995714726	0.724833304935181	-0.020033184107440687	0.06441165229987578	FALSE	FALSE	-0.020033184107440687
377	IPO13	0.014157844479378946	0.3255116989629956	-0.02002253461923179	0.0123332825850675	FALSE	FALSE	-0.02002253461923179
7787	SART3	0.20944609607785003	0.724833304935181	-0.020008074640414715	0.04006085092904138	FALSE	FALSE	-0.020008074640414715
4569	DBF4	0.14719579894277968	0.707942315591494	-0.02000382613149262	0.03268244995384431	FALSE	FALSE	-0.02000382613149262
1220	LGALS8	0.2373110110870953	0.724833304935181	-0.020001378065946745	0.0572857506410346	FALSE	FALSE	-0.020001378065946745
4363	MIOS	0.02783378083583829	0.42633110953441133	-0.019959138858171948	0.015914330882391806	FALSE	FALSE	-0.019959138858171948
3073	ETFDH	0.025776558987823595	0.4102313180243745	-0.019936394152595342	0.014124249268445323	FALSE	FALSE	-0.019936394152595342
5842	TUT7	0.30142635314550337	0.724833304935181	-0.01992229291883905	0.06453623065898001	FALSE	FALSE	-0.01992229291883905
9674	PIK3R5	0.1374734895339943	0.7068315798027733	-0.019915835507744936	0.02945278518288676	FALSE	FALSE	-0.019915835507744936
2582	SSR3	0.34775691723228697	0.7522386807271186	-0.019902262314471373	0.08645759661340974	FALSE	FALSE	-0.019902262314471373
10179	UBALD2	0.06650139246767568	0.5871886738337317	-0.01989220536023928	0.021390340186635163	FALSE	FALSE	-0.01989220536023928
11738	C22orf39	0.22050953196423215	0.724833304935181	-0.019860024450311035	0.042015428904220053	FALSE	FALSE	-0.019860024450311035
8220	CHMP4A	0.13790864739171133	0.7077417575783332	-0.01985685620741467	0.03226921255980196	FALSE	FALSE	-0.01985685620741467
3879	PSMB8	0.5747646078189882	0.881600483070048	-0.019830115592434423	0.3107801591112314	FALSE	FALSE	-0.019830115592434423
3091	GALNT7	0.1020838704001225	0.6520999430500733	-0.01979934413407458	0.02053115987651498	FALSE	FALSE	-0.01979934413407458
2035	PDCD1	0.07320974426396641	0.6051094318550174	-0.01979267040105243	0.017420327008442312	FALSE	FALSE	-0.01979267040105243
7425	RECQL	0.29420227729074716	0.724833304935181	-0.01971471523370548	0.06342374183278265	FALSE	FALSE	-0.01971471523370548
4846	CHPF2	0.03602140482684328	0.4752267454163697	-0.019706873899717703	0.017298191907953044	FALSE	FALSE	-0.019706873899717703
6638	EMSY	0.05457434328252591	0.5530905141958933	-0.01970069192958786	0.021693754730023485	FALSE	FALSE	-0.01970069192958786
2050	SETD5	0.23181940506035598	0.724833304935181	-0.019664942379654216	0.04117308619121711	FALSE	FALSE	-0.019664942379654216
2146	GOLGA4	0.426480234817067	0.80465186662691	-0.01966078792374431	0.10343709919866317	FALSE	FALSE	-0.01966078792374431
8425	EIF2B2	0.13442364377868424	0.7024807228314709	-0.01965489214349442	0.03189947227107697	FALSE	FALSE	-0.01965489214349442
3699	ATXN1	0.15493580841310908	0.707942315591494	-0.01964158229865499	0.0352764173151284	FALSE	FALSE	-0.01964158229865499
11053	CCDC130	0.29651601487578894	0.724833304935181	-0.019638553791662454	0.06194091587240905	FALSE	FALSE	-0.019638553791662454
873	FCRL3	0.01615649610122429	0.33880305763586654	-0.01961429012993897	0.008807932882941242	FALSE	FALSE	-0.01961429012993897
2717	PIGG	0.04980232621046572	0.5339023573315519	-0.019577211073497285	0.01769953125151373	FALSE	FALSE	-0.019577211073497285
5598	FAM49B	0.4874929082335665	0.8437494679565553	-0.019568400993483944	0.15853168005174628	FALSE	FALSE	-0.019568400993483944
2894	SDAD1	0.2002244787242243	0.724833304935181	-0.019558194898046805	0.043627931558287855	FALSE	FALSE	-0.019558194898046805
7217	BBIP1	0.09181252219745094	0.6364778324522404	-0.019529871505232835	0.024501627311110497	FALSE	FALSE	-0.019529871505232835
3438	MACROH2A1	0.32930975147042996	0.7367414404826571	-0.019520455455098097	0.06138374311391447	FALSE	FALSE	-0.019520455455098097
1497	MPHOSPH10	0.167796841445313	0.7132666512134681	-0.019517539811720188	0.03632271769736471	FALSE	FALSE	-0.019517539811720188
5930	GNG10	0.10538494029967586	0.6600648946443154	-0.01951685456834566	0.02539147337888434	FALSE	FALSE	-0.01951685456834566
826	MTX1	0.1019268670286112	0.6520999430500733	-0.019500459784706378	0.02626050879944706	FALSE	FALSE	-0.019500459784706378
2762	STX18	0.08027384439989936	0.6267670821158404	-0.019492486776501533	0.023116951849046954	FALSE	FALSE	-0.019492486776501533
4722	FAM3C	0.08389845017311502	0.6267670821158404	-0.019489065934086718	0.021780819591399426	FALSE	FALSE	-0.019489065934086718
6282	SAAL1	0.020987807877828266	0.37977684052031696	-0.019477960288768695	0.011059052192560228	FALSE	FALSE	-0.019477960288768695
1178	RAB4A	0.19566012086348347	0.724833304935181	-0.019444826084381178	0.038177795596217194	FALSE	FALSE	-0.019444826084381178
1635	IL18R1	0.21341608253788688	0.724833304935181	-0.019443745818355444	0.03750744673723731	FALSE	FALSE	-0.019443745818355444
2241	NDUFAF3	0.35158773706970525	0.7532739223863558	-0.019430374167250863	0.0833043201414288	FALSE	FALSE	-0.019430374167250863
12077	TTC3	0.3690202093043067	0.7675456399178372	-0.019414949473251605	0.0807260790727829	FALSE	FALSE	-0.019414949473251605
3419	ZCCHC10	0.11592463463480361	0.6783106876720011	-0.01938686793104041	0.030133630703788637	FALSE	FALSE	-0.01938686793104041
12057	GART	0.1800728935463848	0.7189683972420458	-0.019344022753144216	0.03833622657414017	FALSE	FALSE	-0.019344022753144216
4810	PDIA4	0.24109901578628054	0.724833304935181	-0.019340335875066342	0.05102020952993078	FALSE	FALSE	-0.019340335875066342
6134	DPP7	0.4803665950200071	0.8387591250687476	-0.019335192518913975	0.15010176949162302	FALSE	FALSE	-0.019335192518913975
1761	IFIH1	0.013637595229041668	0.3195078682859778	-0.01933149354830597	0.011012039429767698	FALSE	FALSE	-0.01933149354830597
260	TXLNA	0.028533609756516178	0.42925665047971595	-0.019328686737699306	0.014827591570633684	FALSE	FALSE	-0.019328686737699306
3296	TBCA	0.5521939760765431	0.8711034717536605	-0.0193275822866133	0.2139619465082721	FALSE	FALSE	-0.0193275822866133
997	IER5	0.005523277703374615	0.18870338496233457	-0.019322043739857925	0.008100917840521539	FALSE	FALSE	-0.019322043739857925
658	AP4B1	0.06169624562779787	0.5791627972850663	-0.019321495713110107	0.01649309738025151	FALSE	FALSE	-0.019321495713110107
10330	NPC1	0.2801795140770658	0.724833304935181	-0.01931573698153512	0.05594146520387931	FALSE	FALSE	-0.01931573698153512
9086	CLEC16A	0.05463491894261492	0.5530905141958933	-0.01929284313475347	0.016161968460805268	FALSE	FALSE	-0.01929284313475347
8066	SPRYD7	0.006792144364535032	0.21466699494482913	-0.01927741323424818	0.007891901010135953	FALSE	FALSE	-0.01927741323424818
5947	POLE3	0.27664295069153033	0.724833304935181	-0.019270618407972832	0.052095342783735746	FALSE	FALSE	-0.019270618407972832
8660	TP53BP1	0.08478552840160193	0.6267670821158404	-0.019246865991551326	0.02045943586491659	FALSE	FALSE	-0.019246865991551326
10718	ADRM1	0.41521487580979244	0.7990378972133916	-0.01923412046478504	0.11257870012863738	FALSE	FALSE	-0.01923412046478504
8058	CDADC1	0.04376828535552795	0.5193434158659831	-0.019224930141879558	0.017048891816960007	FALSE	FALSE	-0.019224930141879558
1150	SRP9	0.4563047100030214	0.8250737218584895	-0.01921981365801639	0.14055505488576786	FALSE	FALSE	-0.01921981365801639
4848	NUB1	0.41188097468568474	0.798533402890066	-0.01921622352017963	0.09413176738336437	FALSE	FALSE	-0.01921622352017963
8011	UFM1	0.3069095913145818	0.724833304935181	-0.019210182629568074	0.07223424331737999	FALSE	FALSE	-0.019210182629568074
8017	MRPS31	0.24546062348183845	0.724833304935181	-0.019196945339909476	0.04183252529327661	FALSE	FALSE	-0.019196945339909476
4940	ATP6AP2	0.4119096581748448	0.798533402890066	-0.019194080753881043	0.10613776153065468	FALSE	FALSE	-0.019194080753881043
9903	STAT5A	0.26387067310174434	0.724833304935181	-0.01917699535240939	0.04671315583171415	FALSE	FALSE	-0.01917699535240939
8525	TRAF3	0.03626573393371957	0.4752267454163697	-0.019176277862287823	0.017121220999931703	FALSE	FALSE	-0.019176277862287823
5023	RRAGB	0.010900108584637403	0.28283331737117795	-0.01916561225070541	0.01050684176629684	FALSE	FALSE	-0.01916561225070541
5487	IMPA1	0.12697114329761977	0.6879903797159072	-0.019143517854527378	0.028596888576211826	FALSE	FALSE	-0.019143517854527378
8275	KLHL28	0.1828301429889215	0.7219347553513287	-0.019136009736925648	0.03949367612233905	FALSE	FALSE	-0.019136009736925648
7093	ACTA2	0.11454173760626496	0.6758708465743631	-0.01910096289735451	0.027283687490583117	FALSE	FALSE	-0.01910096289735451
5205	CD40LG	0.11982941811351304	0.6798599215990158	-0.01909180045444907	0.010276093390067948	FALSE	FALSE	-0.01909180045444907
6037	ZER1	0.08539538706440475	0.6267670821158404	-0.019060813010064803	0.0220662026304772	FALSE	FALSE	-0.019060813010064803
3838	CSNK2B	0.08870120025815212	0.6307605304377291	-0.01905456251559751	0.02338112712089644	FALSE	FALSE	-0.01905456251559751
3843	DDAH2	0.057807048869149176	0.5634924844428343	-0.01903536763942387	0.017581925864835254	FALSE	FALSE	-0.01903536763942387
5977	RABGAP1	0.055051373577416	0.5537488329570297	-0.019034990083760646	0.01792730128677572	FALSE	FALSE	-0.019034990083760646
10192	METTL23	0.38086480608325646	0.7763890192240458	-0.019013746195535707	0.08834910679791794	FALSE	FALSE	-0.019013746195535707
2644	AP2M1	0.42603511438607644	0.80465186662691	-0.019006200456729103	0.1294756324686965	FALSE	FALSE	-0.019006200456729103
9079	USP7	0.12604132420193803	0.6870254485699077	-0.018993973565144325	0.027473112100053355	FALSE	FALSE	-0.018993973565144325
9290	NUDT21	0.3454444094822877	0.7504324176704871	-0.018985272317902233	0.07050329715502067	FALSE	FALSE	-0.018985272317902233
1851	COQ10B	0.32129075541903307	0.7277149348782601	-0.018975598293791203	0.06476927756286058	FALSE	FALSE	-0.018975598293791203
619	GNAI3	0.283598425126498	0.724833304935181	-0.018955567689423525	0.05724717834404583	FALSE	FALSE	-0.018955567689423525
7276	GLRX3	0.23134621657419677	0.724833304935181	-0.018939035857109338	0.04702704113811418	FALSE	FALSE	-0.018939035857109338
10176	EXOC7	0.23620555033156163	0.724833304935181	-0.018936558232045344	0.044549201620243936	FALSE	FALSE	-0.018936558232045344
10964	ICAM1	0.057782093850963404	0.5634924844428343	-0.018918749965994283	0.018485198199464	FALSE	FALSE	-0.018918749965994283
4277	SOD2	0.13258551598354215	0.6983983447605701	-0.018853211139870957	0.029176998863129015	FALSE	FALSE	-0.018853211139870957
10109	PSMD12	0.28008383858779534	0.724833304935181	-0.018834131814540862	0.049206966137299774	FALSE	FALSE	-0.018834131814540862
2010	ASB1	0.08576431244497418	0.6267670821158404	-0.018817328572105784	0.01797975498490809	FALSE	FALSE	-0.018817328572105784
7163	SLF2	0.0755895787023194	0.6139033187502612	-0.01875323144429789	0.018383970573198436	FALSE	FALSE	-0.01875323144429789
8202	THTPA	0.05650752665220753	0.558232149030939	-0.018734174960413616	0.014221430847757175	FALSE	FALSE	-0.018734174960413616
6227	SMPD1	0.13322841166948515	0.7003914158151959	-0.018719290399427223	0.027306192213557456	FALSE	FALSE	-0.018719290399427223
6874	ATP5F1C	0.4585201675088486	0.8265600452281255	-0.01871601198014515	0.132763499363524	FALSE	FALSE	-0.01871601198014515
8085	DIS3	0.09308400851505254	0.639979683805768	-0.01869839988180523	0.019795570145946382	FALSE	FALSE	-0.01869839988180523
9606	TXNDC17	0.33821109870463084	0.7441405742718076	-0.018687677838415503	0.07640564926172215	FALSE	FALSE	-0.018687677838415503
382	DMAP1	0.1964247788599198	0.724833304935181	-0.018680949017200497	0.03648372419952044	FALSE	FALSE	-0.018680949017200497
2402	CD47	0.4557985179869217	0.8250737218584895	-0.018673113057670557	0.12870914157215363	FALSE	FALSE	-0.018673113057670557
6030	ODF2	0.08251201311914187	0.6267670821158404	-0.01867178556658421	0.021069912087233342	FALSE	FALSE	-0.01867178556658421
1290	SMC6	0.17492641521318644	0.7149516812235219	-0.01864191432991248	0.02909214917794277	FALSE	FALSE	-0.01864191432991248
5310	PCM1	0.43225678686705216	0.8077573777184547	-0.018633643039297543	0.10626389548345341	FALSE	FALSE	-0.018633643039297543
2563	RNF13	0.21049756140670114	0.724833304935181	-0.018632605768934527	0.03957432432130712	FALSE	FALSE	-0.018632605768934527
10296	NDUFV2	0.5245154710804026	0.8607453495943103	-0.018630321624352755	0.19066075093107798	FALSE	FALSE	-0.018630321624352755
10024	UTP18	0.07954124244729646	0.6262231198273512	-0.018626517851816876	0.019960168227451582	FALSE	FALSE	-0.018626517851816876
4034	KIAA1586	0.08559225710195609	0.6267670821158404	-0.018620604604579007	0.021360846226169763	FALSE	FALSE	-0.018620604604579007
7494	CCNT1	0.23176207564891058	0.724833304935181	-0.018617933499032794	0.03855877635298205	FALSE	FALSE	-0.018617933499032794
11309	NFKBIB	0.2947715694024989	0.724833304935181	-0.018609001150103607	0.0530372105355634	FALSE	FALSE	-0.018609001150103607
843	SSR2	0.5953817726138221	0.8907983492845549	-0.018604438235397903	0.331460207456448	FALSE	FALSE	-0.018604438235397903
3600	RAB24	0.14148508198826049	0.707942315591494	-0.018587995081638067	0.02525294722246179	FALSE	FALSE	-0.018587995081638067
8400	PSEN1	0.12009973752968962	0.6800787350972043	-0.018585611509586264	0.023868048848594475	FALSE	FALSE	-0.018585611509586264
4596	TECPR1	0.029985963299669117	0.4393048276522106	-0.018577996574634978	0.012257820950780329	FALSE	FALSE	-0.018577996574634978
3626	HNRNPH1	0.41570768575693506	0.7993909175510767	-0.01856235623051491	0.07835716650378509	FALSE	FALSE	-0.01856235623051491
4608	ATP5MF	0.5355556701054109	0.8659157949442831	-0.018559679750510857	0.20495537460827434	FALSE	FALSE	-0.018559679750510857
3357	MAN2A1	0.17852024981741793	0.7183856068614245	-0.018544265805427278	0.03331915331912822	FALSE	FALSE	-0.018544265805427278
10893	ALKBH7	0.4506609278989465	0.8226280363103691	-0.018541987035303346	0.12433966037517039	FALSE	FALSE	-0.018541987035303346
1287	NBAS	0.10514182253574882	0.6600648946443154	-0.01851743382466376	0.02341659980332428	FALSE	FALSE	-0.01851743382466376
3496	GNPDA1	0.11979984948996487	0.6798599215990158	-0.018486858534015056	0.025456842905307406	FALSE	FALSE	-0.018486858534015056
2286	TEX264	0.28110011966823867	0.724833304935181	-0.018484646944614117	0.05733454313963815	FALSE	FALSE	-0.018484646944614117
11353	HNRNPUL1	0.5215352698458524	0.8595848067928259	-0.01845909139758747	0.15250562770607692	FALSE	FALSE	-0.01845909139758747
3639	MGAT1	0.45164829654566996	0.8226280363103691	-0.018403852719913474	0.10073661386885278	FALSE	FALSE	-0.018403852719913474
2777	GRPEL1	0.21911899081736566	0.724833304935181	-0.018390255341579634	0.03794443497403724	FALSE	FALSE	-0.018390255341579634
6265	BTBD10	0.03635616689863111	0.4752267454163697	-0.018383821443738565	0.013438903946745021	FALSE	FALSE	-0.018383821443738565
7860	GCN1	0.0415501197760779	0.5040709774162018	-0.018380945436987223	0.0144803199759313	FALSE	FALSE	-0.018380945436987223
4622	MCM7	0.16856863035212935	0.7137244069086893	-0.01838069955554107	0.027479191946853054	FALSE	FALSE	-0.01838069955554107
11946	MEI1	0.20367959307076972	0.724833304935181	-0.018374045976735812	0.03857515448999535	FALSE	FALSE	-0.018374045976735812
9267	ITFG1	0.19417156848432784	0.724833304935181	-0.018372035929503854	0.03850720535780563	FALSE	FALSE	-0.018372035929503854
7762	C12orf73	0.08753566592081391	0.629149994011682	-0.018370508239862988	0.020441649138133546	FALSE	FALSE	-0.018370508239862988
11472	LIG1	0.02341421687491075	0.3974980131070375	-0.018356316983937884	0.011624386857258655	FALSE	FALSE	-0.018356316983937884
3255	AK6	0.21696731059989205	0.724833304935181	-0.01833717182149926	0.04004923692940037	FALSE	FALSE	-0.01833717182149926
1807	PRKRA	0.16676273517931478	0.7115096618876058	-0.018327530044135263	0.03535826869634657	FALSE	FALSE	-0.018327530044135263
10371	DYM	0.2172184277716454	0.724833304935181	-0.018320048798822732	0.04063838566627985	FALSE	FALSE	-0.018320048798822732
2059	RPUSD3	0.19866111992658095	0.724833304935181	-0.018291908137575304	0.0384424038211016	FALSE	FALSE	-0.018291908137575304
2590	MFSD1	0.08856584049337045	0.6307605304377291	-0.018284684866239066	0.01973269151045325	FALSE	FALSE	-0.018284684866239066
594	SLC30A7	0.18576423491354585	0.7244661235441892	-0.01828276081033254	0.035465018823742867	FALSE	FALSE	-0.01828276081033254
3562	CCNG1	0.25063066292380176	0.724833304935181	-0.018265739902354958	0.045752843119244754	FALSE	FALSE	-0.018265739902354958
3884	BRD2	0.5214348641955457	0.8595848067928259	-0.018264965980426078	0.1519640203300721	FALSE	FALSE	-0.018264965980426078
6409	SDHAF2	0.09969899422292745	0.6507970333147214	-0.018262595844518874	0.022901127125070395	FALSE	FALSE	-0.018262595844518874
9268	PHKB	0.11049011099517056	0.6687958234489179	-0.018230835485916568	0.02225827628777164	FALSE	FALSE	-0.018230835485916568
5300	NEIL2	0.005393677275898488	0.1860140210213167	-0.018208949349979815	0.006241771104984759	FALSE	FALSE	-0.018208949349979815
9837	GGNBP2	0.397544737217878	0.7892204121417935	-0.018205266502745326	0.07678486329447376	FALSE	FALSE	-0.018205266502745326
11337	PLD3	0.29623593765824274	0.724833304935181	-0.0181913036612784	0.05642339955669283	FALSE	FALSE	-0.0181913036612784
11167	ZNF101	0.18915919996926805	0.724833304935181	-0.018170351337391255	0.027256047510913487	FALSE	FALSE	-0.018170351337391255
4705	THAP5	0.17702115175699115	0.7178776072890878	-0.018143441426989065	0.024913826596012205	FALSE	FALSE	-0.018143441426989065
5693	JAK2	0.06453876675149789	0.5839682094721333	-0.01810806674548972	0.017209957801619838	FALSE	FALSE	-0.01810806674548972
5577	C8orf76	0.048578784629869	0.5306409671671048	-0.01810725654597042	0.016584949824918326	FALSE	FALSE	-0.01810725654597042
11928	MRTFA	0.09778109681468526	0.646458025176665	-0.018106709694885256	0.021713221445679665	FALSE	FALSE	-0.018106709694885256
6821	STT3A	0.1516667494724966	0.707942315591494	-0.01808075643797849	0.028412997305311792	FALSE	FALSE	-0.01808075643797849
2334	ARF4	0.4113747780418656	0.798533402890066	-0.018071109286156656	0.09485888926953566	FALSE	FALSE	-0.018071109286156656
9896	DNAJC7	0.29352232655503524	0.724833304935181	-0.018069023996514944	0.055496980685516784	FALSE	FALSE	-0.018069023996514944
5004	MAGED1	0.0645038550243416	0.5839682094721333	-0.018054010448540405	0.01717182372498219	FALSE	FALSE	-0.018054010448540405
65	NOL9	0.06335583081427579	0.5822500165677036	-0.018053322517936954	0.01660982344828831	FALSE	FALSE	-0.018053322517936954
11847	EIF4ENIF1	0.03329491147277774	0.4657611961774642	-0.01803692034441814	0.012611171773945292	FALSE	FALSE	-0.01803692034441814
7483	PCED1B	0.3687463313967182	0.7674251681239288	-0.01803614306345311	0.07490464206276044	FALSE	FALSE	-0.01803614306345311
5920	ELP1	0.07075761752854137	0.601549450725204	-0.018024589322712725	0.015785686190804987	FALSE	FALSE	-0.018024589322712725
1473	PNO1	0.09869461788917812	0.6492531868077611	-0.018023682382952315	0.0219898751677304	FALSE	FALSE	-0.018023682382952315
1096	CD55	0.0993923684574537	0.6503795375136604	-0.018022478504396276	0.022264888108061636	FALSE	FALSE	-0.018022478504396276
8181	DAD1	0.5391949299688685	0.8673040121848888	-0.018015075188722415	0.2071618034295697	FALSE	FALSE	-0.018015075188722415
4198	SGK1	0.020434108011136647	0.3774098006611502	-0.018009792348593935	0.006790382851995375	FALSE	FALSE	-0.018009792348593935
7721	SOCS2	0.03419886875686183	0.46761239068996735	-0.018004579040513752	0.00809992039849717	FALSE	FALSE	-0.018004579040513752
8522	TECPR2	0.013137838688587863	0.3125437676740631	-0.017993216260978474	0.009411679536913384	FALSE	FALSE	-0.017993216260978474
6175	TALDO1	0.3950644626470615	0.7873290862893556	-0.017976379092278283	0.08951694709681422	FALSE	FALSE	-0.017976379092278283
4206	MAP3K5	0.11386781859306151	0.6739278826282276	-0.017974563869143007	0.0205512614335478	FALSE	FALSE	-0.017974563869143007
2087	3	0.41766677881050174	0.800096342919611	-0.017970735911546847	0.09781546611847773	FALSE	FALSE	-0.017970735911546847
10663	DDX27	0.21937489040604682	0.724833304935181	-0.017970359699498086	0.041733863330929655	FALSE	FALSE	-0.017970359699498086
6353	CKAP5	0.1492540584797672	0.707942315591494	-0.01794710979488457	0.02814703909018652	FALSE	FALSE	-0.01794710979488457
7871	RNF10	0.33521758223898646	0.7413349868043346	-0.017940945291742706	0.056725364331094943	FALSE	FALSE	-0.017940945291742706
6871	PRKCQ	0.4419217050843033	0.8155065353625364	-0.017928933378471505	0.09471146298236535	FALSE	FALSE	-0.017928933378471505
10397	SEC11C	0.4454166725851899	0.8171396209304941	-0.017872533817904185	0.10938434711978084	FALSE	FALSE	-0.017872533817904185
7656	MON2	0.2147880897529286	0.724833304935181	-0.01785557202896284	0.035452948303007686	FALSE	FALSE	-0.01785557202896284
8199	PABPN1	0.2826337953948092	0.724833304935181	-0.017835579045800038	0.048886826903116506	FALSE	FALSE	-0.017835579045800038
306	TRAPPC3	0.3585438727672612	0.7592490157633817	-0.017831623444830195	0.07817886283244592	FALSE	FALSE	-0.017831623444830195
8272	MIA2	0.26642594894195004	0.724833304935181	-0.01782866749301849	0.044440704209556994	FALSE	FALSE	-0.01782866749301849
1368	DPY30	0.2983274338322586	0.724833304935181	-0.017800628946470012	0.05526779483128441	FALSE	FALSE	-0.017800628946470012
712	CHD1L	0.07492914064007794	0.6117567874441868	-0.017762792763280195	0.01951267636416714	FALSE	FALSE	-0.017762792763280195
7765	NFYB	0.12458603909473495	0.6847358083967369	-0.017741055768548487	0.022553347158016726	FALSE	FALSE	-0.017741055768548487
3463	STING1	0.03094844760757267	0.44659424330559144	-0.017736189868782084	0.011673518134627104	FALSE	FALSE	-0.017736189868782084
7976	NUP58	0.23146922281618512	0.724833304935181	-0.017716169341522855	0.039510127462324546	FALSE	FALSE	-0.017716169341522855
2490	RPN1	0.4327999182786848	0.8080552781345481	-0.01768520171545187	0.09907468247527634	FALSE	FALSE	-0.01768520171545187
5100	TIMM8A	0.006477352376470257	0.20832162688080755	-0.01766818567807671	0.007447191202043571	FALSE	FALSE	-0.01766818567807671
10987	SMARCA4	0.1538415468297753	0.707942315591494	-0.01764780086334705	0.02944855800132608	FALSE	FALSE	-0.01764780086334705
7615	SPRYD4	0.010571115171843054	0.27868610598462207	-0.017641100929842928	0.008677503914709707	FALSE	FALSE	-0.017641100929842928
7222	VTI1A	0.18162233302788802	0.7210340034927711	-0.017626757173676632	0.03134166911916166	FALSE	FALSE	-0.017626757173676632
9441	MON1B	0.12452107445570929	0.6847358083967369	-0.01761716645366211	0.02371401057827994	FALSE	FALSE	-0.01761716645366211
1554	C2orf68	0.05653701131029611	0.558232149030939	-0.0176014824420721	0.015990996043722	FALSE	FALSE	-0.0176014824420721
5852	SPTLC1	0.1815722636908617	0.7210340034927711	-0.01752831591666011	0.031646250121173315	FALSE	FALSE	-0.01752831591666011
1409	CAMKMT	0.1459640881336588	0.707942315591494	-0.017525908159548034	0.022620823346281967	FALSE	FALSE	-0.017525908159548034
8055	RCBTB2	0.17194321826977282	0.7149516812235219	-0.01750012688529213	0.03066317641425654	FALSE	FALSE	-0.01750012688529213
6877	CELF2	0.47836253280781393	0.8387591250687476	-0.017497482652035115	0.11008391690140212	FALSE	FALSE	-0.017497482652035115
1972	SP110	0.4787786397622401	0.8387591250687476	-0.017488969510817406	0.10679264026668554	FALSE	FALSE	-0.017488969510817406
1717	RAB3GAP1	0.18390995830907617	0.7222230873699371	-0.017488257395153677	0.02206740551246483	FALSE	FALSE	-0.017488257395153677
2982	SEC24B	0.10157830575611738	0.6520999430500733	-0.017484246705990976	0.0205358258051584	FALSE	FALSE	-0.017484246705990976
11448	CALM3	0.4510400396325883	0.8226280363103691	-0.017479703945502172	0.10002953748478265	FALSE	FALSE	-0.017479703945502172
5411	POLB	0.11646930943531475	0.6783106876720011	-0.017447070237500955	0.021159027474092654	FALSE	FALSE	-0.017447070237500955
1125	RRP15	0.06410193165866947	0.5822500165677036	-0.017429765826872345	0.015410856000285168	FALSE	FALSE	-0.017429765826872345
916	SDHC	0.47002862205861096	0.8338341437740062	-0.017419649753604015	0.12243263635153327	FALSE	FALSE	-0.017419649753604015
5178	UTP14A	0.03364625135005301	0.4659071193889284	-0.01740526837623284	0.011629399389303366	FALSE	FALSE	-0.01740526837623284
6896	HSPA14-1	0.07281907386319245	0.6044292487462403	-0.017389039528979355	0.017062630285534376	FALSE	FALSE	-0.017389039528979355
3974	TRERF1	0.20760051875099778	0.724833304935181	-0.01736596698147454	0.03266405090791443	FALSE	FALSE	-0.01736596698147454
6391	MRPL16	0.33103775486139286	0.7391064856606058	-0.01734397201276654	0.059657380035747595	FALSE	FALSE	-0.01734397201276654
4478	TBRG4	0.12318601946117826	0.6820130983810587	-0.017286003110510095	0.021853087296902808	FALSE	FALSE	-0.017286003110510095
9524	GEMIN4	0.006568987442315264	0.20923070902618826	-0.017272311007356832	0.008556753164157271	FALSE	FALSE	-0.017272311007356832
10335	SS18	0.2084383422327961	0.724833304935181	-0.017264921799634802	0.03206121414146625	FALSE	FALSE	-0.017264921799634802
0	NOC2L	0.2533358483760323	0.724833304935181	-0.017261071000592827	0.04306217954784143	FALSE	FALSE	-0.017261071000592827
11531	VRK3	0.27088785866049947	0.724833304935181	-0.017253106054074742	0.040298796823767365	FALSE	FALSE	-0.017253106054074742
3359	WDR36	0.12735192103660095	0.6886925631205141	-0.017244364498398855	0.024052865950828367	FALSE	FALSE	-0.017244364498398855
11895	TMEM184B	0.037460687626948416	0.4803140737320002	-0.01724093626610451	0.011342983554203897	FALSE	FALSE	-0.01724093626610451
2945	SMARCAD1	0.15780156490824296	0.707942315591494	-0.017208361005332296	0.026008997657056387	FALSE	FALSE	-0.017208361005332296
1783	SLC25A12	0.09566987533421711	0.6441582176732693	-0.0172081231855729	0.019309595275588863	FALSE	FALSE	-0.0172081231855729
2323	TKT	0.3552913722298142	0.7568920899853094	-0.017206493381233083	0.058066717516936234	FALSE	FALSE	-0.017206493381233083
9027	SRRM2	0.5097082566056275	0.8539350324622003	-0.017196373277121372	0.1419292374875376	FALSE	FALSE	-0.017196373277121372
6336	CD82	0.3107554221925703	0.724833304935181	-0.017193277589405843	0.04321710665613576	FALSE	FALSE	-0.017193277589405843
2888	RCHY1	0.2567735264704665	0.724833304935181	-0.017167797284788948	0.03914205036813118	FALSE	FALSE	-0.017167797284788948
7069	POLR3A	0.049641997436985726	0.5338256912583179	-0.017161937782129474	0.013881091855446009	FALSE	FALSE	-0.017161937782129474
11855	HMGXB4	0.19534592586373167	0.724833304935181	-0.017161702649598997	0.03313722586656203	FALSE	FALSE	-0.017161702649598997
5973	PDCL	0.11784565275279547	0.6783106876720011	-0.017158315397545677	0.019963547233695703	FALSE	FALSE	-0.017158315397545677
8330	ARMH4	0.008619078837946298	0.2520678336420188	-0.01715125705488439	0.008417525283529174	FALSE	FALSE	-0.01715125705488439
1452	USP34	0.443619982706994	0.8168194580449978	-0.017126043121834165	0.08699371700322694	FALSE	FALSE	-0.017126043121834165
8135	ARHGEF7	0.3127542933015301	0.724833304935181	-0.017112617726151184	0.04441436657000109	FALSE	FALSE	-0.017112617726151184
8498	SYNE3	0.020850266042035083	0.37977684052031696	-0.01710557248373088	0.010016019805970658	FALSE	FALSE	-0.01710557248373088
9929	DHX8	0.13541279340163948	0.7040019164612022	-0.017097494001790937	0.022037245781043838	FALSE	FALSE	-0.017097494001790937
9909	MLX	0.3209382334864544	0.727517487938393	-0.017095983779138048	0.05725820793113748	FALSE	FALSE	-0.017095983779138048
6234	RRP8	0.13690505984732115	0.70523146610877	-0.017071280083678957	0.022860566240638657	FALSE	FALSE	-0.017071280083678957
3208	NDUFS4	0.2578817288094356	0.724833304935181	-0.01706344681137794	0.040888131550345264	FALSE	FALSE	-0.01706344681137794
9393	NIP7	0.28894232458137853	0.724833304935181	-0.017030453014701477	0.0430356945252158	FALSE	FALSE	-0.017030453014701477
7204	1	0.09562414298005426	0.6441582176732693	-0.01701533735202799	0.017446254950037092	FALSE	FALSE	-0.01701533735202799
7181	GBF1	0.16904288308668164	0.7139484266011409	-0.01700002283441444	0.02717641824500157	FALSE	FALSE	-0.01700002283441444
8461	ZC3H14	0.12426422214927697	0.6844416269347077	-0.01699693655200013	0.020512791302136547	FALSE	FALSE	-0.01699693655200013
6330	API5	0.26149364983043	0.724833304935181	-0.01698011584257707	0.03736084500134317	FALSE	FALSE	-0.01698011584257707
11410	ZNF235	0.06032545390729448	0.5729088503462876	-0.01697702754474107	0.013194381881535787	FALSE	FALSE	-0.01697702754474107
1430	ERLEC1	0.42986171795921413	0.8071893791576787	-0.016973677242085393	0.08274405453700186	FALSE	FALSE	-0.016973677242085393
6853	GTPBP4	0.24288046893321344	0.724833304935181	-0.016954952630972707	0.034031327997074756	FALSE	FALSE	-0.016954952630972707
4523	TBL2	0.02250515357172465	0.39427159619984703	-0.01695120125940076	0.010006565091714182	FALSE	FALSE	-0.01695120125940076
5087	ITM2A	0.656300550364818	0.9113254160358267	-0.016948266805420414	0.20047815832121124	FALSE	FALSE	-0.016948266805420414
9135	LYRM1	0.13489145693626284	0.7037843045765911	-0.01692650025117059	0.022306233563058366	FALSE	FALSE	-0.01692650025117059
7207	GSTO1	0.38768310431143216	0.7819975363221402	-0.016919416715738177	0.07108517430844855	FALSE	FALSE	-0.016919416715738177
4236	TAB2	0.18353003427084946	0.7219347553513287	-0.0169179629248926	0.027866605328284	FALSE	FALSE	-0.0169179629248926
8898	POLG	0.15160466983903023	0.707942315591494	-0.01687710360916809	0.02829967700759244	FALSE	FALSE	-0.01687710360916809
117	TNFRSF1B	0.5415645226896131	0.8678886426726035	-0.016873905806753606	0.12645101343673434	FALSE	FALSE	-0.016873905806753606
8935	SELENOS	0.4910648364996968	0.8448954273864098	-0.016872024746509794	0.10004253076806746	FALSE	FALSE	-0.016872024746509794
2310	PBRM1	0.32818959059953834	0.7357945688463791	-0.016868934433252103	0.053277779401081506	FALSE	FALSE	-0.016868934433252103
1889	CYP20A1	0.26234413828679237	0.724833304935181	-0.016849516517078125	0.039894980383538156	FALSE	FALSE	-0.016849516517078125
3565	MAT2B	0.58924653826073	0.8888354782938874	-0.016834994731995897	0.19496962061670958	FALSE	FALSE	-0.016834994731995897
2911	HNRNPD	0.3549468899482454	0.756576187737197	-0.016834543277537382	0.06642009122449843	FALSE	FALSE	-0.016834543277537382
8896	ABHD2	0.12262901603330288	0.6812930186612122	-0.016831623603316092	0.018832166004885253	FALSE	FALSE	-0.016831623603316092
2183	ZNF445	0.0851491005976061	0.6267670821158404	-0.016831110342592423	0.015085607174213955	FALSE	FALSE	-0.016831110342592423
3855	SKIV2L	0.18240219184565606	0.721646766944917	-0.016807601120388156	0.02668054166753761	FALSE	FALSE	-0.016807601120388156
3084	DDX60	0.17510351196921492	0.7149516812235219	-0.0168035353430326	0.027383717718468013	FALSE	FALSE	-0.0168035353430326
5423	CEBPD	0.034549378208368814	0.46835974142296766	-0.016795138088562055	0.008361359161854076	FALSE	FALSE	-0.016795138088562055
9001	GFER	0.2631372430905668	0.724833304935181	-0.01678994602638552	0.0404167354839747	FALSE	FALSE	-0.01678994602638552
3968	BYSL	0.0035482608853083693	0.1440225820835445	-0.016775903911665464	0.005750543333569674	FALSE	FALSE	-0.016775903911665464
459	MRPL37	0.2704959356034552	0.724833304935181	-0.016768894275028343	0.047210200593038334	FALSE	FALSE	-0.016768894275028343
1753	MARCHF7	0.3752939850588016	0.7738433118756819	-0.016764256117912886	0.058489203229139405	FALSE	FALSE	-0.016764256117912886
11716	UTY	0.2741456801502554	0.724833304935181	-0.016762896380079502	0.04262167149187763	FALSE	FALSE	-0.016762896380079502
9587	ENO3	0.024400951263846643	0.4060777428082035	-0.016747608734755153	0.010060171097964863	FALSE	FALSE	-0.016747608734755153
4574	MTERF1	0.11498162602015498	0.6765040196153645	-0.01674281471836235	0.016005944425006056	FALSE	FALSE	-0.01674281471836235
12102	PKNOX1	0.041976944543963585	0.5067518433927575	-0.016741875531854904	0.012560236529839005	FALSE	FALSE	-0.016741875531854904
2645	ABCF3	0.20438759110534743	0.724833304935181	-0.016738313609921802	0.030508137557431647	FALSE	FALSE	-0.016738313609921802
980	KIAA0040	0.17303609148956256	0.7149516812235219	-0.016702522407939898	0.027458257815429096	FALSE	FALSE	-0.016702522407939898
6313	TCP11L1	0.039784004717075716	0.49636676487361775	-0.016689588103342	0.012295109857270708	FALSE	FALSE	-0.016689588103342
7401	DUSP16	0.17982908187947536	0.7189683972420458	-0.01667929400115774	0.027827294823291195	FALSE	FALSE	-0.01667929400115774
7749	UTP20	0.008894584084130954	0.25577663761362246	-0.01667225984355673	0.008313899425296062	FALSE	FALSE	-0.01667225984355673
11222	ZNF181	0.02099415543298951	0.37977684052031696	-0.01666802880162261	0.009329091982096638	FALSE	FALSE	-0.01666802880162261
10354	TPGS2	0.2507855401155906	0.724833304935181	-0.01666737614089873	0.039748234460588366	FALSE	FALSE	-0.01666737614089873
5408	AP3M2	0.11820854028680572	0.6783106876720011	-0.016666349619451393	0.02189015405751317	FALSE	FALSE	-0.016666349619451393
6869	RBM17	0.4644630552175072	0.8296275125773712	-0.01666496838378665	0.10193380672749275	FALSE	FALSE	-0.01666496838378665
8977	GNPTG	0.3326741611964614	0.7403290179539533	-0.01665961004932071	0.0574216389611282	FALSE	FALSE	-0.01665961004932071
10972	PDE4A	0.022907976499374528	0.3969467421888414	-0.01665886451124729	0.007224440411473701	FALSE	FALSE	-0.01665886451124729
7450	CAPRIN2	0.011035132884514472	0.28283331737117795	-0.0166383421439873	0.0072521467593274595	FALSE	FALSE	-0.0166383421439873
8283	RPL36AL	0.7027435341172268	0.9303944497796217	-0.0166348499220543	0.9503980819644824	FALSE	FALSE	-0.0166348499220543
369	EBNA1BP2	0.2376059659302007	0.724833304935181	-0.016632391107592747	0.03278836519889981	FALSE	FALSE	-0.016632391107592747
4201	AHI1	0.06911806657287613	0.5955699795865856	-0.01663168167915794	0.01468154596154644	FALSE	FALSE	-0.01663168167915794
6050	PTPA	0.17300780144350683	0.7149516812235219	-0.016609262128280622	0.028732907138968426	FALSE	FALSE	-0.016609262128280622
10924	SNAPC2	0.11011420377870376	0.6687958234489179	-0.016604109366827036	0.020450937167278242	FALSE	FALSE	-0.016604109366827036
9806	ZNF207	0.4454889936667661	0.8171396209304941	-0.01659487470464438	0.09246939479734728	FALSE	FALSE	-0.01659487470464438
6396	PRPF19	0.30592215512744986	0.724833304935181	-0.0165848405918581	0.050192959087549664	FALSE	FALSE	-0.0165848405918581
6296	PRMT3	0.08628500790794282	0.6267670821158404	-0.01656097665543643	0.017063985576171205	FALSE	FALSE	-0.01656097665543643
6970	TIMM23	0.1858892743369516	0.7244661235441892	-0.016540813033237223	0.028574159837078526	FALSE	FALSE	-0.016540813033237223
10919	STXBP2	0.131218363534817	0.6951531099165403	-0.016520556701640286	0.02178415552270217	FALSE	FALSE	-0.016520556701640286
12043	SCAF4	0.1982988778712245	0.724833304935181	-0.016520382031760504	0.03065991457144582	FALSE	FALSE	-0.016520382031760504
240	MED18	0.08983819891774467	0.6333209285290332	-0.016516059624043115	0.016561492043420105	FALSE	FALSE	-0.016516059624043115
5492	RBIS	0.5193468835460614	0.8579400891380581	-0.016477507294346192	0.14044217948542265	FALSE	FALSE	-0.016477507294346192
3498	ARHGAP26	0.11394186287114957	0.6740023786989737	-0.01647381369819602	0.016402869940801562	FALSE	FALSE	-0.01647381369819602
9212	CD2BP2	0.412020774054753	0.798533402890066	-0.01646790851264491	0.07203349937262431	FALSE	FALSE	-0.01646790851264491
1421	MSH2	0.15519524318303995	0.707942315591494	-0.016465425513123078	0.021634115934209094	FALSE	FALSE	-0.016465425513123078
6515	RELA	0.33091932408075553	0.7391064856606058	-0.016456864001784813	0.06072367720631627	FALSE	FALSE	-0.016456864001784813
5756	SIGMAR1	0.12175837861040037	0.6803850453021442	-0.01645601483744618	0.020854832024359313	FALSE	FALSE	-0.01645601483744618
1860	C2orf69	0.058349840889041965	0.5651980062143952	-0.016399182633022782	0.01371273166841008	FALSE	FALSE	-0.016399182633022782
8514	WDR25	0.002830775274261612	0.12723406734765202	-0.016398637125552076	0.005621221598461678	FALSE	FALSE	-0.016398637125552076
4903	AP1S2	0.1571757149496376	0.707942315591494	-0.016379719033957164	0.023494710840406965	FALSE	FALSE	-0.016379719033957164
10356	PIK3C3	0.14843176917568207	0.707942315591494	-0.01636056446621732	0.024098237579474685	FALSE	FALSE	-0.01636056446621732
8715	FAM214A	0.08549624939162875	0.6267670821158404	-0.016355332431510602	0.016570331391374597	FALSE	FALSE	-0.016355332431510602
11593	NDUFA3	0.5398817816760744	0.8673040121848888	-0.0163433608266732	0.13458288045691663	FALSE	FALSE	-0.0163433608266732
1762	GCA	0.03506470977240695	0.46984821436533614	-0.016342505616069494	0.008517907251720953	FALSE	FALSE	-0.016342505616069494
7472	PUS7L	0.2571984303630835	0.724833304935181	-0.016341555008839142	0.03601193696749015	FALSE	FALSE	-0.016341555008839142
4592	SEM1	0.560814695783429	0.8746266752726398	-0.016330784595328857	0.19294695434023124	FALSE	FALSE	-0.016330784595328857
10592	TGIF2	0.05983955355962947	0.5716553866624184	-0.01632678734231076	0.012667315495531252	FALSE	FALSE	-0.01632678734231076
11894	MAFF	0.005158733011042982	0.18280526357755034	-0.016319907868324438	0.006913047737144238	FALSE	FALSE	-0.016319907868324438
2132	CMTM6	0.44937600480666073	0.8219323957162522	-0.016318434091213772	0.07997261445786133	FALSE	FALSE	-0.016318434091213772
8282	LRR1	0.12253990225337942	0.6812930186612122	-0.01630925586083843	0.01864643930075843	FALSE	FALSE	-0.01630925586083843
9566	ZZEF1	0.2207250139159547	0.724833304935181	-0.016309171213127457	0.02931864335216948	FALSE	FALSE	-0.016309171213127457
3912	NUDT3	0.03604552141803215	0.4752267454163697	-0.016299377607329496	0.010110204965588662	FALSE	FALSE	-0.016299377607329496
6245	TMEM9B	0.4200786416324017	0.8013571860815012	-0.016297086744675424	0.07640379270324942	FALSE	FALSE	-0.016297086744675424
4376	BZW2	0.041422272468610764	0.5036342152585968	-0.016286193390442065	0.011949034213073185	FALSE	FALSE	-0.016286193390442065
10654	ELMO2	0.1305234489279072	0.6925257205575028	-0.01627923951380503	0.020989220424000518	FALSE	FALSE	-0.01627923951380503
7934	PUS1	0.009540014598744073	0.2635398995073709	-0.0162714665362029	0.007508967069545099	FALSE	FALSE	-0.0162714665362029
2487	SEC61A1	0.3008916384658403	0.724833304935181	-0.016259884747510663	0.04826127275661693	FALSE	FALSE	-0.016259884747510663
518	FUBP1	0.28816637040596277	0.724833304935181	-0.016249555039543218	0.04397552558144585	FALSE	FALSE	-0.016249555039543218
6588	CPT1A	0.16654464991783033	0.7115096618876058	-0.016244539326764538	0.019668145056895382	FALSE	FALSE	-0.016244539326764538
5581	WDYHV1	0.015028417984399474	0.33095714866447595	-0.016230634596623	0.007640042224557959	FALSE	FALSE	-0.016230634596623
3103	CDKN2AIP	0.3235887640206958	0.7308068317576134	-0.016227793859751233	0.046365074396051996	FALSE	FALSE	-0.016227793859751233
3829	LTB	0.5402269856899533	0.8673040121848888	-0.016225896676133902	0.07575357078365941	FALSE	FALSE	-0.016225896676133902
9568	ANKFY1	0.1197814047351413	0.6798599215990158	-0.016222367000947834	0.018888843360311186	FALSE	FALSE	-0.016222367000947834
3474	SRA1	0.3655625389861521	0.7651000696681546	-0.01621400300093517	0.05984109234003747	FALSE	FALSE	-0.01621400300093517
11749	RANBP1	0.40764887260892846	0.7970556580321123	-0.01621228854888438	0.08237202522533188	FALSE	FALSE	-0.01621228854888438
5017	GNL3L	0.07274644149783714	0.6044292487462403	-0.016195470526690244	0.013401686689750256	FALSE	FALSE	-0.016195470526690244
5372	DUSP4	0.41200692788367077	0.798533402890066	-0.016186566393664715	0.0528061662093212	FALSE	FALSE	-0.016186566393664715
1675	SLC35F5	0.18999451715443022	0.724833304935181	-0.01618312136618962	0.02469757314303208	FALSE	FALSE	-0.01618312136618962
6003	PTRH1	0.26282573175988383	0.724833304935181	-0.016180686736788342	0.036814903036329914	FALSE	FALSE	-0.016180686736788342
9616	ACADVL	0.4215713488435344	0.8020594939764799	-0.01616889517628856	0.0755806314692797	FALSE	FALSE	-0.01616889517628856
164	CDC42	0.5593889903988969	0.8744031997458559	-0.016160930229770477	0.14924986053848527	FALSE	FALSE	-0.016160930229770477
7865	COX6A1	0.6275802730751016	0.9020148942456888	-0.016138121030699795	0.31709323660597777	FALSE	FALSE	-0.016138121030699795
6213	NUP98	0.41570313721264385	0.7993909175510767	-0.016134149306356434	0.0662788417231027	FALSE	FALSE	-0.016134149306356434
11595	PRPF31	0.3933125890313487	0.7858124914569727	-0.016124099070196636	0.05945047855255056	FALSE	FALSE	-0.016124099070196636
7019	HK1	0.2234473131475485	0.724833304935181	-0.016108733495233615	0.03160516337537375	FALSE	FALSE	-0.016108733495233615
2181	ABHD5	0.08175306846751129	0.6267670821158404	-0.016095043407502042	0.014533894088200695	FALSE	FALSE	-0.016095043407502042
9250	FUS	0.6478639429947568	0.9093247151264657	-0.01609448043304336	0.24877797042737243	FALSE	FALSE	-0.01609448043304336
7609	CS	0.11358123112530905	0.6739278826282276	-0.016092925871113294	0.018378837555748682	FALSE	FALSE	-0.016092925871113294
702	LIX1L	0.22774546601008985	0.724833304935181	-0.016084220593027825	0.033724624164850336	FALSE	FALSE	-0.016084220593027825
626	STRIP1	0.1490444348919791	0.707942315591494	-0.01608106847350498	0.022398547534042045	FALSE	FALSE	-0.01608106847350498
6394	CCDC86	0.003673766180850866	0.14732437390543118	-0.016076195855666275	0.006509176782418876	FALSE	FALSE	-0.016076195855666275
6087	SURF2	0.2974508058663491	0.724833304935181	-0.016071687357346195	0.044012336467540325	FALSE	FALSE	-0.016071687357346195
7921	ATP6V0A2	0.11787010725413992	0.6783106876720011	-0.016050287609843915	0.01698811070057131	FALSE	FALSE	-0.016050287609843915
6304	ARL14EP	0.2822063869905871	0.724833304935181	-0.016045997448873566	0.041457488125220675	FALSE	FALSE	-0.016045997448873566
11062	IL27RA	0.34711804646242705	0.7515364928827397	-0.016044277622364937	0.049385627650253755	FALSE	FALSE	-0.016044277622364937
11333	ZNF780A	0.06537600029655491	0.5871886738337317	-0.015995310936989592	0.012975084651363353	FALSE	FALSE	-0.015995310936989592
8141	CUL4A	0.282990504753995	0.724833304935181	-0.015981052500341496	0.039190570869651	FALSE	FALSE	-0.015981052500341496
11317	MED29	0.26299314306242194	0.724833304935181	-0.01597330790659483	0.037530899556771004	FALSE	FALSE	-0.01597330790659483
5291	PPP1R3B	0.057901059396339244	0.5634924844428343	-0.01596781588249013	0.009748351417960283	FALSE	FALSE	-0.01596781588249013
3028	ELF2	0.3686836415096246	0.7674251681239288	-0.015966949922970746	0.052799683440822726	FALSE	FALSE	-0.015966949922970746
7717	EEA1	0.21333304815594778	0.724833304935181	-0.015964939875738788	0.02880087921324649	FALSE	FALSE	-0.015964939875738788
3132	BRD9	0.10593063106080752	0.6613806504717411	-0.015961648020312115	0.017923467762035426	FALSE	FALSE	-0.015961648020312115
4223	PEX3	0.1573268192757003	0.707942315591494	-0.01592949263905861	0.024339593707741608	FALSE	FALSE	-0.01592949263905861
9060	HMOX2	0.5130861066325798	0.854859670105064	-0.01592390589013449	0.1241338937212535	FALSE	FALSE	-0.01592390589013449
2966	SLC9B2	0.038114844286982426	0.4839456651862232	-0.01590978853300468	0.01000202948207168	FALSE	FALSE	-0.01590978853300468
5145	AMMECR1	0.02339842254363954	0.3974980131070375	-0.015907765385531736	0.009358210007588842	FALSE	FALSE	-0.015907765385531736
2534	FAIM	0.0049588979521096605	0.18067851774347723	-0.015907313091314185	0.006496939468108464	FALSE	FALSE	-0.015907313091314185
8674	SPG11	0.3378558347290356	0.7439002448766221	-0.015904450352755634	0.04542537833579251	FALSE	FALSE	-0.015904450352755634
2539	SLC25A36	0.2742685451508146	0.724833304935181	-0.015901306294919548	0.03755249397554358	FALSE	FALSE	-0.015901306294919548
11925	ADSL	0.19607863056523775	0.724833304935181	-0.01589658214647866	0.02586038838155934	FALSE	FALSE	-0.01589658214647866
10219	SLC26A11	0.06387886169794331	0.5822500165677036	-0.015892527789846015	0.013073939671027449	FALSE	FALSE	-0.015892527789846015
5065	PIN4	0.34955568267652215	0.7528317037714207	-0.015866237957517054	0.0508979894220829	FALSE	FALSE	-0.015866237957517054
6900	RPP38	0.2594570450555604	0.724833304935181	-0.015864749232695523	0.0377794206651345	FALSE	FALSE	-0.015864749232695523
2208	CCDC12	0.5077089318074925	0.8539350324622003	-0.01586378720474226	0.10626961474047333	FALSE	FALSE	-0.01586378720474226
5433	TMEM68	0.16004094697837046	0.707942315591494	-0.015856512876056546	0.017246885739185445	FALSE	FALSE	-0.015856512876056546
4923	PRDX4	0.10254098261117359	0.6534380919795123	-0.015852002362314776	0.019471287164999976	FALSE	FALSE	-0.015852002362314776
12014	RABL2B	0.10492824215275397	0.6600648946443154	-0.015847217751223195	0.015501435245565378	FALSE	FALSE	-0.015847217751223195
7145	HPS1	0.4125550807954671	0.798533402890066	-0.01584276232567428	0.06757543187160961	FALSE	FALSE	-0.01584276232567428
4054	CGAS	0.19680706726607644	0.724833304935181	-0.015835737909278103	0.023921106051388988	FALSE	FALSE	-0.015835737909278103
9107	RRN3	0.28362432926277364	0.724833304935181	-0.01582925631312371	0.03571115099300778	FALSE	FALSE	-0.01582925631312371
1991	GIGYF2	0.3180357786702281	0.7249840749691107	-0.01581363813864223	0.03474704541591673	FALSE	FALSE	-0.01581363813864223
6284	GTF2H1	0.2752772329534352	0.724833304935181	-0.01580924720658739	0.034331403469127386	FALSE	FALSE	-0.01580924720658739
10329	RMC1	0.17006083530344204	0.7147875622178295	-0.015804472000797026	0.02240189183706957	FALSE	FALSE	-0.015804472000797026
2473	ZNF148	0.4115603199396849	0.798533402890066	-0.015793430177165852	0.06316079768286051	FALSE	FALSE	-0.015793430177165852
5279	ZNF596	0.02311553633629912	0.3969467421888414	-0.015789706349690333	0.00870324112856608	FALSE	FALSE	-0.015789706349690333
11059	CC2D1A	0.18003658649691712	0.7189683972420458	-0.01578796704077204	0.024354220673319747	FALSE	FALSE	-0.01578796704077204
6376	UBE2L6	0.5608984949649597	0.8746266752726398	-0.015778698788227883	0.1611283831501919	FALSE	FALSE	-0.015778698788227883
741	PRPF3	0.20585451410849628	0.724833304935181	-0.015765079912062684	0.02550110538474849	FALSE	FALSE	-0.015765079912062684
4470	TMED4	0.45673589545024984	0.8250737218584895	-0.015760006423862234	0.07647263635295987	FALSE	FALSE	-0.015760006423862234
3188	C5orf51	0.14697233092155768	0.707942315591494	-0.01575142341469261	0.023188606790098987	FALSE	FALSE	-0.01575142341469261
4860	LMBR1	0.27956737980924273	0.724833304935181	-0.015727590381403513	0.035846936404501484	FALSE	FALSE	-0.015727590381403513
1591	KANSL3	0.16673447851476533	0.7115096618876058	-0.01571381027150313	0.01948398251412182	FALSE	FALSE	-0.01571381027150313
5336	EGR3	0.02316457691263413	0.3969467421888414	-0.01571141729415011	0.005385652329528429	FALSE	FALSE	-0.01571141729415011
3096	CEP44	0.036942812983144335	0.4766492117484046	-0.015654845079124693	0.010393268880408889	FALSE	FALSE	-0.015654845079124693
1465	SLC1A4	0.0682100721104712	0.5922880925063639	-0.015631347277643332	0.013094558660449878	FALSE	FALSE	-0.015631347277643332
9155	DCTN5	0.1252239845469005	0.6852951290049191	-0.015627728923902913	0.016665753458061667	FALSE	FALSE	-0.015627728923902913
27	MMP23B	0.14374764148014318	0.707942315591494	-0.015608324443873535	0.01723631511854588	FALSE	FALSE	-0.015608324443873535
10590	AAR2	0.18334227558608154	0.7219347553513287	-0.015607436314715563	0.02476235343743869	FALSE	FALSE	-0.015607436314715563
9105	PDXDC1	0.31995858809835187	0.7264981026241459	-0.015599272513257418	0.044584531102919836	FALSE	FALSE	-0.015599272513257418
10901	TNFSF9	0.1066881235422072	0.6631134559598594	-0.015598467520244151	0.006643184074238859	FALSE	FALSE	-0.015598467520244151
6698	BIRC2	0.2821973421595235	0.724833304935181	-0.015537971447140506	0.033335478101027466	FALSE	FALSE	-0.015537971447140506
6170	PHRF1	0.07559928250183713	0.6139033187502612	-0.015501001895277302	0.015407205480430786	FALSE	FALSE	-0.015501001895277302
10142	ATP5PD	0.5517763323561911	0.8708204111311479	-0.01548991841959787	0.14242110633459248	FALSE	FALSE	-0.01548991841959787
9851	CISD3	0.2930731535941386	0.724833304935181	-0.015480153029703566	0.03885109741953227	FALSE	FALSE	-0.015480153029703566
7499	FKBP11	0.5922035022391444	0.8895321305642028	-0.015478438577652777	0.15478112658516308	FALSE	FALSE	-0.015478438577652777
5560	TRPS1	0.24791569958224693	0.724833304935181	-0.015445847865314275	0.025768888859800953	FALSE	FALSE	-0.015445847865314275
7859	RAB35	0.24845999544369798	0.724833304935181	-0.015437272917831412	0.03345841504735211	FALSE	FALSE	-0.015437272917831412
5485	PAG1	0.36107435106311137	0.7610806089004695	-0.015435029081683437	0.04646577288096394	FALSE	FALSE	-0.015435029081683437
11030	DHPS	0.11874949525260903	0.6797090217831455	-0.01541700449370434	0.017285256211447424	FALSE	FALSE	-0.01541700449370434
10003	SLC35B1	0.25042166742783467	0.724833304935181	-0.015416347466233464	0.03416091548736955	FALSE	FALSE	-0.015416347466233464
1883	BMPR2	0.09609622793698375	0.6441582176732693	-0.015414641075869435	0.013177945879109896	FALSE	FALSE	-0.015414641075869435
2662	DNAJB11	0.3704639253481872	0.7683249937376023	-0.015392248397281313	0.05450501452744659	FALSE	FALSE	-0.015392248397281313
3566	RARS1	0.15571379834839588	0.707942315591494	-0.015365198750975298	0.02282301311080899	FALSE	FALSE	-0.015365198750975298
11214	CEBPG	0.26935256048054085	0.724833304935181	-0.01533795562418706	0.038145902123851855	FALSE	FALSE	-0.01533795562418706
6464	NUDT22	0.4619946024942304	0.8287037627664745	-0.015333575441047898	0.07958272317312454	FALSE	FALSE	-0.015333575441047898
11043	CALR	0.6278079801877673	0.9020148942456888	-0.015328125740798683	0.21218754025430628	FALSE	FALSE	-0.015328125740798683
4381	TWISTNB	0.1650439064022005	0.7103754009077444	-0.015326790188025576	0.021520354723954787	FALSE	FALSE	-0.015326790188025576
8396	SIPA1L1	0.20161723289474526	0.724833304935181	-0.015311876067521067	0.022052112585086315	FALSE	FALSE	-0.015311876067521067
11902	GTPBP1	0.06868748756916296	0.5936136140039481	-0.015308769630889858	0.01171608848873872	FALSE	FALSE	-0.015308769630889858
4731	SND1	0.3942136738563288	0.7866341632427871	-0.015302387462205495	0.06635599507049458	FALSE	FALSE	-0.015302387462205495
9651	CHD3	0.27901474051725234	0.724833304935181	-0.015290732950380621	0.03209299182448068	FALSE	FALSE	-0.015290732950380621
10978	SLC44A2	0.37141195462935206	0.7691229052908052	-0.015285060210131068	0.055027646618218365	FALSE	FALSE	-0.015285060210131068
129	SPEN	0.12480220628845687	0.6847358083967369	-0.015275110745055762	0.017442897534700203	FALSE	FALSE	-0.015275110745055762
1285	LPIN1	0.29050563639628624	0.724833304935181	-0.01526792106408102	0.038718157778672185	FALSE	FALSE	-0.01526792106408102
4765	CNOT4	0.39252923415713914	0.7849868911381009	-0.015263642995640809	0.0558245803733341	FALSE	FALSE	-0.015263642995640809
9825	TAF15	0.5715021370065922	0.88057776432679	-0.015263288281423404	0.1353493222936255	FALSE	FALSE	-0.015263288281423404
3533	ATOX1	0.3095913196414285	0.724833304935181	-0.015261004136841632	0.041617154596688966	FALSE	FALSE	-0.015261004136841632
1800	MTX2	0.1313133809502905	0.6951531099165403	-0.015252417096828631	0.018760193055342943	FALSE	FALSE	-0.015252417096828631
5115	BEX4	0.0484384085778232	0.5296351215084617	-0.015231472834628244	0.009526670994389742	FALSE	FALSE	-0.015231472834628244
2385	TBC1D23	0.16338932243709423	0.709098021039815	-0.015200076595544563	0.020581951624423757	FALSE	FALSE	-0.015200076595544563
6153	BET1L	0.35600682866769806	0.7576803590139035	-0.015199617079399288	0.05454789208950567	FALSE	FALSE	-0.015199617079399288
2218	MAP4	0.397304191903031	0.7892204121417935	-0.015195623857224567	0.0528945432863926	FALSE	FALSE	-0.015195623857224567
1549	VAMP8	0.5490885138477941	0.8702100767873928	-0.015192323940111137	0.1572403282008536	FALSE	FALSE	-0.015192323940111137
4351	USP42	0.17102301690307317	0.7149516812235219	-0.015178132684186036	0.021827172045214255	FALSE	FALSE	-0.015178132684186036
4758	AKR1B1	0.45654653962491776	0.8250737218584895	-0.015161066093316822	0.07456983247252762	FALSE	FALSE	-0.015161066093316822
11456	ARHGAP35	0.1478400092499696	0.707942315591494	-0.015160155122713032	0.01948575548766578	FALSE	FALSE	-0.015160155122713032
5709	SNAPC3	0.12848056303825167	0.6906825922035139	-0.015128959082183872	0.016607175128218906	FALSE	FALSE	-0.015128959082183872
967	PIGC	0.41115099716345294	0.798533402890066	-0.015125508680250936	0.05621716058482237	FALSE	FALSE	-0.015125508680250936
6550	RBM14	0.14817080473474703	0.707942315591494	-0.01512187554675146	0.014544467742000121	FALSE	FALSE	-0.01512187554675146
4962	ARAF	0.2699814371865205	0.724833304935181	-0.01511326566529264	0.03546945968530869	FALSE	FALSE	-0.01511326566529264
11296	PSMD8	0.5759407467994273	0.882293919562693	-0.015106547592993312	0.16375848060585763	FALSE	FALSE	-0.015106547592993312
1815	UBE2E3	0.48253237240157754	0.8397100287499396	-0.01509086492501776	0.08594609558826588	FALSE	FALSE	-0.01509086492501776
5533	STK3	0.003009099620834524	0.1294148844772244	-0.015060481771236816	0.005162520809964241	FALSE	FALSE	-0.015060481771236816
10500	ESF1	0.2888828564019452	0.724833304935181	-0.015056772051713128	0.033626622611992674	FALSE	FALSE	-0.015056772051713128
5571	MRPL13	0.3343554349309693	0.7404801238251553	-0.015049325740376552	0.04449729657034731	FALSE	FALSE	-0.015049325740376552
10362	HAUS1	0.2316678907415746	0.724833304935181	-0.01504453441121267	0.02929815544639943	FALSE	FALSE	-0.01504453441121267
4664	IFT22	0.06525442892235078	0.5870757358420189	-0.015043911645910523	0.012308315515182302	FALSE	FALSE	-0.015043911645910523
11916	SYNGR1	0.22419955201606018	0.724833304935181	-0.015041379604460905	0.023079268354413613	FALSE	FALSE	-0.015041379604460905
10252	LRRC45	0.07100066263835425	0.6026813213272686	-0.01503744818855134	0.012007909536850256	FALSE	FALSE	-0.01503744818855134
1112	PACC1	0.14176780529535793	0.707942315591494	-0.015032621925411502	0.017140761312972652	FALSE	FALSE	-0.015032621925411502
625	AHCYL1	0.2281018295942945	0.724833304935181	-0.015007039506095658	0.02486894872100627	FALSE	FALSE	-0.015007039506095658
7783	PWP1	0.4322346499804198	0.8077573777184547	-0.014986073746063915	0.06419351289832527	FALSE	FALSE	-0.014986073746063915
6709	AASDHPPT	0.4579783145813878	0.8263921699240089	-0.014982741582203448	0.07033771386400597	FALSE	FALSE	-0.014982741582203448
9072	EEF2KMT	0.06754914779992943	0.5903157396074151	-0.014977328159544648	0.01260664285786572	FALSE	FALSE	-0.014977328159544648
6701	DYNC2H1	0.007341555785765937	0.2268023726830846	-0.014968859357604116	0.0051311139383765515	FALSE	FALSE	-0.014968859357604116
8372	EIF2S1	0.33703308480575267	0.7434389968166992	-0.014958878989396233	0.04385460375762377	FALSE	FALSE	-0.014958878989396233
2869	REST	0.5214680545279757	0.8595848067928259	-0.014939788915150461	0.08585682499115585	FALSE	FALSE	-0.014939788915150461
6117	AGPAT2	0.22548382960420368	0.724833304935181	-0.014914109755593508	0.029389851080263898	FALSE	FALSE	-0.014914109755593508
8201	NGDN	0.41737399970457	0.799954675770713	-0.014896970609543462	0.06151580439035684	FALSE	FALSE	-0.014896970609543462
2815	DTHD1	0.371294311072518	0.7691229052908052	-0.01488536715506806	0.04005845748091656	FALSE	FALSE	-0.01488536715506806
2224	TMA7	0.7167744674316886	0.9359815494653627	-0.014875983351680359	0.5991409824845569	FALSE	FALSE	-0.014875983351680359
5263	DKC1	0.2677603865276187	0.724833304935181	-0.014873723392158865	0.032681962062955885	FALSE	FALSE	-0.014873723392158865
587	TRMT13	0.06326405157984895	0.5822500165677036	-0.01486947689865846	0.012333937993150999	FALSE	FALSE	-0.01486947689865846
3523	RBM22	0.41253741540644173	0.798533402890066	-0.014866320076485005	0.05835014457503954	FALSE	FALSE	-0.014866320076485005
1360	WDR43	0.221716211475292	0.724833304935181	-0.01485516807646812	0.02682965064594329	FALSE	FALSE	-0.01485516807646812
7789	SELPLG	0.6411820731918467	0.9080162757298195	-0.014854120057189424	0.18042623650669398	FALSE	FALSE	-0.014854120057189424
2101	DPH3	0.3225367074404626	0.7291811460752371	-0.014837480735718448	0.03886874761086344	FALSE	FALSE	-0.014837480735718448
7916	TMED2	0.5464571024698401	0.8698800755321137	-0.014821034894729692	0.12953140851252717	FALSE	FALSE	-0.014821034894729692
6503	DPF2	0.38309007773854376	0.7774516807103274	-0.014818412159304033	0.05433121091518246	FALSE	FALSE	-0.014818412159304033
11622	HSPBP1	0.1532668181018975	0.707942315591494	-0.014796249238788549	0.019772780262687004	FALSE	FALSE	-0.014796249238788549
12070	CBR1	0.05495601243918511	0.5537488329570297	-0.014795412166980052	0.011346580506470359	FALSE	FALSE	-0.014795412166980052
8187	RBM23	0.288201145870983	0.724833304935181	-0.014789277223356306	0.03715052269399166	FALSE	FALSE	-0.014789277223356306
6351	ARHGAP1	0.28021788123350455	0.724833304935181	-0.014768053489348268	0.03370303876413022	FALSE	FALSE	-0.014768053489348268
6458	COX8A	0.6636300666561331	0.9147217782171352	-0.01476402264596867	0.27682395531831544	FALSE	FALSE	-0.01476402264596867
2151	MYD88	0.35747778630466887	0.7589447514712562	-0.01475502580354541	0.04911956870979299	FALSE	FALSE	-0.01475502580354541
4271	TMEM181	0.2613228850234655	0.724833304935181	-0.014744260764492966	0.02726173874173985	FALSE	FALSE	-0.014744260764492966
10573	EDEM2	0.14744127613405905	0.707942315591494	-0.014738635050749509	0.018069816251982593	FALSE	FALSE	-0.014738635050749509
1205	COA6	0.38246147358534266	0.7770210472649303	-0.014737988772194312	0.05254796202309796	FALSE	FALSE	-0.014737988772194312
604	PRPF38B	0.5768247837957122	0.8828856405023066	-0.014697658840566985	0.14909667578714142	FALSE	FALSE	-0.014697658840566985
2598	PDCD10	0.45274791994848285	0.8227094907118987	-0.014675709554750619	0.0823501738531342	FALSE	FALSE	-0.014675709554750619
11425	ERCC2	0.03639924009754268	0.4752267454163697	-0.014670081153778242	0.008393006651188995	FALSE	FALSE	-0.014670081153778242
11807	PITPNB	0.35367813460418296	0.7555317875535058	-0.014661671470873942	0.045494827416425195	FALSE	FALSE	-0.014661671470873942
10144	ARMC7	0.17170406181587944	0.7149516812235219	-0.01464718058892429	0.019226244098603563	FALSE	FALSE	-0.01464718058892429
10443	TBC1D20	0.32893332919034013	0.7365927892989808	-0.014622142333464693	0.03964571816632982	FALSE	FALSE	-0.014622142333464693
1379	HEATR5B	0.14235876730604075	0.707942315591494	-0.014608248016335222	0.01825090753464181	FALSE	FALSE	-0.014608248016335222
1931	CNOT9	0.1880188197409126	0.724833304935181	-0.014577690192674497	0.020993201550645907	FALSE	FALSE	-0.014577690192674497
8820	COX5A	0.5889382871609531	0.8888354782938874	-0.014557514477945153	0.17516916485432066	FALSE	FALSE	-0.014557514477945153
5302	CTSB	0.2490426561228367	0.724833304935181	-0.0145540479526387	0.030734206249560816	FALSE	FALSE	-0.0145540479526387
8100	RBM26	0.31607863278208725	0.724833304935181	-0.014550535744440611	0.034960910642285487	FALSE	FALSE	-0.014550535744440611
7179	PPRC1	0.09015303849154828	0.6333209285290332	-0.014547346003712889	0.013458240716183772	FALSE	FALSE	-0.014547346003712889
2612	FNDC3B	0.05911787683854704	0.5702249386880786	-0.014540179835991195	0.008197823380338934	FALSE	FALSE	-0.014540179835991195
2257	GMPPB	0.20795589375666365	0.724833304935181	-0.014535312592610332	0.022849735686850677	FALSE	FALSE	-0.014535312592610332
5412	VDAC3	0.5186095386059595	0.8576562727789621	-0.014527417514044162	0.0948020862262757	FALSE	FALSE	-0.014527417514044162
9131	THUMPD1	0.3967592968760202	0.7889268008742355	-0.014512938724624648	0.055733546492506246	FALSE	FALSE	-0.014512938724624648
8962	WDR24	0.06666963455453978	0.5876925003686084	-0.014512496003660122	0.009597927722520109	FALSE	FALSE	-0.014512496003660122
8482	AL159141.1	0.09390277461872351	0.6420511600617631	-0.014496762278335096	0.011087066874345713	FALSE	FALSE	-0.014496762278335096
1843	NABP1	0.1209285947689027	0.6803489914229872	-0.014495465018574096	0.016707535306388726	FALSE	FALSE	-0.014495465018574096
2288	PARP3	0.06063763730317239	0.5732870416412859	-0.014486163847475675	0.009805491671240965	FALSE	FALSE	-0.014486163847475675
5783	CLTA	0.5305920974836837	0.8642879022921826	-0.014476790121196422	0.11075061083328527	FALSE	FALSE	-0.014476790121196422
9354	ACD	0.3538660559908887	0.7555910225830427	-0.014473441833962437	0.042453716045927486	FALSE	FALSE	-0.014473441833962437
6843	NCAPD3	0.12965445080702792	0.6921076131525761	-0.014470765353958385	0.015798815887401015	FALSE	FALSE	-0.014470765353958385
1117	TATDN3	0.22125937805895265	0.724833304935181	-0.01446190824743895	0.023538192184489284	FALSE	FALSE	-0.01446190824743895
832	FDPS	0.4789352455212742	0.8387591250687476	-0.014446564170307284	0.08278963511270251	FALSE	FALSE	-0.014446564170307284
4226	LTV1	0.1903210301315535	0.724833304935181	-0.014424515457020887	0.022912973990979416	FALSE	FALSE	-0.014424515457020887
10089	FTSJ3	0.15356732653035635	0.707942315591494	-0.014417743640143164	0.01938188823621944	FALSE	FALSE	-0.014417743640143164
2745	ZFYVE28	0.21102701298427537	0.724833304935181	-0.014404603090725677	0.025826595229977142	FALSE	FALSE	-0.014404603090725677
3697	DTNBP1	0.26040486455819567	0.724833304935181	-0.014392051044441613	0.027910133375903298	FALSE	FALSE	-0.014392051044441613
7114	FRA10AC1	0.21454111121120675	0.724833304935181	-0.01438929126034105	0.023710675298394074	FALSE	FALSE	-0.01438929126034105
11234	TMEM147	0.4194326602201166	0.8011089946655819	-0.014386837820337334	0.06223584219935487	FALSE	FALSE	-0.014386837820337334
3999	YIPF3	0.4847326716813557	0.8410425305580975	-0.014386746454554063	0.07109138843873158	FALSE	FALSE	-0.014386746454554063
11377	PAFAH1B3	0.31409817107106974	0.724833304935181	-0.01435967531041669	0.03315592295607257	FALSE	FALSE	-0.01435967531041669
11678	ZNF586	0.11592953725422113	0.6783106876720011	-0.014341767616895599	0.015142291804643276	FALSE	FALSE	-0.014341767616895599
8908	IQGAP1	0.6003665761994107	0.8924509286277987	-0.014336624260743233	0.14947653276835635	FALSE	FALSE	-0.014336624260743233
7697	PHLDA1	0.17444879129316232	0.7149516812235219	-0.014325677833738707	0.015627420469202468	FALSE	FALSE	-0.014325677833738707
8271	PNN	0.5093473849428584	0.8539350324622003	-0.014320920094936324	0.09236539230564905	FALSE	FALSE	-0.014320920094936324
942	MPC2	0.45788312498908457	0.8263921699240089	-0.014313965546492058	0.07406234097936766	FALSE	FALSE	-0.014313965546492058
2243	QRICH1	0.3264866102916264	0.7341764722305242	-0.014306898134433164	0.036492280509383954	FALSE	FALSE	-0.014306898134433164
10280	YES1	0.07608297710864573	0.6144200677168553	-0.01425032323217883	0.010468685232316616	FALSE	FALSE	-0.01425032323217883
3619	CLK4	0.40593626113380277	0.7949826742597169	-0.014241840322286467	0.05199814813791728	FALSE	FALSE	-0.014241840322286467
648	CAPZA1	0.5361009266527645	0.8665318883715355	-0.014214656314534465	0.10748447569423034	FALSE	FALSE	-0.014214656314534465
1350	SUPT7L	0.201568239912736	0.724833304935181	-0.014211633181999767	0.021921182310849916	FALSE	FALSE	-0.014211633181999767
4458	BLVRA	0.2533655678295173	0.724833304935181	-0.014204525461507078	0.0221666807176474	FALSE	FALSE	-0.014204525461507078
11077	ILVBL	0.10551521861706849	0.6601171720327382	-0.014192770178597713	0.013280978886909333	FALSE	FALSE	-0.014192770178597713
11245	PSENEN	0.45183678316700104	0.8226280363103691	-0.01417577748652379	0.0680072634516518	FALSE	FALSE	-0.01417577748652379
2031	DTYMK	0.20355128450552148	0.724833304935181	-0.014170429900973527	0.021139063734988695	FALSE	FALSE	-0.014170429900973527
8210	DCAF11	0.3780704096733255	0.7747127328376873	-0.014167748046511634	0.047116238399932946	FALSE	FALSE	-0.014167748046511634
3246	SREK1	0.41094891807415057	0.798533402890066	-0.014158901688907878	0.050277061516144236	FALSE	FALSE	-0.014158901688907878
6509	ZNRD2	0.3580829265422859	0.7589447514712562	-0.014149759736122952	0.04122253779138698	FALSE	FALSE	-0.014149759736122952
12134	DIP2A	0.2526213119717793	0.724833304935181	-0.014148117839252997	0.027415529448192956	FALSE	FALSE	-0.014148117839252997
7653	SLC16A7	0.16338441264688497	0.709098021039815	-0.014146345611780433	0.019272017575128645	FALSE	FALSE	-0.014146345611780433
6314	CSTF3	0.13463582536957897	0.7027849104370169	-0.01412417731680711	0.014867274986345911	FALSE	FALSE	-0.01412417731680711
960	KIFAP3	0.26803697079765687	0.724833304935181	-0.014121318105236515	0.029233085541207283	FALSE	FALSE	-0.014121318105236515
1844	SLC39A10	0.1750401671140367	0.7149516812235219	-0.01411796847438807	0.01854202031447995	FALSE	FALSE	-0.01411796847438807
6854	IDI1	0.4579932168139077	0.8263921699240089	-0.014117916073424136	0.07018692272364116	FALSE	FALSE	-0.014117916073424136
6654	PRCP	0.20459372748925653	0.724833304935181	-0.014065732775031871	0.022043497912341455	FALSE	FALSE	-0.014065732775031871
8488	GON7	0.22659253421045908	0.724833304935181	-0.01405624148248738	0.02452110895591844	FALSE	FALSE	-0.01405624148248738
2434	TIGIT	0.6713951309641133	0.918861165290521	-0.014043866793312017	0.1470402885085898	FALSE	FALSE	-0.014043866793312017
10564	MAP1LC3A	0.22227733620178472	0.724833304935181	-0.014042278641020456	0.021220644045356517	FALSE	FALSE	-0.014042278641020456
4055	MTO1	0.3316517026858503	0.7397242675118406	-0.014039903130655413	0.03533976031925346	FALSE	FALSE	-0.014039903130655413
297	NCDN	0.29482735774393226	0.724833304935181	-0.014023400857859343	0.025517961773716034	FALSE	FALSE	-0.014023400857859343
1817	ITPRID2	0.050731329130124694	0.5378389897210946	-0.014009955307959466	0.008006286809902863	FALSE	FALSE	-0.014009955307959466
3278	HEXB	0.3384991704868614	0.7443228204317124	-0.014008099776390392	0.03818804309627072	FALSE	FALSE	-0.014008099776390392
9919	PSME3	0.35779351591310327	0.7589447514712562	-0.0139950129715513	0.040586328388400414	FALSE	FALSE	-0.0139950129715513
8115	TM9SF2	0.5397945861387776	0.8673040121848888	-0.013994292794200813	0.09511725343967396	FALSE	FALSE	-0.013994292794200813
7573	HNRNPA1	0.7545653164839747	0.9496577720770888	-0.013992680456848974	0.6352835183586579	FALSE	FALSE	-0.013992680456848974
660	HIPK1	0.2869395490185247	0.724833304935181	-0.01398291775418359	0.030008174911589247	FALSE	FALSE	-0.01398291775418359
1769	PPIG	0.6239443273964742	0.900492381271614	-0.013981480086711533	0.1663104680473687	FALSE	FALSE	-0.013981480086711533
5641	PLEC	0.19323274756324388	0.724833304935181	-0.01397759972815144	0.020992153410703106	FALSE	FALSE	-0.01397759972815144
10032	DGKE	0.25951256044559434	0.724833304935181	-0.013969341873681106	0.0235448700167198	FALSE	FALSE	-0.013969341873681106
6559	KDM2A	0.3663868695933483	0.7656012800760461	-0.013953027706909418	0.045780462238306556	FALSE	FALSE	-0.013953027706909418
5787	ZCCHC7	0.35862687416298533	0.7592694342732913	-0.013945890426898611	0.04003098798417003	FALSE	FALSE	-0.013945890426898611
3581	BOD1	0.07133767147126714	0.6032075890712311	-0.01394570500810315	0.011433580712176086	FALSE	FALSE	-0.01394570500810315
752	CERS2	0.37811949020920754	0.7747127328376873	-0.013938629534357497	0.04235153047805601	FALSE	FALSE	-0.013938629534357497
3679	PAK1IP1	0.07353810102127555	0.6068415003012256	-0.013932637013866496	0.008457001257952446	FALSE	FALSE	-0.013932637013866496
2507	ASTE1	0.330691729220451	0.7390862429917844	-0.013918448445170314	0.03449617108442093	FALSE	FALSE	-0.013918448445170314
3675	EEF1E1	0.0963682958583911	0.6441582176732693	-0.013913667864922112	0.013568356729881034	FALSE	FALSE	-0.013913667864922112
1467	RAB1A	0.4444102816962767	0.8171152060376788	-0.013912369933353881	0.05413815042238092	FALSE	FALSE	-0.013912369933353881
11819	THOC5	0.11739115977981071	0.6783106876720011	-0.013909424730457856	0.013668392189457767	FALSE	FALSE	-0.013909424730457856
11988	TBC1D22A	0.3781664367618014	0.7747127328376873	-0.013897256957909313	0.045402360937553024	FALSE	FALSE	-0.013897256957909313
450	MAGOH	0.600717259180919	0.8924509286277987	-0.013894757835013961	0.15115658381109032	FALSE	FALSE	-0.013894757835013961
6858	KLF6	0.7849953219600049	0.9583490462547977	-0.01389447836320631	0.5358477860200601	FALSE	FALSE	-0.01389447836320631
3178	WDR70	0.11695261941660752	0.6783106876720011	-0.013889654787295392	0.015077369068774694	FALSE	FALSE	-0.013889654787295392
6546	ZDHHC24	0.3290567150223733	0.7365927892989808	-0.013885513767530087	0.03905272819712514	FALSE	FALSE	-0.013885513767530087
10020	SPAG9	0.3360997702459152	0.7419497142284525	-0.013874990579080418	0.03516250327636636	FALSE	FALSE	-0.013874990579080418
1353	RBKS	0.10222559260580294	0.6520999430500733	-0.013861499346288907	0.01262752876917277	FALSE	FALSE	-0.013861499346288907
651	SLC16A1	0.10170796441211842	0.6520999430500733	-0.013854387594952838	0.013975716379211574	FALSE	FALSE	-0.013854387594952838
11821	NF2	0.10613757152314024	0.6613806504717411	-0.013844788813251557	0.013034241492834574	FALSE	FALSE	-0.013844788813251557
4613	ZNF655	0.4637860880826541	0.8296275125773712	-0.013825534818041682	0.06144527675675564	FALSE	FALSE	-0.013825534818041682
11526	AKT1S1	0.10039154620269007	0.6513295699830913	-0.013818771734657948	0.011086653728455386	FALSE	FALSE	-0.013818771734657948
4169	MAN1A1	0.21466405068427635	0.724833304935181	-0.013812916934649084	0.017118078058514275	FALSE	FALSE	-0.013812916934649084
3222	MIER3	0.020050661749786942	0.3746092119419308	-0.01380659220548288	0.0065187213063250225	FALSE	FALSE	-0.01380659220548288
1681	DBI	0.6291076669408322	0.9023572826759229	-0.01380263962764557	0.1919146707800568	FALSE	FALSE	-0.01380263962764557
2251	TCTA	0.1329040399980868	0.6994939230889097	-0.013792375756786657	0.014819482247258634	FALSE	FALSE	-0.013792375756786657
11571	ZNF83	0.14941424091495586	0.707942315591494	-0.013781687303758424	0.016701414127696733	FALSE	FALSE	-0.013781687303758424
9166	IL21R	0.14650148056808163	0.707942315591494	-0.013773746542300618	0.016536446440903865	FALSE	FALSE	-0.013773746542300618
11759	CRKL	0.292011329739992	0.724833304935181	-0.013766939791446938	0.02905271467472849	FALSE	FALSE	-0.013766939791446938
2618	PIK3CA	0.08885976288194504	0.6307605304377291	-0.013766496398675183	0.01022854601058478	FALSE	FALSE	-0.013766496398675183
9279	SNX20	0.35962929889070994	0.7599334337060532	-0.013763244851682309	0.03953532583482278	FALSE	FALSE	-0.013763244851682309
959	SCYL3	0.19762618635824783	0.724833304935181	-0.013762289541801344	0.019598463791946734	FALSE	FALSE	-0.013762289541801344
5520	PLEKHF2	0.12577683048717175	0.6865556610499434	-0.013759177730712295	0.013571069496963684	FALSE	FALSE	-0.013759177730712295
5907	MRPL50	0.41822758566152496	0.8001922421406044	-0.013743558212616356	0.05538634112094595	FALSE	FALSE	-0.013743558212616356
11715	DDX3Y	0.4834904001527962	0.8401459395941385	-0.01372932127379962	0.06791049134128732	FALSE	FALSE	-0.01372932127379962
6754	PAFAH1B2	0.18573192541434477	0.7244661235441892	-0.013728274598135384	0.019835593736135082	FALSE	FALSE	-0.013728274598135384
10515	SMIM26	0.5736581632181574	0.8809646307919522	-0.01372620408825273	0.121985014080187	FALSE	FALSE	-0.01372620408825273
8485	ITPK1	0.09623116847181261	0.6441582176732693	-0.013726065695963364	0.011836157722368103	FALSE	FALSE	-0.013726065695963364
817	EFNA4	0.014661347061566122	0.3276454558114564	-0.01372286890125973	0.005669062219870587	FALSE	FALSE	-0.01372286890125973
971	PRDX6	0.6072123520156432	0.8951872381443149	-0.013722194742704492	0.14876879735396858	FALSE	FALSE	-0.013722194742704492
12133	PCNT	0.22897905631665366	0.724833304935181	-0.013714090060282581	0.022545640158360122	FALSE	FALSE	-0.013714090060282581
2896	NUP54	0.27748275755819424	0.724833304935181	-0.01370290581351866	0.029240548865146973	FALSE	FALSE	-0.01370290581351866
243	TRNAU1AP	0.3891096295270864	0.7831615139423539	-0.013688480768677541	0.04603314673517897	FALSE	FALSE	-0.013688480768677541
10514	SEC23B	0.41219185229518307	0.798533402890066	-0.013686019266987067	0.05003864406684383	FALSE	FALSE	-0.013686019266987067
8127	ABHD13	0.19409752087121585	0.724833304935181	-0.013682241023125926	0.021108167541157352	FALSE	FALSE	-0.013682241023125926
7831	OAS3	0.04104105079332668	0.5034644340608654	-0.013672630148894506	0.008632536888468625	FALSE	FALSE	-0.013672630148894506
4955	NDUFB11	0.6595661056904831	0.9127564121147633	-0.013667719238043698	0.23967043811180552	FALSE	FALSE	-0.013667719238043698
4677	FAM185A	0.024906078146452758	0.4067762476601473	-0.013661031397069714	0.00648218796262772	FALSE	FALSE	-0.013661031397069714
6516	KAT5	0.29493595554428215	0.724833304935181	-0.013654833975373586	0.03181231839714643	FALSE	FALSE	-0.013654833975373586
3993	DNPH1	0.4692782596010917	0.8331835313331994	-0.013648602291508728	0.06002747744851099	FALSE	FALSE	-0.013648602291508728
5593	NSMCE2	0.19935566267931343	0.724833304935181	-0.013644152240417652	0.01923926102374095	FALSE	FALSE	-0.013644152240417652
5910	SMC2	0.23782208949590858	0.724833304935181	-0.013642620519933406	0.02278681607316426	FALSE	FALSE	-0.013642620519933406
9035	HCFC1R1	0.4341840868450295	0.8091243637093354	-0.01363096332087961	0.050182633906032864	FALSE	FALSE	-0.01363096332087961
9819	SLFN11	0.14439926172759612	0.707942315591494	-0.013623991305447367	0.016126585862207443	FALSE	FALSE	-0.013623991305447367
10245	ANAPC11	0.6341281112160833	0.9052958859290269	-0.013617285325678179	0.1537309833725945	FALSE	FALSE	-0.013617285325678179
2025	HDLBP	0.38301138009727775	0.7774358329681371	-0.013607509186868195	0.04566620686218713	FALSE	FALSE	-0.013607509186868195
1330	OST4	0.711288952783479	0.9338998735634461	-0.013569001196448445	0.40295521809103707	FALSE	FALSE	-0.013569001196448445
1144	NVL	0.1451308766479378	0.707942315591494	-0.013555299016186734	0.016279853498715843	FALSE	FALSE	-0.013555299016186734
6867	IL15RA	0.07936957558862823	0.6253204996267857	-0.013545354253762038	0.010664718957170029	FALSE	FALSE	-0.013545354253762038
1953	CHPF	0.06370852860789507	0.5822500165677036	-0.013536453479772658	0.009589690002587324	FALSE	FALSE	-0.013536453479772658
11824	ASCC2	0.3683932354660838	0.7672177389587052	-0.01353262686579096	0.03661525510047954	FALSE	FALSE	-0.01353262686579096
1662	ZC3H8	0.18270905588217234	0.7219347553513287	-0.013528548995905268	0.019471601473645923	FALSE	FALSE	-0.013528548995905268
4266	SNX9	0.05722356489694574	0.5603311037721463	-0.013518854145770108	0.009893976209196645	FALSE	FALSE	-0.013518854145770108
8426	MLH3	0.11189737201946434	0.6703995790625655	-0.013510197909612423	0.012839416522899123	FALSE	FALSE	-0.013510197909612423
10479	RNF24	0.07284753737105737	0.6044292487462403	-0.013508707841176432	0.009951468628368092	FALSE	FALSE	-0.013508707841176432
11177	ZNF66	0.042002136012037616	0.5067518433927575	-0.013508557356356926	0.008902917325985235	FALSE	FALSE	-0.013508557356356926
8602	THBS1	0.031918098873052275	0.4552394935464203	-0.01350472939876077	0.004629230831591972	FALSE	FALSE	-0.01350472939876077
1080	RAB29	0.5268899948153498	0.861805007179708	-0.013502777126950584	0.07739413547955576	FALSE	FALSE	-0.013502777126950584
68	PHF13	0.06655197607142596	0.5871886738337317	-0.013489233493195139	0.006703167481989157	FALSE	FALSE	-0.013489233493195139
3542	MRPL22	0.4128943102167235	0.7986264374156625	-0.013488491818013293	0.0521066955244932	FALSE	FALSE	-0.013488491818013293
1164	SNAP47	0.31774083654351787	0.7249840749691107	-0.01347831259486535	0.030831984890614703	FALSE	FALSE	-0.01347831259486535
1632	MAP4K4	0.17228008255804225	0.7149516812235219	-0.013452513853621468	0.016474700642271283	FALSE	FALSE	-0.013452513853621468
6466	VEGFB	0.05020797422910325	0.5351125883095971	-0.013450731884944072	0.00827145528956698	FALSE	FALSE	-0.013450731884944072
10653	SLC35C2	0.3246088230013193	0.732343054943606	-0.013449924708557307	0.0343891374278264	FALSE	FALSE	-0.013449924708557307
4062	SENP6	0.47291188375376025	0.8355272804148901	-0.013433253140339293	0.07098095393815979	FALSE	FALSE	-0.013433253140339293
4691	SYPL1	0.2227772716025922	0.724833304935181	-0.013413402580309238	0.024511181454230202	FALSE	FALSE	-0.013413402580309238
11852	YWHAH	0.17590666650891648	0.7167240334914093	-0.013400412515711257	0.01592341765171029	FALSE	FALSE	-0.013400412515711257
3000	C4orf3	0.6990066621177571	0.9302276499751779	-0.013394395810159979	0.28294316398315744	FALSE	FALSE	-0.013394395810159979
10917	XAB2	0.4632542368871734	0.8296275125773712	-0.013382856849178651	0.062127830379240495	FALSE	FALSE	-0.013382856849178651
2311	GNL3	0.15014143606738148	0.707942315591494	-0.013371581236631458	0.013221818740006355	FALSE	FALSE	-0.013371581236631458
5223	CETN2	0.13402954163013014	0.7018435252399104	-0.013363516862643345	0.011405158385919417	FALSE	FALSE	-0.013363516862643345
6512	MAP3K11	0.2158457644449875	0.724833304935181	-0.013334215318502594	0.022623018117346724	FALSE	FALSE	-0.013334215318502594
4603	ARPC1B	0.37126501890176233	0.7691229052908052	-0.013328375970060017	0.04067788411522172	FALSE	FALSE	-0.013328375970060017
968	SUCO	0.2603424473313841	0.724833304935181	-0.013324777770536497	0.02463553205152841	FALSE	FALSE	-0.013324777770536497
10042	DYNLL2	0.08915798625145563	0.6320592341433187	-0.013308535487138411	0.009931210826705795	FALSE	FALSE	-0.013308535487138411
9753	POLDIP2	0.4121345241106624	0.798533402890066	-0.013303062273636148	0.04677224572483307	FALSE	FALSE	-0.013303062273636148
5886	TSTD2	0.07239257593887669	0.6044292487462403	-0.013300304504957273	0.01079836199339988	FALSE	FALSE	-0.013300304504957273
4081	SYNCRIP	0.4758314060019512	0.8385735223563231	-0.013294930718925041	0.06034187181684814	FALSE	FALSE	-0.013294930718925041
2065	EMC3	0.4681828104705117	0.8324515049335444	-0.013277082144440185	0.07059467034261735	FALSE	FALSE	-0.013277082144440185
4685	KMT2E	0.7071361309932296	0.9315722305134311	-0.013272460110698247	0.26411946573869777	FALSE	FALSE	-0.013272460110698247
4612	FAM200A	0.17793189870598428	0.7183856068614245	-0.01326921393816321	0.018457179980688406	FALSE	FALSE	-0.01326921393816321
2621	MFN1	0.16126094856935919	0.7087782276520218	-0.013267882416233485	0.015435471212175863	FALSE	FALSE	-0.013267882416233485
1869	NIF3L1	0.2583210965901281	0.724833304935181	-0.013254243385851388	0.025375988319149757	FALSE	FALSE	-0.013254243385851388
7250	NSMCE4A	0.3507905717842529	0.7528317037714207	-0.013248597517891033	0.03658272879696935	FALSE	FALSE	-0.013248597517891033
9781	TP53I13	0.27280335287330404	0.724833304935181	-0.013242134732339077	0.028973383111421204	FALSE	FALSE	-0.013242134732339077
5365	ELP3	0.3065336254171239	0.724833304935181	-0.013237278909681124	0.027940146604685183	FALSE	FALSE	-0.013237278909681124
8876	HDGFL3	0.1690639248548521	0.7139484266011409	-0.013222372850863374	0.01387724056941727	FALSE	FALSE	-0.013222372850863374
7767	EID3	0.17291707450864047	0.7149516812235219	-0.013211445234461286	0.015524717554185396	FALSE	FALSE	-0.013211445234461286
2365	PPP4R2	0.4876064560740737	0.8437494679565553	-0.01320960045180789	0.0714284074925334	FALSE	FALSE	-0.01320960045180789
9502	SPG7	0.44133016170296224	0.8152379793492314	-0.013208122475902037	0.05115317232662537	FALSE	FALSE	-0.013208122475902037
5762	FANCG	0.035017909479629426	0.46984821436533614	-0.013207007443852156	0.0061652846911112915	FALSE	FALSE	-0.013207007443852156
8888	MRPL46	0.3362037327274081	0.7420298524494837	-0.01320079440263793	0.034528077915921565	FALSE	FALSE	-0.01320079440263793
3841	LY6G5C	0.04140173685517409	0.5036342152585968	-0.01319959858576865	0.007433508731465522	FALSE	FALSE	-0.01319959858576865
10961	DNMT1	0.4595704112778516	0.827303253910483	-0.013196443779016886	0.05602989537142665	FALSE	FALSE	-0.013196443779016886
7627	NAB2	0.03852176745904935	0.4864494528467717	-0.013195518196605846	0.006189009413578614	FALSE	FALSE	-0.013195518196605846
6488	2	0.24868850562969735	0.724833304935181	-0.01319348245274734	0.024531524720006304	FALSE	FALSE	-0.01319348245274734
5395	PLPP5	0.2982821768247404	0.724833304935181	-0.013193450206000304	0.029384855394724938	FALSE	FALSE	-0.013193450206000304
202	ZNF593	0.18806508024828147	0.724833304935181	-0.013165766373669232	0.019777440298043313	FALSE	FALSE	-0.013165766373669232
9235	BCL7C	0.127037085709896	0.6880077624594713	-0.013162758020893593	0.013871299619455643	FALSE	FALSE	-0.013162758020893593
3653	NQO2	0.12092181831635376	0.6803489914229872	-0.0131552821500389	0.012037687896766135	FALSE	FALSE	-0.0131552821500389
1864	KCTD18	0.11844305342316787	0.6783106876720011	-0.013154674164495811	0.012294014619378364	FALSE	FALSE	-0.013154674164495811
4532	RFC2	0.21402003365707023	0.724833304935181	-0.01313857967868831	0.02026864922417155	FALSE	FALSE	-0.01313857967868831
7056	CHCHD1	0.43021864276407695	0.8071893791576787	-0.013136701305673418	0.05310898369860128	FALSE	FALSE	-0.013136701305673418
590	RTCA	0.3740251459299855	0.7723467850525609	-0.01312156683239749	0.04172076152566352	FALSE	FALSE	-0.01312156683239749
8827	SIN3A	0.3314670829237436	0.7396133262308638	-0.013120285024202778	0.03047075568917182	FALSE	FALSE	-0.013120285024202778
6192	MOB2	0.39209548618358203	0.7846918242655737	-0.013119949120587811	0.04472295489019709	FALSE	FALSE	-0.013119949120587811
2033	D2HGDH	0.2676303788399517	0.724833304935181	-0.013092243790425381	0.020446183007271565	FALSE	FALSE	-0.013092243790425381
3696	JARID2	0.23020460371005833	0.724833304935181	-0.01306743798026734	0.02050501454743694	FALSE	FALSE	-0.01306743798026734
2440	TIMMDC1	0.462605814821041	0.8293931618673136	-0.01305833633591621	0.05366886941502329	FALSE	FALSE	-0.01305833633591621
4929	ZFX	0.2403276030727685	0.724833304935181	-0.013050357953253528	0.01912838331031832	FALSE	FALSE	-0.013050357953253528
1381	EIF2AK2	0.5171011725776715	0.8574294538935893	-0.013048490329154314	0.0651363113722026	FALSE	FALSE	-0.013048490329154314
9147	NPIPB5	0.16579317471021784	0.711409514447382	-0.013039981218779985	0.016760735668221623	FALSE	FALSE	-0.013039981218779985
8450	SLIRP	0.4502602846387893	0.8224546487929354	-0.013039923443358211	0.05314411653480569	FALSE	FALSE	-0.013039923443358211
5129	FAM199X	0.06844179025552481	0.5931040501219409	-0.013032946725275359	0.01056684762916319	FALSE	FALSE	-0.013032946725275359
2816	RELL1	0.36171486893411964	0.7612218614787499	-0.013030179551295266	0.031913614134645205	FALSE	FALSE	-0.013030179551295266
5419	FNTA	0.45145622546342246	0.8226280363103691	-0.013028776817799166	0.054650751833137265	FALSE	FALSE	-0.013028776817799166
11955	NDUFA6	0.6494289364515025	0.9101184167269188	-0.013000168578719705	0.1695818233359707	FALSE	FALSE	-0.013000168578719705
5096	DIAPH2	0.0807165840595736	0.6267670821158404	-0.012984097606165252	0.008510824448118607	FALSE	FALSE	-0.012984097606165252
3238	CENPK	0.34053091779009137	0.7458762882771983	-0.012970216725180379	0.030760977529192882	FALSE	FALSE	-0.012970216725180379
8657	ADAL	0.060924295834384336	0.5752427204760864	-0.012968477752165699	0.008251873140803492	FALSE	FALSE	-0.012968477752165699
7736	LTA4H	0.36960200562048695	0.7675487967505928	-0.012967884210478052	0.03938606531038636	FALSE	FALSE	-0.012967884210478052
2109	KAT2B	0.2375794908026462	0.724833304935181	-0.012954762471663004	0.02069665116507336	FALSE	FALSE	-0.012954762471663004
10161	GALK1	0.2342961605243098	0.724833304935181	-0.012942909104898068	0.022605472412265716	FALSE	FALSE	-0.012942909104898068
894	SLAMF1	0.23227524340473732	0.724833304935181	-0.012924269141496351	0.018513405219717918	FALSE	FALSE	-0.012924269141496351
12130	MCM3AP	0.2712306819836294	0.724833304935181	-0.012921521449925926	0.026060681011466705	FALSE	FALSE	-0.012921521449925926
5714	RRAGA	0.5141316131698639	0.8550927209029264	-0.012913854785817932	0.08421232490265956	FALSE	FALSE	-0.012913854785817932
1646	GCC2	0.6818166435303429	0.922946250335844	-0.01290618006002318	0.1611501784598241	FALSE	FALSE	-0.01290618006002318
1601	ANKRD36B	0.20156560341013857	0.724833304935181	-0.012898759277361341	0.017321055976399144	FALSE	FALSE	-0.012898759277361341
11466	NAPA	0.5982850042779422	0.8918037969729369	-0.012895291408440429	0.12897949557893915	FALSE	FALSE	-0.012895291408440429
8470	RPS6KA5	0.17761025927845384	0.7178776072890878	-0.012890950190120603	0.016014073041517064	FALSE	FALSE	-0.012890950190120603
4257	MTRF1L	0.16496809359165865	0.7103754009077444	-0.012888696948671407	0.016151595545189627	FALSE	FALSE	-0.012888696948671407
10259	CCDC57	0.26187010589902016	0.724833304935181	-0.012849474155359008	0.02114364801005262	FALSE	FALSE	-0.012849474155359008
9445	MAF	0.21609066975862393	0.724833304935181	-0.01284945937559995	0.017313190494139825	FALSE	FALSE	-0.01284945937559995
2015	ANKMY1	0.14756199638552805	0.707942315591494	-0.012825467795804587	0.013830578247278603	FALSE	FALSE	-0.012825467795804587
5599	ASAP1	0.14911601743763697	0.707942315591494	-0.012800150068537339	0.013277712074500288	FALSE	FALSE	-0.012800150068537339
265	EIF3I	0.5886924285122008	0.8887926574192327	-0.01278973705647338	0.10778536287243248	FALSE	FALSE	-0.01278973705647338
9301	PSME3IP1	0.38225379159549255	0.7770210472649303	-0.012783072728752447	0.042208641055014616	FALSE	FALSE	-0.012783072728752447
1303	UBXN2A	0.3390104223051451	0.7446279393992642	-0.012769582839575395	0.031043579893522577	FALSE	FALSE	-0.012769582839575395
7737	ELK3	0.15932305985858097	0.707942315591494	-0.012768489137405064	0.014539787123397074	FALSE	FALSE	-0.012768489137405064
3126	PDCD6	0.3207103148256804	0.7273608524149189	-0.012766866051137546	0.03147709383400249	FALSE	FALSE	-0.012766866051137546
1423	MSH6	0.19433406182271387	0.724833304935181	-0.01276542704005103	0.014187031891196966	FALSE	FALSE	-0.01276542704005103
8479	ATXN3	0.2722252130682935	0.724833304935181	-0.012760494631368862	0.02531935187066839	FALSE	FALSE	-0.012760494631368862
4927	KLHL15	0.09661459509971554	0.6441582176732693	-0.012755935747506539	0.009590545763348134	FALSE	FALSE	-0.012755935747506539
8692	SECISBP2L	0.5083240410772466	0.8539350324622003	-0.012740528520495259	0.06688071439256434	FALSE	FALSE	-0.012740528520495259
891	NCSTN	0.2784952387952873	0.724833304935181	-0.012737940719045557	0.026050573016409992	FALSE	FALSE	-0.012737940719045557
5921	ABITRAM	0.10199095465051548	0.6520999430500733	-0.01273611138795845	0.010934649945028085	FALSE	FALSE	-0.01273611138795845
5721	FOCAD	0.08047540542403596	0.6267670821158404	-0.012714588699733092	0.008627134151349627	FALSE	FALSE	-0.012714588699733092
678	GDAP2	0.17484800998931277	0.7149516812235219	-0.012702650685257185	0.01684675161864181	FALSE	FALSE	-0.012702650685257185
10034	COIL	0.36925223956604236	0.7675487967505928	-0.012700854272724344	0.03479676844318057	FALSE	FALSE	-0.012700854272724344
679	WDR3	0.20472252177771388	0.724833304935181	-0.012690505754154459	0.018914726287981527	FALSE	FALSE	-0.012690505754154459
9227	PRR14	0.35988547295804973	0.7601818147016431	-0.012681304682333298	0.032659467426764836	FALSE	FALSE	-0.012681304682333298
575	GCLM	0.13884355852713173	0.707942315591494	-0.012668932680386855	0.013938000837921119	FALSE	FALSE	-0.012668932680386855
1915	ATIC	0.3330377627521238	0.7403290179539533	-0.012668035145927665	0.03124791764923946	FALSE	FALSE	-0.012668035145927665
6425	MTA2	0.3678817965485094	0.7672177389587052	-0.012653929881327994	0.03606028338802643	FALSE	FALSE	-0.012653929881327994
906	NIT1	0.33456377451983876	0.7404801238251553	-0.012646443261557623	0.030971865083187656	FALSE	FALSE	-0.012646443261557623
7236	CACUL1	0.37799432820658174	0.7747127328376873	-0.012643089599865799	0.03559638983239242	FALSE	FALSE	-0.012643089599865799
7991	SLC7A1	0.021246450946879877	0.38073501231116275	-0.012642612616732546	0.006633233266266806	FALSE	FALSE	-0.012642612616732546
3387	CSNK1G3	0.35959521686908924	0.7599334337060532	-0.0126350682215404	0.031063182437232606	FALSE	FALSE	-0.0126350682215404
11828	CASTOR1	0.013306307413517142	0.3158663926494426	-0.012633083702983178	0.0043304429766136765	FALSE	FALSE	-0.012633083702983178
3060	FBXW7	0.19150476666685667	0.724833304935181	-0.012632906345874476	0.015832993631948376	FALSE	FALSE	-0.012632906345874476
7729	VEZT	0.2848216915090605	0.724833304935181	-0.01262015947549373	0.023586190122439236	FALSE	FALSE	-0.01262015947549373
5965	CNTRL	0.4353673906539083	0.8104129365190398	-0.012613847174761281	0.047833499941425245	FALSE	FALSE	-0.012613847174761281
4515	SBDS	0.5725807316163603	0.8808777160704556	-0.01258365884507702	0.08970440388784381	FALSE	FALSE	-0.01258365884507702
10705	ATP5F1E	0.7651222800928763	0.9538246706897328	-0.012581734789170492	0.6923313420978401	FALSE	FALSE	-0.012581734789170492
6617	MRPL48	0.3821262120585067	0.7770210472649303	-0.012577045574705561	0.035186732325275416	FALSE	FALSE	-0.012577045574705561
6542	MRPL11	0.4585384622201072	0.8265600452281255	-0.012577010640729604	0.05346442692877491	FALSE	FALSE	-0.012577010640729604
7279	STK32C	0.11375370752934776	0.6739278826282276	-0.012569122952042962	0.011558577994678597	FALSE	FALSE	-0.012569122952042962
3402	FNIP1	0.3810797930594546	0.7763890192240458	-0.012561682686971457	0.032464639868974035	FALSE	FALSE	-0.012561682686971457
1064	ZBED6	0.04899368998550721	0.5330393189178795	-0.01254103200453055	0.007850460116522478	FALSE	FALSE	-0.01254103200453055
5488	ZFAND1	0.3255291457092371	0.7330122873038054	-0.012534291762592634	0.03090905586939529	FALSE	FALSE	-0.012534291762592634
6505	SLC25A45	0.06626877006074465	0.5871886738337317	-0.012532168851746047	0.008739091140406378	FALSE	FALSE	-0.012532168851746047
647	ST7L	0.01960955451882443	0.37234311309965973	-0.012532049438010926	0.0055651465285177565	FALSE	FALSE	-0.012532049438010926
3665	LYRM4	0.16488737585357302	0.7103754009077444	-0.012497076329283274	0.016181731952832696	FALSE	FALSE	-0.012497076329283274
4304	FAM120B	0.21551274395963504	0.724833304935181	-0.012496388398679822	0.020266601052440582	FALSE	FALSE	-0.012496388398679822
7525	DIP2B	0.1249769387612039	0.6847855769550363	-0.012489296129753422	0.00955063223334976	FALSE	FALSE	-0.012489296129753422
9098	ERCC4	0.195159040269603	0.724833304935181	-0.012486193052158362	0.015103957284995116	FALSE	FALSE	-0.012486193052158362
6471	BAD	0.5121250494204548	0.8548226488031664	-0.012485698602037132	0.0595847728249968	FALSE	FALSE	-0.012485698602037132
5605	NDRG1	0.29700989352380647	0.724833304935181	-0.01248481450372254	0.023982479471122958	FALSE	FALSE	-0.01248481450372254
4335	CARD11	0.15631853766783949	0.707942315591494	-0.01248101207480112	0.014854272562867957	FALSE	FALSE	-0.01248101207480112
1698	POLR2D	0.26726940708631597	0.724833304935181	-0.012479241190943017	0.024693153722242255	FALSE	FALSE	-0.012479241190943017
8038	GTF2F2	0.32782854210286716	0.7357945688463791	-0.012474130081537688	0.027865613535901564	FALSE	FALSE	-0.012474130081537688
5600	EFR3A	0.4266567875547762	0.80465186662691	-0.012460530015974927	0.04272990582174942	FALSE	FALSE	-0.012460530015974927
11594	TFPT	0.2844139808100326	0.724833304935181	-0.012459589485853021	0.026766569206053442	FALSE	FALSE	-0.012459589485853021
8284	MGAT2	0.41454378782424084	0.7990039034381174	-0.01245740208151236	0.044371306651928386	FALSE	FALSE	-0.01245740208151236
1265	RNF144A	0.07823992839079165	0.6217105495390487	-0.012453914730181778	0.007947248100084278	FALSE	FALSE	-0.012453914730181778
1355	FOSL2	0.4041606606940986	0.7939154515192871	-0.012445610521012578	0.03532576532474632	FALSE	FALSE	-0.012445610521012578
1716	CCNT2	0.32236890253891504	0.7291811460752371	-0.012440410733052899	0.028457715959781832	FALSE	FALSE	-0.012440410733052899
7794	UNG	0.28733074886682053	0.724833304935181	-0.012439462141244233	0.0230756147759534	FALSE	FALSE	-0.012439462141244233
6190	TOLLIP	0.36633993449933056	0.7656012800760461	-0.012422054272302214	0.034039986782956645	FALSE	FALSE	-0.012422054272302214
2170	ULK4	0.17105236485962674	0.7149516812235219	-0.012380090505491688	0.01365904152759763	FALSE	FALSE	-0.012380090505491688
1131	RAB3GAP2	0.24929715722850232	0.724833304935181	-0.012374597809579757	0.020439966118645146	FALSE	FALSE	-0.012374597809579757
8804	ADPGK	0.3603475113338407	0.7605546734067962	-0.012370728199935344	0.035657892227579986	FALSE	FALSE	-0.012370728199935344
4987	TFE3	0.17277960541211204	0.7149516812235219	-0.012362974200887458	0.015470174398232516	FALSE	FALSE	-0.012362974200887458
5254	FAM50A	0.2119573857818309	0.724833304935181	-0.012350932728098143	0.015676792011255287	FALSE	FALSE	-0.012350932728098143
907	DEDD	0.4027032898853259	0.7928211047149204	-0.01234496304905296	0.03806951178919748	FALSE	FALSE	-0.01234496304905296
7942	ANKLE2	0.07590842468395052	0.6143820616301737	-0.012344398730979816	0.009430245796595115	FALSE	FALSE	-0.012344398730979816
5764	STOML2	0.451170855369708	0.8226280363103691	-0.012342517670736004	0.05209401899266764	FALSE	FALSE	-0.012342517670736004
10302	NAPG	0.28502751622905403	0.724833304935181	-0.01232914601963142	0.025711753736428224	FALSE	FALSE	-0.01232914601963142
4682	DNAJC2	0.45602614497814564	0.8250737218584895	-0.012323459843237268	0.04995842322788603	FALSE	FALSE	-0.012323459843237268
11604	LENG8	0.5004635533544806	0.8508358375763801	-0.012321643276487531	0.05810763302152274	FALSE	FALSE	-0.012321643276487531
10163	UNK	0.11417069068815278	0.6746282137806958	-0.012317111264914403	0.010659126379104749	FALSE	FALSE	-0.012317111264914403
11554	ZNF613	0.08981775083959463	0.6333209285290332	-0.012308618277913592	0.009611136132413572	FALSE	FALSE	-0.012308618277913592
7470	PPHLN1	0.5874860914493079	0.8879492785177177	-0.012301381570432755	0.09421084287876641	FALSE	FALSE	-0.012301381570432755
9785	SSH2	0.551241819036554	0.8705766798367544	-0.01230103223067319	0.0635246762018549	FALSE	FALSE	-0.01230103223067319
8870	WHAMM	0.1365412225502561	0.70523146610877	-0.012300578088985756	0.01233175447302275	FALSE	FALSE	-0.012300578088985756
8668	HYPK	0.08548163777111427	0.6267670821158404	-0.012298777645609537	0.008578423283424208	FALSE	FALSE	-0.012298777645609537
4182	ECHDC1	0.5108378020983728	0.8542784653267543	-0.012290052213307168	0.059841297892599156	FALSE	FALSE	-0.012290052213307168
5985	GOLGA1	0.08267963586838306	0.6267670821158404	-0.012289718325113892	0.009203206708329054	FALSE	FALSE	-0.012289718325113892
7007	RUFY2	0.052113882372484766	0.543946343082388	-0.012283518552092457	0.007174178303341518	FALSE	FALSE	-0.012283518552092457
7835	DDX54	0.41148578572750405	0.798533402890066	-0.012273509632077302	0.039737902235626524	FALSE	FALSE	-0.012273509632077302
2632	DCUN1D1	0.2460609293631294	0.724833304935181	-0.012273406173763893	0.019822964956220546	FALSE	FALSE	-0.012273406173763893
10686	FAM210B	0.01591020464324099	0.33880305763586654	-0.012250945978549163	0.005984473991960979	FALSE	FALSE	-0.012250945978549163
7592	CDK2	0.100160912406564	0.6513295699830913	-0.01224482883781701	0.00900597709531341	FALSE	FALSE	-0.01224482883781701
11459	ZC3H4	0.21936067831344816	0.724833304935181	-0.012241968282631955	0.01815524083292468	FALSE	FALSE	-0.012241968282631955
771	PSMB4	0.5966673023382029	0.8914428424863634	-0.012240843677329047	0.10016588911495573	FALSE	FALSE	-0.012240843677329047
788	CHTOP	0.45380290667959744	0.8234375376497594	-0.012237989840216292	0.04859224901295425	FALSE	FALSE	-0.012237989840216292
5335	BIN3	0.27394364611912436	0.724833304935181	-0.012222858054169285	0.02109013370090658	FALSE	FALSE	-0.012222858054169285
7231	TRUB1	0.10953954240131243	0.6687958234489179	-0.012218786230548662	0.009501118621346158	FALSE	FALSE	-0.012218786230548662
5192	FAM122B	0.15941252329936378	0.707942315591494	-0.012202589630042211	0.013659044690531948	FALSE	FALSE	-0.012202589630042211
4475	PURB	0.16688270201867722	0.7115096618876058	-0.012194119484487217	0.014142248787169086	FALSE	FALSE	-0.012194119484487217
3755	ABT1	0.5407796381032246	0.8674890749883013	-0.01218169239434792	0.0818317505057718	FALSE	FALSE	-0.01218169239434792
5851	NFIL3	0.016987255151255064	0.3462810915312533	-0.012172646593972778	0.004731114075711262	FALSE	FALSE	-0.012172646593972778
5675	ZNF250	0.03409123786826847	0.46761239068996735	-0.012155549351898698	0.005575396118639801	FALSE	FALSE	-0.012155549351898698
8319	SOCS4	0.16361516338391213	0.7097972693162042	-0.012152159748520071	0.01251604143387633	FALSE	FALSE	-0.012152159748520071
5943	PRPF4	0.23317869134548574	0.724833304935181	-0.01213456377355367	0.01624974489334177	FALSE	FALSE	-0.01213456377355367
10021	NME1	0.03601494434835402	0.4752267454163697	-0.01213217348342957	0.005721472150294995	FALSE	FALSE	-0.01213217348342957
6928	ABI1	0.5041845424747426	0.8527748114312929	-0.012131548702705733	0.05812982188873604	FALSE	FALSE	-0.012131548702705733
10299	RALBP1	0.45769629842211956	0.826264247702944	-0.012130860772102282	0.04713601226119396	FALSE	FALSE	-0.012130860772102282
6269	COPB1	0.5137715992704726	0.8550927209029264	-0.012119321811120954	0.06112406841514866	FALSE	FALSE	-0.012119321811120954
7000	NRBF2	0.41764747304276406	0.800096342919611	-0.012117994320034606	0.044316180152156964	FALSE	FALSE	-0.012117994320034606
5352	KCTD9	0.12293277095174181	0.6820130983810587	-0.012117712160998035	0.010688434594153055	FALSE	FALSE	-0.012117712160998035
6044	DOLK	0.09212524143140013	0.6374216600954613	-0.012117402457865037	0.008448329536610694	FALSE	FALSE	-0.012117402457865037
8806	NPTN	0.12190723206152214	0.6803850453021442	-0.012116206640995756	0.01165363437475769	FALSE	FALSE	-0.012116206640995756
5290	ERI1	0.04287337577571992	0.513871379379585	-0.012108405615441775	0.006834210228694022	FALSE	FALSE	-0.012108405615441775
3183	PTGER4	0.5688582257117356	0.8794288358303642	-0.012107116417367534	0.08258771556404118	FALSE	FALSE	-0.012107116417367534
630	LAMTOR5	0.595358535613872	0.8907983492845549	-0.012099420193741424	0.11974910241577144	FALSE	FALSE	-0.012099420193741424
570	CCDC18	0.2762925939207946	0.724833304935181	-0.012095388006747367	0.017085128043946185	FALSE	FALSE	-0.012095388006747367
2449	GTF2E1	0.14719394840234917	0.707942315591494	-0.012089527160473432	0.012804023348955345	FALSE	FALSE	-0.012089527160473432
927	HSD17B7	0.3697573825425676	0.7675807712179329	-0.012073614734425243	0.029228884355251582	FALSE	FALSE	-0.012073614734425243
6532	SF3B2	0.7087710956595901	0.9326298709418667	-0.01206963494839512	0.23697558863729726	FALSE	FALSE	-0.01206963494839512
2903	CNOT6L	0.6552815446819381	0.9110804314526044	-0.012068560056827228	0.12346993122107344	FALSE	FALSE	-0.012068560056827228
5563	RAD21	0.6887020849770038	0.9257997743394902	-0.012053060120418218	0.1938013920529944	FALSE	FALSE	-0.012053060120418218
4959	USP11	0.5453365848199974	0.8690360833654331	-0.01204463297052594	0.07401661432343103	FALSE	FALSE	-0.01204463297052594
8826	MAN2C1	0.22676659790377665	0.724833304935181	-0.01204262292329398	0.01828927606792072	FALSE	FALSE	-0.01204262292329398
4690	CDHR3	0.02330779757663247	0.39713806115783484	-0.01203495407581249	0.005398654049743334	FALSE	FALSE	-0.01203495407581249
640	WDR77	0.18776133782140542	0.724833304935181	-0.01203413799797993	0.015351664883089686	FALSE	FALSE	-0.01203413799797993
1279	NOL10	0.14278132982196676	0.707942315591494	-0.01203003191219058	0.012586362056861646	FALSE	FALSE	-0.01203003191219058
5369	INTS9	0.18947671320803045	0.724833304935181	-0.012024263775314376	0.0167344299251916	FALSE	FALSE	-0.012024263775314376
5308	VPS37A	0.3889843607178054	0.7831615139423539	-0.012015836625422098	0.027908246577437457	FALSE	FALSE	-0.012015836625422098
8335	KIAA0586	0.3500193597216309	0.7528317037714207	-0.012013176268791564	0.031161785502332808	FALSE	FALSE	-0.012013176268791564
5301	FDFT1	0.6127850333205567	0.8979130160668192	-0.01201001071312412	0.11734872989234377	FALSE	FALSE	-0.01201001071312412
12006	NCAPH2	0.17355119414501205	0.7149516812235219	-0.011992750641772687	0.012968531321184557	FALSE	FALSE	-0.011992750641772687
4171	HSF2	0.23734233955686126	0.724833304935181	-0.011987276756463194	0.017665914946892222	FALSE	FALSE	-0.011987276756463194
10007	PDK2	0.17758924127261128	0.7178776072890878	-0.01197041842583526	0.01417581532201399	FALSE	FALSE	-0.01197041842583526
2214	SCAP	0.2704778521579697	0.724833304935181	-0.01196830223306097	0.0208462829767762	FALSE	FALSE	-0.01196830223306097
7338	ZNF384	0.30050210191126026	0.724833304935181	-0.01196630293474469	0.02550947855995164	FALSE	FALSE	-0.01196630293474469
1307	FAM228B	0.1900743448204935	0.724833304935181	-0.011964076565584692	0.014442856975734397	FALSE	FALSE	-0.011964076565584692
3145	FASTKD3	0.08211630642445068	0.6267670821158404	-0.01194868949279031	0.009003184896084617	FALSE	FALSE	-0.01194868949279031
2438	TMEM39A	0.4195376609588636	0.801129204516713	-0.01194149175012881	0.03454712773240655	FALSE	FALSE	-0.01194149175012881
5116	TCEAL8	0.30184094499066755	0.724833304935181	-0.011940570030609342	0.023250889679406833	FALSE	FALSE	-0.011940570030609342
650	RHOC	0.18399665415442729	0.7222230873699371	-0.01193738566433946	0.01239001252204994	FALSE	FALSE	-0.01193738566433946
8561	NIPA1	0.08067618930841518	0.6267670821158404	-0.011935278205059161	0.009001938128701406	FALSE	FALSE	-0.011935278205059161
6733	NKAPD1	0.33232761255505605	0.7403290179539533	-0.01192878115733848	0.02792064625708783	FALSE	FALSE	-0.01192878115733848
6548	CTSF	0.16168702712764457	0.7087782276520218	-0.011927734481674246	0.012510068152262702	FALSE	FALSE	-0.011927734481674246
5019	APEX2	0.12437544104149455	0.6844416269347077	-0.011909001137067568	0.010706825959216295	FALSE	FALSE	-0.011909001137067568
10948	ZNF562	0.10095178844857884	0.6520999430500733	-0.011892696375597098	0.0079784995374967	FALSE	FALSE	-0.011892696375597098
11263	ZFP14	0.38014974574483296	0.7763890192240458	-0.011891815636318656	0.030336547622589465	FALSE	FALSE	-0.011891815636318656
3633	TBC1D9B	0.21937773589574325	0.724833304935181	-0.011887901687397067	0.016091112416400447	FALSE	FALSE	-0.011887901687397067
9448	CMC2	0.5426832784290445	0.868188384563358	-0.01185807479000251	0.06671213843131976	FALSE	FALSE	-0.01185807479000251
1957	FARSB	0.191063998419657	0.724833304935181	-0.011853929739393823	0.014468914419514398	FALSE	FALSE	-0.011853929739393823
8971	LMF1	0.22083493965704745	0.724833304935181	-0.01185275810758482	0.01621925209195969	FALSE	FALSE	-0.01185275810758482
2899	SEPTIN11	0.1899352352338924	0.724833304935181	-0.011852222005415334	0.013529998255394847	FALSE	FALSE	-0.011852222005415334
1683	PTPN4	0.6728239535116272	0.9193992110484657	-0.01184855125071098	0.12804764130564988	FALSE	FALSE	-0.01184855125071098
8647	SNAP23	0.5266659928537227	0.8617358958757323	-0.011844697764440085	0.06424961016192789	FALSE	FALSE	-0.011844697764440085
10572	TRPC4AP	0.5062677769901038	0.8537939234506555	-0.011836775813584718	0.05671760237322805	FALSE	FALSE	-0.011836775813584718
8059	CAB39L	0.04562284147830365	0.5252318927521928	-0.011836498357198756	0.006367610957056203	FALSE	FALSE	-0.011836498357198756
2524	MSL2	0.3438878265798806	0.7491545335188008	-0.011828587827066295	0.026202870649921765	FALSE	FALSE	-0.011828587827066295
5410	IKBKB	0.29909904465803905	0.724833304935181	-0.011827182406341277	0.023697298803860373	FALSE	FALSE	-0.011827182406341277
9841	ACACA	0.26913049306571746	0.724833304935181	-0.011820991030910215	0.01874224284836829	FALSE	FALSE	-0.011820991030910215
10693	RAE1	0.4352419988123697	0.8104129365190398	-0.01181604115524007	0.04578419602755966	FALSE	FALSE	-0.01181604115524007
2785	ZNF518B	0.1515478999635265	0.707942315591494	-0.011813992814996005	0.010902453897154479	FALSE	FALSE	-0.011813992814996005
11266	ZNF260	0.20292361981969498	0.724833304935181	-0.011813934367767	0.012684789226680506	FALSE	FALSE	-0.011813934367767
5655	SLC52A2	0.433079277925415	0.8084279779318213	-0.011812080179812386	0.04354076111902956	FALSE	FALSE	-0.011812080179812386
4982	TIMM17B	0.5510732409580734	0.8705766798367544	-0.011797364914247937	0.08047334487483801	FALSE	FALSE	-0.011797364914247937
12081	ETS2	0.17045312817560845	0.7149516812235219	-0.01179343887279621	0.013268196095249367	FALSE	FALSE	-0.01179343887279621
1487	C2orf42	0.06938401824484224	0.5972798493651371	-0.011792570897855136	0.006879542587844075	FALSE	FALSE	-0.011792570897855136
5025	UBQLN2	0.4267215515913293	0.80465186662691	-0.011781096430367883	0.03584276910240207	FALSE	FALSE	-0.011781096430367883
7257	ACADSB	0.12330811880872365	0.6820130983810587	-0.011771840942161098	0.00983903944985992	FALSE	FALSE	-0.011771840942161098
3687	HIVEP1	0.09647120488368258	0.6441582176732693	-0.011767777180227234	0.007847589387207246	FALSE	FALSE	-0.011767777180227234
2497	COPG1	0.39021218765714527	0.7833210161697769	-0.01175662114936697	0.03279478085619179	FALSE	FALSE	-0.01175662114936697
9839	MRM1	0.07233444843170524	0.6044292487462403	-0.011753663014181768	0.0056209253682246016	FALSE	FALSE	-0.011753663014181768
6946	CUL2	0.32248305572772484	0.7291811460752371	-0.011753555021169556	0.02633665994196479	FALSE	FALSE	-0.011753555021169556
6787	VPS11	0.24392448797021815	0.724833304935181	-0.011748486907426943	0.014918569378717675	FALSE	FALSE	-0.011748486907426943
6443	TMEM179B	0.58978712623856	0.8888354782938874	-0.011741201829825552	0.09818298045973309	FALSE	FALSE	-0.011741201829825552
9136	TMEM159	0.10048779360001736	0.6513295699830913	-0.011740177323799903	0.008873537128099082	FALSE	FALSE	-0.011740177323799903
5434	TGS1	0.42577921347890546	0.80465186662691	-0.011734553625478136	0.04088203009482616	FALSE	FALSE	-0.011734553625478136
1758	PSMD14	0.4811278415902712	0.8387713066979496	-0.011728878197999663	0.05301059097499469	FALSE	FALSE	-0.011728878197999663
5474	TMEM70	0.3825222343426713	0.7770210472649303	-0.01172831387992652	0.03130376799021914	FALSE	FALSE	-0.01172831387992652
2709	LRCH3	0.3220844681238182	0.7289730403443776	-0.01172781136811853	0.02247900328003481	FALSE	FALSE	-0.01172781136811853
1367	MEMO1	0.11383371261200483	0.6739278826282276	-0.011719486332925202	0.009814965391093916	FALSE	FALSE	-0.011719486332925202
1373	TTC27	0.11763084175603869	0.6783106876720011	-0.01170989561291068	0.010197905681090929	FALSE	FALSE	-0.01170989561291068
11311	MRPS12	0.48939688482876076	0.8448316757306815	-0.01170599375651923	0.05244105841577705	FALSE	FALSE	-0.01170599375651923
6585	C11orf24	0.09246569049060893	0.637780646295917	-0.011696978103493532	0.009442307411240098	FALSE	FALSE	-0.011696978103493532
3449	KDM3B	0.1554896289499046	0.707942315591494	-0.011695713762286798	0.010551226348234494	FALSE	FALSE	-0.011695713762286798
6968	WASHC2C	0.28528962903974486	0.724833304935181	-0.011684041783473945	0.023052599275983424	FALSE	FALSE	-0.011684041783473945
22	ATAD3B	0.11246404359995708	0.67068687665075	-0.011680235323709145	0.009494720003949325	FALSE	FALSE	-0.011680235323709145
4158	RWDD1	0.6751642124991355	0.9200454670077061	-0.011676869569487183	0.14166649259993286	FALSE	FALSE	-0.011676869569487183
2865	PAICS	0.17521624745695297	0.7151457334798672	-0.011660743508739874	0.012733983573162817	FALSE	FALSE	-0.011660743508739874
2343	KCTD6	0.15363405381078563	0.707942315591494	-0.011651785631135949	0.011834247671373067	FALSE	FALSE	-0.011651785631135949
4416	GARS1	0.49517724085276826	0.8481635152727103	-0.01162325935253854	0.04409541766785208	FALSE	FALSE	-0.01162325935253854
1142	FBXO28	0.18851898723957697	0.724833304935181	-0.011617515400722615	0.013860539586634421	FALSE	FALSE	-0.011617515400722615
3101	DCTD	0.402090921256259	0.7922621511709294	-0.011610924971796974	0.03465803932459628	FALSE	FALSE	-0.011610924971796974
6012	ST6GALNAC6	0.04882172881946986	0.5327640795652995	-0.011608856645287819	0.00561496378857734	FALSE	FALSE	-0.011608856645287819
11497	RUVBL2	0.36953170694046744	0.7675487967505928	-0.011602599936603645	0.030505081842261583	FALSE	FALSE	-0.011602599936603645
10995	SWSAP1	0.016143254086390293	0.33880305763586654	-0.011597260916595561	0.00509085668705129	FALSE	FALSE	-0.011597260916595561
9607	MED31	0.40025424646880625	0.7907743327370561	-0.011577399103794406	0.0305222298115329	FALSE	FALSE	-0.011577399103794406
3187	OXCT1	0.331992293841754	0.7401828596386494	-0.01157455332836841	0.029034142647081058	FALSE	FALSE	-0.01157455332836841
215	ZDHHC18	0.10455183769176422	0.6596994757325174	-0.01157455064113949	0.009206173284986957	FALSE	FALSE	-0.01157455064113949
9028	ELOB	0.7469390132537777	0.9467248632801519	-0.011561103747625154	0.33589862751179056	FALSE	FALSE	-0.011561103747625154
649	MOV10	0.2395189068751994	0.724833304935181	-0.011556669819907597	0.017263534494110794	FALSE	FALSE	-0.011556669819907597
5979	DENND1A	0.09231451931808643	0.6374216600954613	-0.011556390348099944	0.008877929442567252	FALSE	FALSE	-0.011556390348099944
5327	POLR3D	0.08334142568946483	0.6267670821158404	-0.011549282627607255	0.008374095019054869	FALSE	FALSE	-0.011549282627607255
3418	AFF4	0.43171373945154456	0.8074311200749483	-0.011544695527841273	0.04047408114731963	FALSE	FALSE	-0.011544695527841273
1787	PDK1	0.27026956588595025	0.724833304935181	-0.011540303252171973	0.018697809501769927	FALSE	FALSE	-0.011540303252171973
1797	ATF2	0.3938646299804498	0.786356031457575	-0.011527411271429562	0.03484205530111581	FALSE	FALSE	-0.011527411271429562
9797	EVI2B	0.48422806213708147	0.8405395944060419	-0.011522171175036086	0.04744154896811058	FALSE	FALSE	-0.011522171175036086
4009	SLC35B2	0.3263191192864692	0.7339503242852148	-0.011517780242981245	0.027422367763079582	FALSE	FALSE	-0.011517780242981245
3695	CD83	0.24229753027335876	0.724833304935181	-0.01151721256587195	0.009327646101891098	FALSE	FALSE	-0.01151721256587195
4394	OSBPL3	0.19098452423992643	0.724833304935181	-0.011513077592371714	0.013327436806644246	FALSE	FALSE	-0.011513077592371714
8699	GABPB1	0.30698990115618424	0.724833304935181	-0.011511056796224077	0.022741836052937586	FALSE	FALSE	-0.011511056796224077
11538	JOSD2	0.44502864280688026	0.8171152060376788	-0.011502441540307417	0.04146648343917125	FALSE	FALSE	-0.011502441540307417
8487	TMEM251	0.1202989700457329	0.6803489914229872	-0.011500740524401228	0.011168788635054898	FALSE	FALSE	-0.011500740524401228
2997	SEC24D	0.23403176741579723	0.724833304935181	-0.011494862211139316	0.015782234154621273	FALSE	FALSE	-0.011494862211139316
718	NBPF14	0.10415350742499516	0.6587378984601626	-0.011493483662703493	0.009611417999989836	FALSE	FALSE	-0.011493483662703493
8534	COA8	0.1443241819245571	0.707942315591494	-0.011477057975931635	0.012003793192854346	FALSE	FALSE	-0.011477057975931635
6569	RPS6KB2	0.5127725250924338	0.8548226488031664	-0.01147251118459945	0.058154811421053006	FALSE	FALSE	-0.01147251118459945
1309	NCOA1	0.5122519522273314	0.8548226488031664	-0.011452743928665906	0.046397084075082196	FALSE	FALSE	-0.011452743928665906
3066	TMEM131L	0.25202970380725326	0.724833304935181	-0.011446244865523534	0.016513730040522385	FALSE	FALSE	-0.011446244865523534
7063	ADK	0.30346774425047235	0.724833304935181	-0.011441178095395382	0.021853583605318774	FALSE	FALSE	-0.011441178095395382
5295	XKR6	0.05240686064551142	0.5442609968463866	-0.01143968265250155	0.005329269266946882	FALSE	FALSE	-0.01143968265250155
6042	LRRC8A	0.05649776619032865	0.558232149030939	-0.011422331215366845	0.0055391442697352725	FALSE	FALSE	-0.011422331215366845
1057	ADIPOR1	0.5506433337805345	0.8705766798367544	-0.011411973291495741	0.06963984248905233	FALSE	FALSE	-0.011411973291495741
8833	FBXO22	0.3143014420942691	0.724833304935181	-0.011405771167149002	0.02200952239456724	FALSE	FALSE	-0.011405771167149002
5931	UGCG	0.30788548381970343	0.724833304935181	-0.011404822575340336	0.019820317234131482	FALSE	FALSE	-0.011404822575340336
8047	LRCH1	0.18960437848125072	0.724833304935181	-0.011398226771956855	0.014114745803523423	FALSE	FALSE	-0.011398226771956855
5847	SECISBP2	0.536698772410332	0.8667722759794102	-0.011387417393627235	0.06417551018867662	FALSE	FALSE	-0.011387417393627235
10037	MSI2	0.333832472057083	0.7404659877311225	-0.011375120634090545	0.023225547165655697	FALSE	FALSE	-0.011375120634090545
9940	TMUB2	0.4572909663307968	0.825668427354272	-0.011364307224917545	0.04555575862079045	FALSE	FALSE	-0.011364307224917545
9351	RIPOR1	0.07730680082743505	0.6181499695436801	-0.011362144677444392	0.007873140182600566	FALSE	FALSE	-0.011362144677444392
11155	NR2C2AP	0.22142931183045392	0.724833304935181	-0.011355087342493948	0.01669319146541787	FALSE	FALSE	-0.011355087342493948
7109	MARCHF5	0.5054338089467181	0.8537939234506555	-0.011351096807548146	0.04951675336991177	FALSE	FALSE	-0.011351096807548146
11261	ZNF565	0.02974411976142913	0.43727045767237704	-0.011350702288752368	0.004657238255232022	FALSE	FALSE	-0.011350702288752368
1121	SMYD2	0.3104350511877757	0.724833304935181	-0.011343532258139102	0.02106701289023695	FALSE	FALSE	-0.011343532258139102
1017	TPR	0.7156520357381566	0.9359815494653627	-0.01134014903692916	0.17028171532466763	FALSE	FALSE	-0.01134014903692916
2004	UBE2F	0.3386656345885657	0.7444013476937578	-0.011331329551614602	0.024175796169238012	FALSE	FALSE	-0.011331329551614602
6301	LIN7C	0.14355330724749382	0.707942315591494	-0.01133114816366252	0.00994983940675366	FALSE	FALSE	-0.01133114816366252
750	ARNT	0.26340905216095656	0.724833304935181	-0.011330406488480674	0.017378377476249075	FALSE	FALSE	-0.011330406488480674
913	NDUFS2	0.613019553710258	0.8979130160668192	-0.011325369277870638	0.09359680089712794	FALSE	FALSE	-0.011325369277870638
11766	SDF2L1	0.5732156184930588	0.8809646307919522	-0.011311578419054577	0.0724569743529695	FALSE	FALSE	-0.011311578419054577
10223	CHMP6	0.29790528169767905	0.724833304935181	-0.011310699695197823	0.019866064542018974	FALSE	FALSE	-0.011310699695197823
10169	FBF1	0.23465110788594817	0.724833304935181	-0.011297465092768147	0.014183362202891885	FALSE	FALSE	-0.011297465092768147
10755	CDC34	0.03406050773388834	0.46761239068996735	-0.011268339562121638	0.005212219577038386	FALSE	FALSE	-0.011268339562121638
5039	LAS1L	0.22588877571714383	0.724833304935181	-0.011259679966927803	0.0157776548287989	FALSE	FALSE	-0.011259679966927803
4021	MMUT	0.2536039439818245	0.724833304935181	-0.011257196967405972	0.015404872570817914	FALSE	FALSE	-0.011257196967405972
4348	PMS2	0.41464970987341254	0.7990039034381174	-0.011256635336561748	0.031104252912877686	FALSE	FALSE	-0.011256635336561748
1731	EPC2	0.2991408401416889	0.724833304935181	-0.011252279338482864	0.020709097359960522	FALSE	FALSE	-0.011252279338482864
8473	CCDC88C	0.4958310272174057	0.8486406336228481	-0.011252276651253943	0.04789082052522019	FALSE	FALSE	-0.011252276651253943
6599	FAM86C1	0.015631913539476176	0.3366537374197673	-0.011237627222798028	0.0038521001700698677	FALSE	FALSE	-0.011237627222798028
7796	KCTD10	0.183347226558504	0.7219347553513287	-0.011234158010262655	0.013343195591244052	FALSE	FALSE	-0.011234158010262655
5794	EXOSC3	0.4205307012481052	0.8016617765666557	-0.01122970930278604	0.030944796991559977	FALSE	FALSE	-0.01122970930278604
7036	ASCC1	0.3056794558994438	0.724833304935181	-0.011223746341813156	0.01932347939945147	FALSE	FALSE	-0.011223746341813156
6700	DCUN1D5	0.4812362595802626	0.8387713066979496	-0.011216257034813864	0.044167514401869695	FALSE	FALSE	-0.011216257034813864
1520	WDR54	0.5672047376541212	0.8784952406999417	-0.011209614204924289	0.06792324268427051	FALSE	FALSE	-0.011209614204924289
5568	TAF2	0.2858961118141942	0.724833304935181	-0.011200319080090938	0.020422394662240488	FALSE	FALSE	-0.011200319080090938
11943	DESI1	0.32287176154224995	0.7296382874168257	-0.011197486740809542	0.024059570221423777	FALSE	FALSE	-0.011197486740809542
214	PIGV	0.04345458932330248	0.5185963691394824	-0.011178006010659563	0.006248423287039368	FALSE	FALSE	-0.011178006010659563
11580	ZNF160	0.39457614657552786	0.7870886521253478	-0.011175626133547526	0.03211277045431684	FALSE	FALSE	-0.011175626133547526
3332	TTC37	0.338471466604341	0.7443228204317124	-0.011169050484380943	0.020520670772046664	FALSE	FALSE	-0.011169050484380943
10664	ZNFX1	0.5736396273826969	0.8809646307919522	-0.011164103295939717	0.07471324092214876	FALSE	FALSE	-0.011164103295939717
4767	STMP1	0.5627851148285576	0.8757879792284962	-0.011157471214965822	0.07940832763666011	FALSE	FALSE	-0.011157471214965822
8868	RPS17	0.44315320090119525	0.8162682489558967	-0.01114387921108982	0.03982591613760737	FALSE	FALSE	-0.01114387921108982
5839	AGTPBP1	0.4874890098739382	0.8437494679565553	-0.011137252504573762	0.041152083116476654	FALSE	FALSE	-0.011137252504573762
3401	RAPGEF6	0.3412492717499218	0.7467757908343895	-0.011133329150350955	0.02414823951494824	FALSE	FALSE	-0.011133329150350955
11970	SAMM50	0.5186446978271247	0.8576562727789621	-0.011128938218296114	0.05100989397716978	FALSE	FALSE	-0.011128938218296114
8894	HAPLN3	0.030579871510773137	0.4444400560819322	-0.011128152707692514	0.005190244045355383	FALSE	FALSE	-0.011128152707692514
8521	CINP	0.36272356418619656	0.7623808090147832	-0.011124649400940222	0.024654125835481887	FALSE	FALSE	-0.011124649400940222
3634	RNF130	0.1761396079362802	0.7167240334914093	-0.011109910622122725	0.010916116401868684	FALSE	FALSE	-0.011109910622122725
5729	IFT74	0.0843386706116302	0.6267670821158404	-0.011099793205239936	0.007938567440844868	FALSE	FALSE	-0.011099793205239936
11358	EXOSC5	0.09061884362840596	0.6335966973318219	-0.011093280705952967	0.00877338542623313	FALSE	FALSE	-0.011093280705952967
6460	MACROD1	0.0354359578306433	0.47278120380616195	-0.011085975474134677	0.005550313816034322	FALSE	FALSE	-0.011085975474134677
4661	ZNHIT1	0.653124278757193	0.9103466572537001	-0.011083475679432098	0.11408810270695738	FALSE	FALSE	-0.011083475679432098
4948	FUNDC1	0.31458099495969666	0.724833304935181	-0.011075860072673579	0.017934931879812252	FALSE	FALSE	-0.011075860072673579
10060	PTRH2	0.25391992062798285	0.724833304935181	-0.011068982110253527	0.01675213868042729	FALSE	FALSE	-0.011068982110253527
5425	MCM4	0.04795796701965232	0.5280464659392006	-0.01106031394951751	0.005710746053176234	FALSE	FALSE	-0.01106031394951751
3511	GRPEL2	0.01186438243037231	0.2950491657911409	-0.011043268016720616	0.0037854765745419295	FALSE	FALSE	-0.011043268016720616
605	STXBP3	0.4057379672885598	0.7948782220888952	-0.011041503850934813	0.02784923575513187	FALSE	FALSE	-0.011041503850934813
2258	IP6K1	0.35079911842246625	0.7528317037714207	-0.011033283617669355	0.024581497189044302	FALSE	FALSE	-0.011033283617669355
4756	EXOC4	0.4031131326971844	0.7931073038537213	-0.010980581684095582	0.031943500011426505	FALSE	FALSE	-0.010980581684095582
4421	KBTBD2	0.35456960741685273	0.7562358779736724	-0.010968341356366207	0.025356302735054754	FALSE	FALSE	-0.010968341356366207
5579	ZHX1	0.2893767113435864	0.724833304935181	-0.010963079762141371	0.018808452549894328	FALSE	FALSE	-0.010963079762141371
11070	PKN1	0.5677459229493986	0.8790131397010718	-0.010954580057068262	0.06296803216994461	FALSE	FALSE	-0.010954580057068262
1885	ICA1L	0.0595528352791456	0.5709055458971939	-0.010935094624267675	0.006146130234109939	FALSE	FALSE	-0.010935094624267675
1608	COA5	0.4360823636890181	0.810458444768253	-0.010935084211255611	0.034027189021431356	FALSE	FALSE	-0.010935084211255611
12016	FP565260.1	0.04470187086392528	0.5242748082412889	-0.010932610281131383	0.005340425010714578	FALSE	FALSE	-0.010932610281131383
8036	NUFIP1	0.11517351827725532	0.6772075570054535	-0.010903692003015308	0.006492039819802743	FALSE	FALSE	-0.010903692003015308
8350	SNAPC1	0.33321072146710484	0.7403290179539533	-0.01090107061120411	0.01935983247943019	FALSE	FALSE	-0.01090107061120411
249	MECR	0.02364026950318963	0.4007153564783318	-0.01089867360300771	0.0037359116481912266	FALSE	FALSE	-0.01089867360300771
2736	TACC3	0.44976144501918014	0.8222259989207116	-0.010895052562038373	0.037802897220670845	FALSE	FALSE	-0.010895052562038373
2719	ATP5ME	0.6584826393997119	0.9122174466628833	-0.010890597136489457	0.1279640569672233	FALSE	FALSE	-0.010890597136489457
3813	IER3	0.15355161959646516	0.707942315591494	-0.010888785944197558	0.010960862320425407	FALSE	FALSE	-0.010888785944197558
3756	ZNF322	0.35678261088168195	0.7581544068086429	-0.01088775942275022	0.0214090174766349	FALSE	FALSE	-0.01088775942275022
6508	LTBP3	0.19190420496935223	0.724833304935181	-0.010883547191418543	0.012511162186560572	FALSE	FALSE	-0.010883547191418543
7476	NELL2	0.3282125495392073	0.7357945688463791	-0.010871661577906571	0.01856914297244995	FALSE	FALSE	-0.010871661577906571
4252	RMND1	0.3429781446330852	0.7482477247246957	-0.010867011328260975	0.022227232212129515	FALSE	FALSE	-0.010867011328260975
2666	RPL39L	0.16580311105384413	0.711409514447382	-0.010865402349945286	0.010158095650039002	FALSE	FALSE	-0.010865402349945286
3410	RAD50	0.34485907972018714	0.7498155288047764	-0.010864727183679203	0.02251850641103553	FALSE	FALSE	-0.010864727183679203
5662	CYHR1	0.21559331575982943	0.724833304935181	-0.010861833038132653	0.015322041621462244	FALSE	FALSE	-0.010861833038132653
7671	DYRK2	0.33973668513409816	0.7449957788216144	-0.010839526350869962	0.021515472456202157	FALSE	FALSE	-0.010839526350869962
7449	IPO8	0.2621148069797875	0.724833304935181	-0.010836204935925174	0.01607384360166358	FALSE	FALSE	-0.010836204935925174
8422	YLPM1	0.3408311718499647	0.7462358677737199	-0.010827092542658366	0.022011971294554206	FALSE	FALSE	-0.010827092542658366
6399	CD6	0.7265533039789096	0.9385233008288161	-0.010822803725302475	0.1785971742591571	FALSE	FALSE	-0.010822803725302475
1791	OLA1	0.5520639072194058	0.8710235750935439	-0.010821513855421003	0.06296724537031247	FALSE	FALSE	-0.010821513855421003
10138	FDXR	0.04471247531364013	0.5242748082412889	-0.010815073239507637	0.005243163407001583	FALSE	FALSE	-0.010815073239507637
8474	PPP4R3A	0.47216097631508225	0.8354121832726442	-0.010809270840462707	0.04123799753237943	FALSE	FALSE	-0.010809270840462707
8219	TM9SF1	0.40526193208010863	0.7947377942938245	-0.010808284627449165	0.027821918669579133	FALSE	FALSE	-0.010808284627449165
4382	SP4	0.2504748247087652	0.724833304935181	-0.010804916185998282	0.014976388680662124	FALSE	FALSE	-0.010804916185998282
2668	BCL6	0.17342152309526693	0.7149516812235219	-0.010801290442378335	0.010924233025693095	FALSE	FALSE	-0.010801290442378335
3836	C6orf47	0.4263953844555619	0.80465186662691	-0.010788933891998179	0.03227799516069433	FALSE	FALSE	-0.010788933891998179
5971	RBM18	0.43330318049069794	0.8084279779318213	-0.010787773009104856	0.03413163322975727	FALSE	FALSE	-0.010787773009104856
9732	MAPK7	0.1100846007943744	0.6687958234489179	-0.010786545617295768	0.00731586652064869	FALSE	FALSE	-0.010786545617295768
8352	WDR89	0.18230766510962593	0.721646766944917	-0.010785491551752005	0.012966815753753393	FALSE	FALSE	-0.010785491551752005
5824	VPS13A	0.5121984642707169	0.8548226488031664	-0.010760540631232298	0.04483177780575765	FALSE	FALSE	-0.010760540631232298
7858	BICDL1	0.12652219719221977	0.6872889478082708	-0.010760242348822207	0.008753676980204595	FALSE	FALSE	-0.010760242348822207
7771	WASHC4	0.43072013785907637	0.8071893791576787	-0.010746763208560835	0.03243104173532112	FALSE	FALSE	-0.010746763208560835
11992	CRELD2	0.4161381412540951	0.7994021711567105	-0.010726273088047883	0.03054296806495372	FALSE	FALSE	-0.010726273088047883
1518	DCTN1	0.46115172445232844	0.828258451590776	-0.010725993616240232	0.036048162148379886	FALSE	FALSE	-0.010725993616240232
11614	NCR1	0.43075421273897097	0.8071893791576787	-0.01072440277671975	0.032117331258016205	FALSE	FALSE	-0.01072440277671975
7094	FAS	0.5604843282368186	0.8746266752726398	-0.010714460029716745	0.05588198665916268	FALSE	FALSE	-0.010714460029716745
6514	SIPA1	0.45985598940807004	0.827303253910483	-0.010710848394048626	0.03830796943295523	FALSE	FALSE	-0.010710848394048626
9602	MIS12	0.41377031550669563	0.7988075927181577	-0.010708510504888458	0.031741623283246825	FALSE	FALSE	-0.010708510504888458
1408	PREPL	0.23348266365838954	0.724833304935181	-0.010700212341984329	0.014354204972747898	FALSE	FALSE	-0.010700212341984329
6263	MICAL2	0.3834426024652603	0.7777301267026075	-0.010698841855235265	0.02602052484013018	FALSE	FALSE	-0.010698841855235265
473	NFIA	0.09419716572803656	0.6420511600617631	-0.010698006462944843	0.006975029665808819	FALSE	FALSE	-0.010698006462944843
10342	RNF138	0.4527520650508511	0.8227094907118987	-0.010697465994028363	0.030196491069073884	FALSE	FALSE	-0.010697465994028363
2103	RFTN1	0.5975507928028949	0.891581750655216	-0.010690269594981322	0.07264898965756099	FALSE	FALSE	-0.010690269594981322
6216	STIM1	0.4658184607905208	0.83013179387222	-0.010689587038835711	0.03731889225786827	FALSE	FALSE	-0.010689587038835711
11055	C19orf53	0.7167571322404966	0.9359815494653627	-0.01068848527497862	0.20819954008189706	FALSE	FALSE	-0.01068848527497862
8720	CCPG1	0.5277003581440095	0.8620165374008152	-0.010664493695183259	0.053723580667067096	FALSE	FALSE	-0.010664493695183259
4942	MED14	0.21594062556302326	0.724833304935181	-0.010651144885524494	0.01133448657289636	FALSE	FALSE	-0.010651144885524494
2842	ATP10D	0.12003208568066309	0.6800787350972043	-0.010641910895149067	0.008758881214568442	FALSE	FALSE	-0.010641910895149067
3672	RIOK1	0.38636055196652386	0.7801907886976371	-0.010622433188131624	0.028057789949120067	FALSE	FALSE	-0.010622433188131624
10662	STAU1	0.574159093473118	0.8811646764791051	-0.01061866031872832	0.06655558748323409	FALSE	FALSE	-0.01061866031872832
7136	MMS19	0.2784828959796935	0.724833304935181	-0.010596668037249238	0.01736876866245856	FALSE	FALSE	-0.010596668037249238
5054	MED12	0.18149940829970299	0.7210340034927711	-0.010594076204956157	0.01108748129126234	FALSE	FALSE	-0.010594076204956157
6307	ELP4	0.3060929434539644	0.724833304935181	-0.01058745756012686	0.018650759293957323	FALSE	FALSE	-0.01058745756012686
5638	PUF60	0.6494562532419865	0.9101184167269188	-0.010580705897466035	0.1044547299503303	FALSE	FALSE	-0.010580705897466035
2575	MBNL1	0.7483875860612736	0.9479006236282096	-0.010553156426580949	0.24277678905614736	FALSE	FALSE	-0.010553156426580949
1185	COG2	0.2760253945475848	0.724833304935181	-0.010552266953808518	0.018078246082642364	FALSE	FALSE	-0.010552266953808518
6033	WDR34	0.1114566838312342	0.66975416633678	-0.010545319123436552	0.007991407700188337	FALSE	FALSE	-0.010545319123436552
567	DIPK1A	0.2371292050606962	0.724833304935181	-0.010543858614518677	0.013765882812643963	FALSE	FALSE	-0.010543858614518677
487	LEPROT	0.4640299295625623	0.8296275125773712	-0.010533066703177036	0.03318607249383718	FALSE	FALSE	-0.010533066703177036
2136	GLB1	0.42508999819040794	0.804618917872662	-0.01053062132486008	0.028807418380197278	FALSE	FALSE	-0.01053062132486008
2652	POLR2H	0.4802960360556483	0.8387591250687476	-0.010524435323886859	0.04332851349818902	FALSE	FALSE	-0.010524435323886859
8303	RTRAF	0.7087563893359148	0.9326298709418667	-0.010514051871341017	0.16536807952845684	FALSE	FALSE	-0.010514051871341017
6115	SEC16A	0.3411083167543205	0.7466935947793679	-0.01051151781446971	0.023448298359544224	FALSE	FALSE	-0.01051151781446971
4122	MTRES1	0.28091712560388343	0.724833304935181	-0.010499085349872574	0.01700580652161944	FALSE	FALSE	-0.010499085349872574
2234	PRKAR2A	0.5544310479382031	0.8723737880542717	-0.010489356237568685	0.04798733236400482	FALSE	FALSE	-0.010489356237568685
8625	VPS18	0.25049281898032655	0.724833304935181	-0.010482935104064988	0.015337410751893057	FALSE	FALSE	-0.010482935104064988
2056	ARPC4	0.4477554614281911	0.82061065265424	-0.010479682213457653	0.030175888096618524	FALSE	FALSE	-0.010479682213457653
11735	ESS2	0.35813745825347587	0.7589447514712562	-0.0104763930452599	0.022702066695999577	FALSE	FALSE	-0.0104763930452599
5150	DOCK11	0.3461602010767888	0.7504324176704871	-0.010473552644291746	0.0229157200592056	FALSE	FALSE	-0.010473552644291746
12044	MIS18A	0.15246977362985784	0.707942315591494	-0.010463294819697901	0.00905403590130065	FALSE	FALSE	-0.010463294819697901
3007	EXOSC9	0.4848281737811678	0.8410488107969104	-0.010462086238491252	0.03926197876085023	FALSE	FALSE	-0.010462086238491252
6412	FEN1	0.23130523514943155	0.724833304935181	-0.010454916711733408	0.013505615151482202	FALSE	FALSE	-0.010454916711733408
6158	PGGHG	0.20511168901086702	0.724833304935181	-0.010452426994139277	0.01240374005649015	FALSE	FALSE	-0.010452426994139277
253	SNRNP40	0.539719893379833	0.8673040121848888	-0.01044960674738802	0.05896677397435806	FALSE	FALSE	-0.01044960674738802
9065	ANKS3	0.08380719729712754	0.6267670821158404	-0.010438809461588539	0.0073862554088153475	FALSE	FALSE	-0.010438809461588539
4126	SEC63	0.5740610860954869	0.8811375690985591	-0.010432338614349826	0.0585248169229656	FALSE	FALSE	-0.010432338614349826
9375	DDX28	0.19184258815852648	0.724833304935181	-0.01041837711649736	0.011995313645854511	FALSE	FALSE	-0.01041837711649736
11279	ZNF383	0.25250717061621347	0.724833304935181	-0.010417424493845315	0.015398979492363383	FALSE	FALSE	-0.010417424493845315
156	MUL1	0.37102403753841473	0.7691193438043772	-0.010403606762740056	0.024256650847001154	FALSE	FALSE	-0.010403606762740056
10337	TAF4B	0.047587571411087375	0.5261017093401161	-0.010401314388519718	0.005092161623926457	FALSE	FALSE	-0.010401314388519718
6086	SURF1	0.6137230115208852	0.8979130160668192	-0.010391202514046577	0.07273467534471079	FALSE	FALSE	-0.010391202514046577
9802	SUZ12	0.5264388002857576	0.8617358958757323	-0.010370940807991802	0.04640847572782	FALSE	FALSE	-0.010370940807991802
6428	B3GAT3	0.531281671481885	0.8648506799374477	-0.010366399391117456	0.049697248122649765	FALSE	FALSE	-0.010366399391117456
364	AC098484.3	0.11589134286990838	0.6783106876720011	-0.010361552973760721	0.007422203251511836	FALSE	FALSE	-0.010361552973760721
284	ZNF362	0.09835107153158976	0.6482068518551352	-0.010338492518786047	0.0074398148285805205	FALSE	FALSE	-0.010338492518786047
5882	MFSD14C	0.11722097658765199	0.6783106876720011	-0.010329366689374639	0.006785424853690335	FALSE	FALSE	-0.010329366689374639
7264	ZRANB1	0.22209518670672312	0.724833304935181	-0.010328598141903594	0.012625838243122635	FALSE	FALSE	-0.010328598141903594
9533	PITPNA	0.07800784706377921	0.6203858294042541	-0.010327811791540959	0.006289948157767658	FALSE	FALSE	-0.010327811791540959
8431	FOS	0.3980233157001537	0.7892204121417935	-0.010326585407442716	0.020284637595053577	FALSE	FALSE	-0.010326585407442716
11901	JOSD1	0.4098416606449362	0.798533402890066	-0.010325918974670622	0.025294512958148788	FALSE	FALSE	-0.010325918974670622
9258	ZNF720	0.41794034951902514	0.8001144411847232	-0.010319372885022157	0.025457848891453014	FALSE	FALSE	-0.010319372885022157
918	FCGR3A	0.2597720952294813	0.724833304935181	-0.010316885854656946	0.011243886983561548	FALSE	FALSE	-0.010316885854656946
5458	SGK3	0.3773795174821255	0.7747127328376873	-0.010315645698510489	0.021401855407557527	FALSE	FALSE	-0.010315645698510489
2355	TMF1	0.6783228049584835	0.9212589723813855	-0.010309027053681192	0.10847021004215615	FALSE	FALSE	-0.010309027053681192
7523	LIMA1	0.31413583499774583	0.724833304935181	-0.010307836611269751	0.016192060915620927	FALSE	FALSE	-0.010307836611269751
8155	TTC5	0.2829439506338819	0.724833304935181	-0.01030553365608554	0.016857269581386954	FALSE	FALSE	-0.01030553365608554
8829	SNUPN	0.2625499200480129	0.724833304935181	-0.0103011427240307	0.015566484300328082	FALSE	FALSE	-0.0103011427240307
1326	SLC35F6	0.07543053553831824	0.6139033187502612	-0.01029683308065068	0.0060159233615026285	FALSE	FALSE	-0.01029683308065068
1774	METTL5	0.5602177481267923	0.8745417898490832	-0.010296219720649752	0.06410982764117379	FALSE	FALSE	-0.010296219720649752
5928	DNAJC25	0.07364458449185415	0.6072632767835823	-0.0102890320550967	0.0053543944377452135	FALSE	FALSE	-0.0102890320550967
2419	CD200R1	0.050103210083909305	0.5345154717803826	-0.01026897088350006	0.005589092349445273	FALSE	FALSE	-0.01026897088350006
3356	PJA2	0.5447907764682933	0.8689082605821221	-0.010267864081088747	0.04631808268852898	FALSE	FALSE	-0.010267864081088747
7667	LLPH	0.40147047921529133	0.791613964436594	-0.01026432500060146	0.02975734508000925	FALSE	FALSE	-0.01026432500060146
4357	C7orf26	0.31874699869151957	0.7256326745886899	-0.010263350880118058	0.018140778360287838	FALSE	FALSE	-0.010263350880118058
8737	ANXA2	0.6426143197556792	0.9085080876067987	-0.010258410409749131	0.07325602605776058	FALSE	FALSE	-0.010258410409749131
506	CRYZ	0.18067528165391183	0.7197478437698696	-0.010250930508051058	0.009488905741848418	FALSE	FALSE	-0.010250930508051058
804	HAX1	0.6329484354020267	0.9043180681414834	-0.010244286334547022	0.09282294333062537	FALSE	FALSE	-0.010244286334547022
9424	DHX38	0.4081979930277678	0.7976499027893268	-0.01023981209839567	0.02762173086180876	FALSE	FALSE	-0.01023981209839567
2797	LAP3	0.46434135071578386	0.8296275125773712	-0.010238589409237192	0.03521845084640498	FALSE	FALSE	-0.010238589409237192
4669	LRWD1	0.2490825306641649	0.724833304935181	-0.010231058450189645	0.0128257412264948	FALSE	FALSE	-0.010231058450189645
6084	MED22	0.1366513669003419	0.70523146610877	-0.0102296973687418	0.008401576256572875	FALSE	FALSE	-0.0102296973687418
5453	RRS1	0.21285577582370238	0.724833304935181	-0.010225247317650725	0.013091406703524575	FALSE	FALSE	-0.010225247317650725
[truncated: 10,157 more rows]
