# Supplementary material for: Single-cell RNA sequencing reveals ex vivo signatures of SARS-CoV-2-reactive T cells through ‘reverse phenotyping’
Source: Nat Commun. 2021 Jul 26;12:4515. doi: 10.1038/s41467-021-24730-4 (PMC8313584; doi:10.1038/s41467-021-24730-4)
Supplement: Supplementary file 8 — Supplementary Data 6 [file 41467_2021_24730_MOESM8_ESM.xlsx]

## Sheet: Sheet 1
Supplementary Data 6
	gene	pval	qval	log2fc	mean	zero_mean	zero_variance	log2fc[True]
3521	CD74	7.358742732291742e-06	0.0343625181861108	-0.2439599269929943	0.4383714728057384	FALSE	FALSE	-0.2439599269929943
11548	NKG7	2.296205037500603e-05	0.04712747067777821	-0.2371623557133045	0.40571653842926025	FALSE	FALSE	-0.2371623557133045
11625	RPL28	3.919684153430741e-05	0.047959513219532575	-0.1701862920745466	1.9364505261182785	FALSE	FALSE	-0.1701862920745466
207	CD52	0.009313961007631998	0.5115022829084243	-0.16223467421190466	0.5958155989646912	FALSE	FALSE	-0.16223467421190466
7861	RPLP0	0.010726274872409888	0.5209735389054526	-0.1602852508643747	1.3265558630228043	FALSE	FALSE	-0.1602852508643747
8998	RPS2	0.005675341363350937	0.43820459984268006	-0.14979946864126928	1.1200517266988754	FALSE	FALSE	-0.14979946864126928
11482	RPL18	0.003193686291857383	0.35115425413414253	-0.13367334340046716	1.473890009522438	FALSE	FALSE	-0.13367334340046716
7070	RPS24	0.016899459264276558	0.5984692807256863	-0.13213478660584846	1.0763141721487046	FALSE	FALSE	-0.13213478660584846
9118	RPS15A	0.0016965002282767806	0.2668837216254844	-0.12721522287791784	1.9816967308521272	FALSE	FALSE	-0.12721522287791784
6632	RPS3	0.0024808620381450916	0.32140297369475	-0.12637869926412112	2.0417538464069365	FALSE	FALSE	-0.12637869926412112
3887	HLA-DPB1	0.0007165379096269367	0.1682389887902882	-0.12451032274081028	0.2752172566950321	FALSE	FALSE	-0.12451032274081028
3212	GZMK	0.0008996665842103571	0.19425742010440103	-0.12444051928239135	0.13906665705144405	FALSE	FALSE	-0.12444051928239135
6908	VIM	0.04719809201021594	0.7102806146963757	-0.12391143615484328	0.42978501915931705	FALSE	FALSE	-0.12391143615484328
5062	CXCR3	9.361383450629532e-06	0.0343625181861108	-0.12320496904630374	0.1208846646361053	FALSE	FALSE	-0.12320496904630374
8238	GZMH	0.054173753427213756	0.7175268878400093	-0.11698771560074561	0.43688798770308496	FALSE	FALSE	-0.11698771560074561
11699	RPS5	0.023803146724210193	0.6563340884640345	-0.11601485274047742	0.9249312788248062	FALSE	FALSE	-0.11601485274047742
7573	HNRNPA1	0.016057992967179337	0.5878402728960974	-0.1159055577658541	0.6215422376990318	FALSE	FALSE	-0.1159055577658541
7599	RPL41	0.007407404738565989	0.4684332652539988	-0.11467493590760527	2.563617819547653	FALSE	FALSE	-0.11467493590760527
6783	RPS25	0.01611778668149485	0.5878402728960974	-0.11039308384907393	1.482392743229866	FALSE	FALSE	-0.11039308384907393
5249	RPL10	0.022599229278153818	0.644218699049039	-0.10965751405133368	2.195887541770935	FALSE	FALSE	-0.10965751405133368
596	S1PR1	0.0001860429907684424	0.09966523820589691	-0.10837429774866789	0.14986554216593503	FALSE	FALSE	-0.10837429774866789
9208	CORO1A	0.02233400857461684	0.644218699049039	-0.10287370138371292	0.431726349145174	FALSE	FALSE	-0.10287370138371292
1262	RPS7	0.020793507427226365	0.6340829904058196	-0.10094401304536949	1.402537426352501	FALSE	FALSE	-0.10094401304536949
800	RPS27	0.020365912769392775	0.6310362025629098	-0.10042754914482847	2.1478410363197327	FALSE	FALSE	-0.10042754914482847
469	JUN	0.04252508143369973	0.7102806146963757	-0.1002206110201778	0.2603143624961376	FALSE	FALSE	-0.1002206110201778
3522	RPS14	0.026066062967937936	0.664797365617189	-0.09835636208048767	1.7246450573205947	FALSE	FALSE	-0.09835636208048767
3213	GZMA	0.008877093501248172	0.5115022829084243	-0.09375189206676905	0.14784784503281115	FALSE	FALSE	-0.09375189206676905
8795	RPLP1	0.07663920169866592	0.7929115503913028	-0.09230171285686249	2.402712309360504	FALSE	FALSE	-0.09230171285686249
2165	RPL14	0.048969367090328224	0.7120754332536663	-0.09139020480728961	1.4750144720077514	FALSE	FALSE	-0.09139020480728961
7558	PFDN5	0.05231398303469099	0.7151638501883308	-0.09081062327388194	0.8316140711307526	FALSE	FALSE	-0.09081062327388194
3925	RPL10A	0.07301582714505797	0.7929115503913028	-0.09004392461633555	0.7647697210311889	FALSE	FALSE	-0.09004392461633555
1627	RPL31	0.05707852915995023	0.7240879998106544	-0.08855816649553173	0.7016765624284744	FALSE	FALSE	-0.08855816649553173
6185	POLR2L	0.0004677745135678405	0.16289173917008765	-0.08789911822850978	0.14053339567035436	FALSE	FALSE	-0.08789911822850978
7603	MYL6	0.07724279381557114	0.7929115503913028	-0.08582243846825705	0.7654329001903534	FALSE	FALSE	-0.08582243846825705
9767	RPL23A	0.08729556266186626	0.7929115503913028	-0.08571236957170485	1.385285383462906	FALSE	FALSE	-0.08571236957170485
10878	RPL36	0.12523314321698892	0.7929115503913028	-0.08313417765262048	1.2080091923475265	FALSE	FALSE	-0.08313417765262048
6766	CD3E	0.07394355180859913	0.7929115503913028	-0.0823297288032097	0.7173452839255332	FALSE	FALSE	-0.0823297288032097
11320	RPS16	0.09951743102061536	0.7929115503913028	-0.0815058459142514	1.3999549478292466	FALSE	FALSE	-0.0815058459142514
10099	DDX5	0.0990082979887182	0.7929115503913028	-0.08138894070732741	0.5322787411510945	FALSE	FALSE	-0.08138894070732741
7620	PTGES3	0.0366873303967497	0.695763786780699	-0.08123953077939035	0.2966814175248146	FALSE	FALSE	-0.08123953077939035
6400	CD5	0.0053596970799451105	0.42768829162576494	-0.0812351129750463	0.15645011384040117	FALSE	FALSE	-0.0812351129750463
1977	ITM2C	0.015108461943721405	0.5837697646465267	-0.0809128712319078	0.18780192025005818	FALSE	FALSE	-0.0809128712319078
11503	CD37	0.043282559627393906	0.7102806146963757	-0.0794464396614947	0.35684979110956194	FALSE	FALSE	-0.0794464396614947
8039	TPT1	0.15203580720744295	0.7929115503913028	-0.0783350017802938	1.9831687748432159	FALSE	FALSE	-0.0783350017802938
10373	RPL17	0.03593261237591973	0.6940731357410008	-0.07783792892363757	0.269352825731039	FALSE	FALSE	-0.07783792892363757
1691	BIN1	0.0004041216200550426	0.15496414273015607	-0.07709280333985878	0.10128825586289167	FALSE	FALSE	-0.07709280333985878
5101	RPL36A	0.11239480635869824	0.7929115503913028	-0.07601289202834416	0.4461459219455719	FALSE	FALSE	-0.07601289202834416
5671	RPL8	0.1556282608884109	0.7929115503913028	-0.0749269935707964	1.290345174074173	FALSE	FALSE	-0.0749269935707964
159	HP1BP3	0.014834248885236849	0.5768079436079312	-0.07356848111379971	0.1564954798668623	FALSE	FALSE	-0.07356848111379971
3829	LTB	0.04523949635345178	0.7102806146963757	-0.07332731844162733	0.14239753521978854	FALSE	FALSE	-0.07332731844162733
3681	TMEM14B	0.003921199251254744	0.3643402680797206	-0.07289082647373753	0.13110370077192782	FALSE	FALSE	-0.07289082647373753
11994	TRABD	0.00941917671376803	0.5115022829084243	-0.07261558973886295	0.15185442939400673	FALSE	FALSE	-0.07261558973886295
4663	FIS1	0.005985644128525925	0.44622907762091235	-0.07226433667230703	0.12817766480147838	FALSE	FALSE	-0.07226433667230703
10207	CYTH1	0.010033099628425322	0.5115022829084243	-0.07165201394174135	0.15059021562337876	FALSE	FALSE	-0.07165201394174135
7427	AC010197.2	0.058038725507786784	0.7304256517619978	-0.07089408639938896	0.2967767372727394	FALSE	FALSE	-0.07089408639938896
6399	CD6	0.028804487557389385	0.6696960932985828	-0.07047735093851701	0.2017204102128744	FALSE	FALSE	-0.07047735093851701
10960	EIF3G	0.04362743253021655	0.7102806146963757	-0.0698738208209767	0.26407115049660207	FALSE	FALSE	-0.0698738208209767
6498	FAU	0.10951469589409119	0.7929115503913028	-0.06958796415741136	1.5395321786403655	FALSE	FALSE	-0.06958796415741136
4149	FYN	0.12000268463326871	0.7929115503913028	-0.06844208675037518	0.44285782650113104	FALSE	FALSE	-0.06844208675037518
7355	PHB2	0.009675433256344994	0.5115022829084243	-0.06814056891666564	0.13802793119102716	FALSE	FALSE	-0.06814056891666564
11368	RABAC1	0.04327189266005862	0.7102806146963757	-0.06776589396284532	0.2185438796877861	FALSE	FALSE	-0.06776589396284532
11882	LGALS1	0.004069547128024485	0.3643402680797206	-0.06671368260703531	0.06993650458753109	FALSE	FALSE	-0.06671368260703531
6449	PLAAT4	0.18972498246493907	0.7929115503913028	-0.06665540198622417	0.5594784751534462	FALSE	FALSE	-0.06665540198622417
7761	HSP90B1	0.09287171768555778	0.7929115503913028	-0.06654924569497911	0.28705005124211314	FALSE	FALSE	-0.06654924569497911
3922	DEF6	0.016174682408964542	0.5878402728960974	-0.0658213613719493	0.13744431640952826	FALSE	FALSE	-0.0658213613719493
1566	CD8B	0.0012590067222009766	0.22728167253896975	-0.06482806885381885	0.044171774736605586	FALSE	FALSE	-0.06482806885381885
5529	RPL30	0.10826742672315258	0.7929115503913028	-0.06468336292010578	2.1316894769668577	FALSE	FALSE	-0.06468336292010578
5540	PABPC1	0.3240959700921776	0.7997477313795698	-0.0645133580697279	0.6247088000178337	FALSE	FALSE	-0.0645133580697279
4517	AUTS2	0.0016706349258937706	0.26662364933249566	-0.06409683758716953	0.0757887665182352	FALSE	FALSE	-0.06409683758716953
550	GBP5	0.020280013479006567	0.6310362025629098	-0.06393877478211094	0.1314989620819688	FALSE	FALSE	-0.06393877478211094
6539	BRMS1	0.00014358969109092625	0.09301233401725176	-0.06380442408504004	0.06790926419198513	FALSE	FALSE	-0.06380442408504004
5718	RPS6	0.20361657096556218	0.7929115503913028	-0.06367124501977815	1.338393184542656	FALSE	FALSE	-0.06367124501977815
2067	BRK1	0.03248247942919069	0.6777165936996992	-0.06361541515174181	0.19973809085786343	FALSE	FALSE	-0.06361541515174181
9503	RPL13	0.17394283130336452	0.7929115503913028	-0.06310353028928002	2.052975362539291	FALSE	FALSE	-0.06310353028928002
2402	CD47	0.007234994355977274	0.4661288654851773	-0.06268327993298106	0.11400384064763786	FALSE	FALSE	-0.06268327993298106
4384	TOMM7	0.15101936007857508	0.7929115503913028	-0.0622737999901924	0.660875354707241	FALSE	FALSE	-0.0622737999901924
10719	RPS21	0.2295141437102291	0.7929115503913028	-0.06127329091879801	1.1945061802864074	FALSE	FALSE	-0.06127329091879801
10895	GTF2F1	0.001464993024525787	0.2547229116259385	-0.061200558380856564	0.07925251414999365	FALSE	FALSE	-0.061200558380856564
1550	VAMP5	0.0040690328438726334	0.3643402680797206	-0.06110366228046889	0.09656306635588408	FALSE	FALSE	-0.06110366228046889
9860	RPL19	0.12883410470429768	0.7929115503913028	-0.06100379410489599	1.8251522809267042	FALSE	FALSE	-0.06100379410489599
7416	ARHGDIB	0.2154506788905275	0.7929115503913028	-0.06084832178851601	0.8089099079370499	FALSE	FALSE	-0.06084832178851601
4196	RPS12	0.1632188685681546	0.7929115503913028	-0.060450525917070334	2.258840763568878	FALSE	FALSE	-0.060450525917070334
4654	SRRT	0.00019006265912857205	0.09966523820589691	-0.060245065768325515	0.05795172369107604	FALSE	FALSE	-0.060245065768325515
11082	RASAL3	0.002973845807870267	0.3376081447037874	-0.05963082973076899	0.07445153063163161	FALSE	FALSE	-0.05963082973076899
10787	RPS15	0.16968765036112288	0.7929115503913028	-0.05890594972967145	1.5163312524557115	FALSE	FALSE	-0.05890594972967145
3092	HMGB2	0.1072782229730558	0.7929115503913028	-0.05886669468961201	0.2244876019656658	FALSE	FALSE	-0.05886669468961201
7216	PDCD4	0.18855535278035232	0.7929115503913028	-0.05878569086105563	0.3162686251103878	FALSE	FALSE	-0.05878569086105563
3718	RIPOR2	0.010211227293527286	0.5158074997996444	-0.058709448802145014	0.1092098718509078	FALSE	FALSE	-0.058709448802145014
662	BCAS2	0.016598987968002157	0.5973465866132018	-0.05837043875054738	0.10091843530535698	FALSE	FALSE	-0.05837043875054738
11876	RAC2	0.10778448959497691	0.7929115503913028	-0.0583176400767325	0.29181917682290076	FALSE	FALSE	-0.0583176400767325
10018	LUC7L3	0.040731189433528145	0.7102806146963757	-0.05826785109930772	0.13312623426318168	FALSE	FALSE	-0.05826785109930772
3497	NDFIP1	0.02329323796569309	0.6493800923499046	-0.05780062798149186	0.12284179124981165	FALSE	FALSE	-0.05780062798149186
11601	RPS9	0.295921942791242	0.7929115503913028	-0.05772511684884741	1.1689776927232742	FALSE	FALSE	-0.05772511684884741
11815	EWSR1	0.016753452593196976	0.5984692807256863	-0.05718222136465191	0.10736139435321093	FALSE	FALSE	-0.05718222136465191
2406	TRAT1	0.02268089315332884	0.644218699049039	-0.056791229556831	0.10783711485564708	FALSE	FALSE	-0.056791229556831
8081	SUGT1	0.0013317572549624603	0.2365372724459131	-0.05638587719766303	0.06614825930446386	FALSE	FALSE	-0.05638587719766303
740	MRPS21	0.06094964785014228	0.7476669143905854	-0.05618563564748033	0.17022562064230443	FALSE	FALSE	-0.05618563564748033
2380	CLDND1	0.01859165176497562	0.6129110159499194	-0.05590190726921941	0.10714972727000713	FALSE	FALSE	-0.05590190726921941
2447	NDUFB4	0.10163475734650479	0.7929115503913028	-0.055749853108025334	0.21468053087592123	FALSE	FALSE	-0.055749853108025334
5170	THOC2	0.0067523718604835985	0.45899456128176164	-0.0554748797215849	0.0781244487501681	FALSE	FALSE	-0.0554748797215849
8399	RBM25	0.04908840415857547	0.7120754332536663	-0.05532034793532683	0.14104404710233212	FALSE	FALSE	-0.05532034793532683
3886	HLA-DPA1	0.05948566098271396	0.7410136863593283	-0.05531634933869427	0.17410665638744832	FALSE	FALSE	-0.05531634933869427
2079	RPL32	0.21260152731309354	0.7929115503913028	-0.055228444706272015	1.834318256378174	FALSE	FALSE	-0.055228444706272015
8114	GPR183	0.01439244429428912	0.5745413198045243	-0.0550316750558536	0.07897197417914867	FALSE	FALSE	-0.0550316750558536
3575	DUSP1	0.17543826685193536	0.7929115503913028	-0.05500789845437182	0.21433528698980808	FALSE	FALSE	-0.05500789845437182
2900	CCNI	0.23232898508580307	0.7929115503913028	-0.05495886190104456	0.47868130952119825	FALSE	FALSE	-0.05495886190104456
7808	ARPC3	0.20430683406183603	0.7929115503913028	-0.053832547520544026	0.46884612292051314	FALSE	FALSE	-0.053832547520544026
1005	ARPC5	0.10778932373413756	0.7929115503913028	-0.053808749421230886	0.19855536706745625	FALSE	FALSE	-0.053808749421230886
6762	IL10RA	0.12662619476167397	0.7929115503913028	-0.05371033234927464	0.2153847526758909	FALSE	FALSE	-0.05371033234927464
4343	ACTB	0.5138019788459607	0.8872490812375284	-0.05348884019279471	1.6255038291215895	FALSE	FALSE	-0.05348884019279471
2451	HCLS1	0.16491207091091578	0.7929115503913028	-0.052870476571617475	0.2901832386851311	FALSE	FALSE	-0.052870476571617475
12064	MRPS6	0.08831606300857711	0.7929115503913028	-0.05242493401672601	0.18704008869826794	FALSE	FALSE	-0.05242493401672601
9459	HSBP1	0.003277402866394966	0.35115425413414253	-0.05239453608318601	0.06972930915653705	FALSE	FALSE	-0.05239453608318601
6581	NDUFS8	0.024474239794161995	0.6601502174896379	-0.052189919724321986	0.10349057875573635	FALSE	FALSE	-0.052189919724321986
672	CD2	0.3047540608009031	0.7929115503913028	-0.05206323300413017	0.4550597034394741	FALSE	FALSE	-0.05206323300413017
10756	GZMM	0.1205840075999326	0.7929115503913028	-0.05163342686179265	0.1615079466253519	FALSE	FALSE	-0.05163342686179265
5761	VCP	0.0842312390754208	0.7929115503913028	-0.05125259277928832	0.16997153237462045	FALSE	FALSE	-0.05125259277928832
3029	NDUFC1	0.055161107147114315	0.7175268878400093	-0.051052770436817094	0.1321699108928442	FALSE	FALSE	-0.051052770436817094
205	SH3BGRL3	0.2798337880629431	0.7929115503913028	-0.05102106113556426	1.0625547647476197	FALSE	FALSE	-0.05102106113556426
9250	FUS	0.1424128605246358	0.7929115503913028	-0.05094474383424389	0.22974135652184485	FALSE	FALSE	-0.05094474383424389
2711	RPL35A	0.2643043812886418	0.7929115503913028	-0.050444231324570404	1.506566971540451	FALSE	FALSE	-0.050444231324570404
11366	ARHGEF1	0.13328271553865692	0.7929115503913028	-0.050375287779405774	0.22873453684151174	FALSE	FALSE	-0.050375287779405774
3874	HLA-DRB1	0.003553963134187693	0.35452600545238777	-0.05015366932316661	0.046463833982124926	FALSE	FALSE	-0.05015366932316661
632	CD53	0.1433763429375405	0.7929115503913028	-0.04977201563584176	0.2010167684406042	FALSE	FALSE	-0.04977201563584176
6085	RPL7A	0.22813263170306422	0.7929115503913028	-0.04971020937068794	1.4843797028064727	FALSE	FALSE	-0.04971020937068794
42	TNFRSF14	0.051376212791876825	0.7126493412728939	-0.04967508191424921	0.13512942120432853	FALSE	FALSE	-0.04967508191424921
3274	BTF3	0.3315698974327499	0.8048575257143901	-0.04932075465780911	0.6734025701880455	FALSE	FALSE	-0.04932075465780911
2981	OSTC	0.046667415873859176	0.7102806146963757	-0.04918445840700033	0.11018235981464386	FALSE	FALSE	-0.04918445840700033
8333	ARID4A	0.010379658702839089	0.5195490983439275	-0.048723544902688	0.06709839403629303	FALSE	FALSE	-0.048723544902688
5010	SMC1A	3.4203565200286236e-05	0.04712747067777821	-0.048661471258256664	0.035042986948974425	FALSE	FALSE	-0.048661471258256664
5160	RPL39	0.2819382394571796	0.7929115503913028	-0.04824027365376351	1.7508206218481064	FALSE	FALSE	-0.04824027365376351
7773	C12orf75	0.031657256263676346	0.6745762263174734	-0.047635657895739626	0.07078976538032293	FALSE	FALSE	-0.047635657895739626
4981	PQBP1	0.011993525998295835	0.5261860888176643	-0.04758254750337006	0.07914417423307896	FALSE	FALSE	-0.04758254750337006
3642	RACK1	0.32849105857324223	0.8034970095532082	-0.04735619683700324	0.9036653652787209	FALSE	FALSE	-0.04735619683700324
4399	CBX3	0.06132645781799087	0.748619461071626	-0.04721265581702687	0.12541747502982617	FALSE	FALSE	-0.04721265581702687
8779	SNAPC5	0.0008256708707318097	0.1876968472990816	-0.047162133226107	0.043412142386659976	FALSE	FALSE	-0.047162133226107
3893	RPS18	0.3874074388446579	0.8295023753757287	-0.04655484367530798	1.7119141668081284	FALSE	FALSE	-0.04655484367530798
8214	PSME2	0.12787248157014894	0.7929115503913028	-0.04634521832173758	0.15242896266281605	FALSE	FALSE	-0.04634521832173758
10772	CNN2	0.10715161046299074	0.7929115503913028	-0.04623021567288876	0.13567850943654777	FALSE	FALSE	-0.04623021567288876
237	DNAJC8	0.12103803510702538	0.7929115503913028	-0.046047355119358875	0.14150367360562086	FALSE	FALSE	-0.046047355119358875
3980	CNPY3	0.05662108521821321	0.7216567018784305	-0.04595438774765185	0.10844252295792103	FALSE	FALSE	-0.04595438774765185
9303	ARL2BP	0.033800524821884975	0.6854628651567501	-0.04586082918558248	0.08801278956234455	FALSE	FALSE	-0.04586082918558248
1399	EML4	0.29996435150768536	0.7929115503913028	-0.04571066683354789	0.377104277908802	FALSE	FALSE	-0.04571066683354789
11932	RBX1	0.11500429456720926	0.7929115503913028	-0.045540554494013216	0.14612051509320736	FALSE	FALSE	-0.045540554494013216
9922	RPL27	0.3461519824849367	0.8172147784623447	-0.04541072909044315	0.7548754587769508	FALSE	FALSE	-0.04541072909044315
10135	SLC9A3R1	0.10729958934625157	0.7929115503913028	-0.04522651417353772	0.14936953745782378	FALSE	FALSE	-0.04522651417353772
8620	GCHFR	0.024957339878153566	0.664797365617189	-0.045144795542088695	0.06869019297882914	FALSE	FALSE	-0.045144795542088695
7331	GAPDH	0.5355303083240734	0.8968664754160559	-0.04488214041301631	1.1519096523523331	FALSE	FALSE	-0.04488214041301631
11911	APOBEC3G	0.1480655875001255	0.7929115503913028	-0.04482325785292715	0.16183779276907445	FALSE	FALSE	-0.04482325785292715
3423	TCF7	0.0042327831399601055	0.3723072352015777	-0.04468431736886136	0.04407195374369621	FALSE	FALSE	-0.04468431736886136
9974	KPNB1	0.08408790142252606	0.7929115503913028	-0.04449582438351572	0.12726099714636802	FALSE	FALSE	-0.04449582438351572
2939	PYURF	0.08637280069503459	0.7929115503913028	-0.044436210897160405	0.14162752814590931	FALSE	FALSE	-0.044436210897160405
2294	RPL29	0.32308253213607263	0.7989251469030881	-0.043929184544585484	1.4401356339454652	FALSE	FALSE	-0.043929184544585484
10039	VEZF1	0.006087292120960331	0.44688840557343446	-0.04387992226402897	0.05370009411126375	FALSE	FALSE	-0.04387992226402897
187	SRRM1	0.22844188355543057	0.7929115503913028	-0.04380045553041467	0.23384373039007186	FALSE	FALSE	-0.04380045553041467
1471	C1D	0.012217382728207077	0.527848693556918	-0.04360398684963527	0.06355902291834355	FALSE	FALSE	-0.04360398684963527
9828	CCL5	0.6107839785701545	0.9197242121555609	-0.04353551625676052	1.7618883579969407	FALSE	FALSE	-0.04353551625676052
5211	IDS	0.1384007810362643	0.7929115503913028	-0.04349428341621616	0.16169507279992104	FALSE	FALSE	-0.04349428341621616
3314	RPS23	0.28962246363987076	0.7929115503913028	-0.04333206078078981	1.7629121661186218	FALSE	FALSE	-0.04333206078078981
4497	CHCHD2	0.28361347849699187	0.7929115503913028	-0.04331512048967983	0.4561518058180809	FALSE	FALSE	-0.04331512048967983
11915	RPL3	0.44083168948353546	0.8645482750832933	-0.043198602243720276	1.4997085928916931	FALSE	FALSE	-0.043198602243720276
884	TAGLN2	0.3390590704669324	0.8132721362933562	-0.04273106740734973	0.3021805092692375	FALSE	FALSE	-0.04273106740734973
7716	BTG1	0.5411518185922581	0.8994964266170485	-0.04271395513358888	1.0819023191928863	FALSE	FALSE	-0.04271395513358888
7076	ANXA11	0.08961406116083935	0.7929115503913028	-0.0426081105608985	0.13028558436781168	FALSE	FALSE	-0.0426081105608985
10198	TNRC6C	0.004427732016300604	0.3839227162480493	-0.042457074859465	0.04445652826689184	FALSE	FALSE	-0.042457074859465
7853	PEBP1	0.22209907302411366	0.7929115503913028	-0.04220905706631839	0.20028256252408028	FALSE	FALSE	-0.04220905706631839
10775	POLR2E	0.07088951173583785	0.7929115503913028	-0.041873658650388876	0.1124608689919114	FALSE	FALSE	-0.041873658650388876
1034	PTPRC	0.45073388768159717	0.8683487703201098	-0.04175678569021192	0.8945471599698067	FALSE	FALSE	-0.04175678569021192
6103	MRPS2	0.00035055576427538897	0.14847384908463782	-0.041742286746575506	0.03458528101909906	FALSE	FALSE	-0.041742286746575506
9078	CARHSP1	0.005267873199749321	0.4241126244893022	-0.04171730492292323	0.04896901529282332	FALSE	FALSE	-0.04171730492292323
4648	GNB2	0.036678677309107136	0.695763786780699	-0.04144164360587934	0.07552187135443092	FALSE	FALSE	-0.04144164360587934
24	SSU72	0.0751568606790727	0.7929115503913028	-0.0414238380270572	0.1058948228135705	FALSE	FALSE	-0.0414238380270572
3730	H4C3	0.21435331606288627	0.7929115503913028	-0.0411121517191154	0.17768895402550697	FALSE	FALSE	-0.0411121517191154
278	YARS1	0.10903507432960521	0.7929115503913028	-0.041111076827547506	0.1081650048494339	FALSE	FALSE	-0.041111076827547506
9855	RPL23	0.2886776453758373	0.7929115503913028	-0.04101068195510634	0.31965729370713236	FALSE	FALSE	-0.04101068195510634
2120	SLC4A7	0.045990805647246544	0.7102806146963757	-0.04088264087153898	0.0676652081310749	FALSE	FALSE	-0.04088264087153898
11251	TYROBP	6.260110028185021e-05	0.0626693923912486	-0.04087670478285529	0.020541840186342596	FALSE	FALSE	-0.04087670478285529
8019	ELF1	0.27366387743946646	0.7929115503913028	-0.040731704597575503	0.251739539578557	FALSE	FALSE	-0.040731704597575503
5066	RPS4X	0.35096564834299226	0.8202313902873167	-0.040629525405131636	1.6442367374897005	FALSE	FALSE	-0.040629525405131636
9220	ITGAL	0.044810100041276724	0.7102806146963757	-0.040624075704882426	0.07451699394732714	FALSE	FALSE	-0.040624075704882426
5522	UQCRB	0.36827733371504945	0.8251652167620095	-0.04059134525664009	0.5615891218185425	FALSE	FALSE	-0.04059134525664009
2936	PPM1K	0.036466605635102844	0.695763786780699	-0.04058539035735397	0.07516761384904384	FALSE	FALSE	-0.04058539035735397
8054	LPAR6	0.003662783269233692	0.36013008357858406	-0.04050973142711893	0.0384577811229974	FALSE	FALSE	-0.04050973142711893
2850	OCIAD2	0.23850140424504362	0.7929115503913028	-0.040331543964680465	0.2092114146798849	FALSE	FALSE	-0.040331543964680465
2175	NKTR	0.06922064309234655	0.7929115503913028	-0.04026642703349753	0.08401142582297325	FALSE	FALSE	-0.04026642703349753
11353	HNRNPUL1	0.18912387663105926	0.7929115503913028	-0.04022175453993592	0.17838594019412995	FALSE	FALSE	-0.04022175453993592
87	PIK3CD	0.003957359287478769	0.3643402680797206	-0.039854727439621165	0.04331961730495095	FALSE	FALSE	-0.039854727439621165
6616	RAB6A	0.051156459174363504	0.7126493412728939	-0.039846273417439695	0.0823619283735752	FALSE	FALSE	-0.039846273417439695
9825	TAF15	0.11105247096347229	0.7929115503913028	-0.03979922541351304	0.1331809578463435	FALSE	FALSE	-0.03979922541351304
9153	NDUFAB1	0.06928374330600412	0.7929115503913028	-0.03973909597920513	0.09211685452610255	FALSE	FALSE	-0.03973909597920513
4792	TRBC1	0.4256379703046814	0.8570253230026953	-0.03960304695345696	0.27284634560346605	FALSE	FALSE	-0.03960304695345696
11144	COPE	0.15900781730879165	0.7929115503913028	-0.039516238710433964	0.15594957396388054	FALSE	FALSE	-0.039516238710433964
2164	EIF1B	0.1445923929893705	0.7929115503913028	-0.039498717977877316	0.1362032424658537	FALSE	FALSE	-0.039498717977877316
784	S100A6	0.4875756883984024	0.8798696066734295	-0.03944327507080542	0.5279680803418159	FALSE	FALSE	-0.03944327507080542
6277	RPS13	0.37743962425708166	0.8283055828331162	-0.03933810767980281	1.4888853341341017	FALSE	FALSE	-0.03933810767980281
10399	PMAIP1	0.06266646467296194	0.756584892907426	-0.03933360388413334	0.06969350595027209	FALSE	FALSE	-0.03933360388413334
8237	SDR39U1	0.011502496496349636	0.5246993767098873	-0.039215508234797906	0.046668703714385626	FALSE	FALSE	-0.039215508234797906
5627	GSDMD	0.011963386730664294	0.5261860888176643	-0.03893816739967919	0.04652185263112187	FALSE	FALSE	-0.03893816739967919
6469	PPP1R14B	0.25889090388629277	0.7929115503913028	-0.038908409026622084	0.13587090522050857	FALSE	FALSE	-0.038908409026622084
9205	YPEL3	0.09002664557263829	0.7929115503913028	-0.03883196273831356	0.09811678528785706	FALSE	FALSE	-0.03883196273831356
7425	RECQL	0.024452654542230657	0.6601502174896379	-0.038780539925705584	0.05511868447065353	FALSE	FALSE	-0.038780539925705584
11051	IER2	0.20183408231759362	0.7929115503913028	-0.03852035167278151	0.15730264969170094	FALSE	FALSE	-0.03852035167278151
7989	POMP	0.22069881088933177	0.7929115503913028	-0.03840035077814199	0.19312526546418668	FALSE	FALSE	-0.03840035077814199
2841	COMMD8	0.01708241197920016	0.6025591771488459	-0.03834068354720827	0.04940832685679197	FALSE	FALSE	-0.03834068354720827
2420	GTPBP8	0.0001765048442315888	0.09966523820589691	-0.03828965575725149	0.02871836996637285	FALSE	FALSE	-0.03828965575725149
10454	SNRPB	0.2117091982544365	0.7929115503913028	-0.038286326280619946	0.1611709263175726	FALSE	FALSE	-0.038286326280619946
1392	SRSF7	0.40116842578099543	0.8406323128519522	-0.037971920497011376	0.3754724510014057	FALSE	FALSE	-0.037971920497011376
1683	PTPN4	0.14038619937057992	0.7929115503913028	-0.037916982788976386	0.09828878808766603	FALSE	FALSE	-0.037916982788976386
2242	IMPDH2	0.006612703713988971	0.45899456128176164	-0.0378245528630533	0.04351442344486714	FALSE	FALSE	-0.0378245528630533
3163	SUB1	0.3509347736781049	0.8202313902873167	-0.03772104080506525	0.37788064628839496	FALSE	FALSE	-0.03772104080506525
2022	PASK	0.012845882843874931	0.5419879765392749	-0.03766810239534654	0.03871503975242377	FALSE	FALSE	-0.03766810239534654
9119	ARL6IP1	0.026585010227594987	0.664797365617189	-0.03751208188426694	0.05676185190677643	FALSE	FALSE	-0.03751208188426694
8815	CSK	0.04442683451447157	0.7102806146963757	-0.037474288696739834	0.06174716874957084	FALSE	FALSE	-0.037474288696739834
267	LCK	0.3202358809942513	0.797054935723016	-0.03739693949951429	0.3189726293087006	FALSE	FALSE	-0.03739693949951429
1898	EEF1B2	0.464103816329136	0.8725869820128003	-0.03735858736837188	0.7690817326307297	FALSE	FALSE	-0.03735858736837188
9070	NAGPA	0.0005069408738341669	0.16418920301946605	-0.037335302529782406	0.02994919582270086	FALSE	FALSE	-0.037335302529782406
10010	MRPL27	0.0042599629164001805	0.3723072352015777	-0.03723265038504867	0.03823514855466783	FALSE	FALSE	-0.03723265038504867
5016	TSR2	0.05240984626788803	0.7151638501883308	-0.03709787779303738	0.07410814454779029	FALSE	FALSE	-0.03709787779303738
6958	HNRNPF	0.3211138943156802	0.7973181971148299	-0.037076965777584035	0.283444045484066	FALSE	FALSE	-0.037076965777584035
957	SELL	0.0010788718356664014	0.20843046762032305	-0.037059533723581735	0.027886191615834832	FALSE	FALSE	-0.037059533723581735
10442	RBCK1	0.1081125485392336	0.7929115503913028	-0.037030401474862924	0.09525232836604118	FALSE	FALSE	-0.037030401474862924
2562	COMMD2	0.02532007208836953	0.664797365617189	-0.036947511211604896	0.05390261309221387	FALSE	FALSE	-0.036947511211604896
8283	RPL36AL	0.4307439627184837	0.8570253230026953	-0.036937573839059726	1.0477882474660873	FALSE	FALSE	-0.036937573839059726
2735	SLBP	0.10179919252917814	0.7929115503913028	-0.036730861441638306	0.0921984950080514	FALSE	FALSE	-0.036730861441638306
3942	MTCH1	0.10491891677125308	0.7929115503913028	-0.03664209689596174	0.09561705198138953	FALSE	FALSE	-0.03664209689596174
5678	WASHC1	0.06953102105938617	0.7929115503913028	-0.03657248154356718	0.07746159667149186	FALSE	FALSE	-0.03657248154356718
8239	GZMB	0.37455095472628497	0.8280085283760351	-0.03646318119448603	0.17324576415121554	FALSE	FALSE	-0.03646318119448603
8692	SECISBP2L	0.05773826800665292	0.728309057605111	-0.03632069894270403	0.06486022556200624	FALSE	FALSE	-0.03632069894270403
11972	PARVG	0.004996234859997703	0.4105861065544381	-0.036285689724337766	0.03630976220592856	FALSE	FALSE	-0.036285689724337766
1892	CD28	0.03403655198669155	0.6854628651567501	-0.03622652769244096	0.050806368794292206	FALSE	FALSE	-0.03622652769244096
11300	MAP4K1	0.03259335748486954	0.6777165936996992	-0.03606477800930449	0.05637835403904319	FALSE	FALSE	-0.03606477800930449
4830	GIMAP7	0.4499168117774408	0.8678374376060918	-0.03601793960923357	0.44214831218123435	FALSE	FALSE	-0.03601793960923357
1362	CLIP4	0.0022934690630169704	0.3079961136822302	-0.035919689145470356	0.03126286370679736	FALSE	FALSE	-0.035919689145470356
6709	AASDHPPT	0.062299479771266514	0.7547215305183573	-0.035916593457754824	0.06644516242668033	FALSE	FALSE	-0.035916593457754824
2103	RFTN1	0.0765331201062157	0.7929115503913028	-0.03591074067316765	0.08280831929296256	FALSE	FALSE	-0.03591074067316765
8717	RAB27A	0.1311479080147615	0.7929115503913028	-0.03590018523797094	0.09085447732359171	FALSE	FALSE	-0.03590018523797094
10628	YWHAB	0.4622057083567245	0.8724390230415238	-0.03578907369659789	0.5028419882059098	FALSE	FALSE	-0.03578907369659789
2346	THOC7	0.02657565998317103	0.664797365617189	-0.035760417087397876	0.05756355337798595	FALSE	FALSE	-0.035760417087397876
581	DPYD	0.029352990218352155	0.6696960932985828	-0.03566327376194958	0.049842302966862914	FALSE	FALSE	-0.03566327376194958
5919	RAD23B	0.00718624253903146	0.4661288654851773	-0.035599919652937996	0.03947703549638391	FALSE	FALSE	-0.035599919652937996
2068	VHL	0.013469014271897175	0.5597010760835158	-0.03547424601804892	0.03762470367364586	FALSE	FALSE	-0.03547424601804892
7878	OASL	0.160567009491107	0.7929115503913028	-0.0354444312131845	0.10461952928453684	FALSE	FALSE	-0.0354444312131845
11597	LENG1	0.021097633349720694	0.6365696569888758	-0.03541453579145249	0.044185540592297914	FALSE	FALSE	-0.03541453579145249
6802	SORL1	0.07869471864425688	0.7929115503913028	-0.035392454831419055	0.07260685628280043	FALSE	FALSE	-0.035392454831419055
1310	PTRHD1	0.03867105315265239	0.7083345394190719	-0.035291097931024626	0.05238688662648201	FALSE	FALSE	-0.035291097931024626
3880	PSMB9	0.4051380997232298	0.8438228959072582	-0.03528757228668194	0.43907355964183803	FALSE	FALSE	-0.03528757228668194
8780	RPL4	0.4582599147087123	0.8708124556984194	-0.035187994331832374	0.6009265720844269	FALSE	FALSE	-0.035187994331832374
4873	SLC25A6	0.37636876069779324	0.8283055828331162	-0.035101616045436525	0.319913961738348	FALSE	FALSE	-0.035101616045436525
10220	RNF213	0.1938956290658677	0.7929115503913028	-0.03507601212828933	0.13348838798701762	FALSE	FALSE	-0.03507601212828933
11036	JUNB	0.2544700503614281	0.7929115503913028	-0.03504049771088616	0.16359963081777096	FALSE	FALSE	-0.03504049771088616
4564	TMEM243	0.09299769911137423	0.7929115503913028	-0.035008938894452835	0.0807186972349882	FALSE	FALSE	-0.035008938894452835
4398	HNRNPA2B1	0.4161057828524918	0.8528467594871193	-0.03495538779654042	0.36599449962377545	FALSE	FALSE	-0.03495538779654042
12143	MT-CO3	0.5030737124560412	0.8841480038802195	-0.03490009537428803	2.256352043151855	FALSE	FALSE	-0.03490009537428803
752	CERS2	0.013409303015773802	0.5597010760835158	-0.03484168307925983	0.038001825800165534	FALSE	FALSE	-0.03484168307925983
3398	HINT1	0.4765508438584256	0.8776609945087499	-0.03479587388786517	0.5708572804927826	FALSE	FALSE	-0.03479587388786517
742	RPRD2	0.020002983693647888	0.6300474683835886	-0.034785108848812724	0.046153277996927505	FALSE	FALSE	-0.034785108848812724
10331	TTC39C	0.034852093040016414	0.6902720297781668	-0.03476079748877592	0.04650954599492252	FALSE	FALSE	-0.03476079748877592
9695	UBB	0.40025871581032746	0.8397259911828193	-0.034752792233824034	0.39097763150930404	FALSE	FALSE	-0.034752792233824034
1984	PTMA	0.525129589104728	0.8914331794699035	-0.034685633008662106	1.5001703172922134	FALSE	FALSE	-0.034685633008662106
6411	TMEM258	0.35959651892035915	0.8250650446638733	-0.03457820834536693	0.260056733712554	FALSE	FALSE	-0.03457820834536693
3123	FRG1	0.08435984796203323	0.7929115503913028	-0.03445675634711075	0.06964422147721053	FALSE	FALSE	-0.03445675634711075
7211	ADD3	0.12970981256168104	0.7929115503913028	-0.034439955791904585	0.0938173457980156	FALSE	FALSE	-0.034439955791904585
10478	PANK2	0.02882261394143241	0.6696960932985828	-0.03440991794703983	0.050467394199222325	FALSE	FALSE	-0.03440991794703983
6440	POLR2G	0.17872731327410504	0.7929115503913028	-0.034257869160303586	0.1183948926627636	FALSE	FALSE	-0.034257869160303586
7242	RGS10	0.3002532867585247	0.7929115503913028	-0.03421203578384865	0.18261867836117743	FALSE	FALSE	-0.03421203578384865
10828	TLE5	0.30657044299680647	0.7929115503913028	-0.03397319487746293	0.17450206428766252	FALSE	FALSE	-0.03397319487746293
7966	MICU2	0.04074859452309758	0.7102806146963757	-0.033903149568441204	0.04881303859874606	FALSE	FALSE	-0.033903149568441204
7588	ORMDL2	0.021255189009559704	0.6365696569888758	-0.033800846763467035	0.04570429734885693	FALSE	FALSE	-0.033800846763467035
2209	NBEAL2	0.0004080966345054964	0.15496414273015607	-0.0336408417637067	0.02464851188706234	FALSE	FALSE	-0.0336408417637067
6385	LPXN	0.22307126945012207	0.7929115503913028	-0.03360652786582342	0.1509562537074089	FALSE	FALSE	-0.03360652786582342
7577	GTSF1	0.00013986620616830006	0.09301233401725176	-0.03360420945907292	0.02203161242650822	FALSE	FALSE	-0.03360420945907292
1255	ACP1	0.10325903771276383	0.7929115503913028	-0.033527630824740105	0.0848360203206539	FALSE	FALSE	-0.033527630824740105
1269	ITGB1BP1	0.07618348546467205	0.7929115503913028	-0.03344232742991215	0.06001376584172249	FALSE	FALSE	-0.03344232742991215
3694	MCUR1	0.00111771624755274	0.20861510708560632	-0.033432148206764205	0.02580283749848604	FALSE	FALSE	-0.033432148206764205
9513	TCF25	0.3264977540925985	0.8010413967162606	-0.03329371292173532	0.24113597311079504	FALSE	FALSE	-0.03329371292173532
6832	ETS1	0.2554315460418579	0.7929115503913028	-0.03326172414867484	0.16973867155611513	FALSE	FALSE	-0.03326172414867484
4657	TRIM56	0.014758237926247093	0.5768079436079312	-0.0332399549071961	0.03996484572999179	FALSE	FALSE	-0.0332399549071961
5115	BEX4	0.0029050268945310462	0.3376081447037874	-0.03322094141897454	0.029237037408165634	FALSE	FALSE	-0.03322094141897454
6789	H2AX	0.004949679690520961	0.4098185921204272	-0.03313972664294796	0.032483004266396165	FALSE	FALSE	-0.03313972664294796
5354	PPP2R2A	0.04682359131220361	0.7102806146963757	-0.03303086431218072	0.05453219385817647	FALSE	FALSE	-0.03303086431218072
6285	LDHA	0.5802929439796434	0.9155828562376548	-0.0329547996103788	0.5465552598237992	FALSE	FALSE	-0.0329547996103788
4955	NDUFB11	0.34865655731871015	0.8195103541501891	-0.03294927466771984	0.2317178290337324	FALSE	FALSE	-0.03294927466771984
9654	TRAPPC1	0.28052933897120563	0.7929115503913028	-0.03282342636295098	0.18085126765072346	FALSE	FALSE	-0.03282342636295098
3944	PIM1	0.23048378028397526	0.7929115503913028	-0.03281338687570686	0.09598667994141578	FALSE	FALSE	-0.03281338687570686
9390	VPS4A	0.041617303515027265	0.7102806146963757	-0.032776410605771356	0.05035731270909309	FALSE	FALSE	-0.032776410605771356
4857	INSIG1	0.02006377479075821	0.6300474683835886	-0.03269327580468163	0.03552985205315053	FALSE	FALSE	-0.03269327580468163
2625	NDUFB5	0.09776629587350562	0.7929115503913028	-0.03268790940852892	0.07220199191942811	FALSE	FALSE	-0.03268790940852892
9744	WSB1	0.29372444340389	0.7929115503913028	-0.0326529055646205	0.17973961569368838	FALSE	FALSE	-0.0326529055646205
7598	PA2G4	0.2355902460450411	0.7929115503913028	-0.03261668171878252	0.14819656014442445	FALSE	FALSE	-0.03261668171878252
7297	WNK1	0.08301189193608288	0.7929115503913028	-0.03259495816019541	0.06917351018637419	FALSE	FALSE	-0.03259495816019541
990	CEP350	0.07735789950409903	0.7929115503913028	-0.03257908738619548	0.06654247948899865	FALSE	FALSE	-0.03257908738619548
6567	TBC1D10C	0.2984434545888388	0.7929115503913028	-0.032572675657993	0.15176182575523853	FALSE	FALSE	-0.032572675657993
7918	EIF2B1	0.002287662894227577	0.3079961136822302	-0.03250343383041828	0.029150537634268406	FALSE	FALSE	-0.03250343383041828
4209	TNFAIP3	0.47247131241314444	0.8762376122482216	-0.032457296797095414	0.3276281453669071	FALSE	FALSE	-0.032457296797095414
9352	CTCF	0.0034435947663880133	0.35452600545238777	-0.03237492516901889	0.030187489045783875	FALSE	FALSE	-0.03237492516901889
7868	SRSF9	0.10045159186044526	0.7929115503913028	-0.032364662641774435	0.05068202130496502	FALSE	FALSE	-0.032364662641774435
7986	POLR1D	0.23086454794631733	0.7929115503913028	-0.0323499366272943	0.11844125390052795	FALSE	FALSE	-0.0323499366272943
2957	H2AZ1	0.34368211237335655	0.816247795843318	-0.03223133309169304	0.24193765483796598	FALSE	FALSE	-0.03223133309169304
1565	CD8A	0.13035348696286875	0.7929115503913028	-0.032228070795784484	0.04151930520310998	FALSE	FALSE	-0.032228070795784484
2012	NDUFA10	0.058612387944489	0.7334541091417193	-0.032125058562375505	0.0549889637157321	FALSE	FALSE	-0.032125058562375505
6156	PSMD13	0.1338417025358137	0.7929115503913028	-0.03210030380956694	0.08590376079082489	FALSE	FALSE	-0.03210030380956694
537	SH3GLB1	0.15329059313218055	0.7929115503913028	-0.032075172844709614	0.10204010121524335	FALSE	FALSE	-0.032075172844709614
857	CCT3	0.12197333203802961	0.7929115503913028	-0.03201490367449787	0.0834931319579482	FALSE	FALSE	-0.03201490367449787
15	INTS11	0.02646614143365185	0.664797365617189	-0.03182967835951863	0.03926313873380422	FALSE	FALSE	-0.03182967835951863
1086	RASSF5	0.140119689813566	0.7929115503913028	-0.03180506334261389	0.08539316821843385	FALSE	FALSE	-0.03180506334261389
2557	GYG1	0.27996821206151556	0.7929115503913028	-0.03172815485093118	0.12585700787603857	FALSE	FALSE	-0.03172815485093118
10575	MMP24OS	0.08777374628039773	0.7929115503913028	-0.03163609576259902	0.058112620469182724	FALSE	FALSE	-0.03163609576259902
9393	NIP7	0.03408670394358028	0.6854628651567501	-0.031602956855560894	0.04538949737325311	FALSE	FALSE	-0.031602956855560894
1054	KDM5B	0.0019800285599480935	0.28884310716902795	-0.03148506274839444	0.02601932669058442	FALSE	FALSE	-0.03148506274839444
5087	ITM2A	0.43157094679013097	0.8573803474748191	-0.03147132025969893	0.239018727093935	FALSE	FALSE	-0.03147132025969893
7695	GLIPR1	0.2728062905542615	0.7929115503913028	-0.03146285011414394	0.15582869350910186	FALSE	FALSE	-0.03146285011414394
3074	PPID	0.07655083347822804	0.7929115503913028	-0.03144549598978031	0.05745855113491416	FALSE	FALSE	-0.03144549598978031
10004	FAM117A	0.0005465920277353802	0.16714987097525696	-0.03143832511940801	0.022618391714058817	FALSE	FALSE	-0.03143832511940801
305	ADPRHL2	0.012755655473710898	0.540251069525017	-0.031431643324699096	0.036408384097740054	FALSE	FALSE	-0.031431643324699096
3288	IQGAP2	0.21085782990673502	0.7929115503913028	-0.03138023394823572	0.09966402389109134	FALSE	FALSE	-0.03138023394823572
12023	SAMSN1	0.3012145479585442	0.7929115503913028	-0.03135699479253788	0.15322964936494826	FALSE	FALSE	-0.03135699479253788
10922	MAP2K7	0.030149899990192144	0.6724651366765353	-0.03130949264692379	0.04395216847769916	FALSE	FALSE	-0.03130949264692379
2401	BBX	0.17965664300631073	0.7929115503913028	-0.03127889317121481	0.0844826590269804	FALSE	FALSE	-0.03127889317121481
6058	FNBP1	0.2743555646430478	0.7929115503913028	-0.031191590478070574	0.14290762767195703	FALSE	FALSE	-0.031191590478070574
2026	SEPTIN2	0.15819812738448039	0.7929115503913028	-0.031177853363832907	0.09597381614148617	FALSE	FALSE	-0.031177853363832907
6821	STT3A	0.010571962068068458	0.5197252066677226	-0.031171825909365947	0.029913058551028368	FALSE	FALSE	-0.031171825909365947
4439	TRGV8	0.0008985628074518282	0.19425742010440103	-0.031146458468363683	0.02165292021818459	FALSE	FALSE	-0.031146458468363683
7513	MCRS1	0.06351733968104825	0.758625753327227	-0.031077533733801493	0.04850428644567728	FALSE	FALSE	-0.031077533733801493
1942	ZFAND2B	0.08312544550584013	0.7929115503913028	-0.03107248711789024	0.06155081270262599	FALSE	FALSE	-0.03107248711789024
10484	TMEM230	0.2056769151347288	0.7929115503913028	-0.03097441938569356	0.10167765021324157	FALSE	FALSE	-0.03097441938569356
10893	ALKBH7	0.21553926205770035	0.7929115503913028	-0.030971388191472105	0.11045983992516994	FALSE	FALSE	-0.030971388191472105
7683	CCT2	0.1263898403130206	0.7929115503913028	-0.03096684677459776	0.07082520378753543	FALSE	FALSE	-0.03096684677459776
3231	KIF2A	0.16302362982766536	0.7929115503913028	-0.030847012488151256	0.09822564404457806	FALSE	FALSE	-0.030847012488151256
12119	ITGB2	0.2112904213373468	0.7929115503913028	-0.030736287907742646	0.11387540809810162	FALSE	FALSE	-0.030736287907742646
12114	PFKL	0.03604323972770308	0.6940731357410008	-0.030728715296646843	0.045092931296676395	FALSE	FALSE	-0.030728715296646843
11908	APOBEC3C	0.1016790834459443	0.7929115503913028	-0.030687460958271125	0.061591511499136685	FALSE	FALSE	-0.030687460958271125
11758	SNAP29	0.0217153319587002	0.6393120353330118	-0.030645612742304148	0.03667640970088542	FALSE	FALSE	-0.030645612742304148
211	HMGN2	0.4279098996575028	0.8570253230026953	-0.030621253012146785	0.297651369869709	FALSE	FALSE	-0.030621253012146785
2510	MRPL3	0.04958351243773591	0.7126493412728939	-0.03058718969836027	0.039982222579419614	FALSE	FALSE	-0.03058718969836027
3424	SKP1	0.4372112788204038	0.8618417975090233	-0.030461997077447824	0.40470630675554276	FALSE	FALSE	-0.030461997077447824
6032	SPTAN1	0.2013687765979646	0.7929115503913028	-0.03036188167681431	0.08930806331336498	FALSE	FALSE	-0.03036188167681431
3733	H1-4	0.13176319758072688	0.7929115503913028	-0.03031058785119448	0.06469061709940434	FALSE	FALSE	-0.03031058785119448
7789	SELPLG	0.27826989142562925	0.7929115503913028	-0.030306954717695	0.13845027685165406	FALSE	FALSE	-0.030306954717695
4956	RBM10	0.011788371633045887	0.5254610541565008	-0.03030608405552501	0.03167544584721327	FALSE	FALSE	-0.03030608405552501
9885	CCR7	0.018401363281839417	0.6129110159499194	-0.030277510750421503	0.026552631659433244	FALSE	FALSE	-0.030277510750421503
2810	SMIM20	0.011518654968732096	0.5246993767098873	-0.030271889067521426	0.03326279460452497	FALSE	FALSE	-0.030271889067521426
7476	NELL2	0.01093564164680939	0.5246993767098873	-0.03025834946460936	0.0274081276031211	FALSE	FALSE	-0.03025834946460936
549	GBP4	0.15456588239259544	0.7929115503913028	-0.030256106972075845	0.07696827864274383	FALSE	FALSE	-0.030256106972075845
10952	PIN1	0.18332288049528409	0.7929115503913028	-0.030246406075675615	0.10071158166974782	FALSE	FALSE	-0.030246406075675615
7267	UROS	0.0015418616496304278	0.25602565973741837	-0.030245316404348663	0.023728814371861515	FALSE	FALSE	-0.030245316404348663
7421	PLEKHA5	0.015457684971604366	0.5876209965131022	-0.030225096350342144	0.030832874495536088	FALSE	FALSE	-0.030225096350342144
2357	ARL6IP5	0.4508405304978208	0.8683626357836923	-0.030180160508346397	0.302666749805212	FALSE	FALSE	-0.030180160508346397
6905	RSU1	0.05033620425805083	0.7126493412728939	-0.03016401563699665	0.05189002342522144	FALSE	FALSE	-0.03016401563699665
276	SYNC	0.0120833506925906	0.527848693556918	-0.030124526808021197	0.03415386625565588	FALSE	FALSE	-0.030124526808021197
4993	PLP2	0.3025630357154722	0.7929115503913028	-0.030019292236295597	0.14476426802575587	FALSE	FALSE	-0.030019292236295597
6606	ANAPC15	0.017961339619106474	0.6104638021160509	-0.030001594146630246	0.03461623890325427	FALSE	FALSE	-0.030001594146630246
351	NFYC	0.07758058466548484	0.7929115503913028	-0.029940459688706355	0.053082067519426346	FALSE	FALSE	-0.029940459688706355
3705	DEK	0.291749309052716	0.7929115503913028	-0.029901462622623214	0.1486852891743183	FALSE	FALSE	-0.029901462622623214
9177	TUFM	0.2936573406169696	0.7929115503913028	-0.029866356664015842	0.15235207863152028	FALSE	FALSE	-0.029866356664015842
8955	METTL26	0.14604579225989373	0.7929115503913028	-0.029728378207903316	0.07620435869321227	FALSE	FALSE	-0.029728378207903316
8671	CASC4	0.01180710713362038	0.5254610541565008	-0.029686481621815784	0.030425539379939436	FALSE	FALSE	-0.029686481621815784
2060	JAGN1	0.0718049992581443	0.7929115503913028	-0.029644977371150533	0.05550984377041459	FALSE	FALSE	-0.029644977371150533
2867	HOPX	0.19058020156968572	0.7929115503913028	-0.029640237099336126	0.07143607651814818	FALSE	FALSE	-0.029640237099336126
2210	SETD2	0.2397226776433654	0.7929115503913028	-0.02961668085062576	0.10010160915553569	FALSE	FALSE	-0.02961668085062576
4445	TRGV2	3.310397064396944e-05	0.04712747067777821	-0.029582086473223985	0.016132186067989097	FALSE	FALSE	-0.029582086473223985
8100	RBM26	0.006209371759949987	0.44801502852369335	-0.029578428146953384	0.025814076559618114	FALSE	FALSE	-0.029578428146953384
6940	ZEB1	7.676743097903735e-05	0.0704469124950966	-0.02954546122256612	0.019349138299003244	FALSE	FALSE	-0.02954546122256612
11968	TSPO	0.24027973205081926	0.7929115503913028	-0.029514684389748438	0.1266169475391507	FALSE	FALSE	-0.029514684389748438
7884	KDM2B	0.0304579926165003	0.6724651366765353	-0.029485796678861323	0.038609583582729104	FALSE	FALSE	-0.029485796678861323
10289	TGIF1	0.24463962417636623	0.7929115503913028	-0.029470205376669042	0.10692976396530866	FALSE	FALSE	-0.029470205376669042
9131	THUMPD1	0.14204321199237746	0.7929115503913028	-0.029347038926362073	0.06769471662119031	FALSE	FALSE	-0.029347038926362073
4494	CCT6A	0.21366195805534488	0.7929115503913028	-0.02933046947284301	0.09507277589291334	FALSE	FALSE	-0.02933046947284301
9798	EVI2A	0.29069230768046556	0.7929115503913028	-0.029279508863609225	0.12612631730735302	FALSE	FALSE	-0.029279508863609225
4473	PPIA	0.5062622474199625	0.8843527710324599	-0.029240490299694725	0.63105309009552	FALSE	FALSE	-0.029240490299694725
308	THRAP3	0.31479976110267693	0.7929115503913028	-0.029215574313150975	0.15877236016094684	FALSE	FALSE	-0.029215574313150975
2608	RPL22L1	0.27512963596185436	0.7929115503913028	-0.029198784506860493	0.14869878441095352	FALSE	FALSE	-0.029198784506860493
7456	RESF1	0.2951389775834355	0.7929115503913028	-0.029184402457682092	0.11731228195130824	FALSE	FALSE	-0.029184402457682092
3489	DIAPH1	0.09464598400256835	0.7929115503913028	-0.02915571360173504	0.05430527348071337	FALSE	FALSE	-0.02915571360173504
2980	RPL34	0.5417281230859001	0.8998437891604287	-0.02913919251833653	1.8392119973897934	FALSE	FALSE	-0.02913919251833653
7035	SPOCK2	0.5448780520245833	0.9021863339212313	-0.029075343959203713	0.3865384839475155	FALSE	FALSE	-0.029075343959203713
10469	ITPA	0.02138855549272467	0.6365696569888758	-0.02904605853843648	0.035339171718806024	FALSE	FALSE	-0.02904605853843648
10774	AC004151.1	0.15466810999163724	0.7929115503913028	-0.029028285206361377	0.07629240341484547	FALSE	FALSE	-0.029028285206361377
223	SYTL1	0.07953759150241496	0.7929115503913028	-0.028942858199003114	0.05051336893811822	FALSE	FALSE	-0.028942858199003114
257	KHDRBS1	0.2872416184793747	0.7929115503913028	-0.028938832730081358	0.12315173149108886	FALSE	FALSE	-0.028938832730081358
7932	SFSWAP	0.0413039070667642	0.7102806146963757	-0.028912231851004937	0.040660687955096364	FALSE	FALSE	-0.028912231851004937
822	KRTCAP2	0.4302321717311409	0.8570253230026953	-0.02883349335642789	0.2842397138476372	FALSE	FALSE	-0.02883349335642789
440	TUT4	0.12680757912055932	0.7929115503913028	-0.028827844801238612	0.06750187361612915	FALSE	FALSE	-0.028827844801238612
4477	CCM2	0.1494057441239087	0.7929115503913028	-0.028775443837303852	0.07060970170423388	FALSE	FALSE	-0.028775443837303852
4944	DDX3X	0.23868621156611197	0.7929115503913028	-0.028655641797604388	0.08947758935391903	FALSE	FALSE	-0.028655641797604388
5852	SPTLC1	0.009372783263412447	0.5115022829084243	-0.028653051308925766	0.026701055653393268	FALSE	FALSE	-0.028653051308925766
10184	RHBDF2	0.11313532068710153	0.7929115503913028	-0.028648343283858395	0.059200968407094476	FALSE	FALSE	-0.028648343283858395
7471	ZCRB1	0.0606287450394852	0.7466319202907075	-0.028608830269822666	0.045335314236581326	FALSE	FALSE	-0.028608830269822666
11571	ZNF83	0.0007180559819418402	0.1682389887902882	-0.028551345068771772	0.019116450659930707	FALSE	FALSE	-0.028551345068771772
306	TRAPPC3	0.13595207531007916	0.7929115503913028	-0.028534823985373263	0.06422738544642925	FALSE	FALSE	-0.028534823985373263
10197	SEPTIN9	0.42124118003557864	0.8570253230026953	-0.028534673500553758	0.2373178720474243	FALSE	FALSE	-0.028534673500553758
8476	TC2N	0.30807444768793296	0.7929115503913028	-0.028533684600311297	0.11571607664227486	FALSE	FALSE	-0.028533684600311297
11873	IL2RB	0.028154453098337848	0.6696960932985828	-0.02851567479209126	0.03824911760166287	FALSE	FALSE	-0.02851567479209126
2013	COPS9	0.2972531151625769	0.7929115503913028	-0.02850855363545397	0.14024257548153402	FALSE	FALSE	-0.02850855363545397
1430	ERLEC1	0.11337348004191433	0.7929115503913028	-0.028504071337615858	0.057924363948404785	FALSE	FALSE	-0.028504071337615858
1961	MRPL44	0.03921259903903519	0.7090462079110929	-0.02847455212793261	0.03880707728676498	FALSE	FALSE	-0.02847455212793261
8185	LRP10	0.20354804966450146	0.7929115503913028	-0.028428055005934497	0.08898820225149393	FALSE	FALSE	-0.028428055005934497
172	RPL11	0.49874104295003496	0.8815628194166588	-0.02837490161790221	1.7486689776182174	FALSE	FALSE	-0.02837490161790221
671	CD58	0.27768659524206313	0.7929115503913028	-0.028323489554209907	0.11933776382356882	FALSE	FALSE	-0.028323489554209907
11182	ZNF708	0.006750646418518883	0.45899456128176164	-0.028280004815830814	0.02224836340174079	FALSE	FALSE	-0.028280004815830814
8838	PSTPIP1	0.19935343234234346	0.7929115503913028	-0.02809835351531481	0.07801928669214248	FALSE	FALSE	-0.02809835351531481
268	HDAC1	0.18845006902442568	0.7929115503913028	-0.028098117039169878	0.08549618311226367	FALSE	FALSE	-0.028098117039169878
4765	CNOT4	0.05476877981152573	0.7175268878400093	-0.02799404066310868	0.04296028716489672	FALSE	FALSE	-0.02799404066310868
4907	RBBP7	0.0767812403520856	0.7929115503913028	-0.02796531418595675	0.04773576240986586	FALSE	FALSE	-0.02796531418595675
8134	ANKRD10	0.09213876234121762	0.7929115503913028	-0.027911940445153046	0.045514260139316316	FALSE	FALSE	-0.027911940445153046
1295	LAPTM4A	0.2542599719863285	0.7929115503913028	-0.02790922634394412	0.11554116029292345	FALSE	FALSE	-0.02790922634394412
8304	PTGDR	0.054586595258676845	0.7175268878400093	-0.027875735409917505	0.034972696425393225	FALSE	FALSE	-0.027875735409917505
10779	ATP5F1D	0.14507055794914725	0.7929115503913028	-0.027873513071600887	0.07435293281450868	FALSE	FALSE	-0.027873513071600887
3650	SERPINB1	0.24435751172365666	0.7929115503913028	-0.027865220283154597	0.1128802290186286	FALSE	FALSE	-0.027865220283154597
1387	CDC42EP3	0.2583083622187177	0.7929115503913028	-0.027834252657083614	0.09603041522204876	FALSE	FALSE	-0.027834252657083614
10354	TPGS2	0.11120237165154148	0.7929115503913028	-0.027829920844065006	0.04793013613671064	FALSE	FALSE	-0.027829920844065006
1379	HEATR5B	0.0001228070538603048	0.09015675180731177	-0.027794525000637917	0.01623625897918828	FALSE	FALSE	-0.027794525000637917
6771	ATP5MG	0.5181014549058014	0.8880182921727684	-0.02778306632062057	0.467289587110281	FALSE	FALSE	-0.02778306632062057
12148	MT-ND6	0.4791084509193285	0.879238676342345	-0.0277367384940444	0.21120926700532436	FALSE	FALSE	-0.0277367384940444
1050	PTPN7	0.2570766214673196	0.7929115503913028	-0.027684541759507537	0.09989340864121914	FALSE	FALSE	-0.027684541759507537
11466	NAPA	0.32170976273616503	0.7975389255404434	-0.027654143825967537	0.1442392695695162	FALSE	FALSE	-0.027654143825967537
5432	MRPL15	0.00764395456893066	0.47821357258267266	-0.02759715979311017	0.023881371528841556	FALSE	FALSE	-0.02759715979311017
6864	GDI2	0.2678204479026747	0.7929115503913028	-0.027561079714019398	0.10796049237251282	FALSE	FALSE	-0.027561079714019398
938	CD247	0.4514241263579829	0.8683626357836923	-0.027514106952502494	0.24650242738425732	FALSE	FALSE	-0.027514106952502494
1925	AAMP	0.10133608988275838	0.7929115503913028	-0.02751331153274225	0.05904708132147789	FALSE	FALSE	-0.02751331153274225
7062	AP3M1	0.030095994895897624	0.6724651366765353	-0.027512427434427663	0.03038944094441831	FALSE	FALSE	-0.027512427434427663
1117	TATDN3	0.0028349373320761214	0.3376081447037874	-0.02746692324351539	0.02026516681071371	FALSE	FALSE	-0.02746692324351539
6827	SRPRA	0.23853181444595567	0.7929115503913028	-0.027461577001579585	0.10528189446777104	FALSE	FALSE	-0.027461577001579585
4840	CDK5	0.0022860076040938497	0.3079961136822302	-0.02739530254653948	0.0203342083026655	FALSE	FALSE	-0.02739530254653948
5172	STAG2	0.13678907190359596	0.7929115503913028	-0.027388656357613755	0.061594652198255065	FALSE	FALSE	-0.027388656357613755
6480	SF1	0.4235330549252898	0.8570253230026953	-0.02736719077300294	0.21856642104685306	FALSE	FALSE	-0.02736719077300294
8801	HEXA	0.0019671591673070085	0.28884310716902795	-0.02734579505634404	0.018758642207831144	FALSE	FALSE	-0.02734579505634404
10236	CCDC137	0.07624229536452813	0.7929115503913028	-0.027335895305003747	0.044638574961572884	FALSE	FALSE	-0.027335895305003747
4175	HDDC2	0.23305938680453991	0.7929115503913028	-0.0273189603883516	0.0864045424386859	FALSE	FALSE	-0.0273189603883516
8030	EPSTI1	0.023882342319090033	0.6563340884640345	-0.02724840988029297	0.030436268728226423	FALSE	FALSE	-0.02724840988029297
9869	IKZF3	0.21710301454227907	0.7929115503913028	-0.027205688314927083	0.0835667947307229	FALSE	FALSE	-0.027205688314927083
10622	OSER1	0.11580999173404771	0.7929115503913028	-0.027180799200672533	0.051896230038255456	FALSE	FALSE	-0.027180799200672533
9563	NCBP3	0.1741052619554277	0.7929115503913028	-0.02713630406421962	0.06284569539129733	FALSE	FALSE	-0.02713630406421962
8088	KLF12	0.00402663400864786	0.3643402680797206	-0.027126312947096057	0.022507105488330126	FALSE	FALSE	-0.027126312947096057
7033	VSIR	0.10666855885325359	0.7929115503913028	-0.02708415032534547	0.05265411175787449	FALSE	FALSE	-0.02708415032534547
9302	RSPRY1	0.010005226267206097	0.5115022829084243	-0.02707777353111895	0.026034322706982495	FALSE	FALSE	-0.02707777353111895
8960	STUB1	0.1714430905029974	0.7929115503913028	-0.027074223701715985	0.07098186546936631	FALSE	FALSE	-0.027074223701715985
11364	RPS19	0.6115610844993902	0.9197242121555609	-0.027033264958521437	2.1998843967914583	FALSE	FALSE	-0.027033264958521437
2983	MCUB	0.4175813012690116	0.8544484265999911	-0.0269388249853664	0.16811264865100384	FALSE	FALSE	-0.0269388249853664
834	ASH1L	0.2404011143868694	0.7929115503913028	-0.026934772644155443	0.07804815042763949	FALSE	FALSE	-0.026934772644155443
901	TSTD1	0.2540970025791634	0.7929115503913028	-0.026905481848930372	0.10316617637872696	FALSE	FALSE	-0.026905481848930372
11154	RFXANK	0.07414885015074775	0.7929115503913028	-0.02685685375439891	0.04286504834890366	FALSE	FALSE	-0.02685685375439891
8193	C14orf119	0.19072216188170926	0.7929115503913028	-0.02680327040973947	0.08316861670464276	FALSE	FALSE	-0.02680327040973947
9193	PAGR1	0.10567962223953353	0.7929115503913028	-0.026761193779314314	0.055655205715447666	FALSE	FALSE	-0.026761193779314314
6778	DDX6	0.35677468888961605	0.8236484012688579	-0.026709615107428992	0.14034184701740743	FALSE	FALSE	-0.026709615107428992
6208	NAP1L4	0.28817482499030145	0.7929115503913028	-0.026660567805186053	0.10424712058156729	FALSE	FALSE	-0.026660567805186053
9150	GGA2	0.3248866063548045	0.8003685281449398	-0.026656751940120033	0.11460394635796546	FALSE	FALSE	-0.026656751940120033
1646	GCC2	0.42641103808935465	0.8570253230026953	-0.02662828881140224	0.19598018005490303	FALSE	FALSE	-0.02662828881140224
4282	MRPL18	0.17866711736206184	0.7929115503913028	-0.02654435590332335	0.06469574449583888	FALSE	FALSE	-0.02654435590332335
10262	CD7	0.6374297629636059	0.9304581852803855	-0.026518907845453493	0.3067545063793659	FALSE	FALSE	-0.026518907845453493
11890	POLR2F	0.18773007442248507	0.7929115503913028	-0.02649172383770149	0.07888850849121809	FALSE	FALSE	-0.02649172383770149
11087	HSH2D	0.014556577208995848	0.5745413198045243	-0.026468918669474192	0.02531958797480911	FALSE	FALSE	-0.026468918669474192
8048	ESD	0.0655329946672382	0.7707554110428827	-0.026402924358048967	0.04276201291941106	FALSE	FALSE	-0.026402924358048967
337	PPIE	0.13494508885896825	0.7929115503913028	-0.0263087665439305	0.058026724681258204	FALSE	FALSE	-0.0263087665439305
11830	SF3A1	0.22878889030366845	0.7929115503913028	-0.026217916708612222	0.09104264862835407	FALSE	FALSE	-0.026217916708612222
11878	MFNG	0.17914989834671893	0.7929115503913028	-0.026135553142222455	0.07201848654076456	FALSE	FALSE	-0.026135553142222455
6926	APBB1IP	0.38153755441835235	0.8287201391124893	-0.026087016413474266	0.16193716526031493	FALSE	FALSE	-0.026087016413474266
612	SARS1	0.23250521040211553	0.7929115503913028	-0.02607997587370457	0.08256861958652734	FALSE	FALSE	-0.02607997587370457
6269	COPB1	0.09412014515129717	0.7929115503913028	-0.026076928556109595	0.047261640336364506	FALSE	FALSE	-0.026076928556109595
4843	TMUB1	0.23324378454630212	0.7929115503913028	-0.02604612753823163	0.08443205431103706	FALSE	FALSE	-0.02604612753823163
895	CD48	0.3767583106505349	0.8283055828331162	-0.02600096059454879	0.1757060144096613	FALSE	FALSE	-0.02600096059454879
11970	SAMM50	0.07090722880919081	0.7929115503913028	-0.025917245352012397	0.04098221152089536	FALSE	FALSE	-0.025917245352012397
7718	NUDT4	0.007775891848127286	0.4783604453824592	-0.025910672390074732	0.021332049602642657	FALSE	FALSE	-0.025910672390074732
1008	TSEN15	0.045619508589675256	0.7102806146963757	-0.025889964604019284	0.03591523147188127	FALSE	FALSE	-0.025889964604019284
6716	ATM	0.25562844397400736	0.7929115503913028	-0.0258703827668812	0.09062197618186474	FALSE	FALSE	-0.0258703827668812
5460	COPS5	0.22516176030265625	0.7929115503913028	-0.025733420083300332	0.07656311094760895	FALSE	FALSE	-0.025733420083300332
7533	DAZAP2	0.5245236070217265	0.8911302912998962	-0.02567013046778282	0.40699610114097595	FALSE	FALSE	-0.02567013046778282
10736	ARFRP1	0.1156087019272287	0.7929115503913028	-0.02559336171200393	0.046632636711001395	FALSE	FALSE	-0.02559336171200393
189	RUNX3	0.34306024945121283	0.8161613506705566	-0.025587492804043238	0.13071856051683425	FALSE	FALSE	-0.025587492804043238
9790	GOSR1	0.07465751276508242	0.7929115503913028	-0.02554407524638714	0.04004447157494724	FALSE	FALSE	-0.02554407524638714
6693	MAML2	0.06587068244580746	0.7723540798794826	-0.025503377164397805	0.03346990952268243	FALSE	FALSE	-0.025503377164397805
2339	RPP14	0.0008351930183122955	0.1876968472990816	-0.025449073642387875	0.01718341941013932	FALSE	FALSE	-0.025449073642387875
275	RBBP4	0.30156826273520426	0.7929115503913028	-0.025441479533460713	0.10456491112709046	FALSE	FALSE	-0.025441479533460713
10005	KAT7	0.0655764071864575	0.7707554110428827	-0.025398456998455814	0.03738411134108901	FALSE	FALSE	-0.025398456998455814
1468	ACTR2	0.34979113827803077	0.8199020891267933	-0.025395044217727755	0.13434396535158155	FALSE	FALSE	-0.025395044217727755
892	SLAMF6	0.06659628384559468	0.7723540798794826	-0.025380113973849726	0.03446101974695921	FALSE	FALSE	-0.025380113973849726
9830	CCL3	0.0029734078653723814	0.3376081447037874	-0.02537184704998179	0.014293905539670958	FALSE	FALSE	-0.02537184704998179
10577	EIF6	0.22459253270465046	0.7929115503913028	-0.02529775040745996	0.07506184251978994	FALSE	FALSE	-0.02529775040745996
222	TMEM222	0.09792852486737026	0.7929115503913028	-0.025270125694165122	0.042162665817886594	FALSE	FALSE	-0.025270125694165122
11038	RNASEH2A	0.001187768753870829	0.2179951586270928	-0.02523653264543956	0.016900453018024564	FALSE	FALSE	-0.02523653264543956
3876	HLA-DQB1	0.04818493624190023	0.7102806146963757	-0.02522022788396909	0.0262670706724748	FALSE	FALSE	-0.02522022788396909
4244	PCMT1	0.24577465870830642	0.7929115503913028	-0.025199865406829825	0.08252776600420475	FALSE	FALSE	-0.025199865406829825
9837	GGNBP2	0.2731565824952931	0.7929115503913028	-0.025165683854970842	0.0983694177120924	FALSE	FALSE	-0.025165683854970842
10190	MXRA7	0.019240486456405546	0.6214422925944026	-0.02515569945591958	0.0253847572254017	FALSE	FALSE	-0.02515569945591958
699	PEX11B	0.04283448102131914	0.7102806146963757	-0.02512078025972213	0.03255917178466916	FALSE	FALSE	-0.02512078025972213
3888	RXRB	0.04523021662261089	0.7102806146963757	-0.025107739137774674	0.027464890526607635	FALSE	FALSE	-0.025107739137774674
3872	HLA-DRA	0.01444080361748438	0.5745413198045243	-0.025052401032630647	0.019294041953980923	FALSE	FALSE	-0.025052401032630647
4575	AKAP9	0.2766010646855815	0.7929115503913028	-0.02504724155310476	0.09376757573336364	FALSE	FALSE	-0.02504724155310476
6533	PACS1	0.14781549421964493	0.7929115503913028	-0.025004708093763255	0.04799273349344731	FALSE	FALSE	-0.025004708093763255
10279	ENOSF1	0.07451459406895257	0.7929115503913028	-0.02495350294669777	0.032551748165860775	FALSE	FALSE	-0.02495350294669777
3225	PDE4D	0.17301069278729403	0.7929115503913028	-0.02492391386906261	0.05691998964175582	FALSE	FALSE	-0.02492391386906261
7360	CLSTN3	0.03220120539384958	0.6767169347272359	-0.02490488828831091	0.02864954574033618	FALSE	FALSE	-0.02490488828831091
9831	CCL4	0.6126786841829057	0.9205645613620081	-0.024892037959616756	0.26512192711234095	FALSE	FALSE	-0.024892037959616756
9467	KLHL36	0.02929680807755793	0.6696960932985828	-0.024885350790450005	0.026600746694020926	FALSE	FALSE	-0.024885350790450005
843	SSR2	0.5706510576084691	0.9112096704163014	-0.024825480673732848	0.3823327533900738	FALSE	FALSE	-0.024825480673732848
9870	GSDMB	0.0011062607509483898	0.20861510708560632	-0.024784872613912327	0.014523151633329689	FALSE	FALSE	-0.024784872613912327
7088	ATAD1	0.08614839204163667	0.7929115503913028	-0.02476063246544189	0.03704515900462866	FALSE	FALSE	-0.02476063246544189
963	PRRC2C	0.49306041991341854	0.8802884103863307	-0.024759288850982025	0.24050449542701247	FALSE	FALSE	-0.024759288850982025
1363	YPEL5	0.39887495670125883	0.8388867500371013	-0.02473355594684668	0.1566292591392994	FALSE	FALSE	-0.02473355594684668
8615	CCDC32	0.07918353238649134	0.7929115503913028	-0.024715419838867412	0.03855734909884631	FALSE	FALSE	-0.024715419838867412
4276	TAGAP	0.29944224029627636	0.7929115503913028	-0.024601333535080216	0.09450317975133657	FALSE	FALSE	-0.024601333535080216
3879	PSMB8	0.4943771332369704	0.8802884103863307	-0.02459136929024585	0.28624602407217026	FALSE	FALSE	-0.02459136929024585
2438	TMEM39A	0.023198542704991512	0.6493800923499046	-0.02455638560055433	0.026428049593232573	FALSE	FALSE	-0.02455638560055433
432	NRDC	0.23243781701271488	0.7929115503913028	-0.02454915829837471	0.07633691970258952	FALSE	FALSE	-0.02454915829837471
1948	TUBA4A	0.4264505966967719	0.8570253230026953	-0.02454252621740081	0.18072104901075361	FALSE	FALSE	-0.02454252621740081
5523	MTERF3	0.0005689818795141146	0.16714987097525696	-0.024416936558415477	0.016262987127993254	FALSE	FALSE	-0.024416936558415477
9818	SLFN5	0.3996817031711959	0.8395605556098874	-0.024416441436487017	0.1450045581907034	FALSE	FALSE	-0.024416441436487017
9327	CMTM3	0.2286715676886228	0.7929115503913028	-0.024412238610456556	0.07089529838413	FALSE	FALSE	-0.024412238610456556
358	PPCS	0.31335122094306256	0.7929115503913028	-0.02436648047641137	0.10203953497111798	FALSE	FALSE	-0.02436648047641137
1302	ATAD2B	0.021286262839523142	0.6365696569888758	-0.024332112162142466	0.024746537790633738	FALSE	FALSE	-0.024332112162142466
7869	DYNLL1	0.4694463694222605	0.8751554799522486	-0.024319615204051254	0.19193927608430383	FALSE	FALSE	-0.024319615204051254
7668	TMBIM4	0.00812632846051855	0.49440402766425573	-0.024285151493155698	0.020630823587998746	FALSE	FALSE	-0.024285151493155698
5755	DCTN3	0.3194999790177419	0.7961832471019177	-0.02428436950954006	0.11448569800704718	FALSE	FALSE	-0.02428436950954006
11221	ZNF302	0.04760315951147352	0.7102806146963757	-0.024273384117716196	0.029980326630175115	FALSE	FALSE	-0.024273384117716196
4605	BUD31	0.3082115871260388	0.7929115503913028	-0.024247672711412205	0.10251536313444376	FALSE	FALSE	-0.024247672711412205
6243	RPL27A	0.5860609266370895	0.9171153296400916	-0.024231495593315423	0.42636604607105255	FALSE	FALSE	-0.024231495593315423
1789	CDCA7	0.0006433869918317908	0.1682389887902882	-0.024167484792736577	0.013688675320008769	FALSE	FALSE	-0.024167484792736577
5438	CHCHD7	0.1724292367900677	0.7929115503913028	-0.02415189449825514	0.05339523041620851	FALSE	FALSE	-0.02415189449825514
1926	PNKD	0.22795241995042545	0.7929115503913028	-0.024121942644715816	0.0652998149394989	FALSE	FALSE	-0.024121942644715816
1352	MRPL33	0.38019332802560757	0.8287201391124893	-0.024080000375736647	0.1203964564949274	FALSE	FALSE	-0.024080000375736647
5888	XPA	0.1964149721190883	0.7929115503913028	-0.02407737764031099	0.05844853036105632	FALSE	FALSE	-0.02407737764031099
3	ISG15	0.39839112577240665	0.8382811949589054	-0.024060942548237912	0.13266816306859255	FALSE	FALSE	-0.024060942548237912
1002	DHX9	0.11864403895066858	0.7929115503913028	-0.024015394018048464	0.039286384265869854	FALSE	FALSE	-0.024015394018048464
5236	IDH3G	0.17571170590165391	0.7929115503913028	-0.024010008811293324	0.059766341093927616	FALSE	FALSE	-0.024010008811293324
8767	CLPX	0.09152753253684502	0.7929115503913028	-0.02399633350332081	0.03991140709258616	FALSE	FALSE	-0.02399633350332081
4582	FAM133B	0.3047045264313539	0.7929115503913028	-0.023994804470065485	0.08217806741595268	FALSE	FALSE	-0.023994804470065485
8280	MIS18BP1	0.2830649239620299	0.7929115503913028	-0.023963670235801475	0.0688676762394607	FALSE	FALSE	-0.023963670235801475
9227	PRR14	0.055193255153347054	0.7175268878400093	-0.02395753260494881	0.031829402316361666	FALSE	FALSE	-0.02395753260494881
610	TMEM167B	0.04798895812505619	0.7102806146963757	-0.023917972564406982	0.027345286053605377	FALSE	FALSE	-0.023917972564406982
4635	PILRB	0.00030932411907682764	0.14192821663641775	-0.02391445330223298	0.014371435734210536	FALSE	FALSE	-0.02391445330223298
10445	FAM110A	0.030403296283278855	0.6724651366765353	-0.02388136578844794	0.02572907106950879	FALSE	FALSE	-0.02388136578844794
2429	GRAMD1C	0.13851981505756766	0.7929115503913028	-0.023879828693505856	0.04396953089162707	FALSE	FALSE	-0.023879828693505856
10766	MED16	0.017268273698682182	0.6036769205393276	-0.023858582118052	0.02403327904175967	FALSE	FALSE	-0.023858582118052
435	BTF3L4	0.18219309671389647	0.7929115503913028	-0.023842159118509062	0.05226617511361838	FALSE	FALSE	-0.023842159118509062
730	BOLA1	0.007201923382340464	0.4661288654851773	-0.023810194530508855	0.020300887944176796	FALSE	FALSE	-0.023810194530508855
2950	EIF4E	0.1710958724280778	0.7929115503913028	-0.023676437711029227	0.056324624177068475	FALSE	FALSE	-0.023676437711029227
7401	DUSP16	0.11212316130500996	0.7929115503913028	-0.023670259771742766	0.041554224817082284	FALSE	FALSE	-0.023670259771742766
9265	DNAJA2	0.3156800245695596	0.7929115503913028	-0.02366841364547491	0.09471034910529852	FALSE	FALSE	-0.02366841364547491
9897	NKIRAS2	0.07088276441026675	0.7929115503913028	-0.023662421124983908	0.032610354479402304	FALSE	FALSE	-0.023662421124983908
6488	2	0.02481938930036688	0.664797365617189	-0.02364281510278555	0.023370284866541625	FALSE	FALSE	-0.02364281510278555
3510	ADRB2	0.13649953660251152	0.7929115503913028	-0.02362138713937961	0.0443846620619297	FALSE	FALSE	-0.02362138713937961
6531	BANF1	0.21256584677091192	0.7929115503913028	-0.02361386289840436	0.06438771262764931	FALSE	FALSE	-0.02361386289840436
7473	AC093012.1	0.22569184373877532	0.7929115503913028	-0.023584212014504044	0.06259855693206191	FALSE	FALSE	-0.023584212014504044
3900	DAXX	0.03820115286327602	0.7022889738403932	-0.023576046869431443	0.026627005892805755	FALSE	FALSE	-0.023576046869431443
5645	GPAA1	0.0990296144925571	0.7929115503913028	-0.023553416371083925	0.039667878020554784	FALSE	FALSE	-0.023553416371083925
12137	MT-ND1	0.6670514921577819	0.9376526718970507	-0.02353926542359262	1.0240667760372162	FALSE	FALSE	-0.02353926542359262
5862	CARD19	0.20040045949578886	0.7929115503913028	-0.023529500033698313	0.05133399618789554	FALSE	FALSE	-0.023529500033698313
251	LAPTM5	0.6139097781883547	0.9207288534319551	-0.02352034733199771	0.6943572759628296	FALSE	FALSE	-0.02352034733199771
9995	ATP5MC1	0.1979890499092761	0.7929115503913028	-0.023495786059671366	0.05818795692175627	FALSE	FALSE	-0.023495786059671366
10110	PITPNC1	0.306659028346564	0.7929115503913028	-0.023493399800390644	0.08527893144637347	FALSE	FALSE	-0.023493399800390644
1973	SP140	0.28100008317369196	0.7929115503913028	-0.02348410736278621	0.07116668047383429	FALSE	FALSE	-0.02348410736278621
4730	ARF5	0.48342346439309436	0.879238676342345	-0.023481973703023944	0.22744776122272015	FALSE	FALSE	-0.023481973703023944
4082	ZNF292	0.34330345547902197	0.8162132298322614	-0.023463163100585827	0.10083296149969101	FALSE	FALSE	-0.023463163100585827
9330	NAE1	0.15250154021084836	0.7929115503913028	-0.023445443513089116	0.04453773302957415	FALSE	FALSE	-0.023445443513089116
6181	RPLP2	0.5985401089011881	0.9192641114672084	-0.023422145238355046	1.5067888528108595	FALSE	FALSE	-0.023422145238355046
3540	CNOT8	0.1688023801865311	0.7929115503913028	-0.02341528743015189	0.06011005379259586	FALSE	FALSE	-0.02341528743015189
1823	ZC3H15	0.3939142995182281	0.8343497338516499	-0.023341592864257178	0.1312055978924036	FALSE	FALSE	-0.023341592864257178
6474	TRMT112	0.5153417538391447	0.887457654779161	-0.023330994433397756	0.2617336243391037	FALSE	FALSE	-0.023330994433397756
801	TPM3	0.5123963159385088	0.8871340516182659	-0.023216969935875714	0.2907762050628662	FALSE	FALSE	-0.023216969935875714
8225	TINF2	0.22528058501571635	0.7929115503913028	-0.0232169000679238	0.06750726988539099	FALSE	FALSE	-0.0232169000679238
5254	FAM50A	0.015945921022799788	0.5878402728960974	-0.023216123458766	0.020644933031871912	FALSE	FALSE	-0.023216123458766
4572	GTPBP10	0.037236494403063834	0.695763786780699	-0.02319771459705138	0.025715667591430246	FALSE	FALSE	-0.02319771459705138
4559	RSBN1L	0.2850003828313871	0.7929115503913028	-0.02317680123798357	0.08135725762695074	FALSE	FALSE	-0.02317680123798357
3808	PPP1R18	0.46505969736733477	0.8725869820128003	-0.023171244048577566	0.17495798654854297	FALSE	FALSE	-0.023171244048577566
5959	FBXW2	0.07817587655376157	0.7929115503913028	-0.023161962359888814	0.0337308899499476	FALSE	FALSE	-0.023161962359888814
5215	CXorf40B	0.034219344051430095	0.6854628651567501	-0.023153656135297924	0.024822152545675633	FALSE	FALSE	-0.023153656135297924
2866	SRP72	0.26632896424641844	0.7929115503913028	-0.02312239022681685	0.0670044520869851	FALSE	FALSE	-0.02312239022681685
1163	ZNF678	3.4237174484401175e-05	0.04712747067777821	-0.023110526111136235	0.011613772111013531	FALSE	FALSE	-0.023110526111136235
6519	CFL1	0.5888556833673853	0.9175716407586877	-0.023091594583396727	0.6327688783407212	FALSE	FALSE	-0.023091594583396727
11357	B9D2	0.0026211224682119692	0.327997734317616	-0.023085729706279413	0.015845343447290362	FALSE	FALSE	-0.023085729706279413
232	THEMIS2	0.21582090245676755	0.7929115503913028	-0.023076126893734755	0.05327746961265802	FALSE	FALSE	-0.023076126893734755
10876	SAFB2	0.21189977056865456	0.7929115503913028	-0.023047696011763995	0.07320064529776574	FALSE	FALSE	-0.023047696011763995
1187	TTC13	0.000563862222161774	0.16714987097525696	-0.023031950529812446	0.013768085330957547	FALSE	FALSE	-0.023031950529812446
11037	PRDX2	0.3996794656086262	0.8395605556098874	-0.022995176809756764	0.13074928484857082	FALSE	FALSE	-0.022995176809756764
6904	PTER	2.9078121245707354e-05	0.04712747067777821	-0.022977172375994566	0.011546757631003856	FALSE	FALSE	-0.022977172375994566
3528	TNIP1	0.40358220298012937	0.8420324401699858	-0.02297332426418151	0.11407601851969956	FALSE	FALSE	-0.02297332426418151
9487	ZC3H18	0.10750077689960644	0.7929115503913028	-0.02293921795473228	0.04172310680150986	FALSE	FALSE	-0.02293921795473228
5812	CEMIP2	0.2357298912926545	0.7929115503913028	-0.022929597675199642	0.06646315548568964	FALSE	FALSE	-0.022929597675199642
7704	PPP1R12A	0.42138662095527757	0.8570253230026953	-0.022928146571582986	0.13988568522036077	FALSE	FALSE	-0.022928146571582986
11773	IGLV2-14	0.03881659828801697	0.7085820860554262	-0.022856951128583623	0.025746452156454325	FALSE	FALSE	-0.022856951128583623
11163	PBX4	0.11152416540436229	0.7929115503913028	-0.022853409360867417	0.041246685571968554	FALSE	FALSE	-0.022853409360867417
7439	FGFR1OP2	0.3641747347160438	0.8250650446638733	-0.0228365873078299	0.11225707307457924	FALSE	FALSE	-0.0228365873078299
10493	TMX4	0.2446006527842612	0.7929115503913028	-0.022827327116972503	0.06730682561174035	FALSE	FALSE	-0.022827327116972503
569	TMED5	0.24216563388981918	0.7929115503913028	-0.022822527726121863	0.06610503792762756	FALSE	FALSE	-0.022822527726121863
2482	TPRA1	0.04661324927581129	0.7102806146963757	-0.022817121021535363	0.026386473886668683	FALSE	FALSE	-0.022817121021535363
2389	TFG	0.07311626277244034	0.7929115503913028	-0.02280904858586049	0.03431175537407398	FALSE	FALSE	-0.02280904858586049
7521	COX14	0.3973167787025116	0.8375277458973572	-0.022739739577562777	0.12344592101871968	FALSE	FALSE	-0.022739739577562777
1660	TMEM87B	0.04039114764404401	0.7102806146963757	-0.022688465906159843	0.02701899658422917	FALSE	FALSE	-0.022688465906159843
9267	ITFG1	0.09093593820012956	0.7929115503913028	-0.0226779118145776	0.03632541261613369	FALSE	FALSE	-0.0226779118145776
6228	APBB1	0.021728026233555943	0.6393120353330118	-0.022672768458425235	0.0230630855076015	FALSE	FALSE	-0.022672768458425235
1161	COQ8A	0.006315265678295929	0.45158250421684915	-0.02261659059424379	0.017984317173250018	FALSE	FALSE	-0.02261659059424379
1752	BAZ2B	0.000921544884516324	0.1951548513133415	-0.022611489561946908	0.014413369412068278	FALSE	FALSE	-0.022611489561946908
1924	ARPC2	0.6007403429371991	0.9197242121555609	-0.022601444028437723	0.5575797945261002	FALSE	FALSE	-0.022601444028437723
5452	PDE7A	0.06406001052951518	0.761703173776059	-0.02255897506259029	0.02932424638420343	FALSE	FALSE	-0.02255897506259029
1612	TSGA10	0.0010060922049468688	0.20143795201590764	-0.022536597163761225	0.01351809122134	FALSE	FALSE	-0.022536597163761225
4691	SYPL1	0.1664824905958481	0.7929115503913028	-0.022524868753141056	0.051971735805273055	FALSE	FALSE	-0.022524868753141056
804	HAX1	0.29344112511454123	0.7929115503913028	-0.022512292521796713	0.09061657674610615	FALSE	FALSE	-0.022512292521796713
7412	H2AJ	0.21376983240021621	0.7929115503913028	-0.022497792234545844	0.05215667206794024	FALSE	FALSE	-0.022497792234545844
9994	CALCOCO2	0.2010293710479893	0.7929115503913028	-0.022485705078864892	0.05650798054412007	FALSE	FALSE	-0.022485705078864892
8431	FOS	0.4876386607508649	0.8798696066734295	-0.022482491153076895	0.06740977233275772	FALSE	FALSE	-0.022482491153076895
7085	GLUD1	0.16735127078089337	0.7929115503913028	-0.022456258424362475	0.045824662782251835	FALSE	FALSE	-0.022456258424362475
4018	RCAN2	0.003268222199322194	0.35115425413414253	-0.02245139521182499	0.015552440995816142	FALSE	FALSE	-0.02245139521182499
4440	TRGV7	0.00011549532378446543	0.09015675180731177	-0.022450749605077026	0.011282213497906923	FALSE	FALSE	-0.022450749605077026
8990	MRPS34	0.31480760767569765	0.7929115503913028	-0.022445477261936513	0.09240189529955387	FALSE	FALSE	-0.022445477261936513
8254	EAPP	0.402875502547266	0.8414932174057761	-0.022402137633919086	0.13167996890842915	FALSE	FALSE	-0.022402137633919086
3597	UIMC1	0.13358077287066744	0.7929115503913028	-0.022379908876295068	0.04179538749158382	FALSE	FALSE	-0.022379908876295068
3069	PLRG1	0.1788933877751158	0.7929115503913028	-0.02234668397793151	0.0525463892146945	FALSE	FALSE	-0.02234668397793151
9332	CIAO2B	0.46503907918502274	0.8725869820128003	-0.022320424376927894	0.16565462052822114	FALSE	FALSE	-0.022320424376927894
6900	RPP38	0.1026031387305542	0.7929115503913028	-0.02230776215425812	0.03812856040894985	FALSE	FALSE	-0.02230776215425812
2030	ATG4B	0.2470233478290881	0.7929115503913028	-0.02230085597593441	0.059670794289559126	FALSE	FALSE	-0.02230085597593441
10285	LPIN2	0.25245476386683563	0.7929115503913028	-0.022276386069391335	0.06140483524650335	FALSE	FALSE	-0.022276386069391335
1985	PDE6D	0.2128841668349128	0.7929115503913028	-0.022267555835161098	0.056458632554858924	FALSE	FALSE	-0.022267555835161098
2312	GLT8D1	0.15116159150452427	0.7929115503913028	-0.022193141091915898	0.04581929156556726	FALSE	FALSE	-0.022193141091915898
3847	2	0.28702203649714025	0.7929115503913028	-0.022178882655267802	0.07452450692653656	FALSE	FALSE	-0.022178882655267802
79	RERE	0.014478928428553224	0.5745413198045243	-0.022176968004662494	0.020028015482239425	FALSE	FALSE	-0.022176968004662494
11107	MRPL34	0.37714409256919934	0.8283055828331162	-0.022139025675930346	0.10657125487923622	FALSE	FALSE	-0.022139025675930346
9138	METTL9	0.3439724822050283	0.8163994897967065	-0.02208069131054082	0.10752591583877802	FALSE	FALSE	-0.02208069131054082
11431	VASP	0.22688956616231634	0.7929115503913028	-0.022076026281136165	0.06464290227741003	FALSE	FALSE	-0.022076026281136165
8782	SMAD3	0.10507945801863326	0.7929115503913028	-0.02206676071582093	0.03696572054177523	FALSE	FALSE	-0.02206676071582093
2539	SLC25A36	0.14883282809118895	0.7929115503913028	-0.022056323518696692	0.04595669768750668	FALSE	FALSE	-0.022056323518696692
10200	TMC8	0.1344137877490472	0.7929115503913028	-0.02205163699146068	0.031803715601563455	FALSE	FALSE	-0.02205163699146068
5561	EIF3H	0.5037337974160491	0.8843527710324599	-0.022003653831869956	0.20680456645786763	FALSE	FALSE	-0.022003653831869956
1355	FOSL2	0.10698131402198584	0.7929115503913028	-0.021972191755677745	0.03764787297695875	FALSE	FALSE	-0.021972191755677745
7590	PYM1	0.1782669133082575	0.7929115503913028	-0.021969869989891096	0.045989266596734524	FALSE	FALSE	-0.021969869989891096
9396	CYB5B	0.18505215819103438	0.7929115503913028	-0.021947130658772327	0.05408924920484423	FALSE	FALSE	-0.021947130658772327
6226	FAM160A2	0.022312394833277897	0.644218699049039	-0.021946632177807717	0.020522766862995923	FALSE	FALSE	-0.021946632177807717
580	PTBP2	0.00047335049522727974	0.16289173917008765	-0.021906881679916206	0.012574233982013537	FALSE	FALSE	-0.021906881679916206
9597	NUP88	0.0077932731598502735	0.4783604453824592	-0.021906468854373414	0.01785799248609692	FALSE	FALSE	-0.021906468854373414
542	GTF2B	0.28371555300005596	0.7929115503913028	-0.021884824569039438	0.07787057887762786	FALSE	FALSE	-0.021884824569039438
130	ZBTB17	0.011578455188930494	0.5246993767098873	-0.021878345660113964	0.016792365768924355	FALSE	FALSE	-0.021878345660113964
3524	DCTN4	0.05619679182155148	0.7195803157429359	-0.02186740326395282	0.026706856722012163	FALSE	FALSE	-0.02186740326395282
2050	SETD5	0.05192309519045759	0.7151638501883308	-0.021834154180528982	0.0268764553591609	FALSE	FALSE	-0.021834154180528982
10973	KEAP1	0.2926513453933799	0.7929115503913028	-0.0218013484898769	0.06479211021214723	FALSE	FALSE	-0.0218013484898769
9141	UQCRC2	0.3247590474174358	0.8003685281449398	-0.021789169968412677	0.08287512063980103	FALSE	FALSE	-0.021789169968412677
6524	FIBP	0.2460392515966031	0.7929115503913028	-0.02178244652165551	0.05214197495952248	FALSE	FALSE	-0.02178244652165551
8377	VTI1B	0.30652228146767363	0.7929115503913028	-0.021728105378440703	0.0800660377368331	FALSE	FALSE	-0.021728105378440703
2243	QRICH1	0.19362293448516485	0.7929115503913028	-0.021710235306124488	0.04885948346927762	FALSE	FALSE	-0.021710235306124488
897	LY9	0.37077904084399327	0.8258834363056271	-0.021700846128278946	0.09303255435079336	FALSE	FALSE	-0.021700846128278946
9296	MT1X	0.2041844703101708	0.7929115503913028	-0.021691833162482167	0.051582941133528945	FALSE	FALSE	-0.021691833162482167
9006	TSC2	0.00856714805219815	0.5044996489347916	-0.02168707676729424	0.01827676482498646	FALSE	FALSE	-0.02168707676729424
2544	ATP1B3	0.2428133187381859	0.7929115503913028	-0.021637905852520997	0.0582867736928165	FALSE	FALSE	-0.021637905852520997
10653	SLC35C2	0.12021130128151267	0.7929115503913028	-0.021636726159025236	0.03417409970425069	FALSE	FALSE	-0.021636726159025236
571	DR1	0.24690526004755675	0.7929115503913028	-0.021597452308363362	0.06106385067105293	FALSE	FALSE	-0.021597452308363362
514	AC118549.1	0.016856064144701904	0.5984692807256863	-0.021595185630769568	0.019549662549979984	FALSE	FALSE	-0.021595185630769568
10317	RNMT	0.3003132896059435	0.7929115503913028	-0.021571902135794557	0.0671897379681468	FALSE	FALSE	-0.021571902135794557
9763	SDF2	0.27983376900195867	0.7929115503913028	-0.021565227059157942	0.07750228606164455	FALSE	FALSE	-0.021565227059157942
4833	GIMAP2	0.2983275114313006	0.7929115503913028	-0.021560207315535884	0.0736265866085887	FALSE	FALSE	-0.021560207315535884
3529	ANXA6	0.3828233903209475	0.8287201391124893	-0.021537408865380882	0.10628429390490056	FALSE	FALSE	-0.021537408865380882
11435	SNRPD2	0.6030788128298725	0.9197242121555609	-0.021524488668734815	0.4414060264825821	FALSE	FALSE	-0.021524488668734815
360	PPIH	0.11820531254859197	0.7929115503913028	-0.021494211660496202	0.039276671456173064	FALSE	FALSE	-0.021494211660496202
566	RPL5	0.6958642548367264	0.945270197663632	-0.021483556797829467	1.047822931408882	FALSE	FALSE	-0.021483556797829467
7628	STAT6	0.19245732691031164	0.7929115503913028	-0.021435197426189982	0.05018818695098162	FALSE	FALSE	-0.021435197426189982
3728	H1-2	0.1474295430668922	0.7929115503913028	-0.021430596890279402	0.037754868157207966	FALSE	FALSE	-0.021430596890279402
7960	XPO4	0.10279351671649262	0.7929115503913028	-0.021324534652046524	0.0317597174551338	FALSE	FALSE	-0.021324534652046524
4274	EZR	0.5231329472128032	0.8908095424867317	-0.02131905539227919	0.1728209987282753	FALSE	FALSE	-0.02131905539227919
9624	GPS2	0.08116744313309047	0.7929115503913028	-0.02131816323227784	0.030088366009294987	FALSE	FALSE	-0.02131816323227784
3523	RBM22	0.235222284025497	0.7929115503913028	-0.021314309746006944	0.06142899552360177	FALSE	FALSE	-0.021314309746006944
5630	EEF1D	0.6394322832518047	0.9317872396863854	-0.021294203899229515	0.9241928577423095	FALSE	FALSE	-0.021294203899229515
5845	SPIN1	0.0017827648362903278	0.2765043151722407	-0.021277698267397293	0.012952278403099626	FALSE	FALSE	-0.021277698267397293
8357	ZBTB25	0.1856166811072386	0.7929115503913028	-0.021267406852441953	0.04699139427393675	FALSE	FALSE	-0.021267406852441953
4832	GIMAP6	0.21073505763490238	0.7929115503913028	-0.021260608163275033	0.05115038240328431	FALSE	FALSE	-0.021260608163275033
2179	SNRK	0.23077482728085266	0.7929115503913028	-0.02123423569865679	0.05281930658966302	FALSE	FALSE	-0.02123423569865679
10481	PRNP	0.3041717526152358	0.7929115503913028	-0.02122542158780007	0.07080991063266992	FALSE	FALSE	-0.02122542158780007
684	SEC22B	0.17340380358559296	0.7929115503913028	-0.021205541468251897	0.0481659728102386	FALSE	FALSE	-0.021205541468251897
771	PSMB4	0.36722030401951644	0.8250650446638733	-0.02118361905472473	0.10264135748147965	FALSE	FALSE	-0.02118361905472473
3974	TRERF1	0.004795837409403905	0.40857503583782684	-0.02116155925661904	0.01375035514938645	FALSE	FALSE	-0.02116155925661904
4858	RBM33	0.12854103658518942	0.7929115503913028	-0.02116000368697813	0.036942027322947976	FALSE	FALSE	-0.02116000368697813
3557	TTC1	0.25040988895898286	0.7929115503913028	-0.021146056968884722	0.053770216461271045	FALSE	FALSE	-0.021146056968884722
636	DENND2D	0.14781533084284226	0.7929115503913028	-0.021132534832960636	0.041227510105818516	FALSE	FALSE	-0.021132534832960636
2888	RCHY1	0.1151918793275494	0.7929115503913028	-0.021131645360188203	0.035101268393918875	FALSE	FALSE	-0.021131645360188203
1442	PPP4R3B	0.2981858899565641	0.7929115503913028	-0.02113077738524713	0.06934798285365104	FALSE	FALSE	-0.02113077738524713
3070	MAP9	0.00715832850358634	0.4661288654851773	-0.021113474318232982	0.0147244977299124	FALSE	FALSE	-0.021113474318232982
238	ATP5IF1	0.5561983012763454	0.9070193463724606	-0.021068111206838994	0.24519063495099544	FALSE	FALSE	-0.021068111206838994
4842	FASTK	0.19188665886971762	0.7929115503913028	-0.02104815584488107	0.04669396197423339	FALSE	FALSE	-0.02104815584488107
8189	HAUS4	0.008274180339627029	0.4986390360646293	-0.02101894096387298	0.01717098370427266	FALSE	FALSE	-0.02101894096387298
9620	CTDNEP1	0.1652989087965798	0.7929115503913028	-0.02101391517398585	0.04089614376425743	FALSE	FALSE	-0.02101391517398585
5085	P2RY10	0.41141416027096844	0.8485452801976855	-0.021003187756138283	0.09643335603177547	FALSE	FALSE	-0.021003187756138283
9338	TRADD	0.24516481129548662	0.7929115503913028	-0.020973080043321615	0.06146633047610521	FALSE	FALSE	-0.020973080043321615
7500	ARF3	0.00974150736858848	0.5115022829084243	-0.020963217241378968	0.01776139478897676	FALSE	FALSE	-0.020963217241378968
9805	C17orf75	0.0020744077517017554	0.2928638225864068	-0.020942140633154287	0.01388336366508156	FALSE	FALSE	-0.020942140633154287
3672	RIOK1	0.009638648113724516	0.5115022829084243	-0.02093900262158327	0.016686290956567974	FALSE	FALSE	-0.02093900262158327
9787	NSRP1	0.15948231043376374	0.7929115503913028	-0.020929525436990608	0.04000618327409029	FALSE	FALSE	-0.020929525436990608
4799	ZYX	0.41183366213528805	0.8487951127519731	-0.02090366354586711	0.11262088399380445	FALSE	FALSE	-0.02090366354586711
2536	MRPS22	0.12675211354854077	0.7929115503913028	-0.020903443193095696	0.03772597620263696	FALSE	FALSE	-0.020903443193095696
12058	SON	0.6051129110147064	0.9197242121555609	-0.020884541224874303	0.3185869634151459	FALSE	FALSE	-0.020884541224874303
2893	NAAA	0.1095277511344605	0.7929115503913028	-0.020869092345814768	0.03282800051383674	FALSE	FALSE	-0.020869092345814768
3700	FAM8A1	0.015257384767703063	0.5852349498921642	-0.02086336854821574	0.018137021595612167	FALSE	FALSE	-0.02086336854821574
3867	RNF5	0.399572687715951	0.8395605556098874	-0.020831893035878925	0.10735216997563839	FALSE	FALSE	-0.020831893035878925
9888	EIF1	0.6779519182124356	0.9404896098961125	-0.020811964546210197	1.0488478779792785	FALSE	FALSE	-0.020811964546210197
8090	COMMD6	0.627339032560843	0.9252965370372169	-0.020805128235838403	0.3570437885820866	FALSE	FALSE	-0.020805128235838403
5850	AUH	0.03236906201089173	0.6777165936996992	-0.020803048320654532	0.01872715773060918	FALSE	FALSE	-0.020803048320654532
2671	TPRG1	0.2815725125957342	0.7929115503913028	-0.020779900530739963	0.06999575737863778	FALSE	FALSE	-0.020779900530739963
8629	AC087721.2	0.054656340417698075	0.7175268878400093	-0.020770894283015484	0.024130342085845767	FALSE	FALSE	-0.020770894283015484
9159	TNRC6A	0.07015480449380579	0.7929115503913028	-0.02074345095767273	0.025863560289144515	FALSE	FALSE	-0.02074345095767273
5260	G6PD	0.055676986153811246	0.7175268878400093	-0.020710449099309507	0.02370198532007635	FALSE	FALSE	-0.020710449099309507
7379	GABARAPL1	0.38724666059279156	0.8294806898361837	-0.020704421644842548	0.08433722387999296	FALSE	FALSE	-0.020704421644842548
1096	CD55	0.0844903210477239	0.7929115503913028	-0.02066471649393906	0.024009193410165608	FALSE	FALSE	-0.02066471649393906
5861	SUSD3	0.23827194870253465	0.7929115503913028	-0.020651950812955875	0.05017033210024238	FALSE	FALSE	-0.020651950812955875
3290	F2R	0.400168701310358	0.8397259911828193	-0.020637563389319633	0.09655222352594137	FALSE	FALSE	-0.020637563389319633
11206	ZNF507	0.0018170710177116188	0.2779109173200048	-0.020632001161359402	0.013887221954064444	FALSE	FALSE	-0.020632001161359402
3891	RING1	0.1619056670476701	0.7929115503913028	-0.020586825820086183	0.039820403931662446	FALSE	FALSE	-0.020586825820086183
1792	CIR1	0.38249144181875805	0.8287201391124893	-0.020569888216205118	0.10033660735934972	FALSE	FALSE	-0.020569888216205118
3699	ATXN1	0.1762390672543153	0.7929115503913028	-0.020558510488958973	0.039423361886292696	FALSE	FALSE	-0.020558510488958973
6477	RPS6KA4	0.029616963079950043	0.6696960932985828	-0.020557196434017225	0.01976544731296599	FALSE	FALSE	-0.020557196434017225
11944	XRCC6	0.5093374296554836	0.8860701066929203	-0.02055626934003992	0.18865988329052924	FALSE	FALSE	-0.02055626934003992
6986	CSTF2T	0.02057228448239054	0.6310362025629098	-0.020544667229178977	0.018437266186811033	FALSE	FALSE	-0.020544667229178977
3348	PAM	0.11784296196754951	0.7929115503913028	-0.020526158939994328	0.029335765121504664	FALSE	FALSE	-0.020526158939994328
3843	DDAH2	5.360949268476182e-05	0.05903477334445971	-0.020482682263301993	0.010293197259306908	FALSE	FALSE	-0.020482682263301993
4878	ZBED1	0.03619684524227915	0.6944244944389861	-0.020475655159676896	0.018553468072786926	FALSE	FALSE	-0.020475655159676896
9219	SEPHS2	0.31824741459017913	0.7942754633117003	-0.020414942596693405	0.06545771360397339	FALSE	FALSE	-0.020414942596693405
2955	LAMTOR3	0.14634988582802608	0.7929115503913028	-0.02040728936873001	0.038173570483922954	FALSE	FALSE	-0.02040728936873001
3881	TAP1	0.4847390448263108	0.8795213436170294	-0.020393616747986416	0.1577674612402916	FALSE	FALSE	-0.020393616747986416
9635	ZBTB4	0.008331781932064275	0.4986390360646293	-0.02039318880678095	0.016198418277781457	FALSE	FALSE	-0.02039318880678095
2091	MRPS25	0.053459668556251706	0.7175268878400093	-0.020389967491113423	0.023364600259810686	FALSE	FALSE	-0.020389967491113423
6535	RAB1B	0.4581067067583534	0.8708124556984194	-0.02035456593732488	0.1174226051196456	FALSE	FALSE	-0.02035456593732488
2100	ANKRD28	0.012210927787958707	0.527848693556918	-0.02033635593055032	0.016423178161494432	FALSE	FALSE	-0.02033635593055032
7622	PRIM1	0.031072922692366597	0.6745762263174734	-0.02029606362012787	0.019118249393068252	FALSE	FALSE	-0.02029606362012787
5548	ATP6V1C1	0.008317850240943215	0.4986390360646293	-0.020291967611446967	0.015921989746857435	FALSE	FALSE	-0.020291967611446967
3910	HMGA1	0.10054640708088436	0.7929115503913028	-0.02028527036517177	0.027149382093921304	FALSE	FALSE	-0.02028527036517177
1375	FAM98A	0.008713333806473185	0.507678475539062	-0.020273102592623223	0.014710684726014733	FALSE	FALSE	-0.020273102592623223
11508	RPS11	0.6709507291963276	0.9392924437691528	-0.02025293493958064	0.5674028500914574	FALSE	FALSE	-0.02025293493958064
1216	LYST	0.3370984512482943	0.8115715227691772	-0.020246679070655506	0.06976665146648883	FALSE	FALSE	-0.020246679070655506
8837	RCN2	0.16265158544432137	0.7929115503913028	-0.020231692394970163	0.03995967558585107	FALSE	FALSE	-0.020231692394970163
10274	B3GNTL1	0.04002042886498406	0.7102806146963757	-0.02022674923737232	0.02056147034745663	FALSE	FALSE	-0.02022674923737232
5285	MCPH1	0.13156071215147425	0.7929115503913028	-0.020217270037357963	0.03276388980448246	FALSE	FALSE	-0.020217270037357963
8674	SPG11	0.18837546960198537	0.7929115503913028	-0.02021462042964311	0.03853377429768443	FALSE	FALSE	-0.02021462042964311
1069	PPP1R15B	0.026320406043331093	0.664797365617189	-0.020210592273492433	0.01956128473393619	FALSE	FALSE	-0.020210592273492433
1947	STK16	0.09295293221998273	0.7929115503913028	-0.02020879451734513	0.02879045670852065	FALSE	FALSE	-0.02020879451734513
7253	FAM24B	0.06154910037180163	0.7489267329218557	-0.020199566573234774	0.021686762757599353	FALSE	FALSE	-0.020199566573234774
8422	YLPM1	0.06459666126251971	0.7640584681233803	-0.020180416036338307	0.025396495847962795	FALSE	FALSE	-0.020180416036338307
9040	ZNF200	0.039980690266339915	0.7102806146963757	-0.020149856869063124	0.021470746374689043	FALSE	FALSE	-0.020149856869063124
9796	NF1	0.023858735604878094	0.6563340884640345	-0.020128247517705103	0.018410003930330276	FALSE	FALSE	-0.020128247517705103
2071	SEC13	0.3287916343872288	0.8035183040106887	-0.020106201491647626	0.08124880809336901	FALSE	FALSE	-0.020106201491647626
9651	CHD3	0.0891423385440672	0.7929115503913028	-0.02007777060967687	0.028858574479818343	FALSE	FALSE	-0.02007777060967687
5736	NDUFB6	0.28004543894738443	0.7929115503913028	-0.02002995943273701	0.06729800999164581	FALSE	FALSE	-0.02002995943273701
1273	YWHAQ	0.5634901716582508	0.9097038105467332	-0.020021790256821024	0.2043217495083809	FALSE	FALSE	-0.020021790256821024
6855	WDR37	0.17226161017077676	0.7929115503913028	-0.020015238792714718	0.04084033602848649	FALSE	FALSE	-0.020015238792714718
3280	NSA2	0.4658927246873096	0.8727454109196017	-0.019994767482804206	0.13949947319924833	FALSE	FALSE	-0.019994767482804206
6735	SDHD	0.2793106735823062	0.7929115503913028	-0.019990666771472695	0.06283659683540463	FALSE	FALSE	-0.019990666771472695
6691	CEP57	0.40449821303999667	0.8431448650381305	-0.019945064496704853	0.10084567181766033	FALSE	FALSE	-0.019945064496704853
6672	CTSC	0.5484279351368095	0.9028686532705258	-0.019938357173321205	0.21647792719304562	FALSE	FALSE	-0.019938357173321205
1625	PDCL3	0.37380373031978464	0.8274962525441167	-0.019889223879752838	0.07639825027436017	FALSE	FALSE	-0.019889223879752838
2929	AFF1	0.0360524730878907	0.6940731357410008	-0.01988746643203933	0.018103147204965354	FALSE	FALSE	-0.01988746643203933
9268	PHKB	0.04722024343176598	0.7102806146963757	-0.019878902233472148	0.021204668236896394	FALSE	FALSE	-0.019878902233472148
11939	PHF5A	0.34898374725639547	0.8197544848096048	-0.019872036363582233	0.08000379279255868	FALSE	FALSE	-0.019872036363582233
7705	CCDC59	0.4002780912812738	0.8397259911828193	-0.019863297495135268	0.09042722638696432	FALSE	FALSE	-0.019863297495135268
1341	SNX17	0.407747596901887	0.8464595692208009	-0.0198491519221018	0.10917620193213223	FALSE	FALSE	-0.0198491519221018
6153	BET1L	0.2817561209338472	0.7929115503913028	-0.019847593329328356	0.056513496860861774	FALSE	FALSE	-0.019847593329328356
11855	HMGXB4	0.17361438471716115	0.7929115503913028	-0.019824606773148973	0.041437821369618176	FALSE	FALSE	-0.019824606773148973
4291	MPC1	0.28079986678233254	0.7929115503913028	-0.019822881572182507	0.06308622565120459	FALSE	FALSE	-0.019822881572182507
4024	PAQR8	0.0003091301405199278	0.14192821663641775	-0.01974498367640191	0.01096688071556855	FALSE	FALSE	-0.01974498367640191
1529	AUP1	0.4523074175659857	0.8690411796186742	-0.01971711224190188	0.12737446930259466	FALSE	FALSE	-0.01971711224190188
7024	TYSND1	0.002889821051681778	0.3376081447037874	-0.019707251455380926	0.012255958491005003	FALSE	FALSE	-0.019707251455380926
5006	TSPYL2	0.34542683824514175	0.8166871654906944	-0.01969151369921252	0.06681350460276007	FALSE	FALSE	-0.01969151369921252
2944	GPRIN3	0.16743535075736043	0.7929115503913028	-0.01968032407799076	0.03518776269629598	FALSE	FALSE	-0.01968032407799076
3752	BTN3A3	0.3220193155880278	0.7977035012482441	-0.01966600114784859	0.07005232200026512	FALSE	FALSE	-0.01966600114784859
5410	IKBKB	0.09231112920122929	0.7929115503913028	-0.019652137733851695	0.02360506490804255	FALSE	FALSE	-0.019652137733851695
6618	COA4	0.12553693851918904	0.7929115503913028	-0.019644207721309568	0.032101177144795656	FALSE	FALSE	-0.019644207721309568
9536	PRPF8	0.2614756134068741	0.7929115503913028	-0.0196390912374464	0.05786709832027554	FALSE	FALSE	-0.0196390912374464
5589	MTSS1	0.012618722430603206	0.536514947512751	-0.01962949984562465	0.0150557670625858	FALSE	FALSE	-0.01962949984562465
4852	GALNT11	0.05386697288590396	0.7175268878400093	-0.019597482184853278	0.022947207000106575	FALSE	FALSE	-0.019597482184853278
3433	CAMLG	0.40932081610432036	0.8464713820863283	-0.019588909924599336	0.09292755872011184	FALSE	FALSE	-0.019588909924599336
6708	KBTBD3	0.0628404419751749	0.756584892907426	-0.01956153109275065	0.023202560911886393	FALSE	FALSE	-0.01956153109275065
10153	GRB2	0.41555110316870125	0.8524680976329617	-0.019554201675872084	0.11333487015217542	FALSE	FALSE	-0.019554201675872084
7744	APAF1	0.0023850617766551087	0.31267024148245304	-0.01950635993170326	0.011940889112884179	FALSE	FALSE	-0.01950635993170326
5495	RMDN1	0.08687697411577128	0.7929115503913028	-0.01950474591483335	0.026061298698186876	FALSE	FALSE	-0.01950474591483335
3407	AC116366.3	0.47051505614156963	0.8756653368651284	-0.019495039643975278	0.11446605902165174	FALSE	FALSE	-0.019495039643975278
1308	ITSN2	0.42330001923667315	0.8570253230026953	-0.019471864981771517	0.09428478237241505	FALSE	FALSE	-0.019471864981771517
10142	ATP5PD	0.5412462367831625	0.8995175912248998	-0.019443434099800757	0.16851719953119754	FALSE	FALSE	-0.019443434099800757
8590	EMC4	0.40665995007285916	0.84541049088207	-0.01944190775377435	0.09489062950015067	FALSE	FALSE	-0.01944190775377435
8279	FANCM	0.009800012421309503	0.5115022829084243	-0.019433453731592876	0.01450895881280303	FALSE	FALSE	-0.019433453731592876
9840	AATF	0.34342863400165324	0.8162132298322614	-0.01943182527086752	0.07249431796371937	FALSE	FALSE	-0.01943182527086752
11423	TRAPPC6A	0.3284907254509898	0.8034970095532082	-0.019379607038499298	0.054878265410661695	FALSE	FALSE	-0.019379607038499298
2334	ARF4	0.3879692685991768	0.829543918910666	-0.019377145536808825	0.09043399672955274	FALSE	FALSE	-0.019377145536808825
5559	EBAG9	0.0482101253178005	0.7102806146963757	-0.01936737880330006	0.02182296251412481	FALSE	FALSE	-0.01936737880330006
9167	GTF3C1	0.023970392149524514	0.6563340884640345	-0.019363796727150058	0.017539265309460463	FALSE	FALSE	-0.019363796727150058
9107	RRN3	0.21384163253131888	0.7929115503913028	-0.01934648425483469	0.037362799141556026	FALSE	FALSE	-0.01934648425483469
10619	IFT52	0.11468439666259687	0.7929115503913028	-0.019340435302536374	0.029739236598834394	FALSE	FALSE	-0.019340435302536374
4089	AKIRIN2	0.3813850169869699	0.8287201391124893	-0.019333848904454113	0.0945678075775504	FALSE	FALSE	-0.019333848904454113
3381	TNFAIP8	0.49213876590717076	0.8802884103863307	-0.019304859078868048	0.13616848699748516	FALSE	FALSE	-0.019304859078868048
2076	MKRN2	0.07575738847814742	0.7929115503913028	-0.019304517800795243	0.02419649944640696	FALSE	FALSE	-0.019304517800795243
8691	EID1	0.5674685823638388	0.9103008122109637	-0.019296367435481698	0.20634213238954544	FALSE	FALSE	-0.019296367435481698
9942	UBTF	0.13783679587069433	0.7929115503913028	-0.019274162862917957	0.032271607080474496	FALSE	FALSE	-0.019274162862917957
3151	DAP	0.029311301553409212	0.6696960932985828	-0.019259665262896006	0.01699856435880065	FALSE	FALSE	-0.019259665262896006
7310	TULP3	0.009774165310236293	0.5115022829084243	-0.019250538761677368	0.013686764461454004	FALSE	FALSE	-0.019250538761677368
5320	XPO7	0.0015488502184526306	0.25602565973741837	-0.019240207374191846	0.011755373311461882	FALSE	FALSE	-0.019240207374191846
6248	TMEM41B	0.14768085605820222	0.7929115503913028	-0.019224180405010952	0.030545726651325822	FALSE	FALSE	-0.019224180405010952
10979	ILF3	0.3219456835155262	0.7977035012482441	-0.01918959845604293	0.0662501959130168	FALSE	FALSE	-0.01918959845604293
2136	GLB1	0.05425994327057572	0.7175268878400093	-0.019181943884465074	0.022239557350985706	FALSE	FALSE	-0.019181943884465074
9852	PSMB3	0.5305837209059765	0.894498633130413	-0.01917851632397796	0.20171708837151528	FALSE	FALSE	-0.01917851632397796
12022	HSPA13	0.09456334572038486	0.7929115503913028	-0.01914590680103702	0.023048217082396148	FALSE	FALSE	-0.01914590680103702
3609	DDX41	0.051092914499432616	0.7126493412728939	-0.0191452712713975	0.022484586318023504	FALSE	FALSE	-0.0191452712713975
216	GPN2	0.04829707673204609	0.7102806146963757	-0.019138201172109688	0.020515432371757927	FALSE	FALSE	-0.019138201172109688
1499	ZNF638	0.34648281275547677	0.8173633808852699	-0.019104811009167565	0.06608661245554685	FALSE	FALSE	-0.019104811009167565
1020	AL136454.1	0.091946091904567	0.7929115503913028	-0.019098517519037555	0.026723192911595108	FALSE	FALSE	-0.019098517519037555
11997	HDAC10	0.07698976891356347	0.7929115503913028	-0.019086731332995613	0.022398648969829082	FALSE	FALSE	-0.019086731332995613
8332	PSMA3	0.4312093378343056	0.8572805972614865	-0.019074617305025465	0.10008295215666294	FALSE	FALSE	-0.019074617305025465
7426	GOLT1B	0.1761735699886477	0.7929115503913028	-0.019032067722310437	0.03502839086577296	FALSE	FALSE	-0.019032067722310437
8764	MTFMT	0.04518470436056686	0.7102806146963757	-0.019020505919883295	0.020411752793006596	FALSE	FALSE	-0.019020505919883295
6703	CASP4	0.4416513588227533	0.8645902531467125	-0.019018755190242088	0.10675166267901659	FALSE	FALSE	-0.019018755190242088
2559	HPS3	0.2046054991720248	0.7929115503913028	-0.01899372096562587	0.03622169122099876	FALSE	FALSE	-0.01899372096562587
217	GPATCH3	0.027734976515875587	0.6696960932985828	-0.018953456871107076	0.01673717584926635	FALSE	FALSE	-0.018953456871107076
10508	PET117	0.0025470021021159425	0.32613473428489254	-0.018949041082184728	0.011853102140594273	FALSE	FALSE	-0.018949041082184728
4188	SAMD3	0.5098886554552904	0.886341451151149	-0.018936149773249544	0.12647795677185059	FALSE	FALSE	-0.018936149773249544
7767	EID3	0.017937220459439088	0.6104638021160509	-0.018933978492282403	0.015073096752166748	FALSE	FALSE	-0.018933978492282403
388	RPS8	0.6828787071272969	0.9428572661830896	-0.018931850206977976	1.6072239875793457	FALSE	FALSE	-0.018931850206977976
4328	CHST12	0.48250222720651614	0.879238676342345	-0.018919058997320052	0.13036259450018406	FALSE	FALSE	-0.018919058997320052
1254	SH3YL1	0.030940401552310193	0.6745762263174734	-0.018918326727439427	0.018049048143438995	FALSE	FALSE	-0.018918326727439427
5606	ST3GAL1	0.24835393125886865	0.7929115503913028	-0.018908503562123348	0.048527969419956206	FALSE	FALSE	-0.018908503562123348
3384	SNX2	0.3713345498488695	0.8262547583058155	-0.01890120504837736	0.08434673417359591	FALSE	FALSE	-0.01890120504837736
5854	NOL8	0.2632593602835044	0.7929115503913028	-0.018899646455603915	0.04020090699195862	FALSE	FALSE	-0.018899646455603915
1333	PREB	0.3058542133011244	0.7929115503913028	-0.01889808248837263	0.0537046299315989	FALSE	FALSE	-0.01889808248837263
11516	IRF3	0.43033575828868154	0.8570253230026953	-0.01889798037367368	0.09702932480722666	FALSE	FALSE	-0.01889798037367368
1045	IPO9	0.08596104068779223	0.7929115503913028	-0.018876835912918773	0.02253557916264981	FALSE	FALSE	-0.018876835912918773
10070	BCAS3	0.00741005609406763	0.4684332652539988	-0.018867553552422794	0.014413175836671144	FALSE	FALSE	-0.018867553552422794
4566	ABCB1	0.0005904122617040194	0.16714987097525696	-0.01886447197265909	0.009479995281435548	FALSE	FALSE	-0.01886447197265909
5358	PTK2B	0.23987836025961076	0.7929115503913028	-0.018846020115281754	0.042033019475638866	FALSE	FALSE	-0.018846020115281754
1964	DOCK10	0.28762583269667136	0.7929115503913028	-0.018802669738348647	0.044036984071135515	FALSE	FALSE	-0.018802669738348647
1760	DPP4	0.0041748164096809875	0.370750631479089	-0.018784499368200654	0.013584707456175238	FALSE	FALSE	-0.018784499368200654
4914	SH3KBP1	0.4821801357778881	0.879238676342345	-0.018777871989877366	0.11765948217362165	FALSE	FALSE	-0.018777871989877366
1452	USP34	0.3457457188864288	0.8170282953599471	-0.018760845707441947	0.07821522634476424	FALSE	FALSE	-0.018760845707441947
2607	SKIL	0.2111584250636209	0.7929115503913028	-0.018755777593699334	0.030386858712881805	FALSE	FALSE	-0.018755777593699334
10242	P4HB	0.5378065098026901	0.8978802436351869	-0.018726438428353708	0.17630145885050297	FALSE	FALSE	-0.018726438428353708
4401	SKAP2	0.07203399897884935	0.7929115503913028	-0.01870951157338832	0.023575652809813618	FALSE	FALSE	-0.01870951157338832
330	MYCBP	0.00020352127559432036	0.1018716494020298	-0.01870222246494355	0.009398459759540855	FALSE	FALSE	-0.01870222246494355
4405	TAX1BP1	0.5857726891223984	0.9171153296400916	-0.018700254069759847	0.1858338501304388	FALSE	FALSE	-0.018700254069759847
7483	PCED1B	0.3477384219939853	0.8182717035303265	-0.01868599563311175	0.07092074258252978	FALSE	FALSE	-0.01868599563311175
297	NCDN	0.025586676466443053	0.664797365617189	-0.018664769211874793	0.01696835453622043	FALSE	FALSE	-0.018664769211874793
2938	HERC5	0.15691449506970778	0.7929115503913028	-0.01863489528797414	0.02708694553002715	FALSE	FALSE	-0.01863489528797414
640	WDR77	0.01051195284350129	0.5197252066677226	-0.01863137031543868	0.013747697474900634	FALSE	FALSE	-0.01863137031543868
11455	AP2S1	0.36220962257273726	0.8250650446638733	-0.01862815034338561	0.08148699142038822	FALSE	FALSE	-0.01862815034338561
2918	COPS4	0.18059880454640842	0.7929115503913028	-0.01860935586432101	0.03523717960342765	FALSE	FALSE	-0.01860935586432101
2889	THAP6	0.0342357951177091	0.6854628651567501	-0.018606034449376224	0.01827154429629445	FALSE	FALSE	-0.018606034449376224
5547	AZIN1	0.23081407170492038	0.7929115503913028	-0.018598131309123293	0.03929803413338959	FALSE	FALSE	-0.018598131309123293
3869	PBX2	0.008701081570187444	0.507678475539062	-0.018595839102854762	0.01382993720471859	FALSE	FALSE	-0.018595839102854762
9298	HERPUD1	0.5891602580699071	0.9177864990615104	-0.0185948502026123	0.19758994728326795	FALSE	FALSE	-0.0185948502026123
1480	NFU1	0.37777242224633456	0.8284687775102679	-0.018572825674386183	0.07920123841613531	FALSE	FALSE	-0.018572825674386183
8236	KHNYN	0.011882734381332107	0.5255127349687918	-0.018561113387139533	0.013733049272559583	FALSE	FALSE	-0.018561113387139533
5046	IGBP1	0.42867864561555846	0.8570253230026953	-0.018511191391883224	0.099915468133986	FALSE	FALSE	-0.018511191391883224
10688	CSTF1	0.12139392138642212	0.7929115503913028	-0.01849339924920568	0.029504167428240177	FALSE	FALSE	-0.01849339924920568
1048	RNPEP	0.12455207584207773	0.7929115503913028	-0.01848602818027886	0.027843329310417175	FALSE	FALSE	-0.01848602818027886
11321	SUPT5H	0.32481637031900445	0.8003685281449398	-0.018457371571078844	0.06158831752836705	FALSE	FALSE	-0.018457371571078844
1190	C1orf131	0.25731410430154067	0.7929115503913028	-0.01842222261680876	0.04578196480870247	FALSE	FALSE	-0.01842222261680876
3507	PPP2R2B	0.05678418905590579	0.7220640760781001	-0.018403234657261937	0.018688107561320066	FALSE	FALSE	-0.018403234657261937
6577	GSTP1	0.5682538530823202	0.9103008122109637	-0.018395457816768233	0.1747439879924059	FALSE	FALSE	-0.018395457816768233
3935	STK38	0.39435304604719057	0.8346685708954742	-0.01838678344181534	0.0801226420328021	FALSE	FALSE	-0.01838678344181534
3592	HIGD2A	0.5818921755072816	0.9161848208015706	-0.01838550432084955	0.2106565959751606	FALSE	FALSE	-0.01838550432084955
8534	COA8	0.014522667479262445	0.5745413198045243	-0.01836668162588129	0.014229225064627826	FALSE	FALSE	-0.01836668162588129
1495	NAGK	0.16958889776775374	0.7929115503913028	-0.018357129870686103	0.034963929140940306	FALSE	FALSE	-0.018357129870686103
2784	WDR1	0.4998969128269284	0.8825394475875664	-0.018352548145377963	0.15109021104872228	FALSE	FALSE	-0.018352548145377963
1590	ARID5A	0.4383671028472452	0.8621715550194436	-0.018286281080217386	0.09291584212332965	FALSE	FALSE	-0.018286281080217386
10154	TMEM94	0.0033771101124610713	0.3541784434135363	-0.01828313970961022	0.012242940021678805	FALSE	FALSE	-0.01828313970961022
10415	CD226	0.06735753379735845	0.777992840050295	-0.018270593037783993	0.01849237335845828	FALSE	FALSE	-0.018270593037783993
11355	CCDC97	0.030893626727187744	0.6745762263174734	-0.018238453779904008	0.015803648810833692	FALSE	FALSE	-0.018238453779904008
9802	SUZ12	0.24276332180153576	0.7929115503913028	-0.01823464328929583	0.045537895150482656	FALSE	FALSE	-0.01823464328929583
11238	COX6B1	0.6250437460658737	0.9245106422669443	-0.018213736648300317	0.36013463288545605	FALSE	FALSE	-0.018213736648300317
4220	HIVEP2	0.04348936954601612	0.7102806146963757	-0.01818209990222832	0.017578230006620288	FALSE	FALSE	-0.01818209990222832
8971	LMF1	0.050236480936925315	0.7126493412728939	-0.01817570429739936	0.01897073327563703	FALSE	FALSE	-0.01817570429739936
4514	TMEM248	0.1549710768595331	0.7929115503913028	-0.01817291226655176	0.027196579799056056	FALSE	FALSE	-0.01817291226655176
4125	SCML4	0.1687060416617186	0.7929115503913028	-0.018144607684340227	0.03290502945892513	FALSE	FALSE	-0.018144607684340227
10664	ZNFX1	0.3545864426816302	0.8232815498101871	-0.01813286718118992	0.06699235113337637	FALSE	FALSE	-0.01813286718118992
2875	YTHDC1	0.5005242707327149	0.8826019860497603	-0.01810545207175082	0.1089093204587698	FALSE	FALSE	-0.01810545207175082
6202	CD81	0.06954968911082837	0.7929115503913028	-0.018100228098730863	0.02249813415110111	FALSE	FALSE	-0.018100228098730863
10377	CXXC1	0.25017495551606966	0.7929115503913028	-0.018081954942076692	0.04791822433471679	FALSE	FALSE	-0.018081954942076692
3039	INPP4B	0.06613619885224148	0.7723540798794826	-0.018058253583004658	0.02049342039972544	FALSE	FALSE	-0.018058253583004658
10468	DDRGK1	0.35650201534343007	0.8235992026902595	-0.01804193672900405	0.06924932096153498	FALSE	FALSE	-0.01804193672900405
5456	MYBL1	0.2107514704343998	0.7929115503913028	-0.018035672798392157	0.032206265488639474	FALSE	FALSE	-0.018035672798392157
7026	PPA1	0.16655835707113478	0.7929115503913028	-0.01800560539400928	0.034203332103788855	FALSE	FALSE	-0.01800560539400928
9954	HEXIM1	0.07031578022649002	0.7929115503913028	-0.017989739994467187	0.01949393320828676	FALSE	FALSE	-0.017989739994467187
5156	UBE2A	0.4291174681217702	0.8570253230026953	-0.01798735373518647	0.07443036865442991	FALSE	FALSE	-0.01798735373518647
9868	MIEN1	0.42529325278900976	0.8570253230026953	-0.01798311866240897	0.08992040399461984	FALSE	FALSE	-0.01798311866240897
4001	POLH	0.03680471210479048	0.695763786780699	-0.017963840482138817	0.017326865624636412	FALSE	FALSE	-0.017963840482138817
6563	RAD9A	0.015972108909339425	0.5878402728960974	-0.01792438793075378	0.013675780151970685	FALSE	FALSE	-0.01792438793075378
2861	EXOC1	0.1231180694040904	0.7929115503913028	-0.017921642926412275	0.025502542918547987	FALSE	FALSE	-0.017921642926412275
1257	EIPR1	0.06406680976514152	0.761703173776059	-0.01788576976394832	0.02031061907764524	FALSE	FALSE	-0.01788576976394832
8418	NPC2	0.3721897623047479	0.8272461648207321	-0.0178759680964636	0.0690703739412129	FALSE	FALSE	-0.0178759680964636
2141	PDCD6IP	0.32929662351996936	0.8036429234202493	-0.017872840162001035	0.0626362836919725	FALSE	FALSE	-0.017872840162001035
2732	MAEA	0.25854959523135623	0.7929115503913028	-0.017866229578858493	0.04156010830774903	FALSE	FALSE	-0.017866229578858493
10515	SMIM26	0.4912523062780192	0.8802884103863307	-0.017860806750898475	0.12908367477357385	FALSE	FALSE	-0.017860806750898475
11112	MVB12A	0.18805360823145967	0.7929115503913028	-0.017858409742702076	0.03309490066021681	FALSE	FALSE	-0.017858409742702076
1663	ZC3H6	0.3554807819513516	0.8232815498101871	-0.01783977649737266	0.04637251487001776	FALSE	FALSE	-0.01783977649737266
8425	EIF2B2	0.1326904542157293	0.7929115503913028	-0.017827721588438743	0.027453694492578506	FALSE	FALSE	-0.017827721588438743
6753	SIK3	0.051172220853476454	0.7126493412728939	-0.017809809864074273	0.018225779780186715	FALSE	FALSE	-0.017809809864074273
5751	NUDT2	0.20517338596498116	0.7929115503913028	-0.017800935290566863	0.03887044116854668	FALSE	FALSE	-0.017800935290566863
8853	MTHFS	0.1617830108286859	0.7929115503913028	-0.017776089171975026	0.03308998765423894	FALSE	FALSE	-0.017776089171975026
8501	ATG2B	0.007247667844585604	0.4661288654851773	-0.01777572102161302	0.013736202428117395	FALSE	FALSE	-0.01777572102161302
5086	GPR174	0.33236086825542643	0.8056257717870914	-0.017740166295776055	0.056013397965580226	FALSE	FALSE	-0.017740166295776055
10541	PDRG1	0.17476443638799977	0.7929115503913028	-0.017738070257218665	0.028052141051739456	FALSE	FALSE	-0.017738070257218665
66	ZBTB48	0.014289118076201354	0.5745413198045243	-0.017724556854788565	0.013301092118490487	FALSE	FALSE	-0.017724556854788565
7600	ESYT1	0.16068464742443228	0.7929115503913028	-0.017704184300540854	0.031013101898133756	FALSE	FALSE	-0.017704184300540854
8921	CHD2	0.48867440196283096	0.8798696066734295	-0.01768627660701976	0.10543343964964151	FALSE	FALSE	-0.01768627660701976
930	MGST3	0.4754365189260136	0.8776609945087499	-0.01768027871207092	0.10214226823300124	FALSE	FALSE	-0.01768027871207092
8334	TIMM9	0.12135256353518178	0.7929115503913028	-0.017609724173168913	0.022702444274909795	FALSE	FALSE	-0.017609724173168913
4474	H2AZ2	0.591511374578749	0.9183279665695268	-0.017606788375574108	0.17171307168900968	FALSE	FALSE	-0.017606788375574108
11199	UQCRFS1	0.5502606504649811	0.9043419770784524	-0.01760117744158971	0.16181598529219626	FALSE	FALSE	-0.01760117744158971
11362	CEACAM21	0.18846821553258936	0.7929115503913028	-0.0176006722425528	0.029276675172150136	FALSE	FALSE	-0.0176006722425528
6689	SESN3	0.212437077101761	0.7929115503913028	-0.017572278981786916	0.03156916974112391	FALSE	FALSE	-0.017572278981786916
8044	LCP1	0.6639846885983186	0.936688409534266	-0.017570822503712422	0.3084050454199314	FALSE	FALSE	-0.017570822503712422
5902	STX17	0.2760935929056837	0.7929115503913028	-0.01756313165454415	0.04343984099105	FALSE	FALSE	-0.01756313165454415
6227	SMPD1	0.11849513615984031	0.7929115503913028	-0.017544675766323438	0.026798568200320005	FALSE	FALSE	-0.017544675766323438
5840	NAA35	0.12193314984926606	0.7929115503913028	-0.017540886773546614	0.024852887727320194	FALSE	FALSE	-0.017540886773546614
8993	NUBP2	0.34345558596968895	0.8162132298322614	-0.017531615833773544	0.06031701387837529	FALSE	FALSE	-0.017531615833773544
6657	PCF11	0.3717006087763235	0.8265684781593041	-0.017465870091023395	0.06085112392902374	FALSE	FALSE	-0.017465870091023395
9196	KCTD13	0.09416983894317332	0.7929115503913028	-0.01745909961776013	0.02313852731604129	FALSE	FALSE	-0.01745909961776013
6055	TOR1A	0.19986282863302998	0.7929115503913028	-0.017433980745432943	0.03425660696811974	FALSE	FALSE	-0.017433980745432943
2408	CD96	0.6435683009472566	0.9317872396863854	-0.017414146308776406	0.2432624466717243	FALSE	FALSE	-0.017414146308776406
5203	MAP7D3	0.035190864111471376	0.6917203656923205	-0.01739597190778503	0.015823197539430112	FALSE	FALSE	-0.01739597190778503
3618	PHYKPL	0.31975627661325645	0.7965713332392916	-0.017390993144404	0.05895640514791012	FALSE	FALSE	-0.017390993144404
6087	SURF2	0.2500725327208255	0.7929115503913028	-0.017382114540053208	0.0383204959332943	FALSE	FALSE	-0.017382114540053208
8272	MIA2	0.21348691070649828	0.7929115503913028	-0.01737506056413891	0.03815144575200975	FALSE	FALSE	-0.01737506056413891
2355	TMF1	0.45894001490801783	0.8708753902198033	-0.01737047346437293	0.09240566361695529	FALSE	FALSE	-0.01737047346437293
3979	C6orf226	0.13847679911429842	0.7929115503913028	-0.017369949454733583	0.027926220605149866	FALSE	FALSE	-0.017369949454733583
7251	PLEKHA1	0.3109487609936719	0.7929115503913028	-0.017341580379027978	0.04837167207151651	FALSE	FALSE	-0.017341580379027978
9551	PAFAH1B1	0.4690483431159288	0.8748577836030841	-0.017323640438759853	0.09803012311458587	FALSE	FALSE	-0.017323640438759853
11555	ZNF350	0.10605358338402446	0.7929115503913028	-0.017306079397769406	0.022919212887063622	FALSE	FALSE	-0.017306079397769406
3480	TMCO6	0.011168077262886402	0.5246993767098873	-0.017305114682587223	0.013095370400696993	FALSE	FALSE	-0.017305114682587223
2542	RASA2	0.1616168658354095	0.7929115503913028	-0.017303811376561153	0.0314555071759969	FALSE	FALSE	-0.017303811376561153
11100	MYO9B	0.09566433271348601	0.7929115503913028	-0.017303613865235552	0.0223830547882244	FALSE	FALSE	-0.017303613865235552
7690	RAB21	0.10097675600408972	0.7929115503913028	-0.017297646873419288	0.02115692324005067	FALSE	FALSE	-0.017297646873419288
2329	CCDC66	0.2867991888153963	0.7929115503913028	-0.01729494620835496	0.04522485667839646	FALSE	FALSE	-0.01729494620835496
10572	TRPC4AP	0.3258867009298305	0.8005593626297963	-0.017280365304236496	0.05488250069320202	FALSE	FALSE	-0.017280365304236496
4252	RMND1	0.0411846324117373	0.7102806146963757	-0.017271461171210967	0.016023685061372816	FALSE	FALSE	-0.017271461171210967
2585	CCNL1	0.5670930737122831	0.9103008122109637	-0.01725691117022508	0.1356146901845932	FALSE	FALSE	-0.01725691117022508
6962	ZNF32	0.2749083649387258	0.7929115503913028	-0.017256448966850888	0.042247723229229456	FALSE	FALSE	-0.017256448966850888
4508	GUSB	0.13916439932275448	0.7929115503913028	-0.017250985830457075	0.027225909335538746	FALSE	FALSE	-0.017250985830457075
9679	ADPRM	0.09780312888337948	0.7929115503913028	-0.017250011709973673	0.022604632121510804	FALSE	FALSE	-0.017250011709973673
2831	PDS5A	0.11577127996925071	0.7929115503913028	-0.01722953099476194	0.02379477652721107	FALSE	FALSE	-0.01722953099476194
9440	TERF2IP	0.6028297138535668	0.9197242121555609	-0.017226362751865575	0.19203903637826442	FALSE	FALSE	-0.017226362751865575
5488	ZFAND1	0.26862896233543165	0.7929115503913028	-0.017218112959082	0.044111257139593366	FALSE	FALSE	-0.017218112959082
9424	DHX38	0.1835541935565871	0.7929115503913028	-0.01721700313353815	0.02768968311138451	FALSE	FALSE	-0.01721700313353815
3206	MOCS2	0.18464089179129609	0.7929115503913028	-0.01720239535713049	0.03235355266369879	FALSE	FALSE	-0.01720239535713049
2847	SLAIN2	0.22338055604694262	0.7929115503913028	-0.017193651114225685	0.03499756040982902	FALSE	FALSE	-0.017193651114225685
2638	KLHL24	0.34775804327296844	0.8182717035303265	-0.017188472824097363	0.06000504288822413	FALSE	FALSE	-0.017188472824097363
5383	TTI2	0.009539237472246158	0.5115022829084243	-0.017182577043847472	0.012093949038535355	FALSE	FALSE	-0.017182577043847472
2522	ANAPC13	0.2521492998557693	0.7929115503913028	-0.017175729984559997	0.04189923433586955	FALSE	FALSE	-0.017175729984559997
10556	PXMP4	0.012223158087269715	0.527848693556918	-0.017170322608166266	0.01153924505924806	FALSE	FALSE	-0.017170322608166266
812	SHC1	0.11899063102330096	0.7929115503913028	-0.017145657205719284	0.024851997708901764	FALSE	FALSE	-0.017145657205719284
6161	IFITM3	0.4335878559239942	0.8592171080502112	-0.017145358923309192	0.08257402144372464	FALSE	FALSE	-0.017145358923309192
3002	MAD2L1	0.04642855111043642	0.7102806146963757	-0.017141741913183232	0.017823739629238843	FALSE	FALSE	-0.017141741913183232
10732	HELZ2	0.017528832615306217	0.6087212267127468	-0.01714059849727789	0.013044726778753101	FALSE	FALSE	-0.01714059849727789
6372	SSRP1	0.35975893715771534	0.8250650446638733	-0.017130815640395605	0.053230718709528446	FALSE	FALSE	-0.017130815640395605
5952	ATP6V1G1	0.6841476087085845	0.9432352254269769	-0.017118809101582245	0.38329101204872135	FALSE	FALSE	-0.017118809101582245
1854	MOB4	0.11776848490170304	0.7929115503913028	-0.0171172505088088	0.024732792191207408	FALSE	FALSE	-0.0171172505088088
6026	COQ4	0.36557073178766153	0.8250650446638733	-0.017111499838920578	0.0541931077837944	FALSE	FALSE	-0.017111499838920578
7865	COX6A1	0.6602098377741791	0.9351907785310344	-0.01710685630734728	0.3413921192288399	FALSE	FALSE	-0.01710685630734728
4822	ATP6V0E2	0.17020891721634973	0.7929115503913028	-0.017079876528993176	0.028144768252968785	FALSE	FALSE	-0.017079876528993176
174	PITHD1	0.46181207763252674	0.8724390230415238	-0.01707797397091801	0.09469988588243723	FALSE	FALSE	-0.01707797397091801
10523	NXT1	0.20113364729084432	0.7929115503913028	-0.01705695984076571	0.03474507220089435	FALSE	FALSE	-0.01705695984076571
6409	SDHAF2	0.17613402183267998	0.7929115503913028	-0.017051031813768783	0.028583476785570383	FALSE	FALSE	-0.017051031813768783
11942	PMM1	0.2341898044959614	0.7929115503913028	-0.0170310549539795	0.037722143530845645	FALSE	FALSE	-0.0170310549539795
1319	RAB10	0.3814411170565576	0.8287201391124893	-0.017025207543850163	0.06870371475815773	FALSE	FALSE	-0.017025207543850163
10907	VAV1	0.16642325232956673	0.7929115503913028	-0.01702406009710144	0.028482942702248694	FALSE	FALSE	-0.01702406009710144
10782	FAM174C	0.3240081572812934	0.7997477313795698	-0.016921373018391743	0.045216821134090424	FALSE	FALSE	-0.016921373018391743
11175	ZNF737	0.0004049836542561265	0.15496414273015607	-0.01691700089693934	0.008501329319551587	FALSE	FALSE	-0.01691700089693934
2716	ZNF721	0.25499191025931905	0.7929115503913028	-0.016912760449704002	0.03448971617035568	FALSE	FALSE	-0.016912760449704002
9125	VPS35L	0.05578043777546345	0.7175268878400093	-0.01686344173734017	0.01860246332362294	FALSE	FALSE	-0.01686344173734017
9391	COG8	0.10354102634300806	0.7929115503913028	-0.01685854023179058	0.020695624966174362	FALSE	FALSE	-0.01685854023179058
5644	EXOSC4	0.011207467986280483	0.5246993767098873	-0.01685388393587992	0.012938124232459814	FALSE	FALSE	-0.01685388393587992
4385	FAM126A	0.0037621578369652436	0.363852595740618	-0.016851569895876415	0.010568076494382694	FALSE	FALSE	-0.016851569895876415
3479	NDUFA2	0.5028291246777021	0.8841480038802195	-0.016841229103089675	0.106451216340065	FALSE	FALSE	-0.016841229103089675
4280	ACAT2	0.21183805679265102	0.7929115503913028	-0.01683404076572939	0.03254189570434392	FALSE	FALSE	-0.01683404076572939
5123	MORF4L2	0.29894646103137257	0.7929115503913028	-0.016833183539704	0.0469616967253387	FALSE	FALSE	-0.016833183539704
395	UROD	0.32592749820790257	0.8005593626297963	-0.01679203131602723	0.051999919675290586	FALSE	FALSE	-0.01679203131602723
7888	RHOF	0.5320545480912314	0.8951553710650997	-0.01677172661430974	0.11214989833533763	FALSE	FALSE	-0.01677172661430974
2461	DTX3L	0.2107311202088532	0.7929115503913028	-0.016749688649939025	0.029725520825013518	FALSE	FALSE	-0.016749688649939025
4013	SUPT3H	0.04975202649288896	0.7126493412728939	-0.01674341397041145	0.01807943843305111	FALSE	FALSE	-0.01674341397041145
10749	RGS19	0.3064768236703187	0.7929115503913028	-0.016739200395465312	0.04821114391088486	FALSE	FALSE	-0.016739200395465312
1252	PGBD2	0.022279733769343224	0.644218699049039	-0.016734362039795336	0.013302167761139572	FALSE	FALSE	-0.016734362039795336
3399	LYRM7	0.04806719526420237	0.7102806146963757	-0.016710441671566347	0.016220869217067956	FALSE	FALSE	-0.016710441671566347
7677	MDM2	0.14286862527506453	0.7929115503913028	-0.016708216646020808	0.026751075964421035	FALSE	FALSE	-0.016708216646020808
5684	PUM3	0.09688005901874412	0.7929115503913028	-0.01669822552889725	0.019848525524139404	FALSE	FALSE	-0.01669822552889725
10563	DYNLRB1	0.07791688377005952	0.7929115503913028	-0.016668494028129338	0.019229159876704215	FALSE	FALSE	-0.016668494028129338
10261	CSNK1D	0.4015849607966814	0.8406323128519522	-0.016658970488837813	0.06590803936123849	FALSE	FALSE	-0.016658970488837813
4661	ZNHIT1	0.5030246904000422	0.8841480038802195	-0.016629002511924968	0.11695531010627747	FALSE	FALSE	-0.016629002511924968
8268	SEC23A	0.14415145637541701	0.7929115503913028	-0.01661226107575504	0.02397033805027604	FALSE	FALSE	-0.01661226107575504
7923	ZNF664	0.17613016229563389	0.7929115503913028	-0.016604594411647047	0.028096574964001773	FALSE	FALSE	-0.016604594411647047
11165	GMIP	0.22143069002627136	0.7929115503913028	-0.016594095408257657	0.03448428260162473	FALSE	FALSE	-0.016594095408257657
7222	VTI1A	0.20392517929953158	0.7929115503913028	-0.016585697817883497	0.02807774138636887	FALSE	FALSE	-0.016585697817883497
1605	ZAP70	0.5179317668339128	0.8880182921727684	-0.016573774583166646	0.11035134606063365	FALSE	FALSE	-0.016573774583166646
1426	PPP1R21	0.16600130427830015	0.7929115503913028	-0.01656926272581042	0.027459309482946993	FALSE	FALSE	-0.01656926272581042
6530	EIF1AD	0.09045361756573335	0.7929115503913028	-0.0165578540954317	0.020967451925389468	FALSE	FALSE	-0.0165578540954317
1570	KRCC1	0.2622880636535311	0.7929115503913028	-0.01655507146988532	0.03648847304284573	FALSE	FALSE	-0.01655507146988532
4218	CITED2	0.5109331308866275	0.8871340516182659	-0.01654034545540519	0.09476635009050369	FALSE	FALSE	-0.01654034545540519
4725	NDUFA5	0.492901203565439	0.8802884103863307	-0.01652953204623219	0.10584995038807392	FALSE	FALSE	-0.01652953204623219
866	MRPL24	0.15738689625031752	0.7929115503913028	-0.016521454236099478	0.027955534029752017	FALSE	FALSE	-0.016521454236099478
7094	FAS	0.23722070187776265	0.7929115503913028	-0.016521002781640964	0.036616690922528505	FALSE	FALSE	-0.016521002781640964
10607	RPRD1B	0.03736202047630472	0.6961600160491838	-0.016515383114162573	0.014846305071841925	FALSE	FALSE	-0.016515383114162573
1743	NR4A2	0.16578849672570695	0.7929115503913028	-0.016513673364762397	0.022861330420710146	FALSE	FALSE	-0.016513673364762397
2720	MYL5	0.00016332969862314743	0.09966523820589691	-0.016511202457770702	0.008297402737662196	FALSE	FALSE	-0.016511202457770702
11879	GGA1	0.20756922318888596	0.7929115503913028	-0.01650903386403248	0.032381242327392104	FALSE	FALSE	-0.01650903386403248
6309	EIF3M	0.6478558016528558	0.9318931819019921	-0.01650702381680052	0.21696414574980735	FALSE	FALSE	-0.01650702381680052
947	XCL2	0.1011613964365959	0.7929115503913028	-0.01649200355075368	0.018782615498639646	FALSE	FALSE	-0.01649200355075368
1060	BTG2	0.2508007158321157	0.7929115503913028	-0.016484305983513112	0.03442182326689362	FALSE	FALSE	-0.016484305983513112
5662	CYHR1	0.025693721672916316	0.664797365617189	-0.016479540854831196	0.012809718574862926	FALSE	FALSE	-0.016479540854831196
6441	TAF6L	0.015749808301976066	0.5878402728960974	-0.016441661675978665	0.01231331693707034	FALSE	FALSE	-0.016441661675978665
7284	TUBGCP2	0.29678762924099983	0.7929115503913028	-0.016401356601218844	0.04329760810360312	FALSE	FALSE	-0.016401356601218844
9346	TMEM208	0.3921587609217585	0.8328741128776094	-0.01639895959302244	0.06198646435514092	FALSE	FALSE	-0.01639895959302244
8685	SQOR	0.018756902685717655	0.6129110159499194	-0.016392303998795498	0.013177992322016508	FALSE	FALSE	-0.016392303998795498
4197	TBPL1	0.38481587258770245	0.8287201391124893	-0.01639026372023819	0.06297171032056212	FALSE	FALSE	-0.01639026372023819
3530	CCDC69	0.26714521954639386	0.7929115503913028	-0.01638427119974719	0.03924887031316757	FALSE	FALSE	-0.01638427119974719
7965	ZDHHC20	0.15688442217244372	0.7929115503913028	-0.016358328691756102	0.023417688254266978	FALSE	FALSE	-0.016358328691756102
1120	RPS6KC1	0.04643408388497683	0.7102806146963757	-0.01635647450380149	0.015026031807065009	FALSE	FALSE	-0.01635647450380149
8043	ZC3H13	0.42939662736878237	0.8570253230026953	-0.016343527434866223	0.07042035153135658	FALSE	FALSE	-0.016343527434866223
2049	THUMPD3	0.11444234842969982	0.7929115503913028	-0.016295685354793785	0.0221640212694183	FALSE	FALSE	-0.016295685354793785
6263	MICAL2	0.14123813759342885	0.7929115503913028	-0.016294700485394706	0.021744376234710216	FALSE	FALSE	-0.016294700485394706
2528	NCK1	0.45772081943848053	0.8708124556984194	-0.016290508408279922	0.08843396622687577	FALSE	FALSE	-0.016290508408279922
579	RWDD3	0.08947850652909499	0.7929115503913028	-0.01627945314850415	0.01905453475192189	FALSE	FALSE	-0.01627945314850415
6918	BMI1	0.17468757485084116	0.7929115503913028	-0.01627113080053974	0.028132049599662423	FALSE	FALSE	-0.01627113080053974
9024	PDPK1	0.18386106467410124	0.7929115503913028	-0.016248872483397604	0.029182346444576977	FALSE	FALSE	-0.016248872483397604
7420	DERA	0.02119048107465249	0.6365696569888758	-0.016227847604329628	0.012591929268091918	FALSE	FALSE	-0.016227847604329628
6704	CASP1	0.5739516718682447	0.9124232439170075	-0.01622761650264253	0.12667066641151906	FALSE	FALSE	-0.01622761650264253
1085	IKBKE	0.03674506186074231	0.695763786780699	-0.016206262438031884	0.0142489475896582	FALSE	FALSE	-0.016206262438031884
9804	RHOT1	0.14241784547145722	0.7929115503913028	-0.016202380735857332	0.025013660499826073	FALSE	FALSE	-0.016202380735857332
1303	UBXN2A	0.30852284963187115	0.7929115503913028	-0.016189103137764938	0.03378226142376661	FALSE	FALSE	-0.016189103137764938
7858	BICDL1	0.0006765102026507719	0.1682389887902882	-0.01618790463366674	0.008134935330599545	FALSE	FALSE	-0.01618790463366674
220	SLC9A1	0.0007030014374174948	0.1682389887902882	-0.016172399322799888	0.008127143420279025	FALSE	FALSE	-0.016172399322799888
893	CD84	0.3123632699853184	0.7929115503913028	-0.016170400024483608	0.041286478750407696	FALSE	FALSE	-0.016170400024483608
4835	GIMAP5	0.19113038506731775	0.7929115503913028	-0.016163015519412186	0.029420754313468935	FALSE	FALSE	-0.016163015519412186
10594	RAB5IF	0.5135870337977596	0.8871340516182659	-0.016161123710252696	0.12925282269716262	FALSE	FALSE	-0.016161123710252696
4391	FAM221A	0.00527637391527737	0.4241126244893022	-0.016156098592172798	0.010147984232753515	FALSE	FALSE	-0.016156098592172798
5602	TMEM71	0.31734529067397726	0.7929115503913028	-0.016152212859154868	0.04713181909173727	FALSE	FALSE	-0.016152212859154868
6013	ST6GALNAC4	0.026983271483444666	0.6676621839284168	-0.01612717057285189	0.013085682736709714	FALSE	FALSE	-0.01612717057285189
836	YY1AP1	0.41728744460951617	0.854323377510973	-0.01612308329766498	0.06061311382800341	FALSE	FALSE	-0.01612308329766498
617	CYB561D1	0.0014804092212186764	0.2547229116259385	-0.01610673654824264	0.009360395482508464	FALSE	FALSE	-0.01610673654824264
9843	DUSP14	0.00043523497398608607	0.159760251117826	-0.016053590214186265	0.008067438076250254	FALSE	FALSE	-0.016053590214186265
6195	LSP1	0.7375550158019359	0.9566653140840333	-0.0160450354209203	0.5346723213791847	FALSE	FALSE	-0.0160450354209203
6898	DCLRE1C	0.1545056641647258	0.7929115503913028	-0.01599229586614165	0.02397635197266936	FALSE	FALSE	-0.01599229586614165
2151	MYD88	0.35454024750717805	0.8232815498101871	-0.015985266075287635	0.04368113232776522	FALSE	FALSE	-0.015985266075287635
11343	LTBP4	0.0655828024107502	0.7707554110428827	-0.015979659843953845	0.015573253983166068	FALSE	FALSE	-0.015979659843953845
7006	HNRNPH3	0.5277504436220517	0.8928541842319916	-0.015973243413100757	0.1070134410634637	FALSE	FALSE	-0.015973243413100757
1509	TPRKB	0.3163029802367868	0.7929115503913028	-0.015961167006335483	0.04258228009566665	FALSE	FALSE	-0.015961167006335483
5593	NSMCE2	0.1274734288204874	0.7929115503913028	-0.01596029768777995	0.021892330632545053	FALSE	FALSE	-0.01596029768777995
6152	EHMT1	0.23543087921702063	0.7929115503913028	-0.01594417834510494	0.029597889818251132	FALSE	FALSE	-0.01594417834510494
2081	NUP210	0.15769590516570936	0.7929115503913028	-0.01589475483081324	0.02630184944719076	FALSE	FALSE	-0.01589475483081324
134	SZRD1	0.3569111773656435	0.823790795462265	-0.01588957922791384	0.04834214514121413	FALSE	FALSE	-0.01588957922791384
1174	H2AW	0.04018948985675411	0.7102806146963757	-0.015889565791769242	0.014517672220245003	FALSE	FALSE	-0.015889565791769242
3804	MRPS18B	0.4698526461787498	0.8756164054358424	-0.015865550026913602	0.08037838451564312	FALSE	FALSE	-0.015865550026913602
7675	NUP107	0.2941645762529552	0.7929115503913028	-0.01585796935413104	0.037735027028247714	FALSE	FALSE	-0.01585796935413104
2680	LSG1	0.06439836796434106	0.7625320731433589	-0.015856844748828133	0.017111609620042146	FALSE	FALSE	-0.015856844748828133
10053	SKA2	0.248714436745335	0.7929115503913028	-0.015849614759419595	0.03560390947386622	FALSE	FALSE	-0.015849614759419595
11272	ZNF790	0.006669178179738691	0.45899456128176164	-0.01584078620470743	0.010374505684012545	FALSE	FALSE	-0.01584078620470743
11946	MEI1	0.20745729316599315	0.7929115503913028	-0.015818778807565676	0.02771802986972034	FALSE	FALSE	-0.015818778807565676
2507	ASTE1	0.28414736903848964	0.7929115503913028	-0.015804676230194926	0.034725562063977124	FALSE	FALSE	-0.015804676230194926
11871	MPST	0.07174884320694212	0.7929115503913028	-0.01579423903307069	0.016162254428490997	FALSE	FALSE	-0.01579423903307069
1135	AIDA	0.16445339027175115	0.7929115503913028	-0.01578994484125696	0.02279245057143271	FALSE	FALSE	-0.01578994484125696
6270	PSMA1	0.44326229389699934	0.8654037372482941	-0.015782966107752417	0.06506532412022352	FALSE	FALSE	-0.015782966107752417
6893	FAM107B	0.5407981804456594	0.8994180909277198	-0.015779408216662693	0.11188039928674698	FALSE	FALSE	-0.015779408216662693
10598	SAMHD1	0.44605958714007965	0.8675394160343619	-0.015774388473040635	0.06418747771531343	FALSE	FALSE	-0.015774388473040635
6907	TRDMT1	0.04750424057242947	0.7102806146963757	-0.01576992028315435	0.014535816304851323	FALSE	FALSE	-0.01576992028315435
4435	TRGC2	0.1988966001418266	0.7929115503913028	-0.01576842819929667	0.01908689672127366	FALSE	FALSE	-0.01576842819929667
847	LMNA	0.0007024946236132908	0.1682389887902882	-0.01575454597469734	0.007917158864438533	FALSE	FALSE	-0.01575454597469734
1457	B3GNT2	0.2801417389557165	0.7929115503913028	-0.015753352845056977	0.032747135311365125	FALSE	FALSE	-0.015753352845056977
10287	MYL12A	0.7215508808601623	0.9516343684501969	-0.015739766215638815	0.45463414639234545	FALSE	FALSE	-0.015739766215638815
9892	KLHL11	0.14295345669865472	0.7929115503913028	-0.015738179406961712	0.020280488184653223	FALSE	FALSE	-0.015738179406961712
4710	IFRD1	0.29153059620318655	0.7929115503913028	-0.01572312151971	0.04284500731155277	FALSE	FALSE	-0.01572312151971
2759	LYAR	0.7535305062303764	0.9603081042277911	-0.015714785735600992	0.4014436699450016	FALSE	FALSE	-0.015714785735600992
3839	AL662899.4	0.019080988991676415	0.6198225686617719	-0.015707858059445926	0.011412740033119916	FALSE	FALSE	-0.015707858059445926
1561	KDM3A	0.256369368329393	0.7929115503913028	-0.015686255426160204	0.032810372998937964	FALSE	FALSE	-0.015686255426160204
5587	TATDN1	0.2472560402909132	0.7929115503913028	-0.0156326774559586	0.03003374827094376	FALSE	FALSE	-0.0156326774559586
10695	ZBP1	0.2774874506300587	0.7929115503913028	-0.015622823387509945	0.03339187102392316	FALSE	FALSE	-0.015622823387509945
6801	SC5D	0.21418445122964022	0.7929115503913028	-0.015598100881448416	0.029270194936543703	FALSE	FALSE	-0.015598100881448416
3052	PRMT9	0.09033868801338138	0.7929115503913028	-0.01559606396192726	0.018268493376672267	FALSE	FALSE	-0.01559606396192726
6594	FADD	0.33544980478277797	0.8103731353409084	-0.015595499643854116	0.043548845592886215	FALSE	FALSE	-0.015595499643854116
1111	PPP2R5A	0.3428755194921207	0.8161613506705566	-0.015561925405730993	0.04343003090471029	FALSE	FALSE	-0.015561925405730993
2976	PAPSS1	0.09887289321755505	0.7929115503913028	-0.015553418982585582	0.019836475723423064	FALSE	FALSE	-0.015553418982585582
6947	CREM	0.7557083876180475	0.960590523125034	-0.015549080451494677	0.28442064449191096	FALSE	FALSE	-0.015549080451494677
4101	MAP3K7	0.17556662353739552	0.7929115503913028	-0.015517083616747435	0.025390329258516434	FALSE	FALSE	-0.015517083616747435
5703	RANBP6	0.014416204028285237	0.5745413198045243	-0.015516980830241256	0.011162145517300813	FALSE	FALSE	-0.015516980830241256
3582	CPEB4	0.006615066697042394	0.45899456128176164	-0.015513458544934716	0.009820499829947949	FALSE	FALSE	-0.015513458544934716
4879	CD99	0.7462487679802589	0.9583885708727424	-0.0154179866758745	0.4330062463879585	FALSE	FALSE	-0.0154179866758745
7877	C12orf43	0.007223623730380114	0.4661288654851773	-0.01540999687248891	0.010158665559720248	FALSE	FALSE	-0.01540999687248891
2624	MRPL47	0.3611917872622017	0.8250650446638733	-0.015386642837754753	0.05215870961546898	FALSE	FALSE	-0.015386642837754753
7810	FAM216A	0.0003442575646105946	0.14847384908463782	-0.01538147260931319	0.007729677669703961	FALSE	FALSE	-0.01538147260931319
11961	CYB5R3	0.37384615477724126	0.8274962525441167	-0.015353858644934031	0.047932690009474754	FALSE	FALSE	-0.015353858644934031
4360	ZNF12	0.032604041047177686	0.6777165936996992	-0.01534787082709364	0.0132399290218018	FALSE	FALSE	-0.01534787082709364
6715	NPAT	0.26508607109238586	0.7929115503913028	-0.015340591795757317	0.03598189107142389	FALSE	FALSE	-0.015340591795757317
10037	MSI2	0.18805390071481057	0.7929115503913028	-0.015338278091657429	0.02510057659819722	FALSE	FALSE	-0.015338278091657429
9793	TEFM	0.22403187378684675	0.7929115503913028	-0.01532984556730731	0.02966463640332222	FALSE	FALSE	-0.01532984556730731
9670	NDEL1	0.282804572821511	0.7929115503913028	-0.015325844283445831	0.03425843990407884	FALSE	FALSE	-0.015325844283445831
3803	PPP1R10	0.32345085427699505	0.7989828243455706	-0.01532004793066597	0.04172794716432691	FALSE	FALSE	-0.01532004793066597
3573	STK10	0.4866285422520208	0.8798696066734295	-0.015306283944139106	0.0765481323003769	FALSE	FALSE	-0.015306283944139106
12069	SETD4	0.07367877111264692	0.7929115503913028	-0.015271592490592603	0.01494659815216437	FALSE	FALSE	-0.015271592490592603
8192	ACIN1	0.3933470220147923	0.833950213020195	-0.015268850845287249	0.0522925934754312	FALSE	FALSE	-0.015268850845287249
4009	SLC35B2	0.241412668509157	0.7929115503913028	-0.015262420306482331	0.03188825105316937	FALSE	FALSE	-0.015262420306482331
1124	GPATCH2	0.0274525636165492	0.669150354664051	-0.015241466638980725	0.0122567382408306	FALSE	FALSE	-0.015241466638980725
5933	PTBP3	0.4581354827170435	0.8708124556984194	-0.015238872119458725	0.06334191607311368	FALSE	FALSE	-0.015238872119458725
7096	IFIT2	0.0369118678581067	0.695763786780699	-0.01523561855704416	0.010151720989961177	FALSE	FALSE	-0.01523561855704416
12116	UBE2G2	0.18114225756314836	0.7929115503913028	-0.015233938367162098	0.025478640850633383	FALSE	FALSE	-0.015233938367162098
8481	CPSF2	0.24083663361692903	0.7929115503913028	-0.015227972718960293	0.025230980757623908	FALSE	FALSE	-0.015227972718960293
11169	ZNF506	0.18888138859155018	0.7929115503913028	-0.015203836028803267	0.02638303432613611	FALSE	FALSE	-0.015203836028803267
2915	SEC31A	0.47242036880631966	0.8762376122482216	-0.015181666390215483	0.06898104110732675	FALSE	FALSE	-0.015181666390215483
5958	MEGF9	0.02154510423431195	0.6393120353330118	-0.015171767646586037	0.010740294953575357	FALSE	FALSE	-0.015171767646586037
4641	AGFG2	0.043470836445059086	0.7102806146963757	-0.015153257677883312	0.01274016067618504	FALSE	FALSE	-0.015153257677883312
1551	RNF181	0.5708125310693573	0.9112096704163014	-0.015133505873516057	0.1533543672412634	FALSE	FALSE	-0.015133505873516057
11472	LIG1	0.051243732395531386	0.7126493412728939	-0.01512456949374349	0.012791526527144015	FALSE	FALSE	-0.01512456949374349
8913	HDDC3	0.18896833714776667	0.7929115503913028	-0.015119341489880153	0.025378367910161615	FALSE	FALSE	-0.015119341489880153
6056	C9orf78	0.6020265928109944	0.9197242121555609	-0.015112523990110795	0.16650281511247159	FALSE	FALSE	-0.015112523990110795
7976	NUP58	0.24631396523173937	0.7929115503913028	-0.015110221034926584	0.03245260543189943	FALSE	FALSE	-0.015110221034926584
3975	UBR2	0.4452239224064646	0.8671970629088473	-0.015106380984800289	0.059346822742372754	FALSE	FALSE	-0.015106380984800289
2089	CCDC174	0.49409974779550436	0.8802884103863307	-0.015105569441666529	0.07516092415899038	FALSE	FALSE	-0.015105569441666529
11574	ZNF28	0.001557729676934892	0.25602565973741837	-0.015099517802139294	0.007587986439466476	FALSE	FALSE	-0.015099517802139294
10461	PTPRA	0.1037487287399897	0.7929115503913028	-0.015096391211291187	0.01812418580520898	FALSE	FALSE	-0.015096391211291187
1405	LRPPRC	0.14203455981426324	0.7929115503913028	-0.015089642235859282	0.019866242678835987	FALSE	FALSE	-0.015089642235859282
5772	TLN1	0.47743292416771255	0.8784663010675284	-0.01507253802378519	0.07199858538806439	FALSE	FALSE	-0.01507253802378519
2280	CISH	0.03511473776428077	0.6917203656923205	-0.015028548086369189	0.011935018841177225	FALSE	FALSE	-0.015028548086369189
8814	EDC3	0.03523929578218233	0.6917203656923205	-0.015015596986590543	0.01191823708359152	FALSE	FALSE	-0.015015596986590543
4643	LRCH4	0.16407995922671295	0.7929115503913028	-0.01501122486513814	0.021060958015732465	FALSE	FALSE	-0.01501122486513814
6176	GATD1	0.007686505843364789	0.47821357258267266	-0.014978632809185178	0.009719974501058458	FALSE	FALSE	-0.014978632809185178
11209	ANKRD27	0.1700498639821286	0.7929115503913028	-0.014966630301215198	0.02223390967119485	FALSE	FALSE	-0.014966630301215198
4831	GIMAP4	0.707773580287854	0.9470482892023514	-0.01496201767277448	0.29400578215718265	FALSE	FALSE	-0.01496201767277448
10500	ESF1	0.3303502918720501	0.804648841870165	-0.014947958091066445	0.034239640831947325	FALSE	FALSE	-0.014947958091066445
6720	DDX10	0.06055332067325351	0.7466319202907075	-0.014939033132016787	0.012821185484062879	FALSE	FALSE	-0.014939033132016787
3036	ELMOD2	0.10535767846034758	0.7929115503913028	-0.014935459789360773	0.017283494072034954	FALSE	FALSE	-0.014935459789360773
7706	METTL25	0.0004955356735051115	0.16418920301946605	-0.014926964115131043	0.007501272740773856	FALSE	FALSE	-0.014926964115131043
10870	PLIN3	0.13542859751178976	0.7929115503913028	-0.01492579113970758	0.021035620337352155	FALSE	FALSE	-0.01492579113970758
8472	GPR68	0.036141609098513695	0.6944244944389861	-0.01492557817681569	0.011536933423485607	FALSE	FALSE	-0.01492557817681569
6365	KBTBD4	0.24610618545226257	0.7929115503913028	-0.014923619858740437	0.03014093986712396	FALSE	FALSE	-0.014923619858740437
7227	CCDC186	0.405206635811622	0.8438228959072582	-0.014918463066443472	0.05934524834156037	FALSE	FALSE	-0.014918463066443472
7656	MON2	0.34081604665605214	0.814644303402745	-0.014905913707388327	0.04077098490670323	FALSE	FALSE	-0.014905913707388327
3287	POC5	0.14810814207488443	0.7929115503913028	-0.014889586104472038	0.021117623429745436	FALSE	FALSE	-0.014889586104472038
2500	MBD4	0.48763381048324317	0.8798696066734295	-0.01488926901145951	0.07592876479029656	FALSE	FALSE	-0.01488926901145951
8719	PIGB	0.12798392159705302	0.7929115503913028	-0.014876432118909953	0.019370361929759383	FALSE	FALSE	-0.014876432118909953
8351	PPP2R5E	0.3687227247391456	0.8251652167620095	-0.01487417215938846	0.044647351186722514	FALSE	FALSE	-0.01487417215938846
4003	MAD2L1BP	0.22793331194841313	0.7929115503913028	-0.014873349867339023	0.029251862876117227	FALSE	FALSE	-0.014873349867339023
11491	PPP1R15A	0.7251493862457741	0.9521526926402839	-0.014866954262510062	0.22697931677103042	FALSE	FALSE	-0.014866954262510062
11779	RGL4	0.17062524251860836	0.7929115503913028	-0.01485945958105293	0.02315407018177211	FALSE	FALSE	-0.01485945958105293
7478	ARID2	0.36608910010216855	0.8250650446638733	-0.014852346486102402	0.04255124870687723	FALSE	FALSE	-0.014852346486102402
4264	TMEM242	0.2333935191942993	0.7929115503913028	-0.014852287367066168	0.020871957298368216	FALSE	FALSE	-0.014852287367066168
4593	SDHAF3	0.092711083603853	0.7929115503913028	-0.014851524194052964	0.01756794163957238	FALSE	FALSE	-0.014851524194052964
6769	UBE4A	0.315382799728311	0.7929115503913028	-0.01482874724172932	0.03850014274939895	FALSE	FALSE	-0.01482874724172932
11050	STX10	0.3210483751142218	0.7973181971148299	-0.014827134904377481	0.039696752559393644	FALSE	FALSE	-0.014827134904377481
8161	PIP4P1	0.3630372800514635	0.8250650446638733	-0.014827011291847174	0.04622297808527947	FALSE	FALSE	-0.014827011291847174
8716	RSL24D1	0.5865047091846028	0.9171153296400916	-0.01482185181232129	0.13001610413193704	FALSE	FALSE	-0.01482185181232129
4103	UFL1	0.4279824584080977	0.8570253230026953	-0.014791577491311596	0.05210715634748339	FALSE	FALSE	-0.014791577491311596
4243	NUP43	0.011520599307473222	0.5246993767098873	-0.014785466732748127	0.009782605618238448	FALSE	FALSE	-0.014785466732748127
5182	RAB33A	0.23554646619935168	0.7929115503913028	-0.01478322289660015	0.028170284861698747	FALSE	FALSE	-0.01478322289660015
11866	EIF3D	0.5712554341810108	0.911512641026808	-0.014774739314900559	0.11238121557980775	FALSE	FALSE	-0.014774739314900559
940	RCSD1	0.5114122614098761	0.8871340516182659	-0.014772589531764774	0.08252126295119525	FALSE	FALSE	-0.014772589531764774
5060	OGT	0.4656065936664252	0.8727454109196017	-0.014771890852245643	0.06772861108183861	FALSE	FALSE	-0.014771890852245643
4728	ZNF800	0.4594348183956184	0.8710235989036184	-0.014759991802589073	0.07327557150274515	FALSE	FALSE	-0.014759991802589073
11678	ZNF586	0.07400592232695793	0.7929115503913028	-0.014757293824753662	0.015499712899327278	FALSE	FALSE	-0.014757293824753662
8528	EIF5	0.6464275153575325	0.9318931819019921	-0.01475342421510925	0.16936763189733028	FALSE	FALSE	-0.01475342421510925
8593	LPCAT4	0.17971388220019466	0.7929115503913028	-0.014719917157709119	0.023718949360772967	FALSE	FALSE	-0.014719917157709119
8967	HAGHL	0.10313256841353119	0.7929115503913028	-0.014719452267106005	0.016414071526378395	FALSE	FALSE	-0.014719452267106005
2827	LIAS	0.09737692104837667	0.7929115503913028	-0.014715770763485974	0.01626834701746702	FALSE	FALSE	-0.014715770763485974
10842	PIP5K1C	0.04581391916454057	0.7102806146963757	-0.014687222315249977	0.01220996460178867	FALSE	FALSE	-0.014687222315249977
5626	ZC3H3	0.09960350676960851	0.7929115503913028	-0.014686267677176243	0.016431081155315042	FALSE	FALSE	-0.014686267677176243
11843	LIMK2	0.015528306391692039	0.5876209965131022	-0.0146839415446426	0.00955082955188118	FALSE	FALSE	-0.0146839415446426
5942	CDC26	0.5174272345816584	0.8880182921727684	-0.014667959586546113	0.09035463836044073	FALSE	FALSE	-0.014667959586546113
11405	ZNF224	0.2549308709705029	0.7929115503913028	-0.014665444340277244	0.031242762692272663	FALSE	FALSE	-0.014665444340277244
10145	NT5C	0.3861408460369907	0.8287201391124893	-0.014639985533491709	0.047768726665526624	FALSE	FALSE	-0.014639985533491709
7937	NOC4L	0.21820701144267154	0.7929115503913028	-0.014631399837093167	0.02592290281318128	FALSE	FALSE	-0.014631399837093167
1676	ACTR3	0.6433759313985224	0.9317872396863854	-0.01459165303414142	0.17122585698962212	FALSE	FALSE	-0.01459165303414142
7040	MICU1	0.13457765780475073	0.7929115503913028	-0.014579377772436088	0.019202197343111037	FALSE	FALSE	-0.014579377772436088
2603	SEC62	0.6418547052258355	0.9317872396863854	-0.014567274493381617	0.20034005641937255	FALSE	FALSE	-0.014567274493381617
3137	MRPL36	0.43034331980190943	0.8570253230026953	-0.014564624885666762	0.05531526720151305	FALSE	FALSE	-0.014564624885666762
8017	MRPS31	0.36682392074824055	0.8250650446638733	-0.01455514971649579	0.039354569464921954	FALSE	FALSE	-0.01455514971649579
4885	TBL1X	0.1367339468167983	0.7929115503913028	-0.014551610636008502	0.019217283977195618	FALSE	FALSE	-0.014551610636008502
10927	CERS4	0.011218927249634808	0.5246993767098873	-0.014542668881778097	0.010384835000149905	FALSE	FALSE	-0.014542668881778097
1365	LCLAT1	0.22492652372571578	0.7929115503913028	-0.014523781693315765	0.017441667011007668	FALSE	FALSE	-0.014523781693315765
5609	CHRAC1	0.27390349422152616	0.7929115503913028	-0.01452041996993718	0.033468190021812914	FALSE	FALSE	-0.01452041996993718
1530	HTRA2	0.3468547608643727	0.8175573811079819	-0.014504463204611816	0.041441128868609664	FALSE	FALSE	-0.014504463204611816
1370	SLC30A6	0.12401736962173111	0.7929115503913028	-0.014503036286055438	0.01707745841704309	FALSE	FALSE	-0.014503036286055438
4506	ZNF92	0.06660954140664813	0.7723540798794826	-0.014492574903870924	0.01395364897325635	FALSE	FALSE	-0.014492574903870924
5417	RNF170	0.04837545051055955	0.7102806146963757	-0.014471078416127534	0.012182168872095644	FALSE	FALSE	-0.014471078416127534
416	NSUN4	0.01751515835317507	0.6087212267127468	-0.01446770124118266	0.010549391095992176	FALSE	FALSE	-0.01446770124118266
4838	ABCB8	0.0894436919863191	0.7929115503913028	-0.014461154479726965	0.014065596624277532	FALSE	FALSE	-0.014461154479726965
7158	BLOC1S2	0.47327182956683234	0.8766474999478482	-0.014446886637777651	0.07026832699775695	FALSE	FALSE	-0.014446886637777651
2453	IQCB1	0.22581579728354173	0.7929115503913028	-0.014439077550536913	0.027712207194417717	FALSE	FALSE	-0.014439077550536913
1806	RBM45	0.038145818978571264	0.7022889738403932	-0.014437458495112774	0.011951593938283621	FALSE	FALSE	-0.014437458495112774
3593	CLTB	0.3041321371693383	0.7929115503913028	-0.014423542680151944	0.0366644071880728	FALSE	FALSE	-0.014423542680151944
8927	LRRC28	0.03377646024663155	0.6854628651567501	-0.014411204940374229	0.011452226561959832	FALSE	FALSE	-0.014411204940374229
4414	GGCT	0.05377086663902187	0.7175268878400093	-0.014406743468560244	0.013700861274264751	FALSE	FALSE	-0.014406743468560244
8660	TP53BP1	0.05641307115051257	0.7213330849222265	-0.014403911129278846	0.013125977921299636	FALSE	FALSE	-0.014403911129278846
648	CAPZA1	0.5556020530873889	0.9070193463724606	-0.014402837581325415	0.11902880780398845	FALSE	FALSE	-0.014402837581325415
9588	SPAG7	0.4986028599641751	0.8814669473269089	-0.014399419426139516	0.07951401621103286	FALSE	FALSE	-0.014399419426139516
10372	C18orf32	0.3453458437607604	0.8166871654906944	-0.014387531125398624	0.042322730645537376	FALSE	FALSE	-0.014387531125398624
11340	SERTAD3	0.33594689132285427	0.8103936839534001	-0.014387461257446712	0.03550497470423579	FALSE	FALSE	-0.014387461257446712
4312	GET4	0.3526042962650201	0.8221333780495571	-0.01438728390033801	0.04349080901592969	FALSE	FALSE	-0.01438728390033801
1217	GPR137B	0.31518264018911035	0.7929115503913028	-0.014357109006798345	0.033395816152915356	FALSE	FALSE	-0.014357109006798345
3382	HSD17B4	0.10809090037253538	0.7929115503913028	-0.014354335786553183	0.01735516651533544	FALSE	FALSE	-0.014354335786553183
1351	SLC4A1AP	0.3289798936830953	0.8036216923776055	-0.014341746119064242	0.036067106667906045	FALSE	FALSE	-0.014341746119064242
414	LRRC41	0.24687533967386824	0.7929115503913028	-0.01433175231471176	0.029796069813892247	FALSE	FALSE	-0.01433175231471176
5525	CPQ	0.003039842359479117	0.3415790210467759	-0.014330430198083253	0.007201495533809066	FALSE	FALSE	-0.014330430198083253
11963	ARFGAP3	0.5075539696641419	0.8847845993258715	-0.0143299599330223	0.07388804592192173	FALSE	FALSE	-0.0143299599330223
7037	ANAPC16	0.6753840997068159	0.9402439577713598	-0.01432454247952012	0.2390428278595209	FALSE	FALSE	-0.01432454247952012
4210	PERP	0.06890263515281256	0.792020687163645	-0.014321795459756925	0.013582013768609614	FALSE	FALSE	-0.014321795459756925
10848	DAPK3	0.28095155516679543	0.7929115503913028	-0.01430873351178534	0.024521024571731685	FALSE	FALSE	-0.01430873351178534
2724	TMEM175	0.029979984723334307	0.6724651366765353	-0.014288958194165037	0.011232982482761144	FALSE	FALSE	-0.014288958194165037
8074	ALG11	0.004897557639901302	0.40857503583782684	-0.014285122510785736	0.008722474944079293	FALSE	FALSE	-0.014285122510785736
1398	THUMPD2	0.0019068437858476082	0.28764607903772416	-0.0142799304486092	0.007176117808558047	FALSE	FALSE	-0.0142799304486092
12122	POFUT2	0.1936633510869992	0.7929115503913028	-0.014255182413872934	0.018935611518099905	FALSE	FALSE	-0.014255182413872934
8315	CGRRF1	0.31080708612457425	0.7929115503913028	-0.014246282311690783	0.036821834417060016	FALSE	FALSE	-0.014246282311690783
10947	ZNF561	0.1666116166519544	0.7929115503913028	-0.01422651774298616	0.020254499185830353	FALSE	FALSE	-0.01422651774298616
3241	TRAPPC13	0.13509849012124595	0.7929115503913028	-0.014218787928998552	0.015539810969494283	FALSE	FALSE	-0.014218787928998552
7914	SNRNP35	0.35371767048287395	0.8225962066691974	-0.014196651880772265	0.03894117996096611	FALSE	FALSE	-0.014196651880772265
4156	TSPYL1	0.2776936246823592	0.7929115503913028	-0.014181135820989735	0.03177718194201589	FALSE	FALSE	-0.014181135820989735
6005	TOR2A	0.17725641966127717	0.7929115503913028	-0.014170718778082398	0.022061969502829015	FALSE	FALSE	-0.014170718778082398
4257	MTRF1L	0.06068248898112815	0.7466319202907075	-0.014148694249856278	0.013260326511226595	FALSE	FALSE	-0.014148694249856278
1648	RANBP2	0.4097925656237661	0.8469661660377088	-0.014133330018507714	0.04454744029790163	FALSE	FALSE	-0.014133330018507714
9285	AKTIP	0.1327190788175711	0.7929115503913028	-0.014116360167879611	0.019544133031740782	FALSE	FALSE	-0.014116360167879611
8079	CKAP2	0.24332317446709803	0.7929115503913028	-0.01410776640979431	0.027610363392159342	FALSE	FALSE	-0.01410776640979431
6500	MRPL49	0.3876865945675403	0.829543918910666	-0.01410536671436899	0.04560794783756136	FALSE	FALSE	-0.01410536671436899
11497	RUVBL2	0.17772591142496943	0.7929115503913028	-0.014096701744717315	0.021888686879538	FALSE	FALSE	-0.014096701744717315
3156	ZNF622	0.377262494453687	0.8283055828331162	-0.01409526810808864	0.040556710213422775	FALSE	FALSE	-0.01409526810808864
1594	CNNM3	0.05421538678957704	0.7175268878400093	-0.014086872533136167	0.01337842115899548	FALSE	FALSE	-0.014086872533136167
4185	ARHGAP18	0.0033267526876860124	0.35225192881536893	-0.014077811365170641	0.008118946946342477	FALSE	FALSE	-0.014077811365170641
10892	CLPP	0.536412986356743	0.8968994542606216	-0.01407754314613409	0.09454865362495184	FALSE	FALSE	-0.01407754314613409
8058	CDADC1	0.2851139797797386	0.7929115503913028	-0.014075191820829325	0.02844205596484244	FALSE	FALSE	-0.014075191820829325
7601	ZC3H10	0.06286552642665227	0.756584892907426	-0.014058064095502188	0.012967816193122417	FALSE	FALSE	-0.014058064095502188
5181	AIFM1	0.12367790723715855	0.7929115503913028	-0.014054813220316542	0.018051881319843234	FALSE	FALSE	-0.014054813220316542
3484	HARS1	0.3422421165448719	0.8157511228121492	-0.014053602623688204	0.03557001776061952	FALSE	FALSE	-0.014053602623688204
6629	SPCS2	0.6539426010003144	0.933114150266817	-0.014052680904168736	0.21034083180129529	FALSE	FALSE	-0.014052680904168736
6464	NUDT22	0.4268860543025824	0.8570253230026953	-0.014042480183189435	0.0580435061827302	FALSE	FALSE	-0.014042480183189435
307	MAP7D1	0.267655976801608	0.7929115503913028	-0.014041553089212129	0.029507031617686152	FALSE	FALSE	-0.014041553089212129
8675	PATL2	0.2979719365013583	0.7929115503913028	-0.014017273975922355	0.02952881827950478	FALSE	FALSE	-0.014017273975922355
11954	SMDT1	0.4606568892012667	0.8719067830670933	-0.014015844370137058	0.07107204180210829	FALSE	FALSE	-0.014015844370137058
9207	MAPK3	0.0005919764773006739	0.16714987097525696	-0.014008138741209729	0.0070395338581874965	FALSE	FALSE	-0.014008138741209729
1894	ICOS	0.2339712219758069	0.7929115503913028	-0.014007078629400895	0.027023618947714566	FALSE	FALSE	-0.014007078629400895
5921	ABITRAM	0.07403598805434512	0.7929115503913028	-0.013984266743101294	0.013753079669550061	FALSE	FALSE	-0.013984266743101294
4930	PDK3	0.36953241084250343	0.8251652167620095	-0.013978841227912358	0.035669309366494414	FALSE	FALSE	-0.013978841227912358
8456	GTF2A1	0.07212902159618849	0.7929115503913028	-0.013969955905489266	0.013895410927943885	FALSE	FALSE	-0.013969955905489266
5990	GAPVD1	0.28689013395902146	0.7929115503913028	-0.013951753960401464	0.03245596708729863	FALSE	FALSE	-0.013951753960401464
6370	PTPRJ	0.2257635170737162	0.7929115503913028	-0.013944412450992759	0.025554586108773945	FALSE	FALSE	-0.013944412450992759
1972	SP110	0.5482343724876347	0.9028331512826802	-0.01392829445193221	0.07786895968019962	FALSE	FALSE	-0.01392829445193221
7929	SLC15A4	0.0826468489955756	0.7929115503913028	-0.013923440644695945	0.013653686491306872	FALSE	FALSE	-0.013923440644695945
4546	TMEM120A	0.2867819381699845	0.7929115503913028	-0.013903706307316667	0.03355248952284456	FALSE	FALSE	-0.013903706307316667
11305	ECH1	0.3125993840798092	0.7929115503913028	-0.013902937759845625	0.033433393202722074	FALSE	FALSE	-0.013902937759845625
10536	ZNF337	0.04176444727122046	0.7102806146963757	-0.013894130367061205	0.011355855711735786	FALSE	FALSE	-0.013894130367061205
6697	BIRC3	0.39317345688937033	0.8339033334487184	-0.013893709815735266	0.04767495142295956	FALSE	FALSE	-0.013893709815735266
10588	SCAND1	0.6716869792410292	0.9393001092413032	-0.013892500562721387	0.19862176924943925	FALSE	FALSE	-0.013892500562721387
8644	GANC	0.025311665589139127	0.664797365617189	-0.013867887225334724	0.009692453272873535	FALSE	FALSE	-0.013867887225334724
6065	NUP214	0.2241502652057286	0.7929115503913028	-0.013854567639290459	0.02520029302686453	FALSE	FALSE	-0.013854567639290459
8146	TMCO3	0.12583075307644812	0.7929115503913028	-0.013838058648422089	0.01709024191368371	FALSE	FALSE	-0.013838058648422089
8547	GPR132	0.2775752710322802	0.7929115503913028	-0.013836092940467306	0.030767710739746688	FALSE	FALSE	-0.013836092940467306
6662	TMEM126A	0.36426767407790783	0.8250650446638733	-0.013828324161660363	0.041084665711969136	FALSE	FALSE	-0.013828324161660363
10228	NDUFAF8	0.48588234965078503	0.8798696066734295	-0.013809658669583908	0.06607894618064165	FALSE	FALSE	-0.013809658669583908
7236	CACUL1	0.34655542451346355	0.8173633808852699	-0.01380804901946099	0.03679716368205845	FALSE	FALSE	-0.01380804901946099
11913	CBX7	0.053911273693193644	0.7175268878400093	-0.013799394798724994	0.012643503886647523	FALSE	FALSE	-0.013799394798724994
9361	CENPT	0.3425584284538208	0.8161517555459703	-0.013790767450278197	0.03887049732729793	FALSE	FALSE	-0.013790767450278197
4449	RALA	0.5060039337108782	0.8843527710324599	-0.013779206991465513	0.07735119834542274	FALSE	FALSE	-0.013779206991465513
279	S100PBP	0.41759481787993	0.8544484265999911	-0.01377441834953055	0.05063036540523172	FALSE	FALSE	-0.01377441834953055
11110	GTPBP3	0.04771712953991901	0.7102806146963757	-0.013764305635298372	0.0114391163806431	FALSE	FALSE	-0.013764305635298372
10821	SGTA	0.26242370000098153	0.7929115503913028	-0.01374461966803965	0.02783504673279822	FALSE	FALSE	-0.01374461966803965
9462	MBTPS1	0.2779090899283215	0.7929115503913028	-0.013719897161978122	0.028558781230822203	FALSE	FALSE	-0.013719897161978122
6331	TTC17	0.4263831425212301	0.8570253230026953	-0.013708366262683553	0.05571379130706191	FALSE	FALSE	-0.013708366262683553
3576	ERGIC1	0.025435391460144317	0.664797365617189	-0.013687826428435588	0.009589693346060812	FALSE	FALSE	-0.013687826428435588
3554	CLINT1	0.4371096251782488	0.8618417975090233	-0.013681999172523149	0.04578718589618802	FALSE	FALSE	-0.013681999172523149
3056	RPS3A	0.7351159479622331	0.9553144461618843	-0.013673824622149326	1.8312236756086349	FALSE	FALSE	-0.013673824622149326
7093	ACTA2	0.11236312551311227	0.7929115503913028	-0.013669343667925674	0.015673608263023196	FALSE	FALSE	-0.013669343667925674
6885	CAMK1D	0.1047223066172891	0.7929115503913028	-0.013659198706946459	0.014132802479434759	FALSE	FALSE	-0.013659198706946459
1443	PNPT1	0.04957974564045759	0.7126493412728939	-0.013655140319470434	0.011997582158073783	FALSE	FALSE	-0.013655140319470434
4150	TUBE1	0.16840569545765588	0.7929115503913028	-0.01365498311657863	0.018974484805949033	FALSE	FALSE	-0.01365498311657863
1453	XPO1	0.38491523269430483	0.8287201391124893	-0.013635193019199267	0.03703159131109715	FALSE	FALSE	-0.013635193019199267
4618	ZKSCAN1	0.3488251577386634	0.8197316767004186	-0.013635031785464085	0.04029125850647688	FALSE	FALSE	-0.013635031785464085
8269	GEMIN2	0.06629856863344158	0.7723540798794826	-0.013617048849533242	0.011919207870960236	FALSE	FALSE	-0.013617048849533242
3960	OARD1	0.39564788191185585	0.8359089534444504	-0.013598673578180119	0.047720360476523636	FALSE	FALSE	-0.013598673578180119
839	SYT11	0.3250316071434953	0.8003685281449398	-0.013585919989727073	0.0321366909891367	FALSE	FALSE	-0.013585919989727073
10562	ITCH	0.3213288510713694	0.797447414587995	-0.013577073632123317	0.03136845659464598	FALSE	FALSE	-0.013577073632123317
10788	C19orf25	0.4703390022019417	0.8756653368651284	-0.013570995120306885	0.0640591903589666	FALSE	FALSE	-0.013570995120306885
3947	RNF8	0.19386487206165853	0.7929115503913028	-0.013560293231134056	0.020813893782906236	FALSE	FALSE	-0.013560293231134056
2109	KAT2B	0.1542657840405917	0.7929115503913028	-0.01354503648894228	0.016821685153990986	FALSE	FALSE	-0.01354503648894228
11148	ARMC6	0.10017777144295131	0.7929115503913028	-0.013493464535129255	0.013892531604506077	FALSE	FALSE	-0.013493464535129255
10214	CBX4	0.1307005856376573	0.7929115503913028	-0.013488843845001777	0.01738254907540977	FALSE	FALSE	-0.013488843845001777
5457	VCPIP1	0.30519353667499816	0.7929115503913028	-0.013485874457045475	0.02993362182751298	FALSE	FALSE	-0.013485874457045475
7580	TESPA1	0.26644402517434784	0.7929115503913028	-0.01348491242909221	0.025681159086525438	FALSE	FALSE	-0.01348491242909221
2138	CRTAP	0.46940685146831007	0.8751554799522486	-0.01346609107773841	0.058683070167899136	FALSE	FALSE	-0.01346609107773841
2683	ACAP2	0.6010553015076154	0.9197242121555609	-0.013454901456516651	0.10368319693952799	FALSE	FALSE	-0.013454901456516651
146	EMC1	0.04469467282840216	0.7102806146963757	-0.013450634136992117	0.01125806886702776	FALSE	FALSE	-0.013450634136992117
5200	MMGT1	0.2568350461802733	0.7929115503913028	-0.013422117263695927	0.025732274167239666	FALSE	FALSE	-0.013422117263695927
12050	PAXBP1	0.0827722492621289	0.7929115503913028	-0.013408937749459105	0.013700213725678624	FALSE	FALSE	-0.013408937749459105
10831	S1PR4	0.6247565881515418	0.9242230458514199	-0.013402607981738677	0.10783865302801132	FALSE	FALSE	-0.013402607981738677
9198	TAOK2	0.016814707702495654	0.5984692807256863	-0.013395337683896344	0.009053809591569005	FALSE	FALSE	-0.013395337683896344
1497	MPHOSPH10	0.34069908312918906	0.814644303402745	-0.013383238435685254	0.036758773401379584	FALSE	FALSE	-0.013383238435685254
7720	MRPL42	0.3000260992511891	0.7929115503913028	-0.01337807358170153	0.02903103595599532	FALSE	FALSE	-0.01337807358170153
7055	FUT11	0.23137034262114853	0.7929115503913028	-0.01337475485398566	0.02420475403778255	FALSE	FALSE	-0.01337475485398566
12106	PDXK	0.019442855066832805	0.6260371929706516	-0.01337042001783452	0.008983712614281103	FALSE	FALSE	-0.01337042001783452
10256	GPS1	0.4642382150521005	0.8725869820128003	-0.013357107821669786	0.05887170936912298	FALSE	FALSE	-0.013357107821669786
6988	IPMK	0.039829420408045615	0.7102806146963757	-0.013351229172504258	0.009879744419595226	FALSE	FALSE	-0.013351229172504258
1296	PUM2	0.43204645296189625	0.8575842385605777	-0.013349083756115468	0.0494662475772202	FALSE	FALSE	-0.013349083756115468
7596	RPS26	0.7679311992494973	0.9657694966871293	-0.013337942505014262	1.6907974064350129	FALSE	FALSE	-0.013337942505014262
2917	LIN54	0.16403515331120216	0.7929115503913028	-0.013330785070786557	0.018445057910867035	FALSE	FALSE	-0.013330785070786557
3800	GNL1	0.47178891502163556	0.8762376122482216	-0.013322587678966916	0.05987903280183673	FALSE	FALSE	-0.013322587678966916
1643	NCK2	0.07369886576087946	0.7929115503913028	-0.01331775671317647	0.013229242211673408	FALSE	FALSE	-0.01331775671317647
10342	RNF138	0.31444548809013706	0.7929115503913028	-0.013311191141118336	0.030824168073013424	FALSE	FALSE	-0.013311191141118336
9581	MINK1	0.2076511357395444	0.7929115503913028	-0.013310982880877056	0.02107027086894959	FALSE	FALSE	-0.013310982880877056
7220	ACSL5	0.35548512807336596	0.8232815498101871	-0.01330552914978446	0.03204120816662907	FALSE	FALSE	-0.01330552914978446
688	NBPF15	0.03545274392259404	0.6919045695270319	-0.013297859462543932	0.01038563630427234	FALSE	FALSE	-0.013297859462543932
6913	NSUN6	0.0023525590796205312	0.31212506728652156	-0.013297617108085734	0.007646294005098753	FALSE	FALSE	-0.013297617108085734
2946	PDLIM5	0.26445859198399724	0.7929115503913028	-0.013283206339148253	0.025767048960551618	FALSE	FALSE	-0.013283206339148253
8987	JPT2	0.03376910613937465	0.6854628651567501	-0.01328204142541155	0.010453098989091815	FALSE	FALSE	-0.01328204142541155
4834	GIMAP1	0.30411251353371943	0.7929115503913028	-0.013275593419618653	0.02896264223381877	FALSE	FALSE	-0.013275593419618653
5962	PHF19	0.05575508937657443	0.7175268878400093	-0.01327182525286596	0.011230071575846523	FALSE	FALSE	-0.01327182525286596
8133	ING1	0.009674142429246297	0.5115022829084243	-0.013259263801280676	0.008446899720001965	FALSE	FALSE	-0.013259263801280676
1451	C2orf74	0.3437636720045869	0.816247795843318	-0.013252182281269953	0.029948104079812764	FALSE	FALSE	-0.013252182281269953
3542	MRPL22	0.4826732106850986	0.879238676342345	-0.01324941980994047	0.05264569940045476	FALSE	FALSE	-0.01324941980994047
11811	CCDC117	0.027690847047813567	0.6696960932985828	-0.013242775636436435	0.009007354429922997	FALSE	FALSE	-0.013242775636436435
670	ATP1A1	0.5025684348751974	0.8841480038802195	-0.01323931582920228	0.0651222069747746	FALSE	FALSE	-0.01323931582920228
10247	SIRT7	0.49298600220394106	0.8802884103863307	-0.013236440494258168	0.0644476206973195	FALSE	FALSE	-0.013236440494258168
526	CTBS	0.4173088855459066	0.854323377510973	-0.0132295128181031	0.041328832227736714	FALSE	FALSE	-0.0132295128181031
5951	WHRN	0.040552822763631105	0.7102806146963757	-0.01320086057565008	0.010402543476084247	FALSE	FALSE	-0.01320086057565008
2498	HMCES	0.1868256527467429	0.7929115503913028	-0.013194928181906157	0.019983085058629512	FALSE	FALSE	-0.013194928181906157
1013	TRMT1L	0.152133214841838	0.7929115503913028	-0.013188155021413975	0.017098492453806104	FALSE	FALSE	-0.013188155021413975
10573	EDEM2	0.3116118997590429	0.7929115503913028	-0.013173169689343091	0.027739425702020527	FALSE	FALSE	-0.013173169689343091
8421	FCF1	0.09246465018960591	0.7929115503913028	-0.01317269740886045	0.013131486449856311	FALSE	FALSE	-0.01317269740886045
6258	EIF4G2	0.6578161005318196	0.9345724292422136	-0.013165314919210717	0.15339706018567084	FALSE	FALSE	-0.013165314919210717
7261	FAM53B	0.1885344898731557	0.7929115503913028	-0.013148921479185895	0.01920268170069903	FALSE	FALSE	-0.013148921479185895
10665	B4GALT5	0.028870651051675782	0.6696960932985828	-0.013139323369291845	0.00975948286941275	FALSE	FALSE	-0.013139323369291845
9164	NSMCE1	0.3974636648518777	0.8375277458973572	-0.013133412137475667	0.046180751919746396	FALSE	FALSE	-0.013133412137475667
8632	NDUFAF1	0.2655109899100378	0.7929115503913028	-0.013124892278185658	0.019651609077118336	FALSE	FALSE	-0.013124892278185658
4047	SMAP1	0.5840924071855174	0.9171153296400916	-0.01312386710035278	0.09754618480801582	FALSE	FALSE	-0.01312386710035278
9387	CHTF8	0.2661408868301801	0.7929115503913028	-0.013121647449265082	0.02441723896190524	FALSE	FALSE	-0.013121647449265082
8745	APH1B	0.0921388828473691	0.7929115503913028	-0.013111630131659554	0.013600329833570868	FALSE	FALSE	-0.013111630131659554
2731	CTBP1	0.10570843456730321	0.7929115503913028	-0.013108056789003541	0.013308339123614132	FALSE	FALSE	-0.013108056789003541
155	CAMK2N1	0.02824577146251678	0.6696960932985828	-0.013095648173563066	0.008845631050644443	FALSE	FALSE	-0.013095648173563066
3656	TUBB2A	0.0010456878332386233	0.20562704320756642	-0.013093518880547795	0.006579908379353583	FALSE	FALSE	-0.013093518880547795
4126	SEC63	0.4667500024877064	0.8733354189274971	-0.013091910574039335	0.05383437406271696	FALSE	FALSE	-0.013091910574039335
8368	FUT8	0.056101302149429454	0.719193875750311	-0.013089196472830406	0.010967957321554422	FALSE	FALSE	-0.013089196472830406
9242	ZNF668	0.037817131805964896	0.701674481884988	-0.01307544860967706	0.010193512123078109	FALSE	FALSE	-0.01307544860967706
1780	DCAF17	0.11389382755842538	0.7929115503913028	-0.013057640343626	0.012673971382901073	FALSE	FALSE	-0.013057640343626
7410	ATF7IP	0.5566678529838814	0.9074798515260551	-0.013055622234707282	0.07246116008609534	FALSE	FALSE	-0.013055622234707282
4754	MKLN1	0.34461576871531974	0.8166871654906944	-0.013051989101207804	0.031397593952715394	FALSE	FALSE	-0.013051989101207804
4167	ASF1A	0.5639504074944347	0.9097038105467332	-0.013045668738788596	0.08299471382051707	FALSE	FALSE	-0.013045668738788596
7636	DDIT3	0.5314777846708414	0.8951250585369568	-0.013042669791314177	0.06160440780222416	FALSE	FALSE	-0.013042669791314177
1329	AGBL5	0.0019934685928846827	0.28884310716902795	-0.013039725932032611	0.006552875717170536	FALSE	FALSE	-0.013039725932032611
2160	CX3CR1	0.039661623098110416	0.7102806146963757	-0.013031880567201455	0.008985723787918686	FALSE	FALSE	-0.013031880567201455
7175	OGA	0.5805362599855093	0.9155828562376548	-0.01303072774599489	0.09627240281552077	FALSE	FALSE	-0.01303072774599489
5930	GNG10	0.242138305803976	0.7929115503913028	-0.013024297207189972	0.024331602780148384	FALSE	FALSE	-0.013024297207189972
4966	UXT	0.6789705193405071	0.9409408198519603	-0.0130152170606702	0.21321945637464523	FALSE	FALSE	-0.0130152170606702
3114	SNX25	0.025950585189210222	0.664797365617189	-0.012994772958952499	0.008785900968359782	FALSE	FALSE	-0.012994772958952499
5857	IPPK	0.047674211312983376	0.7102806146963757	-0.012989868430270375	0.01048988397233188	FALSE	FALSE	-0.012989868430270375
7561	SP1	0.1038355620613838	0.7929115503913028	-0.012979659647604315	0.014560946822166443	FALSE	FALSE	-0.012979659647604315
9145	POLR3E	0.2756751408897656	0.7929115503913028	-0.012979057708326296	0.023448851704597474	FALSE	FALSE	-0.012979057708326296
2553	SLC9A9	0.15843048261732326	0.7929115503913028	-0.012964158367580844	0.016362870368175207	FALSE	FALSE	-0.012964158367580844
7457	BICD1	0.21352223347632407	0.7929115503913028	-0.01295529723021803	0.019009629171341656	FALSE	FALSE	-0.01295529723021803
3125	SDHA	0.18042310489677663	0.7929115503913028	-0.012951536453344866	0.016544902347959578	FALSE	FALSE	-0.012951536453344866
8091	UCHL3	0.20126381048302402	0.7929115503913028	-0.012944474415743812	0.021405204222537576	FALSE	FALSE	-0.012944474415743812
6319	NAT10	0.06920173452342188	0.7929115503913028	-0.012935881329465741	0.011082863237243147	FALSE	FALSE	-0.012935881329465741
6852	LARP4B	0.11853916661977561	0.7929115503913028	-0.012910032202679615	0.013792736805044115	FALSE	FALSE	-0.012910032202679615
6845	THYN1	0.5468078724102684	0.9027455214833955	-0.012902224459053336	0.08347588628530503	FALSE	FALSE	-0.012902224459053336
6636	THAP12	0.14525162924215476	0.7929115503913028	-0.012900493883629028	0.015846867673099042	FALSE	FALSE	-0.012900493883629028
5833	GKAP1	0.10011601263636351	0.7929115503913028	-0.012896565154948381	0.013708661030977964	FALSE	FALSE	-0.012896565154948381
1105	TRAF5	0.13975880822578132	0.7929115503913028	-0.01289437640699326	0.016524986061267555	FALSE	FALSE	-0.01289437640699326
5376	GTF2E2	0.4238647003883299	0.8570253230026953	-0.012893582330847479	0.04632508680224419	FALSE	FALSE	-0.012893582330847479
10466	FASTKD5	0.02238128779616412	0.644218699049039	-0.012887539088910618	0.008670196944149212	FALSE	FALSE	-0.012887539088910618
10181	PRPSAP1	0.3985018120314717	0.8382811949589054	-0.01286996696310088	0.03928580190986395	FALSE	FALSE	-0.01286996696310088
4940	ATP6AP2	0.5833472623475389	0.9171153296400916	-0.01286496871731018	0.0959810983389616	FALSE	FALSE	-0.01286496871731018
145	UBR4	0.4544040176135451	0.8694989391471223	-0.01284936666620222	0.04823938468471169	FALSE	FALSE	-0.01284936666620222
4991	GPKOW	0.2667694709142342	0.7929115503913028	-0.012845996881136875	0.02412808742374182	FALSE	FALSE	-0.012845996881136875
9981	SP2	0.24002787070591391	0.7929115503913028	-0.012836400786664516	0.02290417128242552	FALSE	FALSE	-0.012836400786664516
4470	TMED4	0.5666490779160822	0.9103008122109637	-0.01281954379965104	0.07881885841488838	FALSE	FALSE	-0.01281954379965104
8977	GNPTG	0.4881559241042329	0.8798696066734295	-0.012800362359621998	0.05364480121061206	FALSE	FALSE	-0.012800362359621998
5993	MVB12B	0.11907087344398896	0.7929115503913028	-0.012800279055525486	0.014701585983857512	FALSE	FALSE	-0.012800279055525486
932	TMCO1	0.5833218299763385	0.9171153296400916	-0.012782492287305785	0.09153689462691546	FALSE	FALSE	-0.012782492287305785
10060	PTRH2	0.07848621899760194	0.7929115503913028	-0.012781873552847016	0.01230063367402181	FALSE	FALSE	-0.012781873552847016
8305	PTGER2	0.4830258129311369	0.879238676342345	-0.012778058359588227	0.05346435280516744	FALSE	FALSE	-0.012778058359588227
3332	TTC37	0.1384385891135793	0.7929115503913028	-0.012754268321961845	0.014955486031249165	FALSE	FALSE	-0.012754268321961845
9035	HCFC1R1	0.46205171419502045	0.8724390230415238	-0.012751094704607642	0.05163512602448463	FALSE	FALSE	-0.012751094704607642
8284	MGAT2	0.2667010635939137	0.7929115503913028	-0.012741229887243308	0.02402872168458998	FALSE	FALSE	-0.012741229887243308
398	MUTYH	0.27592364449574414	0.7929115503913028	-0.012740692441459362	0.023339295247569683	FALSE	FALSE	-0.012740692441459362
8480	NDUFB1	0.5810109879575673	0.9155828562376548	-0.012738443230853547	0.09559161942452192	FALSE	FALSE	-0.012738443230853547
6254	AMPD3	0.029144325950556153	0.6696960932985828	-0.012727589513246752	0.009492115350440145	FALSE	FALSE	-0.012727589513246752
8057	FNDC3A	0.32044601441900555	0.7970694706791986	-0.012725662770111305	0.025211466103792192	FALSE	FALSE	-0.012725662770111305
642	C1orf162	0.19156236943151433	0.7929115503913028	-0.012703434012487287	0.017117341235280036	FALSE	FALSE	-0.012703434012487287
2970	PPA2	0.4599556205953452	0.8716281696774981	-0.012702966434655254	0.03915840843692422	FALSE	FALSE	-0.012702966434655254
7639	PIP4K2C	0.1677802705323036	0.7929115503913028	-0.012689429518972107	0.01442606330383569	FALSE	FALSE	-0.012689429518972107
10537	HM13	0.6134947823400458	0.9207288534319551	-0.012684870635109782	0.1028208253905177	FALSE	FALSE	-0.012684870635109782
10001	PHB	0.4727118225818209	0.8762376122482216	-0.012652322918433996	0.06042736228555441	FALSE	FALSE	-0.012652322918433996
685	NBPF26	0.005135463820383455	0.4189016858523156	-0.012646066041798016	0.007318357756594196	FALSE	FALSE	-0.012646066041798016
80	ENO1	0.7718534229014975	0.9661346620806095	-0.012645755330954172	0.284338916093111	FALSE	FALSE	-0.012645755330954172
2819	KLF3	0.5733960326411306	0.9122929796976283	-0.012645110396013437	0.07296291589736939	FALSE	FALSE	-0.012645110396013437
3004	TNIP3	0.12659110687576106	0.7929115503913028	-0.01263408200852686	0.012206039950251579	FALSE	FALSE	-0.01263408200852686
3193	ZNF131	0.4703474329913233	0.8756653368651284	-0.012620919961278015	0.04501650994643569	FALSE	FALSE	-0.012620919961278015
2356	UBA3	0.4172756565319574	0.854323377510973	-0.012614218012352204	0.04181430228054524	FALSE	FALSE	-0.012614218012352204
10456	NOP56	0.4512831715219706	0.8683626357836923	-0.012613734311146653	0.04820685479789972	FALSE	FALSE	-0.012613734311146653
96	DFFA	0.1831004007327391	0.7929115503913028	-0.012611600651384386	0.016788746137171982	FALSE	FALSE	-0.012611600651384386
11716	UTY	0.4251352087320912	0.8570253230026953	-0.012608289985355276	0.03781394148245454	FALSE	FALSE	-0.012608289985355276
26	MIB2	0.24901469696998757	0.7929115503913028	-0.012601279005103699	0.02259406023658812	FALSE	FALSE	-0.012601279005103699
9161	LCMT1	0.4845095983676613	0.8795213436170294	-0.012577935047477992	0.054331100825220344	FALSE	FALSE	-0.012577935047477992
7012	DDX50	0.44678034899893493	0.867826133364985	-0.012563375641190887	0.0471683993935585	FALSE	FALSE	-0.012563375641190887
7240	PRDX3	0.4854639610785608	0.8797080846513539	-0.012561021628657201	0.06037850026041269	FALSE	FALSE	-0.012561021628657201
11536	POLD1	0.02866387851235457	0.6696960932985828	-0.012559487892751265	0.008726194419432431	FALSE	FALSE	-0.012559487892751265
5239	ARHGAP4	0.5018297866605529	0.8834216609912531	-0.01253573480452253	0.04917258815839887	FALSE	FALSE	-0.01253573480452253
1989	EIF4E2	0.5061557754093338	0.8843527710324599	-0.012528054704269938	0.05820065774023533	FALSE	FALSE	-0.012528054704269938
11835	1	0.18069883736366518	0.7929115503913028	-0.012527811510052701	0.018975112750194967	FALSE	FALSE	-0.012527811510052701
3394	PRRC1	0.21114642451985433	0.7929115503913028	-0.01252203799871866	0.018730521062389018	FALSE	FALSE	-0.01252203799871866
5224	NSDHL	0.01769736674085793	0.6090106329697734	-0.01251582109461286	0.008482333528809248	FALSE	FALSE	-0.01251582109461286
19	CCNL2	0.43910933725023316	0.8625821946950781	-0.012514747546659427	0.04918310418725014	FALSE	FALSE	-0.012514747546659427
7344	CD4	0.5795365073274734	0.9150871377374453	-0.012512157057980807	0.08570683207362889	FALSE	FALSE	-0.012512157057980807
7266	EDRF1	0.276494295672263	0.7929115503913028	-0.012508510488336731	0.02587139471434057	FALSE	FALSE	-0.012508510488336731
1662	ZC3H8	0.2655777851300217	0.7929115503913028	-0.012506683172671314	0.026084226137027145	FALSE	FALSE	-0.012506683172671314
10550	CDK5RAP1	0.42949124343697387	0.8570253230026953	-0.012500032281094978	0.03467553462833166	FALSE	FALSE	-0.012500032281094978
12147	MT-ND5	0.835074860765781	0.9736203670463505	-0.012495829455064519	0.9185424670577049	FALSE	FALSE	-0.012495829455064519
3117	UFSP2	0.4950318935021042	0.8802884103863307	-0.012489466096982595	0.054225167632102965	FALSE	FALSE	-0.012489466096982595
1579	ANKRD36C	0.28133384626399444	0.7929115503913028	-0.012487660279148535	0.020885225385427475	FALSE	FALSE	-0.012487660279148535
10645	CTSA	0.37619499009384705	0.8283055828331162	-0.01247940779913604	0.03262806036509573	FALSE	FALSE	-0.01247940779913604
2752	NOP14	0.21195596207543654	0.7929115503913028	-0.012465787579356381	0.018830387596972288	FALSE	FALSE	-0.012465787579356381
5968	STOM	0.5955181296909879	0.9192641114672084	-0.012451758900780924	0.09180266037583351	FALSE	FALSE	-0.012451758900780924
1073	RBBP5	0.38398922948230607	0.8287201391124893	-0.012450963481020684	0.03278069458901882	FALSE	FALSE	-0.012450963481020684
2290	ABHD14B	0.5876927274486654	0.9171153296400916	-0.012447932286799227	0.08435678780078888	FALSE	FALSE	-0.012447932286799227
9960	PLEKHM1	0.1985027271294019	0.7929115503913028	-0.012446873518604852	0.01898455237969756	FALSE	FALSE	-0.012446873518604852
1893	CTLA4	0.13275268608379545	0.7929115503913028	-0.012444139263179025	0.015385413100011647	FALSE	FALSE	-0.012444139263179025
563	RPAP2	0.441120551317286	0.8645902531467125	-0.012427573840503341	0.04355836100876331	FALSE	FALSE	-0.012427573840503341
8612	IVD	0.16602217299534716	0.7929115503913028	-0.01242108015181881	0.01484813082497567	FALSE	FALSE	-0.01242108015181881
6351	ARHGAP1	0.33132038382692	0.8048575257143901	-0.012419934048684545	0.029963174508884548	FALSE	FALSE	-0.012419934048684545
8938	TARS3	0.4100154414592808	0.8471088257691558	-0.012415766156630042	0.04154148576781153	FALSE	FALSE	-0.012415766156630042
1549	VAMP8	0.6573431584626196	0.9345724292422136	-0.012415707037593808	0.15776499249041082	FALSE	FALSE	-0.012415707037593808
10065	RNFT1	0.3847182880087333	0.8287201391124893	-0.012397901458771668	0.03755055284127593	FALSE	FALSE	-0.012397901458771668
10291	ZBTB14	0.024478883260038775	0.6601502174896379	-0.01238801816670851	0.008419171842979268	FALSE	FALSE	-0.01238801816670851
10350	C18orf21	0.2375656342944405	0.7929115503913028	-0.0123819715657355	0.020376719068735838	FALSE	FALSE	-0.0123819715657355
4704	PNPLA8	0.3637600635619196	0.8250650446638733	-0.012380891299709767	0.03285666983574629	FALSE	FALSE	-0.012380891299709767
5414	SMIM19	0.4375110882706117	0.8620268617804118	-0.01238067632139619	0.04504979457706213	FALSE	FALSE	-0.01238067632139619
4008	HSP90AB1	0.7718085380470145	0.9661346620806095	-0.012375828560424995	0.2017107240855694	FALSE	FALSE	-0.012375828560424995
8461	ZC3H14	0.2789671583103319	0.7929115503913028	-0.01237195088909382	0.026337095024064183	FALSE	FALSE	-0.01237195088909382
5014	PHF8	0.2095274540768198	0.7929115503913028	-0.012361368581607919	0.016835842607542874	FALSE	FALSE	-0.012361368581607919
3500	YIPF5	0.5580930757642681	0.908055695968694	-0.012353008612438635	0.07520431224256754	FALSE	FALSE	-0.012353008612438635
1793	SCRN3	0.007444226427483636	0.4684332652539988	-0.012349419314360911	0.007217905510333367	FALSE	FALSE	-0.012349419314360911
10992	TMEM205	0.23618204316104222	0.7929115503913028	-0.012347239131947971	0.021240230882540345	FALSE	FALSE	-0.012347239131947971
7608	COQ10A	0.2756131890469696	0.7929115503913028	-0.012332897391203365	0.022098369523882867	FALSE	FALSE	-0.012332897391203365
8417	ABCD4	0.30777107888200983	0.7929115503913028	-0.012328863860594848	0.02802210780791938	FALSE	FALSE	-0.012328863860594848
4259	IPCEF1	0.23615380921221726	0.7929115503913028	-0.012323916672153623	0.020917527098208665	FALSE	FALSE	-0.012323916672153623
1027	CFH	0.11184775528416728	0.7929115503913028	-0.012317821365156443	0.011429904249962418	FALSE	FALSE	-0.012317821365156443
6571	PTPRCAP	0.41534802377989566	0.8522102548656999	-0.012312458328039889	0.03668948160484433	FALSE	FALSE	-0.012312458328039889
9281	CYLD	0.573838910281907	0.9123756973757378	-0.012286601811374233	0.0777217959985137	FALSE	FALSE	-0.012286601811374233
5966	RAB14	0.5572686292971569	0.9077310843841992	-0.012275068224850746	0.08194863013923168	FALSE	FALSE	-0.012275068224850746
2502	PLXND1	0.454606871142629	0.8694989391471223	-0.012273402142920513	0.04649497624486685	FALSE	FALSE	-0.012273402142920513
7948	ZNF140	0.12764746838370616	0.7929115503913028	-0.01224589969854152	0.014763304567895829	FALSE	FALSE	-0.01224589969854152
3357	MAN2A1	0.38487327127776205	0.8287201391124893	-0.012239492001182422	0.028300062799826265	FALSE	FALSE	-0.012239492001182422
10243	ARHGDIA	0.7247396899698917	0.9521526926402839	-0.012230847185747646	0.213212164491415	FALSE	FALSE	-0.012230847185747646
2870	NOA1	0.2474513693655061	0.7929115503913028	-0.012228579164539392	0.023640521429479124	FALSE	FALSE	-0.012228579164539392
4468	NUDCD3	0.15615017653302932	0.7929115503913028	-0.012225940305740217	0.015282920282334089	FALSE	FALSE	-0.012225940305740217
2519	SRPRB	0.3311291881011995	0.8048575257143901	-0.012224279598267824	0.030437751300632955	FALSE	FALSE	-0.012224279598267824
10429	NFATC1	0.27737126479294266	0.7929115503913028	-0.012221474131275624	0.023735758662223817	FALSE	FALSE	-0.012221474131275624
4161	KPNA5	0.31821272904693143	0.7942754633117003	-0.012215761082592274	0.022922525275498627	FALSE	FALSE	-0.012215761082592274
3028	ELF2	0.47419338022183233	0.8774258164191523	-0.012212590152466991	0.0514683305285871	FALSE	FALSE	-0.012212590152466991
5278	IL9R	0.09335050269196157	0.7929115503913028	-0.012206263071975483	0.010683687473647296	FALSE	FALSE	-0.012206263071975483
3252	MRPS36	0.5683764138756845	0.9103008122109637	-0.012193612941835848	0.0778671719133854	FALSE	FALSE	-0.012193612941835848
5088	BRWD3	0.17003305626667803	0.7929115503913028	-0.012187174341344172	0.01595024485141039	FALSE	FALSE	-0.012187174341344172
8487	TMEM251	0.1668289318160551	0.7929115503913028	-0.012183163652181472	0.012213935959152877	FALSE	FALSE	-0.012183163652181472
5722	HACD4	0.44742952104238987	0.867826133364985	-0.012181705830492518	0.03492574789561331	FALSE	FALSE	-0.012181705830492518
1116	NSL1	0.4656655273949847	0.8727454109196017	-0.01216938488589555	0.049177443608641624	FALSE	FALSE	-0.01216938488589555
10475	CDC25B	0.5068878546802493	0.8844758838308695	-0.012167648936013404	0.056817991007119414	FALSE	FALSE	-0.012167648936013404
7217	BBIP1	0.3791285357713885	0.8287201391124893	-0.01215096930610863	0.034424296719953416	FALSE	FALSE	-0.01215096930610863
9363	NUTF2	0.47965313778339846	0.879238676342345	-0.012148032164899365	0.05400880081579089	FALSE	FALSE	-0.012148032164899365
11319	PLEKHG2	0.06731326598357118	0.777992840050295	-0.012147038562006295	0.011322067736182363	FALSE	FALSE	-0.012147038562006295
12068	RUNX1	0.27016885418809494	0.7929115503913028	-0.012131304164874037	0.022295543970540163	FALSE	FALSE	-0.012131304164874037
5762	FANCG	0.10835226975741623	0.7929115503913028	-0.012123294879078777	0.01230310865212232	FALSE	FALSE	-0.012123294879078777
2140	CLASP2	0.21676116851461288	0.7929115503913028	-0.012123010032813285	0.019195114844478667	FALSE	FALSE	-0.012123010032813285
9969	GOSR2	0.11662866717708074	0.7929115503913028	-0.012119073242445879	0.012492632842622697	FALSE	FALSE	-0.012119073242445879
5700	RIC1	0.3268384757884658	0.8015913798179477	-0.012107124479054293	0.02541941679082811	FALSE	FALSE	-0.012107124479054293
10361	ATP5F1A	0.7177122321050478	0.9509622307713615	-0.012099237462174882	0.1933730199933052	FALSE	FALSE	-0.012099237462174882
2891	G3BP2	0.6091848718525956	0.9197242121555609	-0.012087445901675101	0.08857782240957023	FALSE	FALSE	-0.012087445901675101
7859	RAB35	0.2453363942018934	0.7929115503913028	-0.012078255578769619	0.01982045881450176	FALSE	FALSE	-0.012078255578769619
1505	PRADC1	0.17121317579155823	0.7929115503913028	-0.012064200027904964	0.014204932725988328	FALSE	FALSE	-0.012064200027904964
8958	RHOT2	0.504960793479979	0.8843527710324599	-0.012056354663073808	0.04903157809749245	FALSE	FALSE	-0.012056354663073808
499	ANKRD13C	0.3858270595520866	0.8287201391124893	-0.012049287251014914	0.028612314350903036	FALSE	FALSE	-0.012049287251014914
9081	ATF7IP2	0.3957632742015248	0.8359089534444504	-0.012047588922337645	0.032108353637158873	FALSE	FALSE	-0.012047588922337645
10641	ACOT8	0.45714306538440597	0.8707886039717677	-0.012047486807638695	0.040625042375177146	FALSE	FALSE	-0.012047486807638695
8696	DTWD1	0.19554039486122107	0.7929115503913028	-0.012041357238472787	0.01686344821937382	FALSE	FALSE	-0.012041357238472787
11938	TOB2	0.338211386709243	0.8126648698045119	-0.012021909762780692	0.027464956045150757	FALSE	FALSE	-0.012021909762780692
6437	HNRNPUL2	0.10964214497609931	0.7929115503913028	-0.0120034229714274	0.012759908777661621	FALSE	FALSE	-0.0120034229714274
1599	FAHD2B	0.1310393513607441	0.7929115503913028	-0.011996789546839042	0.0138509975746274	FALSE	FALSE	-0.011996789546839042
1436	RTN4	0.6232489451647648	0.923107772933046	-0.011986158869232585	0.08190387785434723	FALSE	FALSE	-0.011986158869232585
4540	GTF2IRD2B	0.11331183243076012	0.7929115503913028	-0.011973285699092612	0.012370552844367923	FALSE	FALSE	-0.011973285699092612
227	FGR	0.010978413969142831	0.5246993767098873	-0.011969231510411776	0.007026849084650166	FALSE	FALSE	-0.011969231510411776
2017	RNPEPL1	0.17206797648726618	0.7929115503913028	-0.011968890736194391	0.014889925252646208	FALSE	FALSE	-0.011968890736194391
7968	SACS	0.028014379669094876	0.6696960932985828	-0.011959297664854566	0.008744527521776036	FALSE	FALSE	-0.011959297664854566
10282	NDC80	0.07932948295004197	0.7929115503913028	-0.011951251093758044	0.012074182590004057	FALSE	FALSE	-0.011951251093758044
12112	GATD3A	0.0067039609120696205	0.45899456128176164	-0.011945164352303046	0.006966643614578061	FALSE	FALSE	-0.011945164352303046
5520	PLEKHF2	0.37920581075237847	0.8287201391124893	-0.011937138439278846	0.03057644171640277	FALSE	FALSE	-0.011937138439278846
11909	APOBEC3D	0.21273688021313858	0.7929115503913028	-0.011934609756865378	0.017800243431702258	FALSE	FALSE	-0.011934609756865378
645	DDX20	0.31227853077458884	0.7929115503913028	-0.011926069743358471	0.02310758433304727	FALSE	FALSE	-0.011926069743358471
7644	CDK4	0.31928318965624736	0.7959179181308976	-0.011922656962630413	0.025993155548349023	FALSE	FALSE	-0.011922656962630413
6261	USP47	0.47271827642672093	0.8762376122482216	-0.011913936904785885	0.044982885010540485	FALSE	FALSE	-0.011913936904785885
960	KIFAP3	0.22276156319393997	0.7929115503913028	-0.01191067729610625	0.019443249469622968	FALSE	FALSE	-0.01191067729610625
10315	LDLRAD4	0.3403762402031151	0.8144770006772497	-0.01189897978861866	0.02712921453639865	FALSE	FALSE	-0.01189897978861866
3366	DCP2	0.44778986312924407	0.867826133364985	-0.011889988320653239	0.039239286072552206	FALSE	FALSE	-0.011889988320653239
6353	CKAP5	0.24092773061106473	0.7929115503913028	-0.011875798408342597	0.02074195898603648	FALSE	FALSE	-0.011875798408342597
6476	CCDC88B	0.11807597140221991	0.7929115503913028	-0.011873383933158219	0.013117454992607235	FALSE	FALSE	-0.011873383933158219
6485	ATG2A	0.3714285196604056	0.8262547583058155	-0.011864529513867704	0.025708952266722918	FALSE	FALSE	-0.011864529513867704
6182	PNPLA2	0.6653496048809457	0.9368535262295323	-0.011861793914827418	0.13432373218238353	FALSE	FALSE	-0.011861793914827418
3107	IRF2	0.6126078307229563	0.9205645613620081	-0.011853227029031313	0.09164919201284648	FALSE	FALSE	-0.011853227029031313
3933	ETV7	0.011333880132323382	0.5246993767098873	-0.011846725278660023	0.005953355063684285	FALSE	FALSE	-0.011846725278660023
11164	LPAR2	0.07543869752462229	0.7929115503913028	-0.011842333002990722	0.011200024094432593	FALSE	FALSE	-0.011842333002990722
4581	RBM48	0.4724244212852591	0.8762376122482216	-0.011840876524916227	0.0515148364007473	FALSE	FALSE	-0.011840876524916227
9774	DHRS13	0.2876251379253136	0.7929115503913028	-0.011835921274788243	0.023728166334331034	FALSE	FALSE	-0.011835921274788243
3598	ZNF346	0.0928939882352261	0.7929115503913028	-0.011822606055490974	0.010769896069541573	FALSE	FALSE	-0.011822606055490974
4507	VKORC1L1	0.03872297427626964	0.7083345394190719	-0.011815095250660325	0.008374250587075948	FALSE	FALSE	-0.011815095250660325
10656	ZMYND8	0.267349965122722	0.7929115503913028	-0.011812628374512012	0.022558430209755898	FALSE	FALSE	-0.011812628374512012
3127	EXOC3	0.2260798824253138	0.7929115503913028	-0.011803290254015945	0.019196852343156934	FALSE	FALSE	-0.011803290254015945
8062	RCBTB1	0.012436682348122863	0.5337603649127642	-0.01180248173401472	0.007474869239376858	FALSE	FALSE	-0.01180248173401472
4285	MAP3K4	0.32336341001613644	0.7989828243455706	-0.011777557349880598	0.02532531511969864	FALSE	FALSE	-0.011777557349880598
2204	CCR5	0.1728509250699215	0.7929115503913028	-0.011761157191783476	0.014686003979295493	FALSE	FALSE	-0.011761157191783476
1339	GTF3C2	0.23857020897460748	0.7929115503913028	-0.011760196507444672	0.02054915700573474	FALSE	FALSE	-0.011760196507444672
8181	DAD1	0.7243506042707071	0.9521522439347706	-0.011754906697316181	0.20682071708142757	FALSE	FALSE	-0.011754906697316181
6086	SURF1	0.5261628587410135	0.8922674557293654	-0.011751155325744236	0.06476305965334178	FALSE	FALSE	-0.011751155325744236
466	USP24	0.1804051025496261	0.7929115503913028	-0.011750690435141122	0.015198552003130316	FALSE	FALSE	-0.011750690435141122
595	DPH5	0.09319054426621078	0.7929115503913028	-0.011745609557061141	0.011246621480677276	FALSE	FALSE	-0.011745609557061141
3970	TAF8	0.32009702120806355	0.797054935723016	-0.01173501045439449	0.02412924375385046	FALSE	FALSE	-0.01173501045439449
4683	PSMC2	0.5060347483830187	0.8843527710324599	-0.011728969563782934	0.052836908586323256	FALSE	FALSE	-0.011728969563782934
5894	CORO2A	0.09169216417351961	0.7929115503913028	-0.011726644438960137	0.010624058998655529	FALSE	FALSE	-0.011726644438960137
6008	FPGS	0.28703592509206166	0.7929115503913028	-0.011723759026907575	0.022168255457654593	FALSE	FALSE	-0.011723759026907575
4365	UMAD1	0.3349409759051498	0.8097409498721206	-0.011706442523748826	0.027220712276175618	FALSE	FALSE	-0.011706442523748826
5369	INTS9	0.07674768456467093	0.7929115503913028	-0.011705175495313172	0.010471517755649983	FALSE	FALSE	-0.011705175495313172
11183	ZNF738	0.009945325925212427	0.5115022829084243	-0.011700268111450321	0.006924156079185195	FALSE	FALSE	-0.011700268111450321
10985	YIPF2	0.32942645807473714	0.8036429234202493	-0.011698034184458986	0.02753757517784834	FALSE	FALSE	-0.011698034184458986
11356	TMEM91	0.07637035092281369	0.7929115503913028	-0.011694130984453077	0.010560228559188544	FALSE	FALSE	-0.011694130984453077
9872	PSMD3	0.4493467545437225	0.867826133364985	-0.011674015732374428	0.04687875704839826	FALSE	FALSE	-0.011674015732374428
5729	IFT74	0.13367974246856196	0.7929115503913028	-0.011663956762720643	0.013591417006682604	FALSE	FALSE	-0.011663956762720643
6840	SNX19	0.13705679135180854	0.7929115503913028	-0.011662342409947114	0.01314385263249278	FALSE	FALSE	-0.011662342409947114
8296	MAP4K5	0.46404069337970066	0.8725869820128003	-0.011660947738137773	0.032980241579934955	FALSE	FALSE	-0.011660947738137773
5568	TAF2	0.3554376027193257	0.8232815498101871	-0.011634045889422342	0.0222323264926672	FALSE	FALSE	-0.011634045889422342
11408	ZNF226	0.24565812349467128	0.7929115503913028	-0.011630956919779112	0.020995329157449304	FALSE	FALSE	-0.011630956919779112
10450	FKBP1A	0.5851495544623205	0.9171153296400916	-0.011630606236405086	0.06732767708599567	FALSE	FALSE	-0.011630606236405086
6561	ANKRD13D	0.3667159777587846	0.8250650446638733	-0.011620316836871435	0.028441886184737086	FALSE	FALSE	-0.011620316836871435
10739	SLC2A4RG	0.086482061918301	0.7929115503913028	-0.011614128148669293	0.011150754429399968	FALSE	FALSE	-0.011614128148669293
9179	RABEP2	0.3327147159061783	0.8059298688545627	-0.011598090766476337	0.0246284918859601	FALSE	FALSE	-0.011598090766476337
1155	H3-3A	0.7994104296810856	0.9704671647721436	-0.011586299205976555	0.5939397841691971	FALSE	FALSE	-0.011586299205976555
10636	PIGT	0.4581601474445175	0.8708124556984194	-0.011579382278737166	0.041716395784169434	FALSE	FALSE	-0.011579382278737166
1986	COPS7B	0.30871056038937045	0.7929115503913028	-0.011578694348133715	0.023586608190089463	FALSE	FALSE	-0.011578694348133715
3666	FARS2	0.14949058453897	0.7929115503913028	-0.01157855864307327	0.012939699436537921	FALSE	FALSE	-0.01157855864307327
11849	PISD	0.23427203879223543	0.7929115503913028	-0.011573502621860795	0.019636346306651828	FALSE	FALSE	-0.011573502621860795
5324	NUDT18	0.25152671512649655	0.7929115503913028	-0.01156324278184526	0.01946702618151903	FALSE	FALSE	-0.01156324278184526
3418	AFF4	0.4768690133591702	0.8778471372636547	-0.011562372119675268	0.045922935381531714	FALSE	FALSE	-0.011562372119675268
10783	PWWP3A	0.13817337255082704	0.7929115503913028	-0.011558583798705675	0.013377053441945463	FALSE	FALSE	-0.011558583798705675
5419	FNTA	0.5930029444444027	0.9186535092155422	-0.011558018808825302	0.06712225023657084	FALSE	FALSE	-0.011558018808825302
1816	ITGA4	0.704062224036649	0.9467256623256782	-0.011552956069540527	0.13870592005550864	FALSE	FALSE	-0.011552956069540527
5874	ERCC6L2	0.28125703308085254	0.7929115503913028	-0.011552727655082352	0.022725604800507428	FALSE	FALSE	-0.011552727655082352
5107	ARMCX3	0.4001734540310218	0.8397259911828193	-0.011546794253627583	0.03326925332657993	FALSE	FALSE	-0.011546794253627583
3659	FAM50B	0.051131300135259274	0.7126493412728939	-0.011536177683972955	0.008458850590977817	FALSE	FALSE	-0.011536177683972955
7288	ECHS1	0.5347575307790975	0.8963089693971722	-0.011524589681063844	0.0589599734172225	FALSE	FALSE	-0.011524589681063844
10863	HDGFL2	0.181705010836004	0.7929115503913028	-0.011524155693593307	0.014844490424729883	FALSE	FALSE	-0.011524155693593307
48	TPRG1L	0.31797076922271106	0.7939895942586155	-0.011520760379853227	0.021373552409932016	FALSE	FALSE	-0.011520760379853227
8642	VPS39	0.3992907336798187	0.8395605556098874	-0.011518409054548462	0.03330992758274078	FALSE	FALSE	-0.011518409054548462
3984	MEA1	0.6277131516687349	0.925341505204793	-0.011514732925386269	0.1062549453228712	FALSE	FALSE	-0.011514732925386269
73	PER3	0.012615355975639673	0.536514947512751	-0.01150639529380738	0.006794259211164899	FALSE	FALSE	-0.01150639529380738
405	NASP	0.6071407448025962	0.9197242121555609	-0.011500404620786261	0.08372552637010813	FALSE	FALSE	-0.011500404620786261
6142	NELFB	0.047167397383202976	0.7102806146963757	-0.011484983621726768	0.00838761743507348	FALSE	FALSE	-0.011484983621726768
7931	RAN	0.7471462498161459	0.9585895960591166	-0.011481561771601105	0.2755100727081299	FALSE	FALSE	-0.011481561771601105
9420	ZNF821	0.12017680248958686	0.7929115503913028	-0.011471971051586583	0.011515741189941763	FALSE	FALSE	-0.011471971051586583
6244	AKIP1	0.3507829424762001	0.8202313902873167	-0.011463377293501283	0.026915386179462073	FALSE	FALSE	-0.011463377293501283
3627	CANX	0.6784439418232723	0.9409350991634603	-0.01146160103518534	0.1300010582432151	FALSE	FALSE	-0.01146160103518534
3651	SERPINB9	0.4091022379364907	0.8464713820863283	-0.011457879223131512	0.03662647600285709	FALSE	FALSE	-0.011457879223131512
3781	ZKSCAN8	0.07284894814858883	0.7929115503913028	-0.011455918889634568	0.01062737067695707	FALSE	FALSE	-0.011455918889634568
1271	IAH1	0.480909139024595	0.879238676342345	-0.011451550799025545	0.04881795719265938	FALSE	FALSE	-0.011451550799025545
4938	MID1IP1	0.4906345939212846	0.8802884103863307	-0.011444580127207761	0.04228833792731166	FALSE	FALSE	-0.011444580127207761
9613	SLC16A13	0.0035677120170650688	0.35452600545238777	-0.011439436771055396	0.005748679675161838	FALSE	FALSE	-0.011439436771055396
11804	TFIP11	0.44953149032651063	0.867826133364985	-0.011437453596112633	0.04133139150217175	FALSE	FALSE	-0.011437453596112633
2617	ZMAT3	0.35241391556040846	0.8221333780495571	-0.011435946060688665	0.02223395579494536	FALSE	FALSE	-0.011435946060688665
6611	ATG16L2	0.31478812034921116	0.7929115503913028	-0.011428556181159403	0.023389941779896617	FALSE	FALSE	-0.011428556181159403
444	ZYG11B	0.0028211188188735394	0.3376081447037874	-0.011428030827905595	0.005742947827093303	FALSE	FALSE	-0.011428030827905595
6588	CPT1A	0.15202303524860314	0.7929115503913028	-0.011422239849583574	0.012955762934871018	FALSE	FALSE	-0.011422239849583574
7059	NDST2	0.053897602832416756	0.7175268878400093	-0.011421675867414046	0.008535743650281803	FALSE	FALSE	-0.011421675867414046
3603	LMAN2	0.6911196964952122	0.9446567814668023	-0.011420443437050735	0.15307061113417147	FALSE	FALSE	-0.011420443437050735
1270	CPSF3	0.35905435101083905	0.8250650446638733	-0.01141658188909308	0.026339588267728687	FALSE	FALSE	-0.01141658188909308
3284	HMGCR	0.035684979090732934	0.6923474049932257	-0.011410350205228223	0.008049155585467815	FALSE	FALSE	-0.011410350205228223
9110	NDE1	0.4490076861238249	0.867826133364985	-0.01140917319896138	0.039908409025520085	FALSE	FALSE	-0.01140917319896138
7807	ANAPC7	0.2542684081622322	0.7929115503913028	-0.011403710062567567	0.02014352758415043	FALSE	FALSE	-0.011403710062567567
9504	CPNE7	0.36249465290297567	0.8250650446638733	-0.011403656317989173	0.02848693639971316	FALSE	FALSE	-0.011403656317989173
6503	DPF2	0.49647361657292044	0.8806088837361883	-0.011402508871240447	0.055438343342393635	FALSE	FALSE	-0.011402508871240447
9189	C16orf54	0.5043824922347628	0.8843527710324599	-0.01139957979171794	0.04820689875632525	FALSE	FALSE	-0.01139957979171794
4074	PGM3	0.028481656625771384	0.6696960932985828	-0.011383946165670173	0.008228361757937818	FALSE	FALSE	-0.011383946165670173
11120	RPL18A	0.8128387059575972	0.970771300253679	-0.011377684250479969	1.5389253020286562	FALSE	FALSE	-0.011377684250479969
6653	NARS2	0.10238053173806654	0.7929115503913028	-0.011366970268777	0.010760700935497879	FALSE	FALSE	-0.011366970268777
3009	BBS7	0.1606208003436666	0.7929115503913028	-0.011360710369008485	0.013428631122224033	FALSE	FALSE	-0.011360710369008485
9088	SOCS1	0.061785313266003325	0.750143185981509	-0.011356052729483361	0.008617390098515898	FALSE	FALSE	-0.011356052729483361
5019	APEX2	0.2662981887251902	0.7929115503913028	-0.011355841110205931	0.021135394903831185	FALSE	FALSE	-0.011355841110205931
1390	HNRNPLL	0.6598217496756051	0.9349347915317588	-0.01134194410584754	0.10455750655382871	FALSE	FALSE	-0.01134194410584754
2558	HLTF	0.23286100390579517	0.7929115503913028	-0.01133383404896779	0.01945426659658551	FALSE	FALSE	-0.01133383404896779
11515	SCAF1	0.23669644540364065	0.7929115503913028	-0.011332288892338947	0.01729029412381351	FALSE	FALSE	-0.011332288892338947
11200	POP4	0.5559974189622994	0.9070193463724606	-0.011322816410396893	0.05724149076268077	FALSE	FALSE	-0.011322816410396893
9997	SNF8	0.42461968594398136	0.8570253230026953	-0.011310108504835483	0.0353875641245395	FALSE	FALSE	-0.011310108504835483
770	RFX5	0.232390900390902	0.7929115503913028	-0.01130874473615872	0.016794237098656593	FALSE	FALSE	-0.01130874473615872
8415	ALDH6A1	0.1749716068503678	0.7929115503913028	-0.011306197243142814	0.014257272868417204	FALSE	FALSE	-0.011306197243142814
9950	DCAKD	0.03255183382074288	0.6777165936996992	-0.011299912150603178	0.007765123207354918	FALSE	FALSE	-0.011299912150603178
2733	UVSSA	0.0035735912282251216	0.35452600545238777	-0.011287652676367749	0.005672403355129063	FALSE	FALSE	-0.011287652676367749
103	MTOR	0.14041762986608414	0.7929115503913028	-0.011287091717330755	0.013379168265964836	FALSE	FALSE	-0.011287091717330755
8282	LRR1	0.1512990617491344	0.7929115503913028	-0.011285042033472229	0.01260264408774674	FALSE	FALSE	-0.011285042033472229
1401	MTA3	0.08961326476596877	0.7929115503913028	-0.011281881180455394	0.010968393634539098	FALSE	FALSE	-0.011281881180455394
7526	ATF1	0.4414381243226557	0.8645902531467125	-0.01127923493177669	0.0360790366306901	FALSE	FALSE	-0.01127923493177669
12140	MT-CO2	0.8224485829622415	0.9727787067635294	-0.011266239492720868	2.45068017244339	FALSE	FALSE	-0.011266239492720868
6438	TTC9C	0.325596335569976	0.8005593626297963	-0.011262657416570867	0.02389331865124404	FALSE	FALSE	-0.011262657416570867
9497	GALNS	0.11036665500164212	0.7929115503913028	-0.011260738735122178	0.011410631472244859	FALSE	FALSE	-0.011260738735122178
4958	CDK16	0.30442017323491877	0.7929115503913028	-0.011256071018488604	0.02276401184499264	FALSE	FALSE	-0.011256071018488604
3014	BBS12	0.0016653371198950535	0.26662364933249566	-0.011251193026192062	0.005654081224929541	FALSE	FALSE	-0.011251193026192062
6296	PRMT3	0.19799214780036223	0.7929115503913028	-0.011245127278713	0.014991273614577949	FALSE	FALSE	-0.011245127278713
8946	MRPL28	0.5834285814638229	0.9171153296400916	-0.011232165430018674	0.06338932774960995	FALSE	FALSE	-0.011232165430018674
10512	POLR3F	0.2448078136184213	0.7929115503913028	-0.011228033815554588	0.0165650267386809	FALSE	FALSE	-0.011228033815554588
5899	ALG2	0.4254068955358208	0.8570253230026953	-0.01119938392442687	0.03387188338674605	FALSE	FALSE	-0.01119938392442687
11173	ZNF90	0.003796733807917847	0.363852595740618	-0.011190468370678433	0.005623565160203725	FALSE	FALSE	-0.011190468370678433
3485	HARS2	0.3792986227544758	0.8287201391124893	-0.01118119944632705	0.028589164558798077	FALSE	FALSE	-0.01118119944632705
3577	RPL26L1	0.43384078670754467	0.8592524560954885	-0.011171270135468642	0.03359746928326786	FALSE	FALSE	-0.011171270135468642
3121	CYP4V2	0.22448254818751237	0.7929115503913028	-0.01116368140099932	0.017487575439736246	FALSE	FALSE	-0.01116368140099932
6976	MAPK8	0.37939195203749365	0.8287201391124893	-0.011161958887261772	0.02476691799238324	FALSE	FALSE	-0.011161958887261772
5427	PCMTD1	0.5403815312281222	0.8994180909277198	-0.011151731293993274	0.056893317960202694	FALSE	FALSE	-0.011151731293993274
3248	PIK3R1	0.8253691034294979	0.9727787067635294	-0.011151140103630934	0.42583833262324333	FALSE	FALSE	-0.011151140103630934
3419	ZCCHC10	0.4432565798084186	0.8654037372482941	-0.011143159033739332	0.0316868512891233	FALSE	FALSE	-0.011143159033739332
1314	POMC	0.002231881098600389	0.3079961136822302	-0.011123089464552318	0.005589705123566091	FALSE	FALSE	-0.011123089464552318
9666	RANGRF	0.5299649307066199	0.894128055299724	-0.011115179606227089	0.0544907302595675	FALSE	FALSE	-0.011115179606227089
4194	2	0.06796482569218826	0.7828751679104362	-0.011102015543556554	0.009262132842559369	FALSE	FALSE	-0.011102015543556554
4794	EPHB6	0.070094555847969	0.7929115503913028	-0.01110040555753002	0.0081890597299207	FALSE	FALSE	-0.01110040555753002
5705	KDM4C	0.4293529849904829	0.8570253230026953	-0.011087729562812032	0.033215908659622075	FALSE	FALSE	-0.011087729562812032
1848	PGAP1	0.02904662801019688	0.6696960932985828	-0.011086624104015178	0.007840009039500728	FALSE	FALSE	-0.011086624104015178
4778	TBXAS1	0.11631815169791308	0.7929115503913028	-0.011086566328593403	0.00944232980837114	FALSE	FALSE	-0.011086566328593403
10430	CTDP1	0.041584210819621895	0.7102806146963757	-0.011083827034613353	0.007869757793378085	FALSE	FALSE	-0.011083827034613353
7824	ERP29	0.7877234547081196	0.9686667429643565	-0.011079208359907564	0.33603419214487074	FALSE	FALSE	-0.011079208359907564
1432	PSME4	0.38945894316071306	0.8309552416550788	-0.011076126108336632	0.0283053417224437	FALSE	FALSE	-0.011076126108336632
4545	POR	0.1701379150206111	0.7929115503913028	-0.011072318304957373	0.014691934548318386	FALSE	FALSE	-0.011072318304957373
6463	TRPT1	0.5006113335331277	0.8826019860497603	-0.011064933799885952	0.04762773960828781	FALSE	FALSE	-0.011064933799885952
3451	ETF1	0.3130077145603568	0.7929115503913028	-0.011061249609036998	0.022180914925411344	FALSE	FALSE	-0.011061249609036998
6977	TMEM273	0.01073928381143641	0.5209735389054526	-0.0110530374374583	0.0055545017588883635	FALSE	FALSE	-0.0110530374374583
11122	CCDC124	0.5182601242078677	0.8880182921727684	-0.011051384791672666	0.05345176262781024	FALSE	FALSE	-0.011051384791672666
3486	ZMAT2	0.6636602552375492	0.936688409534266	-0.01104253305961107	0.13427983298897744	FALSE	FALSE	-0.01104253305961107
5963	TRAF1	0.27414345004670965	0.7929115503913028	-0.011037173381530666	0.019930071919225155	FALSE	FALSE	-0.011037173381530666
7306	ITFG2	0.4716048755517367	0.8762376122482216	-0.011028376737661926	0.04185877572745085	FALSE	FALSE	-0.011028376737661926
2475	OSBPL11	0.18158063487826998	0.7929115503913028	-0.011022742962231708	0.013092180038802326	FALSE	FALSE	-0.011022742962231708
7673	MDM1	0.20350098584364248	0.7929115503913028	-0.011021174964157046	0.01602958906441927	FALSE	FALSE	-0.011021174964157046
746	ENSA	0.6933806638843085	0.9452225638393174	-0.011015187818123884	0.1347326911985874	FALSE	FALSE	-0.011015187818123884
11263	ZFP14	0.3818523073565767	0.8287201391124893	-0.010997320433036589	0.025964214047417042	FALSE	FALSE	-0.010997320433036589
11860	APOL3	0.4295259122179964	0.8570253230026953	-0.010934063064266112	0.03254966582171619	FALSE	FALSE	-0.010934063064266112
7788	ISCU	0.7451874323172738	0.9583094715260795	-0.010925348380879423	0.23901522271335124	FALSE	FALSE	-0.010925348380879423
11342	SHKBP1	0.6273396245477535	0.9252965370372169	-0.010916749248336284	0.0854283507913351	FALSE	FALSE	-0.010916749248336284
35	FAAP20	0.5634414898000444	0.9097038105467332	-0.010909853818928252	0.05719913961365819	FALSE	FALSE	-0.010909853818928252
862	NAXE	0.5365732859433627	0.8970312774872188	-0.010894977319628619	0.05922957630828023	FALSE	FALSE	-0.010894977319628619
5764	STOML2	0.5286512003089923	0.8934172832723485	-0.01089127969263507	0.05392853366211057	FALSE	FALSE	-0.01089127969263507
9618	PHF23	0.31508209697680517	0.7929115503913028	-0.010882934503224844	0.020580884185619652	FALSE	FALSE	-0.010882934503224844
6597	DHCR7	0.34953842683228353	0.8198728842416521	-0.010865377493077779	0.025416433392092583	FALSE	FALSE	-0.010865377493077779
8516	DYNC1H1	0.5974956890870706	0.9192641114672084	-0.01086416555283498	0.07079604603350162	FALSE	FALSE	-0.01086416555283498
5610	AGO2	0.4006723869841241	0.8398912960801216	-0.010861631495963673	0.026769113028421998	FALSE	FALSE	-0.010861631495963673
10149	GGA3	0.20631663217589186	0.7929115503913028	-0.010849122445342323	0.01624602684751153	FALSE	FALSE	-0.010849122445342323
597	RNPC3	0.5165629974761992	0.8880012343184613	-0.010847187640520117	0.04031662875786424	FALSE	FALSE	-0.010847187640520117
1460	UGP2	0.5677090324424561	0.9103008122109637	-0.010846392220759875	0.05431925999000668	FALSE	FALSE	-0.010846392220759875
11059	CC2D1A	0.34551456148862936	0.8166871654906944	-0.010843922657382644	0.025171075714752078	FALSE	FALSE	-0.010843922657382644
9455	CMIP	0.6487782331582646	0.9318931819019921	-0.010841227366776153	0.08232105001807213	FALSE	FALSE	-0.010841227366776153
4894	OFD1	0.6101697132733996	0.9197242121555609	-0.010825523200969243	0.07020706739276647	FALSE	FALSE	-0.010825523200969243
1074	DSTYK	0.35619767368884603	0.8235992026902595	-0.010818275744572727	0.021581686986610293	FALSE	FALSE	-0.010818275744572727
8761	PLEKHO2	0.010531503311589918	0.5197252066677226	-0.010812730143841438	0.006445670480025001	FALSE	FALSE	-0.010812730143841438
7314	CCND2	0.30990351213873635	0.7929115503913028	-0.010800894747919905	0.01862552701495588	FALSE	FALSE	-0.010800894747919905
5774	GBA2	0.2341915148040939	0.7929115503913028	-0.010794395684777533	0.014737426792271436	FALSE	FALSE	-0.010794395684777533
8948	NME4	0.4690422891106031	0.8748577836030841	-0.010793400066462773	0.03737128833308816	FALSE	FALSE	-0.010793400066462773
8468	NRDE2	0.2683789211788865	0.7929115503913028	-0.010784008201388312	0.018219781620427967	FALSE	FALSE	-0.010784008201388312
8271	PNN	0.6478553041036168	0.9318931819019921	-0.01077532576474866	0.08942716810852289	FALSE	FALSE	-0.01077532576474866
57	RPL22	0.8348070184847025	0.9736203670463505	-0.010773337215348058	0.6941860854625701	FALSE	FALSE	-0.010773337215348058
9295	MT1F	0.24931206526778826	0.7929115503913028	-0.010769435358956608	0.017223349027335643	FALSE	FALSE	-0.010769435358956608
7326	CD27	0.056464685724932726	0.7213330849222265	-0.010747155543983115	0.00889320601709187	FALSE	FALSE	-0.010747155543983115
8923	MCTP2	0.2997423043068146	0.7929115503913028	-0.010745247611450107	0.0210767041426152	FALSE	FALSE	-0.010745247611450107
12101	NDUFV3	0.4188424586492284	0.8559095336470245	-0.010740496590720022	0.030540920002385973	FALSE	FALSE	-0.010740496590720022
745	MCL1	0.7015391930701423	0.9467256623256782	-0.010734791603723431	0.13503223173320295	FALSE	FALSE	-0.010734791603723431
2725	DGKQ	0.01090463857220468	0.5246993767098873	-0.010730291838897342	0.005392311862669885	FALSE	FALSE	-0.010730291838897342
4219	VTA1	0.46739038969335556	0.873689182023974	-0.010719807615267009	0.03907955214381218	FALSE	FALSE	-0.010719807615267009
6749	CADM1	0.09647796101152696	0.7929115503913028	-0.010716483513093301	0.009944648435339331	FALSE	FALSE	-0.010716483513093301
3090	HPF1	0.40272627967424957	0.8413625102964971	-0.010703864286086244	0.028610654873773456	FALSE	FALSE	-0.010703864286086244
761	TNFAIP8L2	0.22909694900101582	0.7929115503913028	-0.01069950156993506	0.015853903884999455	FALSE	FALSE	-0.01069950156993506
6873	KIN	0.4846968303202107	0.8795213436170294	-0.010694364931854992	0.04367941338568926	FALSE	FALSE	-0.010694364931854992
10873	KDM4B	0.13444071385720918	0.7929115503913028	-0.010690049914017135	0.010524494724813848	FALSE	FALSE	-0.010690049914017135
2807	ZCCHC4	0.027741307512212453	0.6696960932985828	-0.01068516738702179	0.006880970185738988	FALSE	FALSE	-0.01068516738702179
10748	TCEA2	0.04061314237159805	0.7102806146963757	-0.010679927794483736	0.007559738936834037	FALSE	FALSE	-0.010679927794483736
4065	PHIP	0.6209492978146236	0.9223415995158156	-0.010676747459057234	0.07607075832784176	FALSE	FALSE	-0.010676747459057234
4029	FBXO9	0.5402003559345451	0.8994180909277198	-0.010676140145321375	0.04789618691429496	FALSE	FALSE	-0.010676140145321375
8326	TMEM260	0.22328868965389764	0.7929115503913028	-0.010656285554447939	0.014668035111390055	FALSE	FALSE	-0.010656285554447939
127	PLEKHM2	0.005648850704710829	0.43820459984268006	-0.01065568159974823	0.00535481785191223	FALSE	FALSE	-0.01065568159974823
980	KIAA0040	0.2521491407245693	0.7929115503913028	-0.010633344681160192	0.016235800576396286	FALSE	FALSE	-0.010633344681160192
3313	ATG10	0.19840301587457038	0.7929115503913028	-0.010632905319231816	0.013800382660701872	FALSE	FALSE	-0.010632905319231816
8261	PRORP	0.377913624338554	0.8284687775102679	-0.010631739061880653	0.026308328611776233	FALSE	FALSE	-0.010631739061880653
518	FUBP1	0.499718428282967	0.8824405600147582	-0.010631628885494944	0.03834263728931546	FALSE	FALSE	-0.010631628885494944
9623	EIF5A	0.7303983029282202	0.9546111323147214	-0.010628742801635152	0.149388138204813	FALSE	FALSE	-0.010628742801635152
3055	LRBA	0.4635612936463578	0.8725869820128003	-0.010625007553436726	0.039981566835194826	FALSE	FALSE	-0.010625007553436726
9031	FLYWCH2	0.4946638262099279	0.8802884103863307	-0.01061696199005105	0.03633448034524918	FALSE	FALSE	-0.01061696199005105
6903	MINDY3	0.23982679278339084	0.7929115503913028	-0.010609479401124057	0.015059892716817557	FALSE	FALSE	-0.010609479401124057
2959	PPP3CA	0.4246906219916283	0.8570253230026953	-0.010594875655559778	0.027418076666072013	FALSE	FALSE	-0.010594875655559778
5477	PEX2	0.5338697187498044	0.8957753074619604	-0.010589192166394546	0.04146295310929418	FALSE	FALSE	-0.010589192166394546
1489	PCYOX1	0.2336429788434872	0.7929115503913028	-0.010583406562530364	0.01366181210614741	FALSE	FALSE	-0.010583406562530364
6388	OSBP	0.12344254855873264	0.7929115503913028	-0.010582631296987022	0.010968986642546951	FALSE	FALSE	-0.010582631296987022
1955	EPHA4	0.48256431343141504	0.879238676342345	-0.010574694566372595	0.027334736799821256	FALSE	FALSE	-0.010574694566372595
7661	XPOT	0.27287533408444703	0.7929115503913028	-0.010569978479618467	0.017788405902683734	FALSE	FALSE	-0.010569978479618467
2818	TBC1D1	0.25950189876824514	0.7929115503913028	-0.010568906275279493	0.01725617875345051	FALSE	FALSE	-0.010568906275279493
759	GABPB2	0.02386053404089711	0.6563340884640345	-0.0105644221299715	0.006820291865733452	FALSE	FALSE	-0.0105644221299715
11492	NUCB1	0.6225020228242305	0.9230997925597646	-0.01056184155044952	0.08280170783400535	FALSE	FALSE	-0.01056184155044952
4887	HCCS	0.24479561750975223	0.7929115503913028	-0.01056103269454468	0.01615431564860046	FALSE	FALSE	-0.01056103269454468
9545	SMG6	0.29370614941216383	0.7929115503913028	-0.010558225883938021	0.019305060454644262	FALSE	FALSE	-0.010558225883938021
6262	3	0.32331857852990264	0.7989828243455706	-0.010549840386094	0.015377826150506735	FALSE	FALSE	-0.010549840386094
4076	ME1	0.03302222561498736	0.6822528113925719	-0.010543887670181372	0.0063430382433580235	FALSE	FALSE	-0.010543887670181372
11763	TMEM191C	0.04388085818666647	0.7102806146963757	-0.010537040778845704	0.007559849711833522	FALSE	FALSE	-0.010537040778845704
1207	IRF2BP2	0.429199946148043	0.8570253230026953	-0.010529401322930523	0.030856624618172644	FALSE	FALSE	-0.010529401322930523
9792	ATAD5	0.11149020681995767	0.7929115503913028	-0.010522082654967634	0.009852116298861801	FALSE	FALSE	-0.010522082654967634
10734	STMN3	0.5882628510326703	0.9172968727799158	-0.010510472482419935	0.05282384771853685	FALSE	FALSE	-0.010510472482419935
1511	STAMBP	0.5262765020635576	0.8922674557293654	-0.01050192709445519	0.04054209552705288	FALSE	FALSE	-0.01050192709445519
856	GLMP	0.29541388291250353	0.7929115503913028	-0.01049610655661505	0.017167766485363244	FALSE	FALSE	-0.01049610655661505
8344	MNAT1	0.4885826196086476	0.8798696066734295	-0.01049081271564318	0.03757044151425362	FALSE	FALSE	-0.01049081271564318
10916	PNPLA6	0.22545522169406412	0.7929115503913028	-0.010488673681423073	0.014163814671337604	FALSE	FALSE	-0.010488673681423073
5721	FOCAD	0.004856930785283378	0.40857503583782684	-0.010487090903589352	0.0052700956817716355	FALSE	FALSE	-0.010487090903589352
10723	OGFR	0.6425744416466247	0.9317872396863854	-0.01047230308284407	0.08059146143496036	FALSE	FALSE	-0.01047230308284407
10627	ADA	0.47649383454459737	0.8776609945087499	-0.010471327618746208	0.036255507217720154	FALSE	FALSE	-0.010471327618746208
7781	CRY1	0.5343262081114348	0.8959801004162554	-0.01046719734789658	0.04390726592391729	FALSE	FALSE	-0.01046719734789658
11848	SFI1	0.43317050544160596	0.8588537281100044	-0.010460492711741851	0.025634653912857176	FALSE	FALSE	-0.010460492711741851
7424	PYROXD1	0.4193323113877847	0.8559588418924442	-0.01044788960810831	0.02904196414165199	FALSE	FALSE	-0.01044788960810831
1404	DYNC2LI1	0.06621220891510834	0.7723540798794826	-0.010446852673648909	0.008424140309216455	FALSE	FALSE	-0.010446852673648909
2531	ARMC8	0.48989830952078084	0.8802884103863307	-0.010443205768101219	0.03709638323634863	FALSE	FALSE	-0.010443205768101219
11496	GYS1	0.19554946591868363	0.7929115503913028	-0.010424967545423002	0.012711265170946718	FALSE	FALSE	-0.010424967545423002
3566	RARS1	0.43047251176918155	0.8570253230026953	-0.010424962170965162	0.027223959704861043	FALSE	FALSE	-0.010424962170965162
3669	RREB1	0.21426819440893452	0.7929115503913028	-0.010424024328072176	0.013427675794810056	FALSE	FALSE	-0.010424024328072176
323	C1orf122	0.4831686821387783	0.879238676342345	-0.010416545769988564	0.029652780620381236	FALSE	FALSE	-0.010416545769988564
6188	AP2A2	0.25759965575815513	0.7929115503913028	-0.010411812216246456	0.016059591970406472	FALSE	FALSE	-0.010411812216246456
3906	BAK1	0.5082388979913036	0.8853582987489511	-0.010409760516966241	0.03877897514030337	FALSE	FALSE	-0.010409760516966241
4758	AKR1B1	0.6496900690980233	0.9320313307712508	-0.010404251697680793	0.08100499119609594	FALSE	FALSE	-0.010404251697680793
8750	CIAO2A	0.6515642007612891	0.9326072745442558	-0.010399909135746507	0.0944530887529254	FALSE	FALSE	-0.010399909135746507
8731	MINDY2	0.5162292988365098	0.887682235913124	-0.010398393538635779	0.04296777956187725	FALSE	FALSE	-0.010398393538635779
8262	PSMA6	0.645895215096514	0.9318931819019921	-0.010388923743922645	0.08295102436095476	FALSE	FALSE	-0.010388923743922645
11023	ZNF564	0.12748938232163423	0.7929115503913028	-0.010388397047054377	0.00994133111089468	FALSE	FALSE	-0.010388397047054377
7205	SLK	0.17552906784457376	0.7929115503913028	-0.010382829108732694	0.012359716556966304	FALSE	FALSE	-0.010382829108732694
8380	RAD51B	0.20951739229032196	0.7929115503913028	-0.0103741614518521	0.013612225302495062	FALSE	FALSE	-0.0103741614518521
5981	PSMB7	0.6152461338427583	0.9208548142154266	-0.010373746274984002	0.06517351660877466	FALSE	FALSE	-0.010373746274984002
6071	MED27	0.505596918976801	0.8843527710324599	-0.01037206406968025	0.0442438748665154	FALSE	FALSE	-0.01037206406968025
6481	MAP4K2	0.5002496287001671	0.8825394475875664	-0.01036686159449165	0.04070401163771749	FALSE	FALSE	-0.01036686159449165
9797	EVI2B	0.6084563405439514	0.9197242121555609	-0.010355693471101246	0.06704964628443122	FALSE	FALSE	-0.010355693471101246
3100	AGA	0.42506801213243883	0.8570253230026953	-0.010343909972288224	0.028181347297504544	FALSE	FALSE	-0.010343909972288224
8723	RFX7	0.041234949340582104	0.7102806146963757	-0.01033921034481123	0.007295409339712932	FALSE	FALSE	-0.01033921034481123
176	GALE	0.005530527915247991	0.4350155243050776	-0.010334373668659327	0.0051933504291810095	FALSE	FALSE	-0.010334373668659327
3253	CDK7	0.3765013804120825	0.8283055828331162	-0.010333384096609636	0.02291897274553776	FALSE	FALSE	-0.010333384096609636
5039	LAS1L	0.1792561184737128	0.7929115503913028	-0.010329404310579514	0.01215517814271152	FALSE	FALSE	-0.010329404310579514
3445	FAM13B	0.5767710834264932	0.9138709598118767	-0.010322011743821333	0.0540985718369484	FALSE	FALSE	-0.010322011743821333
868	PRCC	0.41176449941026594	0.8487951127519731	-0.01031054802524976	0.026605795603245497	FALSE	FALSE	-0.01031054802524976
7170	BTRC	0.2161284794335299	0.7929115503913028	-0.0102949191018526	0.013712721224874257	FALSE	FALSE	-0.0102949191018526
317	SNIP1	0.21046855619373336	0.7929115503913028	-0.010293919452694462	0.014119765628129242	FALSE	FALSE	-0.010293919452694462
7887	TMEM120B	0.12240334413549867	0.7929115503913028	-0.010289198663289723	0.011078646511305124	FALSE	FALSE	-0.010289198663289723
11893	PLA2G6	0.1476850578532047	0.7929115503913028	-0.010270564746153076	0.010402845172211527	FALSE	FALSE	-0.010270564746153076
166	KDM1A	0.05380733384489194	0.7175268878400093	-0.010269035376994133	0.007292794034583494	FALSE	FALSE	-0.010269035376994133
1552	TMEM150A	0.08140588261894144	0.7929115503913028	-0.010268997419885642	0.007655836397316307	FALSE	FALSE	-0.010268997419885642
455	LRRC42	0.2608577650383847	0.7929115503913028	-0.010263787554817513	0.015272473962977528	FALSE	FALSE	-0.010263787554817513
10164	UNC13D	0.45436669582430256	0.8694989391471223	-0.010253154189982136	0.031463101878762244	FALSE	FALSE	-0.010253154189982136
807	UBE2Q1	0.1452913310592392	0.7929115503913028	-0.01023831867092353	0.011845178727526218	FALSE	FALSE	-0.01023831867092353
11237	ETV2	0.0547219882868376	0.7175268878400093	-0.010227048096930562	0.007225975004257634	FALSE	FALSE	-0.010227048096930562
5028	SPIN2B	0.011149064792185392	0.5246993767098873	-0.010225370426325611	0.006182973229442723	FALSE	FALSE	-0.010225370426325611
3732	H2AC6	0.3151488815469937	0.7929115503913028	-0.010207168985093234	0.017611162993125616	FALSE	FALSE	-0.010207168985093234
8231	LTB4R2	0.14020242212581893	0.7929115503913028	-0.010195029428448346	0.009876826684921979	FALSE	FALSE	-0.010195029428448346
4251	ZBTB2	0.26074831425871253	0.7929115503913028	-0.01019468546314662	0.01589161651208997	FALSE	FALSE	-0.01019468546314662
8115	TM9SF2	0.59008142155627	0.9181300358914983	-0.010187446068436865	0.060688761062920094	FALSE	FALSE	-0.010187446068436865
4890	TMSB4X	0.8423793270928175	0.9748639392404054	-0.010187220341207608	2.43850000500679	FALSE	FALSE	-0.010187220341207608
10041	SRSF1	0.1666776868758295	0.7929115503913028	-0.010167248855876164	0.00992319155484438	FALSE	FALSE	-0.010167248855876164
2730	SPON2	0.34511401350005444	0.8166871654906944	-0.010165709073705157	0.02234637918882072	FALSE	FALSE	-0.010165709073705157
2630	DNAJC19	0.6486395704143793	0.9318931819019921	-0.010162218363338426	0.09224212206900119	FALSE	FALSE	-0.010162218363338426
9016	RNPS1	0.7087261710854891	0.9476297877444053	-0.010161745411048553	0.12845745794475077	FALSE	FALSE	-0.010161745411048553
1618	MRPL30	0.045947301526056424	0.7102806146963757	-0.010156899329595433	0.00729796388768591	FALSE	FALSE	-0.010156899329595433
8036	NUFIP1	0.0037997682991437586	0.363852595740618	-0.01015637968670308	0.005103902809787541	FALSE	FALSE	-0.01015637968670308
12091	C2CD2	0.007216412654005279	0.4661288654851773	-0.010154512062603866	0.0051029642694629725	FALSE	FALSE	-0.010154512062603866
10725	DIDO1	0.513282996454334	0.8871340516182659	-0.010154242667904663	0.0389488011598587	FALSE	FALSE	-0.010154242667904663
4702	CBLL1	0.3877792361132122	0.829543918910666	-0.010148637108378104	0.02392918998375535	FALSE	FALSE	-0.010148637108378104
9814	RFFL	0.4715227838094471	0.8762376122482216	-0.010146100364277877	0.03115404704585671	FALSE	FALSE	-0.010146100364277877
9475	EMC8	0.37993547146551465	0.8287201391124893	-0.010135004796068306	0.024031186709180474	FALSE	FALSE	-0.010135004796068306
28	CDK11B	0.5040175534390738	0.8843527710324599	-0.010132207390762865	0.0392097782343626	FALSE	FALSE	-0.010132207390762865
5234	BCAP31	0.6912094755953185	0.9446567814668023	-0.010131025010038184	0.12286521568894386	FALSE	FALSE	-0.010131025010038184
4366	GLCCI1	0.3744725222473614	0.8280085283760351	-0.010119284506887878	0.01733806519769132	FALSE	FALSE	-0.010119284506887878
56	KCNAB2	0.5369150694428839	0.8973081069669622	-0.010105292105902837	0.047120630368590356	FALSE	FALSE	-0.010105292105902837
10532	ABHD12	0.22319119375987348	0.7929115503913028	-0.01010366095794856	0.012567777605727314	FALSE	FALSE	-0.01010366095794856
2199	FYCO1	0.423927752368373	0.8570253230026953	-0.010102596815296346	0.025789669947698712	FALSE	FALSE	-0.010102596815296346
937	POU2F1	0.03021376539002084	0.6724651366765353	-0.010094544029982949	0.006584163222578354	FALSE	FALSE	-0.010094544029982949
678	GDAP2	0.3650616333667246	0.8250650446638733	-0.010093434708294522	0.018602794478647412	FALSE	FALSE	-0.010093434708294522
4689	ATXN7L1	0.4820144830510297	0.879238676342345	-0.010091947327087451	0.03431142019107938	FALSE	FALSE	-0.010091947327087451
1043	CSRP1	0.44937166730919065	0.867826133364985	-0.010091337326122671	0.03159882850013673	FALSE	FALSE	-0.010091337326122671
546	GBP1	0.4647996087710967	0.8725869820128003	-0.010083428811411901	0.03253428488969803	FALSE	FALSE	-0.010083428811411901
3180	FYB1	0.8037764793972475	0.970771300253679	-0.01007624853573838	0.241972666233778	FALSE	FALSE	-0.01007624853573838
10773	ABCA7	0.2690556049338983	0.7929115503913028	-0.010071338968502031	0.01552910623140633	FALSE	FALSE	-0.010071338968502031
10407	KDSR	0.14444284218247253	0.7929115503913028	-0.010063160387284827	0.011138335592113434	FALSE	FALSE	-0.010063160387284827
3402	FNIP1	0.4762196507951073	0.8776609945087499	-0.010055390264863425	0.030513499956578014	FALSE	FALSE	-0.010055390264863425
1825	WDR75	0.23310882428437252	0.7929115503913028	-0.010052952948233228	0.013776538847014307	FALSE	FALSE	-0.010052952948233228
8497	DICER1	0.30893849415549407	0.7929115503913028	-0.010040751585323188	0.018410214432515205	FALSE	FALSE	-0.010040751585323188
4242	LATS1	0.44964736202992905	0.867826133364985	-0.010038374731343686	0.03146408097818494	FALSE	FALSE	-0.010038374731343686
1166	ARF1	0.809498628744094	0.970771300253679	-0.010032306968442931	0.3428903348743916	FALSE	FALSE	-0.010032306968442931
9772	ERAL1	0.2787021862216454	0.7929115503913028	-0.010024135105298029	0.01676663584075868	FALSE	FALSE	-0.010024135105298029
2152	OXSR1	0.3677594944141732	0.8251652167620095	-0.010007081950573414	0.022017669351771473	FALSE	FALSE	-0.010007081950573414
5169	C1GALT1C1	0.273433973640691	0.7929115503913028	-0.010003600645507902	0.01761140765156597	FALSE	FALSE	-0.010003600645507902
221	WDTC1	0.2557420972102745	0.7929115503913028	-0.009998042112487436	0.016382175171747806	FALSE	FALSE	-0.009998042112487436
6348	AMBRA1	0.27074883641278935	0.7929115503913028	-0.009989769478258043	0.01600925421807915	FALSE	FALSE	-0.009989769478258043
5444	TOX	0.3452614007404464	0.8166871654906944	-0.009982624136560479	0.01975465032737702	FALSE	FALSE	-0.009982624136560479
6047	MIGA2	0.3510489050512281	0.8202313902873167	-0.009973040134618257	0.017232660064473746	FALSE	FALSE	-0.009973040134618257
7658	RXYLT1	0.1210798677124559	0.7929115503913028	-0.009962918015084858	0.010291072132531554	FALSE	FALSE	-0.009962918015084858
10472	ATRN	0.005999087912302327	0.44622907762091235	-0.009958712501825479	0.005004568782169372	FALSE	FALSE	-0.009958712501825479
522	PRKACB	0.6277376161203972	0.925341505204793	-0.009957306409293229	0.059136394504457714	FALSE	FALSE	-0.009957306409293229
8942	NPRL3	0.3937588557004612	0.8343497338516499	-0.009950545341331185	0.026857368554919957	FALSE	FALSE	-0.009950545341331185
9276	ADCY7	0.4426881042927324	0.8651076139257443	-0.009950314239644088	0.03079255968332291	FALSE	FALSE	-0.009950314239644088
5017	GNL3L	0.18761668271656443	0.7929115503913028	-0.009945815818432457	0.011777430679649113	FALSE	FALSE	-0.009945815818432457
8244	STRN3	0.006224691188169732	0.44801502852369335	-0.00994429215963497	0.004997322103008628	FALSE	FALSE	-0.00994429215963497
7065	SAMD8	0.08899665456763295	0.7929115503913028	-0.00993824219962581	0.0077902711986098435	FALSE	FALSE	-0.00993824219962581
11654	ZNF460	0.373507803440672	0.8272461648207321	-0.009933946328294004	0.022785987006500363	FALSE	FALSE	-0.009933946328294004
4587	BET1	0.5476532107397825	0.9028331512826802	-0.009931761611182262	0.03939095176756382	FALSE	FALSE	-0.009931761611182262
8171	SUPT16H	0.6007122614203818	0.9197242121555609	-0.00992878953599704	0.06313270395621658	FALSE	FALSE	-0.00992878953599704
10168	MRPL38	0.2636134327341111	0.7929115503913028	-0.009921048973093753	0.014558129920624196	FALSE	FALSE	-0.009921048973093753
3053	ARHGAP10	0.08417572072417709	0.7929115503913028	-0.009914416892119856	0.0075449034338817	FALSE	FALSE	-0.009914416892119856
6235	ILK	0.6304378312254436	0.9268453234505899	-0.00990046076872523	0.0714685384184122	FALSE	FALSE	-0.00990046076872523
7862	PXN	0.38413583786044403	0.8287201391124893	-0.009888765948466561	0.02538777552545071	FALSE	FALSE	-0.009888765948466561
7444	MRPS35	0.5449969564253618	0.9021863339212313	-0.009880682763876008	0.04317927993834019	FALSE	FALSE	-0.009880682763876008
9565	ATP2A3	0.514806553591269	0.887457654779161	-0.009875628086277994	0.03196991733275354	FALSE	FALSE	-0.009875628086277994
5375	DCTN6	0.5125963943631748	0.8871340516182659	-0.00987315583567184	0.03394471793435514	FALSE	FALSE	-0.00987315583567184
599	PRMT6	0.02078321925828052	0.6340829904058196	-0.00986004971637489	0.00599938798986841	FALSE	FALSE	-0.00986004971637489
2246	CCDC71	0.3490586168487172	0.8197554891742533	-0.009845523060690243	0.020212152041494846	FALSE	FALSE	-0.009845523060690243
8513	WARS1	0.3958649829470404	0.8359089534444504	-0.009838565825017059	0.02118347673676908	FALSE	FALSE	-0.009838565825017059
8939	POLR3K	0.4314716306413968	0.8573620985256922	-0.00983834547224564	0.02709170249290764	FALSE	FALSE	-0.00983834547224564
3476	APBB3	0.08046216880030474	0.7929115503913028	-0.00983396058645587	0.0090299793635495	FALSE	FALSE	-0.00983396058645587
8410	ZNF410	0.3211890090254368	0.7973249250198625	-0.009825613381623953	0.016191121144220232	FALSE	FALSE	-0.009825613381623953
9959	ARHGAP27	0.3900958781995888	0.8311634477642389	-0.009821386370533215	0.022239427175372837	FALSE	FALSE	-0.009821386370533215
2694	WDR53	0.11593033120991875	0.7929115503913028	-0.009819336014867461	0.009167626267299056	FALSE	FALSE	-0.009819336014867461
4604	PDAP1	0.6750372087135179	0.9398981503438151	-0.009805451103039209	0.10281247328966857	FALSE	FALSE	-0.009805451103039209
3431	SAR1B	0.5082367026380847	0.8853582987489511	-0.009805413481834332	0.03859676821157336	FALSE	FALSE	-0.009805413481834332
967	PIGC	0.5522304350873912	0.9053389238026429	-0.009795669589771386	0.050634263642132284	FALSE	FALSE	-0.009795669589771386
2133	DYNC1LI1	0.4634170442784252	0.8725869820128003	-0.009795239633144229	0.03074215222150087	FALSE	FALSE	-0.009795239633144229
5465	LACTB2	0.22273260385719737	0.7929115503913028	-0.009791697865428023	0.013186788652092218	FALSE	FALSE	-0.009791697865428023
7892	MLXIP	0.24926271918492052	0.7929115503913028	-0.009788516186387061	0.013911057915538549	FALSE	FALSE	-0.009788516186387061
11033	TRIR	0.8222583629874469	0.9727787067635294	-0.009781341285171379	0.40394904017448424	FALSE	FALSE	-0.009781341285171379
10423	ZADH2	0.20384671309798494	0.7929115503913028	-0.009770671642745586	0.012872495665214955	FALSE	FALSE	-0.009770671642745586
6099	BRD3	0.4416741946373154	0.8645902531467125	-0.009766682451414243	0.03014083900488913	FALSE	FALSE	-0.009766682451414243
3580	BNIP1	0.3173950339742883	0.7929115503913028	-0.009764042249000607	0.018212029547430574	FALSE	FALSE	-0.009764042249000607
11002	ACP5	0.12734912555644382	0.7929115503913028	-0.009758577768992334	0.009482817025855184	FALSE	FALSE	-0.009758577768992334
3251	CENPH	0.14619060638541045	0.7929115503913028	-0.009736435002693748	0.009619894670322537	FALSE	FALSE	-0.009736435002693748
2042	ITPR1	0.5612104443269215	0.9096004028802346	-0.009735362798354774	0.03831724980846048	FALSE	FALSE	-0.009735362798354774
3316	TMEM167A	0.5117326181814491	0.8871340516182659	-0.009732025260036468	0.03546483144164085	FALSE	FALSE	-0.009732025260036468
3660	PRPF4B	0.6024675798945955	0.9197242121555609	-0.009729090806056122	0.06016959380358458	FALSE	FALSE	-0.009729090806056122
5301	FDFT1	0.6856899142796268	0.9434983551227353	-0.009726167100991454	0.10476323198527097	FALSE	FALSE	-0.009726167100991454
7429	ST8SIA1	0.07017485943517351	0.7929115503913028	-0.009719805086523989	0.007281870511360466	FALSE	FALSE	-0.009719805086523989
2874	UBA6	0.4372602726737117	0.8618417975090233	-0.009717524972785597	0.02633434776216745	FALSE	FALSE	-0.009717524972785597
7184	FBXL15	0.5193831939919477	0.8887179875100328	-0.00971640708555499	0.03861668091267347	FALSE	FALSE	-0.00971640708555499
9764	SUPT6H	0.5647733330975627	0.9099028519729135	-0.009711118619040959	0.04112830366939306	FALSE	FALSE	-0.009711118619040959
6004	TTC16	0.09157000054566926	0.7929115503913028	-0.009706026320238067	0.007183233322575688	FALSE	FALSE	-0.009706026320238067
3030	NAA15	0.2737847279596346	0.7929115503913028	-0.009703813387222667	0.014961768849752845	FALSE	FALSE	-0.009703813387222667
5811	KLF9	0.33673653936068193	0.8114101519764804	-0.009702999156859989	0.018374973558820784	FALSE	FALSE	-0.009702999156859989
863	GPATCH4	0.18812060856099455	0.7929115503913028	-0.009701889331316141	0.010649286000989376	FALSE	FALSE	-0.009701889331316141
7277	PPP2R2D	0.17142751669197856	0.7929115503913028	-0.0097001983925184	0.010522235988173633	FALSE	FALSE	-0.0097001983925184
10570	GSS	0.4854172002543121	0.8797080846513539	-0.009688355102861913	0.03427659985609353	FALSE	FALSE	-0.009688355102861913
2654	VPS8	0.3327393134748827	0.8059298688545627	-0.009680254451283383	0.01825887041632086	FALSE	FALSE	-0.009680254451283383
741	PRPF3	0.5019301736014414	0.8834216609912531	-0.009680239671524324	0.03451245264150202	FALSE	FALSE	-0.009680239671524324
1562	CHMP3	0.3492550230410557	0.8198728842416521	-0.009672908911031298	0.02001273282803595	FALSE	FALSE	-0.009672908911031298
1524	MRPL53	0.007005570400674992	0.4661288654851773	-0.009666358118732222	0.004857651435304433	FALSE	FALSE	-0.009666358118732222
3991	SRF	0.02339828841662247	0.6506614950602186	-0.009664388547885866	0.005868592418846674	FALSE	FALSE	-0.009664388547885866
1168	MRPL55	0.5858838999816467	0.9171153296400916	-0.009662641009329004	0.05035270173102617	FALSE	FALSE	-0.009662641009329004
8829	SNUPN	0.3357077945248017	0.8103731353409084	-0.009652692887868158	0.017548680212348698	FALSE	FALSE	-0.009652692887868158
5424	PRKDC	0.5637329111846724	0.9097038105467332	-0.00965008090135818	0.05239882366731763	FALSE	FALSE	-0.00965008090135818
3662	ECI2	0.5650606612563012	0.9099028519729135	-0.00964845781509066	0.04816084792837501	FALSE	FALSE	-0.00964845781509066
7766	TXNRD1	0.29999144123665916	0.7929115503913028	-0.009637210418447126	0.016277064313180746	FALSE	FALSE	-0.009637210418447126
2238	P4HTM	0.367509198216318	0.8251652167620095	-0.009636435152903784	0.022108537517488005	FALSE	FALSE	-0.009636435152903784
6883	NUDT5	0.5849098608278113	0.9171153296400916	-0.009629088269037238	0.05371738327667117	FALSE	FALSE	-0.009629088269037238
11517	BCL2L12	0.42958627692589435	0.8570253230026953	-0.009617987326369827	0.02575264419429004	FALSE	FALSE	-0.009617987326369827
9438	ADAT1	0.16687921756320456	0.7929115503913028	-0.009599927804414772	0.011043668189086019	FALSE	FALSE	-0.009599927804414772
7361	PEX5	0.009654056689926756	0.5115022829084243	-0.009593631627055841	0.004821104067377746	FALSE	FALSE	-0.009593631627055841
7828	RPL6	0.8416504846111013	0.9748639392404054	-0.009593192265127466	1.194301187992096	FALSE	FALSE	-0.009593192265127466
3952	BTBD9	0.35176547054443286	0.8215570226161812	-0.009586689171141716	0.015714582987129688	FALSE	FALSE	-0.009586689171141716
4720	8	0.7658114468561897	0.9646167637454028	-0.009559161198087987	0.15784045048058032	FALSE	FALSE	-0.009559161198087987
6934	MPP7	0.3311621273766199	0.8048575257143901	-0.00954793798650473	0.016974222171120344	FALSE	FALSE	-0.00954793798650473
5371	KIF13B	0.26526963002117193	0.7929115503913028	-0.009543952826016769	0.01426788226235658	FALSE	FALSE	-0.009543952826016769
5213	CXorf40A	0.15550871836765207	0.7929115503913028	-0.009530848554189697	0.010303680785000324	FALSE	FALSE	-0.009530848554189697
260	TXLNA	0.18316554745457467	0.7929115503913028	-0.00953021705539356	0.011192652629688382	FALSE	FALSE	-0.00953021705539356
3632	MRNIP	0.244599464875197	0.7929115503913028	-0.009522102967670433	0.013640553667210044	FALSE	FALSE	-0.009522102967670433
10521	XRN2	0.696873794584081	0.945270197663632	-0.009518863513207696	0.0853673042729497	FALSE	FALSE	-0.009518863513207696
11381	LIPE	0.020139548571651216	0.6300474683835886	-0.00951866700959294	0.00574674058589153	FALSE	FALSE	-0.00951866700959294
6786	HYOU1	0.3835572850366086	0.8287201391124893	-0.00951750914983215	0.02077582310885191	FALSE	FALSE	-0.00951750914983215
2332	APPL1	0.601451772303049	0.9197242121555609	-0.009505298381620892	0.04582334067672491	FALSE	FALSE	-0.009505298381620892
11157	MAU2	0.4016897230500338	0.8406323128519522	-0.009502288685230793	0.023178141005337237	FALSE	FALSE	-0.009502288685230793
11436	QPCTL	0.08663782102277534	0.7929115503913028	-0.009496943786909446	0.008198454370722174	FALSE	FALSE	-0.009496943786909446
2469	CCDC14	0.3385720572037423	0.8129863702415199	-0.009494557527628726	0.015639722114428878	FALSE	FALSE	-0.009494557527628726
1685	TMEM185B	0.21467452987371793	0.7929115503913028	-0.009488994963764881	0.012455163756385446	FALSE	FALSE	-0.009488994963764881
2403	IFT57	0.4541434028165863	0.8694989391471223	-0.00948770240665449	0.028350091353058812	FALSE	FALSE	-0.00948770240665449
789	SNAPIN	0.6069047153231613	0.9197242121555609	-0.009478775432183143	0.06148610441014171	FALSE	FALSE	-0.009478775432183143
9732	MAPK7	0.15054989580411654	0.7929115503913028	-0.00946049354203498	0.009425865195225924	FALSE	FALSE	-0.00946049354203498
9714	DRG2	0.5224031034088559	0.890252131314037	-0.009458739453357626	0.037775362562388184	FALSE	FALSE	-0.009458739453357626
4974	TBC1D25	0.2797483643708154	0.7929115503913028	-0.009457641720343916	0.014552467851899564	FALSE	FALSE	-0.009457641720343916
1350	SUPT7L	0.5196540020937508	0.8887179875100328	-0.009457309847572329	0.03332598442211747	FALSE	FALSE	-0.009457309847572329
6628	XRRA1	0.31583245539527016	0.7929115503913028	-0.00945318898202392	0.014160937373526394	FALSE	FALSE	-0.00945318898202392
925	UAP1	0.3891558906586984	0.8307171596205536	-0.00944738322394284	0.021502750925719738	FALSE	FALSE	-0.00944738322394284
8634	RPAP1	0.003981125089018459	0.3643402680797206	-0.009440153234534303	0.004743976308964192	FALSE	FALSE	-0.009440153234534303
9976	TBX21	0.6081791076824273	0.9197242121555609	-0.009438966822966242	0.056317595392465586	FALSE	FALSE	-0.009438966822966242
7179	PPRC1	0.008999386621237308	0.5115022829084243	-0.009428936741023346	0.004738339665345847	FALSE	FALSE	-0.009428936741023346
193	MACO1	0.36683811232812424	0.8250650446638733	-0.009423270718846091	0.021707061817869546	FALSE	FALSE	-0.009423270718846091
9647	KDM6B	0.5131350868495366	0.8871340516182659	-0.009421765870651041	0.034719942277297376	FALSE	FALSE	-0.009421765870651041
3709	CDKAL1	0.3644714765014433	0.8250650446638733	-0.009412665569914372	0.01891963437665254	FALSE	FALSE	-0.009412665569914372
2698	CEP19	0.0065895004404108145	0.45899456128176164	-0.00940256897905571	0.0047250890289433295	FALSE	FALSE	-0.00940256897905571
4568	SLC25A40	0.2549185343877336	0.7929115503913028	-0.009394537523621863	0.014515384123660623	FALSE	FALSE	-0.009394537523621863
10869	TICAM1	0.32994876983343235	0.8042909677397836	-0.009389196656143897	0.01721056564711034	FALSE	FALSE	-0.009389196656143897
5605	NDRG1	0.37935142606796257	0.8287201391124893	-0.009371987642141937	0.019399678660556675	FALSE	FALSE	-0.009371987642141937
656	PTPN22	0.6828474449049908	0.9428572661830896	-0.009365078776589307	0.08271187581121922	FALSE	FALSE	-0.009365078776589307
5030	FAAH2	0.046230036179482584	0.7102806146963757	-0.009351050937772888	0.006626327990670689	FALSE	FALSE	-0.009351050937772888
6548	CTSF	0.2833696045866229	0.7929115503913028	-0.009350223775121033	0.0150065615773201	FALSE	FALSE	-0.009350223775121033
8506	SETD3	0.4604059792151425	0.8717626518493581	-0.009345491564993386	0.028539170837029816	FALSE	FALSE	-0.009345491564993386
10561	AHCY	0.09437547494172553	0.7929115503913028	-0.00933179576690036	0.00814817146747373	FALSE	FALSE	-0.00933179576690036
4166	MCM9	0.0869709430346148	0.7929115503913028	-0.009329407828101564	0.007967235741671174	FALSE	FALSE	-0.009329407828101564
9109	MARF1	0.5306136286495357	0.894498633130413	-0.009319621612183132	0.0341453367844224	FALSE	FALSE	-0.009319621612183132
5595	LRATD2	0.15010926901004648	0.7929115503913028	-0.009316619977479791	0.009370802482590078	FALSE	FALSE	-0.009316619977479791
3809	NRM	0.04097321905647592	0.7102806146963757	-0.00931623704735873	0.006657455046661198	FALSE	FALSE	-0.00931623704735873
3758	H2AC11	0.0701572559963007	0.7929115503913028	-0.009309475979396686	0.007115097460336983	FALSE	FALSE	-0.009309475979396686
11060	DCAF15	0.44581389050609266	0.8672810057260244	-0.009305266435293927	0.026965732034295798	FALSE	FALSE	-0.009305266435293927
6293	ZDHHC13	0.1888418609154055	0.7929115503913028	-0.009304669870473747	0.011729120649397374	FALSE	FALSE	-0.009304669870473747
3784	ZSCAN26	0.37272030036590076	0.8272461648207321	-0.009304278878665926	0.01772837752941996	FALSE	FALSE	-0.009304278878665926
445	ECHDC2	0.351032383536502	0.8202313902873167	-0.009302659823241787	0.018020843900740147	FALSE	FALSE	-0.009302659823241787
11049	NACC1	0.10012400850133116	0.7929115503913028	-0.009298670631910446	0.00809881582390517	FALSE	FALSE	-0.009298670631910446
8884	ZNF592	0.37566090885480385	0.8283055828331162	-0.009297951798174418	0.01866971459239721	FALSE	FALSE	-0.009297951798174418
9357	C16orf86	0.019767793948243167	0.6300474683835886	-0.009297257149498668	0.004672166495583952	FALSE	FALSE	-0.009297257149498668
2762	STX18	0.463893393208306	0.8725869820128003	-0.009294936727326479	0.02762588346377015	FALSE	FALSE	-0.009294936727326479
7309	RHNO1	0.4809279023866001	0.879238676342345	-0.009273825856933069	0.031017200369387862	FALSE	FALSE	-0.009273825856933069
9895	CNP	0.1759506398090222	0.7929115503913028	-0.009264493782702072	0.01073008991079405	FALSE	FALSE	-0.009264493782702072
11156	SUGP1	0.3587119093878737	0.8250650446638733	-0.009254270892084185	0.019292220147326587	FALSE	FALSE	-0.009254270892084185
5769	CCDC107	0.7526964322601314	0.9600061514997182	-0.00925131225304356	0.1423322606831789	FALSE	FALSE	-0.00925131225304356
5331	SORBS3	0.3503696136753537	0.82014776595376	-0.009249150377377635	0.017957990686409176	FALSE	FALSE	-0.009249150377377635
11769	MAPK1	0.587098627170139	0.9171153296400916	-0.009236048792779486	0.04482758902013302	FALSE	FALSE	-0.009236048792779486
3684	NEDD9	0.24083376602101458	0.7929115503913028	-0.009234554693500116	0.014266774989664555	FALSE	FALSE	-0.009234554693500116
9919	PSME3	0.5404527791311471	0.8994180909277198	-0.00923201257494205	0.039164684060961005	FALSE	FALSE	-0.00923201257494205
6534	KLC2	0.2350847477698086	0.7929115503913028	-0.009223039917579067	0.011733743129298091	FALSE	FALSE	-0.009223039917579067
6036	ZDHHC12	0.5236729949614064	0.8908095424867317	-0.009220736962394857	0.035696412529796356	FALSE	FALSE	-0.009220736962394857
3265	NAIP	0.061038190704425746	0.7476669143905854	-0.009217379269859651	0.006652003456838429	FALSE	FALSE	-0.009217379269859651
5065	PIN4	0.629420783385827	0.9261333066067244	-0.009215529112748417	0.05899921525269747	FALSE	FALSE	-0.009215529112748417
4586	VPS50	0.26488718298805647	0.7929115503913028	-0.009214337326722517	0.013467747648246587	FALSE	FALSE	-0.009214337326722517
171	ID3	0.014044804235113879	0.5728199416187928	-0.009209505689124839	0.004628068604506552	FALSE	FALSE	-0.009209505689124839
7897	ZCCHC8	0.5675005876989181	0.9103008122109637	-0.009206682755144661	0.036264467611908914	FALSE	FALSE	-0.009206682755144661
10988	LDLR	0.019778699602374054	0.6300474683835886	-0.009203895594899477	0.0056371801096247506	FALSE	FALSE	-0.009203895594899477
10356	PIK3C3	0.49585229203642867	0.8802884103863307	-0.009200878340678042	0.03347182981669903	FALSE	FALSE	-0.009200878340678042
7860	GCN1	0.2745392631593822	0.7929115503913028	-0.009191318523796097	0.013625475787557661	FALSE	FALSE	-0.009191318523796097
4164	NUS1	0.5082182038591972	0.8853582987489511	-0.0091904814519876	0.03341576787643134	FALSE	FALSE	-0.0091904814519876
10903	TNFSF14	0.4495323864888806	0.867826133364985	-0.00918929100957616	0.02371254116296768	FALSE	FALSE	-0.00918929100957616
53	DFFB	0.2544761889747918	0.7929115503913028	-0.009177124580642076	0.012215940584428608	FALSE	FALSE	-0.009177124580642076
3713	TDP2	0.5897724480607616	0.9180378382245469	-0.009173361116539993	0.05225992910563946	FALSE	FALSE	-0.009173361116539993
7637	MBD6	0.3960230369764832	0.8360247609949428	-0.009171357787380333	0.016223018639720976	FALSE	FALSE	-0.009171357787380333
2087	3	0.683140748286188	0.9428572661830896	-0.00916747071074794	0.09600203968584538	FALSE	FALSE	-0.00916747071074794
11104	BABAM1	0.5155426070860168	0.887460755604688	-0.009160752638448613	0.029452707804739475	FALSE	FALSE	-0.009160752638448613
335	PABPC4	0.3596658003934421	0.8250650446638733	-0.009158103030733757	0.01813641795888543	FALSE	FALSE	-0.009158103030733757
9402	EXOSC6	0.07937361673551172	0.7929115503913028	-0.009156401343020338	0.007016035530250519	FALSE	FALSE	-0.009156401343020338
6380	MED19	0.5975384916532558	0.9192641114672084	-0.009151718174820475	0.04133803145959973	FALSE	FALSE	-0.009151718174820475
6473	ESRRA	0.081585882457488	0.7929115503913028	-0.009125017868274025	0.006907838489860296	FALSE	FALSE	-0.009125017868274025
4349	AIMP2	0.28814658294429907	0.7929115503913028	-0.009121485505859037	0.01303095656912774	FALSE	FALSE	-0.009121485505859037
6945	ITGB1	0.7592114335777814	0.9619648264363744	-0.009114650539101701	0.1171712577342987	FALSE	FALSE	-0.009114650539101701
51	LRRC47	0.5298182427465039	0.894128055299724	-0.00911115714150605	0.03982630651444197	FALSE	FALSE	-0.00911115714150605
859	C1orf61	0.006037789008855425	0.44622907762091235	-0.0091095535376482	0.0045778394793160255	FALSE	FALSE	-0.0091095535376482
6731	DLAT	0.1603028266256592	0.7929115503913028	-0.009108610992104605	0.0090656514512375	FALSE	FALSE	-0.009108610992104605
797	CREB3L4	0.06373593493763834	0.7604118261465583	-0.009101713883178498	0.006666730873985217	FALSE	FALSE	-0.009101713883178498
10087	CCDC47	0.4935716223575929	0.8802884103863307	-0.009100781750646967	0.033228287985548374	FALSE	FALSE	-0.009100781750646967
11903	SUN2	0.6898204265819773	0.9446567814668023	-0.009075470741452017	0.07511985581368208	FALSE	FALSE	-0.009075470741452017
3124	CCDC127	0.4921645052046826	0.8802884103863307	-0.009074215805546503	0.030794747034087775	FALSE	FALSE	-0.009074215805546503
2894	SDAD1	0.6163671254763079	0.9209741455876052	-0.009073750914943389	0.049418660812079906	FALSE	FALSE	-0.009073750914943389
6297	FANCF	0.19480194199618453	0.7929115503913028	-0.009066317367944183	0.009819850733038038	FALSE	FALSE	-0.009066317367944183
6345	PHF21A	0.4446625674015974	0.866812567220108	-0.009064165569386707	0.023912253649905322	FALSE	FALSE	-0.009064165569386707
3989	MRPL2	0.49202927116311046	0.8802884103863307	-0.00905864331395666	0.029243276547640563	FALSE	FALSE	-0.00905864331395666
12077	TTC3	0.6914106073519617	0.9447348291240213	-0.009054650091781939	0.08218944109976292	FALSE	FALSE	-0.009054650091781939
10513	RBBP9	0.23621338932334282	0.7929115503913028	-0.009050646120691539	0.011213560495525599	FALSE	FALSE	-0.009050646120691539
9711	TOM1L2	0.18686900144388818	0.7929115503913028	-0.009042388938028435	0.010770593688357623	FALSE	FALSE	-0.009042388938028435
10585	ROMO1	0.7284736577067185	0.9533250300912836	-0.00903292653319483	0.10600445289164781	FALSE	FALSE	-0.00903292653319483
4707	IMMP2L	0.2028703546829254	0.7929115503913028	-0.00903172198283156	0.01047964779427275	FALSE	FALSE	-0.00903172198283156
10655	TP53RK	0.5636797890195664	0.9097038105467332	-0.009021366074382146	0.03963268985971809	FALSE	FALSE	-0.009021366074382146
10044	MKS1	0.12267495793456995	0.7929115503913028	-0.009019444705704538	0.008436334272846579	FALSE	FALSE	-0.009019444705704538
2830	UBE2K	0.6208405569065581	0.9223415995158156	-0.009019119551005251	0.054429099429398775	FALSE	FALSE	-0.009019119551005251
3916	ILRUN	0.43672337680399287	0.8618417975090233	-0.009018756775101087	0.0212812430690974	FALSE	FALSE	-0.009018756775101087
7621	NACA	0.8342770330594791	0.9736203670463505	-0.00901601848883188	1.02108793258667	FALSE	FALSE	-0.00901601848883188
5251	TAZ	0.5899051710204226	0.9180378382245469	-0.009010740771233528	0.04700823817402125	FALSE	FALSE	-0.009010740771233528
986	SOAT1	0.43167175900438015	0.8573957452592685	-0.00901021676159418	0.023175750533118843	FALSE	FALSE	-0.00901021676159418
5802	CBWD5	0.018744655570002714	0.6129110159499194	-0.009007330845686196	0.005570869721123017	FALSE	FALSE	-0.009007330845686196
11218	GPI	0.7216489912751098	0.9516343684501969	-0.00900550604929789	0.0994163405150175	FALSE	FALSE	-0.00900550604929789
4727	POT1	0.3293390849947291	0.8036429234202493	-0.008996138369283707	0.01404374847188592	FALSE	FALSE	-0.008996138369283707
11361	DMAC2	0.3154730719505148	0.7929115503913028	-0.008986852649751575	0.01533888524863869	FALSE	FALSE	-0.008986852649751575
3516	SLC26A2	0.1553610312427887	0.7929115503913028	-0.008982064007816613	0.00863261402118951	FALSE	FALSE	-0.008982064007816613
6135	ANAPC2	0.41620037100288587	0.8528467594871193	-0.008970456522497835	0.02187840682454407	FALSE	FALSE	-0.008970456522497835
4239	PPIL4	0.5407407272376545	0.8994180909277198	-0.00896619995188898	0.03487104889936745	FALSE	FALSE	-0.00896619995188898
5943	PRPF4	0.3831523422323838	0.8287201391124893	-0.008961628975496516	0.01824703924357891	FALSE	FALSE	-0.008961628975496516
5848	SEMA4D	0.37824319932763995	0.8285685520182954	-0.008960070382723073	0.01619006898254156	FALSE	FALSE	-0.008960070382723073
3005	ANXA5	0.6849341216064913	0.9432352254269769	-0.008949514947526369	0.08260638881474733	FALSE	FALSE	-0.008949514947526369
9667	KRBA2	0.07566895272574217	0.7929115503913028	-0.008945533146074556	0.006598946230951697	FALSE	FALSE	-0.008945533146074556
4583	CDK6	0.45303225335882713	0.8694303196213671	-0.008936600125338139	0.025357670988887547	FALSE	FALSE	-0.008936600125338139
4856	PAXIP1	0.0244877774798195	0.6601502174896379	-0.008935327890396453	0.005502216322929599	FALSE	FALSE	-0.008935327890396453
5245	MECP2	0.610649534208456	0.9197242121555609	-0.008928554561952464	0.05204964112490416	FALSE	FALSE	-0.008928554561952464
5405	GPAT4	0.3168071315133663	0.7929115503913028	-0.008924945613513265	0.0170964275021106	FALSE	FALSE	-0.008924945613513265
2394	ZBTB11	0.48318109719707725	0.879238676342345	-0.008922164331581342	0.02780855866149068	FALSE	FALSE	-0.008922164331581342
11821	NF2	0.2761945945257617	0.7929115503913028	-0.008922007128689537	0.013094767625443636	FALSE	FALSE	-0.008922007128689537
7323	TNFRSF1A	0.5806528440406995	0.9155828562376548	-0.008921153933507522	0.04459058428183198	FALSE	FALSE	-0.008921153933507522
5256	LAGE3	0.6048015116421823	0.9197242121555609	-0.008908072503126271	0.04743732204660773	FALSE	FALSE	-0.008908072503126271
540	LMO4	0.5470442041665721	0.9027455214833955	-0.008906847126738874	0.034866667818278074	FALSE	FALSE	-0.008906847126738874
10265	HEXD	0.3731958292603593	0.8272461648207321	-0.008897637993230954	0.0166821054648608	FALSE	FALSE	-0.008897637993230954
10835	FZR1	0.30523117099605696	0.7929115503913028	-0.008893202721898938	0.01433466759044677	FALSE	FALSE	-0.008893202721898938
6824	PUS3	0.23114130486922463	0.7929115503913028	-0.008891022707437805	0.01120690006064251	FALSE	FALSE	-0.008891022707437805
6403	TKFC	0.23595135980234513	0.7929115503913028	-0.00888546618983903	0.01210000046994537	FALSE	FALSE	-0.00888546618983903
4989	PRAF2	0.19954859342599643	0.7929115503913028	-0.008879014825009985	0.01023989914683625	FALSE	FALSE	-0.008879014825009985
9434	CFDP1	0.5478762733322334	0.9028331512826802	-0.00886986010788769	0.03786553973332048	FALSE	FALSE	-0.00886986010788769
6456	MARK2	0.30422167046261905	0.7929115503913028	-0.00886935893969416	0.015329312789253889	FALSE	FALSE	-0.00886935893969416
9287	FTO	0.3495365381052855	0.8198728842416521	-0.00886816177921042	0.015144204068928956	FALSE	FALSE	-0.00886816177921042
2348	ATXN7-1	0.3474452307858139	0.8182350045794232	-0.008865872260170809	0.015130303706973791	FALSE	FALSE	-0.008865872260170809
11591	ZNF331	0.47660831547441773	0.8776609945087499	-0.008857289251001186	0.026456991769373415	FALSE	FALSE	-0.008857289251001186
8520	ZNF839	0.009971952810629243	0.5115022829084243	-0.00883134539939564	0.004438031069003046	FALSE	FALSE	-0.00883134539939564
8657	ADAL	0.1125951253356928	0.7929115503913028	-0.008828604425897514	0.007896703272126616	FALSE	FALSE	-0.008828604425897514
2994	CAMK2D	0.3241258740598456	0.7997477313795698	-0.008827092859630166	0.015278871124610304	FALSE	FALSE	-0.008827092859630166
4889	PRPS2	0.22730665971469058	0.7929115503913028	-0.008819670061546638	0.01103060896275565	FALSE	FALSE	-0.008819670061546638
7291	MTG1	0.5538764463963668	0.9063261712634851	-0.00881695394491602	0.0365109053440392	FALSE	FALSE	-0.00881695394491602
11655	ZNF543	0.03636413996446556	0.695763786780699	-0.008814706749731893	0.004429669620003551	FALSE	FALSE	-0.008814706749731893
10805	MOB3A	0.5363276973369395	0.8968994542606216	-0.00881133226201594	0.03611444002017379	FALSE	FALSE	-0.00881133226201594
11241	KMT2B	0.3601983707834464	0.8250650446638733	-0.008803318945377302	0.017224694415926934	FALSE	FALSE	-0.008803318945377302
10970	TYK2	0.39099341197645177	0.8314913186868302	-0.008798691537177524	0.018006104882806538	FALSE	FALSE	-0.008798691537177524
11661	ZNF17	0.3276035748513162	0.80239558858156	-0.00879853702151464	0.01639604337979108	FALSE	FALSE	-0.00879853702151464
2714	ZNF718	0.08969965998995061	0.7929115503913028	-0.008792370838854702	0.006863807857735082	FALSE	FALSE	-0.008792370838854702
11398	ZNF45	0.018669072283041602	0.6129110159499194	-0.00879222807981834	0.004418373375665396	FALSE	FALSE	-0.00879222807981834
9301	PSME3IP1	0.575163356317097	0.9125762833423161	-0.00879143064463641	0.04006248153746128	FALSE	FALSE	-0.00879143064463641
7245	INPP5F	0.07177740678931657	0.7929115503913028	-0.008791394031142378	0.006402947468450293	FALSE	FALSE	-0.008791394031142378
11258	POLR2I	0.7201813381225581	0.9516343684501969	-0.008785282264868065	0.11108196936547755	FALSE	FALSE	-0.008785282264868065
5984	ARPC5L	0.7569265831749395	0.9607417658274706	-0.008777156084614797	0.1405883241444826	FALSE	FALSE	-0.008777156084614797
860	MEF2D	0.38604541779530643	0.8287201391124893	-0.008776194056661532	0.01978073315694928	FALSE	FALSE	-0.008776194056661532
3209	15	0.07450297516883958	0.7929115503913028	-0.008769033935204909	0.006435750029049813	FALSE	FALSE	-0.008769033935204909
10000	ZNF652	0.16686584375601765	0.7929115503913028	-0.008764583884113834	0.008978643245063722	FALSE	FALSE	-0.008764583884113834
6391	MRPL16	0.6088438046261264	0.9197242121555609	-0.008764359500499036	0.05222031353041529	FALSE	FALSE	-0.008764359500499036
10465	UBOX5	0.18973693266062017	0.7929115503913028	-0.00876312001615981	0.009786741237621754	FALSE	FALSE	-0.00876312001615981
[truncated: 10,157 more rows]
