# Supplementary material for: Single-cell RNA sequencing reveals ex vivo signatures of SARS-CoV-2-reactive T cells through ‘reverse phenotyping’
Source: Nat Commun. 2021 Jul 26;12:4515. doi: 10.1038/s41467-021-24730-4 (PMC8313584; doi:10.1038/s41467-021-24730-4)
Supplement: Supplementary file 9 — Supplementary Data 7 [file 41467_2021_24730_MOESM9_ESM.xlsx]

## Sheet: Sheet 1
Supplementary Data 7
	gene	pval	qval	log2fc	mean	zero_mean	zero_variance	log2fc[True]
11251	TYROBP	6.5443673013617e-135	7.675233971037001e-131	-0.4825662623111357	0.29679813527577925	FALSE	FALSE	-0.4825662623111357
12149	MT-CYB	3.744188352483395e-07	6.970133491734168e-05	-0.3031815078826617	2.05581094775089	FALSE	FALSE	-0.3031815078826617
10262	CD7	1.2434553684423347e-11	6.944402171948429e-09	-0.2933221294696613	0.6494572377482126	FALSE	FALSE	-0.2933221294696613
1723	CXCR4	1.5185735400053523e-11	7.420762698826155e-09	-0.28059838000654086	0.6314515859581704	FALSE	FALSE	-0.28059838000654086
7015	SRGN	1.3924250869025838e-11	7.1001571387797825e-09	-0.25159341994720275	0.905250352482463	FALSE	FALSE	-0.25159341994720275
6418	FTH1	7.467151004276695e-05	0.004514162215368922	-0.24547186947239194	1.2332505209501399	FALSE	FALSE	-0.24547186947239194
1555	GNLY	0.00017911910765582573	0.00864489257031903	-0.21670755613727363	0.3294628269450609	FALSE	FALSE	-0.21670755613727363
5137	TSC22D3	5.566508764635132e-07	9.600590410535415e-05	-0.2071624330230623	0.5967157545477845	FALSE	FALSE	-0.2071624330230623
12138	MT-ND2	5.9246235171558003e-05	0.003753446951926156	-0.2011867668318459	0.9762296385543291	FALSE	FALSE	-0.2011867668318459
7716	BTG1	6.866646699814149e-05	0.004216336779864939	-0.19308096652270543	1.0465045169342395	FALSE	FALSE	-0.19308096652270543
12145	MT-ND4L	1.2990964990629294e-05	0.0012386832309764257	-0.18890522775975643	1.3689266942268195	FALSE	FALSE	-0.18890522775975643
12144	MT-ND3	5.7911602461952445e-05	0.003691235183009664	-0.17812862287404196	1.2135720946067987	FALSE	FALSE	-0.17812862287404196
12146	MT-ND4	0.00020923059088812857	0.009596883326731896	-0.1704771147371556	1.1240937515746716	FALSE	FALSE	-0.1704771147371556
3248	PIK3R1	1.0479868892356784e-06	0.00016172092417047416	-0.16112676197504644	0.39661076041155086	FALSE	FALSE	-0.16112676197504644
12142	MT-ATP6	0.0005977252865167004	0.02150344220941062	-0.1610283878987529	2.1883300792339235	FALSE	FALSE	-0.1610283878987529
11230	FXYD5	1.5111151160702906e-06	0.00021365976670735778	-0.15353398591342973	0.4095607691032942	FALSE	FALSE	-0.15353398591342973
11609	KIR2DL3	4.7223012150253285e-64	2.7691574324908526e-60	-0.15124127696513906	0.09384545576921123	FALSE	FALSE	-0.15124127696513906
12140	MT-CO2	0.0002628957207771874	0.011419411160277237	-0.14697224584373556	2.47616227837496	FALSE	FALSE	-0.14697224584373556
869	SH2D2A	0.00011232487662984795	0.006098824782939152	-0.13801921600078218	0.4729522376559502	FALSE	FALSE	-0.13801921600078218
7384	KLRC3	8.484863069653144e-59	3.3170158026964024e-55	-0.1254814897916783	0.078066332365906	FALSE	FALSE	-0.1254814897916783
1566	CD8B	0.001222810333156427	0.03549782076054103	-0.12045750857756549	0.6155612538027209	FALSE	FALSE	-0.12045750857756549
7331	GAPDH	0.017152469875174547	0.20331511753504183	-0.12010374026474069	1.2648012333138046	FALSE	FALSE	-0.12010374026474069
12137	MT-ND1	0.00937482471589451	0.1421773654844831	-0.11751901300492354	0.9885997536570527	FALSE	FALSE	-0.11751901300492354
1402	ZFP36L2	0.005159062008687816	0.09649996688658805	-0.11394289175420773	0.6544097842172134	FALSE	FALSE	-0.11394289175420773
7634	ARHGAP9	1.7644979566251215e-06	0.00023786243718734972	-0.11027699555974153	0.21539507182531578	FALSE	FALSE	-0.11027699555974153
12143	MT-CO3	0.008137589776802527	0.1310956770636539	-0.11023606368883618	2.1786380257717397	FALSE	FALSE	-0.11023606368883618
10595	SLA2	1.6564696535558296e-07	3.735976172481301e-05	-0.10924047762082274	0.17647379602110663	FALSE	FALSE	-0.10924047762082274
1216	LYST	6.328804377550719e-07	0.00010308919130543727	-0.10333451814778413	0.16087903931390407	FALSE	FALSE	-0.10333451814778413
4792	TRBC1	0.006770776017400584	0.11629369090801772	-0.10303828878058863	0.36648683007373367	FALSE	FALSE	-0.10303828878058863
938	CD247	0.00010291748147546047	0.005666742829784979	-0.10087711179418386	0.2776436563148055	FALSE	FALSE	-0.10087711179418386
5373	SARAF	0.006188758822906796	0.11098128971720321	-0.09988829754304814	0.7618185392645903	FALSE	FALSE	-0.09988829754304814
4273	SYTL3	0.00014537452460556855	0.007481875435213941	-0.0998226216682499	0.2582331892362861	FALSE	FALSE	-0.0998226216682499
6947	CREM	2.127290727734915e-06	0.00028032433320084363	-0.09974151035053673	0.14907285120598104	FALSE	FALSE	-0.09974151035053673
1816	ITGA4	0.00016483003752868974	0.008122381008976779	-0.09672633201344133	0.21154358116693275	FALSE	FALSE	-0.09672633201344133
6447	SLC3A2	0.00010462949919023986	0.005734087693939874	-0.09508138245143263	0.2231582514075346	FALSE	FALSE	-0.09508138245143263
3799	HLA-E	0.006714433058800363	0.11580422193178037	-0.09425887542368126	1.081307613572409	FALSE	FALSE	-0.09425887542368126
9489	CYBA	0.009067494397851993	0.1388297314595407	-0.09350937503122114	0.6447887947393018	FALSE	FALSE	-0.09350937503122114
884	TAGLN2	0.003498696589604952	0.07487721460380817	-0.08869254943934966	0.28920455484889274	FALSE	FALSE	-0.08869254943934966
4483	UPP1	1.006132879857482e-07	2.5011332800448263e-05	-0.08802812671448824	0.12127305445976035	FALSE	FALSE	-0.08802812671448824
7348	TPI1	0.004709440357080424	0.09205386084639869	-0.08762649348014519	0.3839023307312367	FALSE	FALSE	-0.08762649348014519
6523	CTSW	3.6734111645941445e-05	0.0027078586718407563	-0.08716624640860496	0.16516029418900954	FALSE	FALSE	-0.08716624640860496
11495	FTL	0.04894255849733267	0.3615504503409583	-0.08568863596588577	1.0799455781315648	FALSE	FALSE	-0.08568863596588577
11072	DNAJB1	0.010659972562520367	0.150486862060158	-0.08537190841649056	0.23648268088351848	FALSE	FALSE	-0.08537190841649056
4443	TRGV4	7.630002043688602e-11	3.579386558735197e-08	-0.0850641239649402	0.07679607476605925	FALSE	FALSE	-0.0850641239649402
4442	TRGV5	1.1430817768343199e-18	1.4895625643014337e-15	-0.08350851267198243	0.06449679200819065	FALSE	FALSE	-0.08350851267198243
918	FCGR3A	7.137649270228953e-23	1.195862152017788e-19	-0.08197381876893586	0.057920357732232225	FALSE	FALSE	-0.08197381876893586
12147	MT-ND5	0.05581365035730609	0.3811757616475104	-0.08193829628984595	0.8977207846419756	FALSE	FALSE	-0.08193829628984595
7379	GABARAPL1	0.0018104612374761058	0.0459590679504757	-0.08072349683547649	0.21429736531058022	FALSE	FALSE	-0.08072349683547649
6160	IFITM1	0.04935176249771218	0.3625412353870741	-0.07995099376346347	0.4961016642492871	FALSE	FALSE	-0.07995099376346347
10162	H3-3B	0.06650414336878019	0.41910832532458575	-0.07802895865308343	0.9161037081895873	FALSE	FALSE	-0.07802895865308343
12064	MRPS6	0.00026029852081595786	0.011348628446578267	-0.07705364504004045	0.1888684557620869	FALSE	FALSE	-0.07705364504004045
9090	LITAF	0.008112487304348244	0.13087104691251197	-0.07675804985887	0.3712065122848333	FALSE	FALSE	-0.07675804985887
3631	SQSTM1	0.004205744620502725	0.08518993593999301	-0.07669800641588752	0.27007305795370146	FALSE	FALSE	-0.07669800641588752
8342	DHRS7	0.00012835993277912413	0.006905528860704439	-0.0764464172955066	0.17845918134201405	FALSE	FALSE	-0.0764464172955066
1646	GCC2	0.0017843272367285513	0.04589164436919397	-0.07474243468858924	0.20250950095265413	FALSE	FALSE	-0.07474243468858924
11613	KIR3DL2	3.0932546671890234e-40	9.069422684198217e-37	-0.07406323959454882	0.046619012789410906	FALSE	FALSE	-0.07406323959454882
1984	PTMA	0.06923849688553935	0.4264858673705911	-0.07364451894331242	1.474896938301796	FALSE	FALSE	-0.07364451894331242
1746	CYTIP	0.0074387526551592045	0.12322272759845643	-0.07197181568102075	0.2477867229040279	FALSE	FALSE	-0.07197181568102075
1982	NCL	0.010328478573725817	0.14826486745735176	-0.07086558027500844	0.3173337724319724	FALSE	FALSE	-0.07086558027500844
1034	PTPRC	0.07034065900649142	0.4302984273709052	-0.0694330937803094	0.886391417924748	FALSE	FALSE	-0.0694330937803094
2794	FGFBP2	0.08395178593528696	0.46588459812423655	-0.06843204726313107	0.2771961040968119	FALSE	FALSE	-0.06843204726313107
2903	CNOT6L	0.0015153027353453415	0.04063975570170381	-0.06807114167029546	0.16102988636770915	FALSE	FALSE	-0.06807114167029546
3793	HLA-A	0.03116343188727785	0.2849425855664707	-0.06782153035039945	1.9561460295388864	FALSE	FALSE	-0.06782153035039945
7853	PEBP1	0.003520384653627687	0.07505536427323392	-0.06771343925433218	0.2019406633321629	FALSE	FALSE	-0.06771343925433218
2434	TIGIT	0.006151351672195852	0.11064885339189102	-0.06602568751009	0.182670196128446	FALSE	FALSE	-0.06602568751009
7562	PRR13	0.010566623723891604	0.14985455066637893	-0.0659969234117332	0.3172529776429021	FALSE	FALSE	-0.0659969234117332
8743	RPS27L	0.01719718593065838	0.20331511753504183	-0.0642529763363216	0.2538704234500264	FALSE	FALSE	-0.0642529763363216
2912	HNRNPDL	0.021844079687876543	0.23791387525161414	-0.06313207940932325	0.32427854108255966	FALSE	FALSE	-0.06313207940932325
6677	TAF1D	0.0018772572508867543	0.0472456502969954	-0.06230223087216316	0.1602194168886473	FALSE	FALSE	-0.06230223087216316
2867	HOPX	8.057467776446711e-05	0.0047726253576852035	-0.06171965039128107	0.09968932960615602	FALSE	FALSE	-0.06171965039128107
3692	NOL7	0.0003952236279775291	0.01545060902973487	-0.06145981685257441	0.11931786045085552	FALSE	FALSE	-0.06145981685257441
1512	DGUOK	0.0009232475735740736	0.029185572891851037	-0.06044327039898706	0.15576985391766526	FALSE	FALSE	-0.06044327039898706
80	ENO1	0.03689562896612518	0.3128792021075315	-0.06023997615675154	0.3307309677434522	FALSE	FALSE	-0.06023997615675154
5372	DUSP4	4.7289352545918945e-05	0.003281713175494304	-0.05981549072767509	0.08389753882968148	FALSE	FALSE	-0.05981549072767509
6645	RSF1	0.002530903746682768	0.059444099058112945	-0.059616367064722994	0.13274250266163848	FALSE	FALSE	-0.059616367064722994
7380	KLRD1	0.12568175725256536	0.5518516095312941	-0.059583690361059066	0.4186497226703999	FALSE	FALSE	-0.059583690361059066
3424	SKP1	0.0497783375936699	0.3625412353870741	-0.05856512311132408	0.3660791606404061	FALSE	FALSE	-0.05856512311132408
3844	CLIC1	0.05270078525251826	0.3716646291201379	-0.058541647479481304	0.4161661800950073	FALSE	FALSE	-0.058541647479481304
1912	IKZF2	1.4163518789215102e-35	3.322194967198294e-32	-0.0582060179618647	0.03565401895794758	FALSE	FALSE	-0.0582060179618647
11250	HCST	0.0788509222684269	0.45897755894719217	-0.05820598034065982	0.3740647012411162	FALSE	FALSE	-0.05820598034065982
8905	CIB1	0.04674335494966647	0.3562390610427224	-0.057877665460162715	0.31528712774431983	FALSE	FALSE	-0.057877665460162715
1550	VAMP5	0.00029590605342361034	0.012483403577525547	-0.05758497248622557	0.11242788458286329	FALSE	FALSE	-0.05758497248622557
2919	PLAC8	2.672101699713274e-13	2.0892272489491516e-10	-0.05668627580052751	0.046021946575925794	FALSE	FALSE	-0.05668627580052751
9369	PSMB10	0.026666883744030513	0.26693293615661007	-0.056625502774893324	0.2574419642603675	FALSE	FALSE	-0.056625502774893324
5248	EMD	0.0036255439098326534	0.07620139601167986	-0.056431527842551434	0.1713523857815321	FALSE	FALSE	-0.056431527842551434
3821	HLA-B	0.04390233469423713	0.34907564833492405	-0.05577087798709331	2.522526358449182	FALSE	FALSE	-0.05577087798709331
9976	TBX21	1.927347083173036e-05	0.0016995433527408547	-0.05557240463353979	0.07750384275649869	FALSE	FALSE	-0.05557240463353979
8492	DDX24	0.06642564529415831	0.4190639957019305	-0.05550649765705446	0.3116942990657895	FALSE	FALSE	-0.05550649765705446
7386	KLRC1	2.3106531187721435e-17	2.7099339776959697e-14	-0.055292954323719085	0.033869625697302265	FALSE	FALSE	-0.055292954323719085
6802	SORL1	5.2303923683822155e-05	0.003505259525507807	-0.05493198423738941	0.0775632902460043	FALSE	FALSE	-0.05493198423738941
7416	ARHGDIB	0.11568228723088687	0.5252504315307167	-0.05329750949370983	0.7759730289148731	FALSE	FALSE	-0.05329750949370983
1798	ATP5MC3	0.023180519490216683	0.24771489374668942	-0.053237745522535004	0.24354958118394363	FALSE	FALSE	-0.053237745522535004
76	PARK7	0.028715453640049873	0.2735171481861701	-0.05304834962827233	0.23115499525569205	FALSE	FALSE	-0.05304834962827233
6531	BANF1	0.00022301158602760457	0.010051348423075153	-0.05267800648747063	0.08811227648064147	FALSE	FALSE	-0.05267800648747063
7378	CLEC2B	0.11539799798621866	0.5249758418861026	-0.052413647655263136	0.4439268881498381	FALSE	FALSE	-0.052413647655263136
2043	BHLHE40	0.00036077924752904683	0.014336358975693488	-0.05179983619987594	0.07906750875503518	FALSE	FALSE	-0.05179983619987594
2400	CBLB	0.00841906801532124	0.13361140687914413	-0.051020738668093896	0.14266822088596431	FALSE	FALSE	-0.051020738668093896
10775	POLR2E	0.0013170198074484091	0.0371475665246879	-0.05080308387451133	0.11375110596418381	FALSE	FALSE	-0.05080308387451133
4188	SAMD3	0.025033484761860656	0.25946597198945315	-0.050075027568830664	0.17703931726688563	FALSE	FALSE	-0.050075027568830664
10503	SNRPB2	0.0029006962822401266	0.06605702135555767	-0.049913105903043334	0.11618590025707733	FALSE	FALSE	-0.049913105903043334
3639	MGAT1	0.0069997127634264565	0.11761121961241472	-0.049360267671844836	0.12466359900873761	FALSE	FALSE	-0.049360267671844836
7865	COX6A1	0.05086890076617435	0.36526970241089274	-0.04856579381618409	0.34131022871926775	FALSE	FALSE	-0.04856579381618409
1992	INPP5D	0.0014853532169393038	0.04023146080430521	-0.04853006442046734	0.08406855876362601	FALSE	FALSE	-0.04853006442046734
12141	MT-ATP8	0.013121877643050285	0.1742846896916124	-0.04843253950851245	0.1433099877349166	FALSE	FALSE	-0.04843253950851245
6088	SURF4	0.0015035578533587018	0.04053730230848473	-0.048348869948867695	0.10037906519895376	FALSE	FALSE	-0.048348869948867695
9837	GGNBP2	0.0021876117618227805	0.053228860461945166	-0.0483334130081214	0.10015092252991921	FALSE	FALSE	-0.0483334130081214
4328	CHST12	0.03221721739209712	0.28984719268965337	-0.04819143058091847	0.19277692742125932	FALSE	FALSE	-0.04819143058091847
963	PRRC2C	0.06188442833661864	0.40298754887943555	-0.04762440378102379	0.24651502939157707	FALSE	FALSE	-0.04762440378102379
4395	CYCS	0.009748566381309717	0.14454005881163132	-0.047531855617028246	0.1304028803525969	FALSE	FALSE	-0.047531855617028246
822	KRTCAP2	0.042276915158715456	0.3422314983635821	-0.04718384872300735	0.2691249920185222	FALSE	FALSE	-0.04718384872300735
6945	ITGB1	0.00462185391733935	0.09130246785888926	-0.0469281857635841	0.09778877105130707	FALSE	FALSE	-0.0469281857635841
1625	PDCL3	3.3769534977138884e-05	0.002549181399531854	-0.046919882226222134	0.0628175251185894	FALSE	FALSE	-0.046919882226222134
8893	ISG20	0.1515646574276864	0.5960419467422725	-0.04670696232999614	0.4392893896546475	FALSE	FALSE	-0.04670696232999614
8333	ARID4A	0.00027133831501839205	0.011614072111444168	-0.04665973696896078	0.07083093886112057	FALSE	FALSE	-0.04665973696896078
7038	DDIT4	0.1046900971052474	0.49849998329287115	-0.04633762958726826	0.2159449246733688	FALSE	FALSE	-0.04633762958726826
10527	CST7	0.33332890864830267	0.738354678756687	-0.04626316109944466	1.084633236707643	FALSE	FALSE	-0.04626316109944466
10201	SYNGR2	0.0008679379517829758	0.028027948634871715	-0.04604225475886922	0.0831179354599742	FALSE	FALSE	-0.04604225475886922
7584	CD63	0.009693824008661952	0.1440927350742552	-0.046013270307741	0.12393048405647278	FALSE	FALSE	-0.046013270307741
6171	IRF7	0.004241539212563391	0.0857668480774887	-0.04573761436515496	0.09828058612901111	FALSE	FALSE	-0.04573761436515496
8733	SLTM	0.008801951357791174	0.13618639251210407	-0.04570635651836064	0.10507156786530518	FALSE	FALSE	-0.04570635651836064
1551	RNF181	0.016896297959594502	0.20158675734498913	-0.04564077738380352	0.14582186590793522	FALSE	FALSE	-0.04564077738380352
2380	CLDND1	0.03885613286866642	0.32342422021555695	-0.04562091338762886	0.11951270266327747	FALSE	FALSE	-0.04562091338762886
782	S100A11	0.044159677225491266	0.35088393936352413	-0.04554152189642432	0.14920538109402323	FALSE	FALSE	-0.04554152189642432
11898	DDX17	0.04974950516134597	0.3625412353870741	-0.04529887587388825	0.1895524422789729	FALSE	FALSE	-0.04529887587388825
7385	KLRC2	7.711918836389699e-26	1.507423068552973e-22	-0.04525643915478785	0.02772177166716997	FALSE	FALSE	-0.04525643915478785
7761	HSP90B1	0.06693719566711001	0.4204817518928046	-0.04521075626315242	0.25818176117054253	FALSE	FALSE	-0.04521075626315242
12023	SAMSN1	0.0003594791574210752	0.014336358975693488	-0.04476976049959314	0.0702586842830791	FALSE	FALSE	-0.04476976049959314
7808	ARPC3	0.15382434798984496	0.5960419467422725	-0.04467094571775678	0.5022148559259814	FALSE	FALSE	-0.04467094571775678
117	TNFRSF1B	0.024080621042369382	0.2535460332797297	-0.044369137663323906	0.14784513275290645	FALSE	FALSE	-0.044369137663323906
4117	PRDM1	0.00024267901451796228	0.010699772489724292	-0.04429071357453047	0.05763634805415952	FALSE	FALSE	-0.04429071357453047
8302	GNG2	0.04036999556357116	0.33218745549208367	-0.04420244347897513	0.18542995355850042	FALSE	FALSE	-0.04420244347897513
6784	TRAPPC4	0.0031210346175973105	0.06932479923329783	-0.04402948267678554	0.09142185834258101	FALSE	FALSE	-0.04402948267678554
11787	MIF	0.1711174254158323	0.6063560997181456	-0.04337140181217468	0.3769730260205823	FALSE	FALSE	-0.04337140181217468
9202	ALDOA	0.06647757975389214	0.41910832532458575	-0.04322938713822472	0.22667739800242492	FALSE	FALSE	-0.04322938713822472
2021	MTERF4	0.00015860503691091714	0.007949230226030925	-0.04306493947725284	0.06312829481307851	FALSE	FALSE	-0.04306493947725284
11354	TGFB1	0.02222046600584391	0.24102327899447756	-0.042845317632101025	0.13042788294165633	FALSE	FALSE	-0.042845317632101025
8259	FAM177A1	0.009045949407834777	0.1388297314595407	-0.04279617358961698	0.10969602871079778	FALSE	FALSE	-0.04279617358961698
10388	TXNL1	0.006871920525682571	0.11725521732577161	-0.04256424423601281	0.10714240146930828	FALSE	FALSE	-0.04256424423601281
7037	ANAPC16	0.0927550697788322	0.47537313081439264	-0.04237983583862516	0.2294163970753204	FALSE	FALSE	-0.04237983583862516
10267	NARF	0.008767596866390719	0.13601372493257982	-0.04226819760038384	0.09939648401598598	FALSE	FALSE	-0.04226819760038384
7596	RPS26	0.1981963382995584	0.6460385368474767	-0.04216498651203479	1.6430195403653522	FALSE	FALSE	-0.04216498651203479
7258	BUB3	0.05946877422393534	0.39488668731951343	-0.04200016263901415	0.190240612556768	FALSE	FALSE	-0.04200016263901415
7444	MRPS35	1.9938023101684083e-07	4.1023357006412446e-05	-0.041957801162323505	0.04214971174680909	FALSE	FALSE	-0.041957801162323505
7603	MYL6	0.23506502762727022	0.7029175532923572	-0.041654112047646824	0.7803431472112966	FALSE	FALSE	-0.041654112047646824
8305	PTGER2	1.1662351069162241e-06	0.00017763123810277242	-0.04139490194604953	0.04302054158476896	FALSE	FALSE	-0.04139490194604953
7620	PTGES3	0.1206046916411259	0.5382236771564402	-0.04137253345252169	0.28698675577030625	FALSE	FALSE	-0.04137253345252169
9980	SCRN2	0.0012953953090655208	0.03687474802116609	-0.04136549291275199	0.07044719523468683	FALSE	FALSE	-0.04136549291275199
11516	IRF3	0.010443739253556456	0.149189006048368	-0.0413099962611017	0.10621209321326988	FALSE	FALSE	-0.0413099962611017
7377	KLRF1	1.5964562945921632e-06	0.00022289570741639155	-0.04084548455726585	0.0402576462040807	FALSE	FALSE	-0.04084548455726585
4439	TRGV8	1.3211501585398937e-05	0.0012495523434964415	-0.040783581551870916	0.042822565580176754	FALSE	FALSE	-0.040783581551870916
1590	ARID5A	0.010688570608467906	0.150486862060158	-0.04077897832873142	0.10235548955063488	FALSE	FALSE	-0.04077897832873142
3398	HINT1	0.2039461877347057	0.6578467072508771	-0.040592420148207985	0.4773109361182812	FALSE	FALSE	-0.040592420148207985
656	PTPN22	0.03294242085904139	0.29307578438525383	-0.040586561989162974	0.12755165075839953	FALSE	FALSE	-0.040586561989162974
1549	VAMP8	0.037781838906768714	0.31776285014494304	-0.040565246889371666	0.17688080183295316	FALSE	FALSE	-0.040565246889371666
9896	DNAJC7	0.0036090828607810233	0.07599160465213615	-0.04046468003427964	0.07408976000408794	FALSE	FALSE	-0.04046468003427964
10119	PRKAR1A	0.024084684359621123	0.2535460332797297	-0.04027202721856626	0.11737244073734728	FALSE	FALSE	-0.04027202721856626
10133	CD300A	0.0005610596718416337	0.02043511748869155	-0.040184670780843625	0.056256520193676614	FALSE	FALSE	-0.040184670780843625
7229	ABLIM1	0.004622535731303975	0.09130246785888926	-0.04005908045005106	0.08127718366855799	FALSE	FALSE	-0.04005908045005106
10818	GADD45B	0.029597475514914033	0.2772517514687794	-0.04005815604330267	0.12055610068315684	FALSE	FALSE	-0.04005815604330267
4431	AOAH	0.11033598168522947	0.5133310374789218	-0.039938649598784376	0.20946191043354745	FALSE	FALSE	-0.039938649598784376
2939	PYURF	0.030747935817451083	0.2828912400524911	-0.039755703053929066	0.1374740808509117	FALSE	FALSE	-0.039755703053929066
10112	BPTF	0.032924334874669434	0.29307578438525383	-0.03963553017663868	0.1260256230138069	FALSE	FALSE	-0.03963553017663868
3434	DDX46	0.03746217869788038	0.31585652894949034	-0.039590341735124476	0.12738489827444388	FALSE	FALSE	-0.039590341735124476
8989	NME3	0.0008783786903151605	0.028089592157388814	-0.03950548979475504	0.06787885378959567	FALSE	FALSE	-0.03950548979475504
6461	STIP1	3.8558700459930475e-05	0.002791459499963362	-0.03946414409059605	0.051471172290485964	FALSE	FALSE	-0.03946414409059605
11073	TECR	0.10389098239053315	0.49682341190348667	-0.03935614436031205	0.2503269844970038	FALSE	FALSE	-0.03935614436031205
9616	ACADVL	0.00875642748291127	0.13601372493257982	-0.039203456013092906	0.09405218705881474	FALSE	FALSE	-0.039203456013092906
1011	NIBAN1	0.02174433188506373	0.23722560404467666	-0.03902648586535508	0.10662661700747735	FALSE	FALSE	-0.03902648586535508
10283	SMCHD1	0.10674198578548491	0.5044163983603885	-0.03871503603355821	0.20407577205535976	FALSE	FALSE	-0.03871503603355821
1506	CCT7	0.01650478358506998	0.19832797324354584	-0.038652681573704765	0.10561130195856094	FALSE	FALSE	-0.038652681573704765
11968	TSPO	0.03327908913877489	0.29456389239211467	-0.038553823796205686	0.1255894930556763	FALSE	FALSE	-0.038553823796205686
7012	DDX50	8.601352165681013e-05	0.004944934225446418	-0.03849210620960621	0.04879176291788734	FALSE	FALSE	-0.03849210620960621
3160	GOLPH3	0.0062806051525904905	0.11177380459724018	-0.03836654543833177	0.07663149646548338	FALSE	FALSE	-0.03836654543833177
180	PNRC2	0.04503257775224749	0.35541189224654013	-0.03834728338143513	0.13137081802584405	FALSE	FALSE	-0.03834728338143513
7773	C12orf75	0.07223611493689638	0.4371994289173405	-0.038091534430686455	0.15036063901213712	FALSE	FALSE	-0.038091534430686455
1436	RTN4	0.006433392837202622	0.11328953632839692	-0.037901407610157624	0.07788815418648165	FALSE	FALSE	-0.037901407610157624
9659	VAMP2	0.13217609309378903	0.5655458664005684	-0.03782567075028391	0.19899840202442434	FALSE	FALSE	-0.03782567075028391
875	PYHIN1	0.11259995018599603	0.5176684499338932	-0.037799873352654494	0.18809168387291045	FALSE	FALSE	-0.037799873352654494
4209	TNFAIP3	0.19672510783212788	0.6434596302535851	-0.03773995889666016	0.2874341205108997	FALSE	FALSE	-0.03773995889666016
7906	ARL6IP4	0.09129541414571689	0.47209551018561186	-0.03771669824313097	0.20935258442579316	FALSE	FALSE	-0.03771669824313097
2759	LYAR	0.30314657724484284	0.7252933940386873	-0.037491830927127844	0.46736007027847826	FALSE	FALSE	-0.037491830927127844
10673	PTPN1	0.006459867000514165	0.11341514997309901	-0.037321444490243355	0.06838983288684558	FALSE	FALSE	-0.037321444490243355
4905	SYAP1	0.006897374119129537	0.11725521732577161	-0.037244869214946685	0.07117206871856091	FALSE	FALSE	-0.037244869214946685
10628	YWHAB	0.2655243526394249	0.7252933940386873	-0.037231406198058835	0.45215147733688354	FALSE	FALSE	-0.037231406198058835
3794	ZNRD1	0.021628808097080014	0.23640508980666766	-0.03722635420768974	0.11605500169964725	FALSE	FALSE	-0.03722635420768974
1795	WIPF1	0.207306205906927	0.6639233159138285	-0.03714365205045608	0.33754188792650086	FALSE	FALSE	-0.03714365205045608
6498	FAU	0.19681909920875668	0.6435166979426535	-0.037130022425375206	1.5254553611888442	FALSE	FALSE	-0.037130022425375206
7753	GNPTAB	0.0009308434070480647	0.02932050458885985	-0.03650192566105071	0.05143576739139335	FALSE	FALSE	-0.03650192566105071
11220	UBA2	0.011905991032156438	0.1621759150117662	-0.036491719565613576	0.07934699762006138	FALSE	FALSE	-0.036491719565613576
4422	NT5C3A	0.010394558342190772	0.14866753687465045	-0.03625283566356513	0.08388405241245447	FALSE	FALSE	-0.03625283566356513
5716	PLIN2	0.02296928846207624	0.246462776837356	-0.03616493103114288	0.08621543541897175	FALSE	FALSE	-0.03616493103114288
253	SNRNP40	0.007583912573174197	0.12405038585521198	-0.03605675931820801	0.07747131612065226	FALSE	FALSE	-0.03605675931820801
4208	IFNGR1	0.001715003181862564	0.04449902061257555	-0.03605229314374342	0.0532811198296935	FALSE	FALSE	-0.03605229314374342
3290	F2R	0.056753349369773005	0.3845195155451749	-0.03601988516297146	0.12758873351091563	FALSE	FALSE	-0.03601988516297146
4177	NCOA7	0.0032257402759915945	0.07097839016290698	-0.03594745359466902	0.06556415913063426	FALSE	FALSE	-0.03594745359466902
12148	MT-ND6	0.18406612023121235	0.6269664771385766	-0.03589202681097064	0.2299350281787473	FALSE	FALSE	-0.03589202681097064
2932	HSD17B11	0.06594235367519047	0.4184913008131136	-0.035661860279537806	0.13706230337536612	FALSE	FALSE	-0.035661860279537806
6245	TMEM9B	0.01986437494222809	0.22373744646315935	-0.035397737923475246	0.09250021847181542	FALSE	FALSE	-0.035397737923475246
11873	IL2RB	0.013535023904590526	0.1768241078999962	-0.035223465753572825	0.0738013565193775	FALSE	FALSE	-0.035223465753572825
7376	CD69	0.0893896148516398	0.47073309433296245	-0.03491011336370079	0.1362004664748214	FALSE	FALSE	-0.03491011336370079
1490	SNRPG	0.10839920547634006	0.5087650116088284	-0.03488749764511233	0.20712523023749507	FALSE	FALSE	-0.03488749764511233
8019	ELF1	0.1599101343774807	0.5960419467422725	-0.034799593012690075	0.23997173267741537	FALSE	FALSE	-0.034799593012690075
8061	PHF11	0.036951436011362	0.31312604157605023	-0.03477689130277619	0.09879263733015503	FALSE	FALSE	-0.03477689130277619
3880	PSMB9	0.3204161759425255	0.7277670227754943	-0.0346585027454885	0.4767665641252385	FALSE	FALSE	-0.0346585027454885
10731	PPDPF	0.33116630319319496	0.7364821934792565	-0.03452233548166787	0.5400933775790903	FALSE	FALSE	-0.03452233548166787
345	SMAP2	0.016486746231071412	0.1983144203056467	-0.03448014598762809	0.07586289526418198	FALSE	FALSE	-0.03448014598762809
5006	TSPYL2	0.013631865475111832	0.17763835365790176	-0.03445294048204473	0.06704260218282078	FALSE	FALSE	-0.03445294048204473
2857	CHIC2	0.02611639731387335	0.2641919797028924	-0.03437028132047379	0.09027770854705988	FALSE	FALSE	-0.03437028132047379
5267	FUNDC2	0.0033286520403767632	0.07242751601027585	-0.03410596548392901	0.06217095429121062	FALSE	FALSE	-0.03410596548392901
4584	SAMD9	0.03131050868422815	0.28576626136079974	-0.03367532092616854	0.08597799269265907	FALSE	FALSE	-0.03367532092616854
3881	TAP1	0.09224353925371691	0.47469601946800877	-0.03360663535498021	0.15944349661815999	FALSE	FALSE	-0.03360663535498021
3859	ATF6B	0.018409131401054834	0.21084208307770613	-0.03355465359875692	0.09103240211342657	FALSE	FALSE	-0.03355465359875692
7591	DGKA	0.0016989321726748243	0.04427794782473409	-0.033423092245304716	0.0528460881391237	FALSE	FALSE	-0.033423092245304716
11321	SUPT5H	0.004746976471214009	0.09232593707196997	-0.03338087587897573	0.060598560197408814	FALSE	FALSE	-0.03338087587897573
10094	ICAM2	0.0016614146601363399	0.04368850030062554	-0.03337721049872922	0.04621277914144272	FALSE	FALSE	-0.03337721049872922
6664	SYTL2	0.0025316383219407186	0.059444099058112945	-0.03334778534205816	0.053105984143046445	FALSE	FALSE	-0.03334778534205816
1774	METTL5	0.012453224030778014	0.168238618247657	-0.03330078033379422	0.08097877743285756	FALSE	FALSE	-0.03330078033379422
247	EPB41	0.06170429958053669	0.4027573337276331	-0.03321413869896424	0.13548713766558226	FALSE	FALSE	-0.03321413869896424
11562	PPP2R1A	0.08233317813585744	0.46588459812423655	-0.03303311621001546	0.13671490584695062	FALSE	FALSE	-0.03303311621001546
11911	APOBEC3G	0.262371445708666	0.7252933940386873	-0.03288458769316406	0.27558376484139024	FALSE	FALSE	-0.03288458769316406
8590	EMC4	0.0349287103026616	0.30284136092644043	-0.032866518765907786	0.1083061267123666	FALSE	FALSE	-0.032866518765907786
11302	ACTN4	0.09807679071109053	0.48529392417532546	-0.03271833421435812	0.13603484093449839	FALSE	FALSE	-0.03271833421435812
2174	SS18L2	0.05233809734623825	0.3706360235239597	-0.03271274477820508	0.11203026580949163	FALSE	FALSE	-0.03271274477820508
9173	SGF29	0.00019027841053108257	0.008998327414147324	-0.0326963499945658	0.03877084030834742	FALSE	FALSE	-0.0326963499945658
10247	SIRT7	0.009246736843461407	0.141021755136691	-0.032515932132123955	0.06628587703372157	FALSE	FALSE	-0.032515932132123955
484	JAK1	0.29066301914478787	0.7252933940386873	-0.03251104137549004	0.34249675065972085	FALSE	FALSE	-0.03251104137549004
3583	SFXN1	0.014371113011919649	0.1840329942365992	-0.032464600685299244	0.07054954100140305	FALSE	FALSE	-0.032464600685299244
9806	ZNF207	0.04736116789788296	0.3581249368835405	-0.03246272499951327	0.1066659047853115	FALSE	FALSE	-0.03246272499951327
10636	PIGT	0.0008005421648082124	0.026597049600200328	-0.03242822635464176	0.046619948692793074	FALSE	FALSE	-0.03242822635464176
10493	TMX4	0.023191588790404588	0.24771489374668942	-0.032365275329968135	0.071364407102729	FALSE	FALSE	-0.032365275329968135
971	PRDX6	0.11903051109653347	0.5348620054176798	-0.03227331835633492	0.16383400074271268	FALSE	FALSE	-0.03227331835633492
4531	LAT2	1.075303739399914e-21	1.576395281960274e-18	-0.03227042421078837	0.019767205469137013	FALSE	FALSE	-0.03227042421078837
8708	TMOD3	0.02694128750537715	0.2675422691473863	-0.03222905432156911	0.09334893663262213	FALSE	FALSE	-0.03222905432156911
5588	NDUFB9	0.09278580831658438	0.47537313081439264	-0.03221755298179266	0.1556913152683613	FALSE	FALSE	-0.03221755298179266
3884	BRD2	0.14001854936709932	0.5801311791416986	-0.03213407690263012	0.1653867336206658	FALSE	FALSE	-0.03213407690263012
4473	PPIA	0.3086009048729698	0.7252933940386873	-0.03210425941053678	0.6030645384344945	FALSE	FALSE	-0.03210425941053678
8320	MAPK1IP1L	0.010537772732263414	0.14985455066637893	-0.03198836460168661	0.06548914989066679	FALSE	FALSE	-0.03198836460168661
9852	PSMB3	0.16582494006154888	0.6013959046978747	-0.031890441979851594	0.19824550456778947	FALSE	FALSE	-0.031890441979851594
5680	DOCK8	0.11087719528675573	0.5147932487423085	-0.03187313622560853	0.1366594166949738	FALSE	FALSE	-0.03187313622560853
3562	CCNG1	0.012262868942557468	0.16645709138693748	-0.0318403251604986	0.05899535388100979	FALSE	FALSE	-0.0318403251604986
7715	ATP2B1	0.004346467771120462	0.08758655329845495	-0.03182095023998734	0.0477281991652278	FALSE	FALSE	-0.03182095023998734
12089	MX1	0.019067706266486777	0.21611228877735075	-0.03177225765196181	0.06313960774000302	FALSE	FALSE	-0.03177225765196181
5538	RNF19A	0.143466206296963	0.5868753636033421	-0.03176384125098521	0.14830537694831228	FALSE	FALSE	-0.03176384125098521
11069	DDX39A	0.01669789556685301	0.20003362534019622	-0.03175491427651386	0.073060947015535	FALSE	FALSE	-0.03175491427651386
3611	TMED9	0.07593537545924096	0.448649916063465	-0.03170934424849306	0.13242919950984244	FALSE	FALSE	-0.03170934424849306
829	SCAMP3	0.03170042283062444	0.28798029353800425	-0.03170262617619373	0.07941292191660682	FALSE	FALSE	-0.03170262617619373
11901	JOSD1	0.0011087022246069672	0.033086156972494944	-0.031662863249868466	0.04114997833100863	FALSE	FALSE	-0.031662863249868466
11423	TRAPPC6A	0.0026558569353541833	0.061358822689152215	-0.03165295006238358	0.05145314959592598	FALSE	FALSE	-0.03165295006238358
3277	ENC1	0.00013553029143336087	0.00709597883004668	-0.0316507196623802	0.03589659158227056	FALSE	FALSE	-0.0316507196623802
10110	PITPNC1	0.07906420387980517	0.45904207084275006	-0.031641389603570894	0.10666666474453239	FALSE	FALSE	-0.031641389603570894
6129	CLIC3	0.08264558418369733	0.46588459812423655	-0.031576251174556605	0.09112912451111993	FALSE	FALSE	-0.031576251174556605
10126	FAM104A	7.024369042781973e-05	0.004268487053562019	-0.031560200356219044	0.03602659464055716	FALSE	FALSE	-0.031560200356219044
3171	IL7R	0.6601110985821186	0.9117237801767238	-0.03150369599372386	0.6412331531214159	FALSE	FALSE	-0.03150369599372386
327	FHL3	3.668378051095478e-16	3.911157980295251e-13	-0.031452751171959975	0.020735850844662205	FALSE	FALSE	-0.031452751171959975
8359	ZBTB1	0.007519096288761917	0.12385387819466258	-0.031203607765799612	0.056369373271631634	FALSE	FALSE	-0.031203607765799612
1255	ACP1	0.060505378786986024	0.397761817496509	-0.031104717741553496	0.10253060591775318	FALSE	FALSE	-0.031104717741553496
8271	PNN	0.05805915282969882	0.3890958539352615	-0.03100395740597925	0.10644781572181125	FALSE	FALSE	-0.03100395740597925
12031	ATP5PF	0.14554510209171753	0.5914597911752124	-0.0309387974791336	0.18428471580494282	FALSE	FALSE	-0.0309387974791336
1368	DPY30	0.014543725147968499	0.18439871193013466	-0.030866613135891778	0.06807329306422277	FALSE	FALSE	-0.030866613135891778
5604	SLA	0.1473464189510508	0.595273441769867	-0.030863641060706555	0.13527152600676515	FALSE	FALSE	-0.030863641060706555
9833	CCL4L2	0.0433076344067089	0.34655355700565443	-0.030862458679981872	0.0621148249091104	FALSE	FALSE	-0.030862458679981872
5952	ATP6V1G1	0.2588726663816768	0.7252933940386873	-0.03058737242992681	0.3421545139578886	FALSE	FALSE	-0.03058737242992681
2274	CYB561D2	0.01902384792598628	0.21598420956047157	-0.030563724815433176	0.0668843858117281	FALSE	FALSE	-0.030563724815433176
2644	AP2M1	0.08210185019469396	0.46588459812423655	-0.030488880115560817	0.14163649792588034	FALSE	FALSE	-0.030488880115560817
6930	YME1L1	0.02397030401115826	0.25326461751609375	-0.030363832605010035	0.07267274473642195	FALSE	FALSE	-0.030363832605010035
2537	COPB2	0.012465838954400918	0.168238618247657	-0.030328715897486987	0.06367807514792265	FALSE	FALSE	-0.030328715897486987
5307	CNOT7	0.030949738341182597	0.2837986952817744	-0.030327151930255702	0.07743861890116403	FALSE	FALSE	-0.030327151930255702
10846	MATK	0.008988999240012535	0.13853217225606704	-0.030318429185182256	0.05536774805811949	FALSE	FALSE	-0.030318429185182256
4881	PRKX	0.009523079141855146	0.1429615599373941	-0.030311235473364135	0.0479199638113726	FALSE	FALSE	-0.030311235473364135
3104	ING2	5.3385950066876724e-05	0.003517231829407643	-0.03025284736339621	0.031284092340705005	FALSE	FALSE	-0.03025284736339621
3391	LMNB1	0.006634096870819755	0.11504838578801078	-0.030242853559043728	0.045655659638171975	FALSE	FALSE	-0.030242853559043728
12077	TTC3	0.08125141240176366	0.46588459812423655	-0.030084247933743345	0.09249897422485574	FALSE	FALSE	-0.030084247933743345
6235	ILK	0.0493590423287761	0.3625412353870741	-0.030018937522078192	0.08533163126124892	FALSE	FALSE	-0.030018937522078192
9609	XAF1	0.07826533245944368	0.45700344766065965	-0.029985185926846365	0.0918272867105728	FALSE	FALSE	-0.029985185926846365
821	DPM3	0.028864727564194052	0.2739602729931996	-0.029942184889672825	0.07345653299328893	FALSE	FALSE	-0.029942184889672825
1721	MCM6	0.0005965593032346311	0.02150344220941062	-0.02993821316532946	0.03689411603087603	FALSE	FALSE	-0.02993821316532946
2546	GK5	0.0007690569896708742	0.025843840615644733	-0.029910781932516842	0.03931153695597205	FALSE	FALSE	-0.029910781932516842
1520	WDR54	0.04496169676822626	0.35533071408204686	-0.029781622961718872	0.08232343855292298	FALSE	FALSE	-0.029781622961718872
10261	CSNK1D	0.03757822193195099	0.3163800336094194	-0.029763881876390806	0.07691492738072263	FALSE	FALSE	-0.029763881876390806
12136	PRMT2	0.09592062418294046	0.48138911078462043	-0.029757878606984128	0.12769418019194936	FALSE	FALSE	-0.029757878606984128
1166	ARF1	0.2718333384062414	0.7252933940386873	-0.029727975123565356	0.3291077184122662	FALSE	FALSE	-0.029727975123565356
6383	SELENOH	0.09121905344560807	0.471908715840358	-0.02970461772979505	0.1143416904432829	FALSE	FALSE	-0.02970461772979505
5434	TGS1	0.0070310413586540865	0.11780007579185017	-0.02952795392615407	0.05494689950069716	FALSE	FALSE	-0.02952795392615407
538	SELENOF	0.14644516007724015	0.5938827238540362	-0.029473720272096052	0.1637178264385046	FALSE	FALSE	-0.029473720272096052
3422	VDAC1	0.04461121094741001	0.3532750047206108	-0.029453931518331148	0.08440796857656434	FALSE	FALSE	-0.029453931518331148
2709	LRCH3	0.000820240702978619	0.02702186225992484	-0.029424965877805364	0.036483098644503324	FALSE	FALSE	-0.029424965877805364
9491	SNAI3	0.0023868349577841996	0.056780528164083355	-0.0293994076435498	0.04511606762575549	FALSE	FALSE	-0.0293994076435498
940	RCSD1	0.05271114207294559	0.3716646291201379	-0.029360007493128698	0.08518598090077556	FALSE	FALSE	-0.029360007493128698
7681	YEATS4	0.000290255591777835	0.012289233142131586	-0.02926334518165704	0.03372385339854762	FALSE	FALSE	-0.02926334518165704
5862	CARD19	0.03729961377715621	0.31516561266461673	-0.02923325627944281	0.07131212932425876	FALSE	FALSE	-0.02923325627944281
2463	PARP14	0.013035005675414773	0.17352388939984614	-0.029211925056277982	0.05598066175399825	FALSE	FALSE	-0.029211925056277982
10018	LUC7L3	0.11928881996576413	0.5350484074417815	-0.028968607226511983	0.12911770406157472	FALSE	FALSE	-0.028968607226511983
3280	NSA2	0.1316368640867341	0.5650941222581324	-0.028919162214388925	0.14596439724744753	FALSE	FALSE	-0.028919162214388925
1950	DNPEP	0.02730321885776944	0.26878943589390875	-0.02885085822970719	0.068509814611008	FALSE	FALSE	-0.02885085822970719
677	TENT5C	0.014954752890517724	0.18742538359752214	-0.02883365459016307	0.056139318402423415	FALSE	FALSE	-0.02883365459016307
5903	ERP44	0.02362789415988298	0.2508715550216803	-0.028803326524574985	0.07166229820875235	FALSE	FALSE	-0.028803326524574985
6363	NDUFS3	0.04686616657186647	0.3562390610427224	-0.028772595374648935	0.0795083663664585	FALSE	FALSE	-0.028772595374648935
4062	SENP6	0.05320704755293009	0.3723223470768282	-0.028772396519708875	0.08400071741536606	FALSE	FALSE	-0.028772396519708875
4530	EIF4H	0.07792018308969946	0.45618748264534653	-0.028677623330167788	0.1022471463264421	FALSE	FALSE	-0.028677623330167788
11871	MPST	5.1739086039583865e-05	0.00348733333949563	-0.02865160826699587	0.03076490088430948	FALSE	FALSE	-0.02865160826699587
2671	TPRG1	0.03180570386586053	0.2884897872689963	-0.028580840093394743	0.06329133846732073	FALSE	FALSE	-0.028580840093394743
5419	FNTA	0.02894820052172761	0.27405777198962056	-0.02857549250784448	0.06768855080008507	FALSE	FALSE	-0.02857549250784448
6440	POLR2G	0.10912260262277922	0.5106902967118734	-0.028524784498129147	0.11945378815018853	FALSE	FALSE	-0.028524784498129147
9973	NPEPPS	0.0160340818787746	0.19446505922881957	-0.028524209431140323	0.05553981488527254	FALSE	FALSE	-0.028524209431140323
8478	TRIP11	0.013481516946385998	0.1768241078999962	-0.0284790317385418	0.05271078637519548	FALSE	FALSE	-0.0284790317385418
8655	CCNDBP1	0.1581965358063044	0.5960419467422725	-0.028448080235844334	0.1642411635365597	FALSE	FALSE	-0.028448080235844334
8925	SYNM	2.3430779524888764e-09	8.327157038421073e-07	-0.02844622537608249	0.020679139564636836	FALSE	FALSE	-0.02844622537608249
11756	MED15	0.0405181493931283	0.33218745549208367	-0.02837798118224422	0.07629051899840666	FALSE	FALSE	-0.02837798118224422
757	CDC42SE1	0.0827287766663524	0.46588459812423655	-0.028341827204358155	0.10892494196115537	FALSE	FALSE	-0.028341827204358155
5860	FGD3	0.05361588391027069	0.3740672733489914	-0.028287475312227667	0.07439484594519749	FALSE	FALSE	-0.028287475312227667
10961	DNMT1	0.04084821167566829	0.3345445716007246	-0.02822500798875959	0.06879553164160529	FALSE	FALSE	-0.02822500798875959
7374	CLEC2D	0.22642749605988058	0.690773963038997	-0.02812720360499705	0.22773582470971485	FALSE	FALSE	-0.02812720360499705
6400	CD5	0.14761711607908945	0.5956170026781662	-0.02804086831426392	0.12772888638252436	FALSE	FALSE	-0.02804086831426392
228	IFI6	0.07974267293583805	0.4617838828688776	-0.028028593052558587	0.08681852162577386	FALSE	FALSE	-0.028028593052558587
10099	DDX5	0.44098144602891565	0.8103776870929368	-0.02799353008961393	0.5573082344476566	FALSE	FALSE	-0.02799353008961393
7898	RSRC2	0.18918927412860595	0.6330418850157747	-0.027892941736690546	0.14546223851137383	FALSE	FALSE	-0.027892941736690546
1266	ID2	0.1885668305545383	0.6322217806585549	-0.027883375201736303	0.14241683968277866	FALSE	FALSE	-0.027883375201736303
4445	TRGV2	0.06701911767014261	0.42077099145365765	-0.027791181751958157	0.06536272150832553	FALSE	FALSE	-0.027791181751958157
9346	TMEM208	0.03385288022944556	0.2973981867647472	-0.027707178975927355	0.06668745501096858	FALSE	FALSE	-0.027707178975927355
3597	UIMC1	0.0003103709004893005	0.0130001068604947	-0.027664238401404508	0.030987171217972457	FALSE	FALSE	-0.027664238401404508
8748	HERC1	0.02721084748723609	0.2681754784288276	-0.027586457903937343	0.059859407156012776	FALSE	FALSE	-0.027586457903937343
8184	MRPL52	0.03736618345563964	0.3152738126386631	-0.027583813670680326	0.07485018098770185	FALSE	FALSE	-0.027583813670680326
8799	PKM	0.2703423375782517	0.7252933940386873	-0.027538313510611433	0.17775338472321975	FALSE	FALSE	-0.027538313510611433
4681	PMPCB	0.04847665476678743	0.36143306236801204	-0.027483085581853115	0.08441063675076463	FALSE	FALSE	-0.027483085581853115
6056	C9orf78	0.17900403493206515	0.6180698595308637	-0.027427427696467638	0.16078164411145587	FALSE	FALSE	-0.027427427696467638
3566	RARS1	0.00040549635247599954	0.015643622440258298	-0.02742460879333084	0.034354947290794795	FALSE	FALSE	-0.02742460879333084
12088	MX2	0.00024720841369796196	0.010858652718538194	-0.027395429518105936	0.031114698387682438	FALSE	FALSE	-0.027395429518105936
4613	ZNF655	0.05510349563165528	0.3799776198696898	-0.027372618975420798	0.07347313973099687	FALSE	FALSE	-0.027372618975420798
7619	ATP5F1B	0.3073375858194413	0.7252933940386873	-0.02736729826215973	0.28099998415902605	FALSE	FALSE	-0.02736729826215973
2748	TNIP2	0.009570400541862143	0.1429615599373941	-0.027364519667456726	0.04749596491456032	FALSE	FALSE	-0.027364519667456726
789	SNAPIN	0.025652103089464764	0.26320638765685656	-0.02727893142636328	0.05926949063012766	FALSE	FALSE	-0.02727893142636328
927	HSD17B7	0.009842220416083784	0.1453772809065877	-0.027257973728018296	0.04178705503947513	FALSE	FALSE	-0.027257973728018296
6833	FLI1	0.03219485669864469	0.28984719268965337	-0.02724603436992793	0.06569267991323803	FALSE	FALSE	-0.02724603436992793
10343	MAPRE2	0.05530575726126717	0.38033232709869547	-0.02719321957273953	0.07122064815011135	FALSE	FALSE	-0.02719321957273953
6128	PAXX	0.29102576639494954	0.7252933940386873	-0.027112441471412403	0.2565241189197052	FALSE	FALSE	-0.027112441471412403
2544	ATP1B3	0.01441329851256067	0.1840329942365992	-0.027032120199001634	0.051015494867812754	FALSE	FALSE	-0.027032120199001634
10217	EIF4A3	0.01442271834026452	0.1840329942365992	-0.026957232503466558	0.051561112927142966	FALSE	FALSE	-0.026957232503466558
10193	SRSF2	0.2579329828849504	0.7252548605309754	-0.02690799709519924	0.1948492530473443	FALSE	FALSE	-0.02690799709519924
2406	TRAT1	0.05887254656874118	0.3920824680057902	-0.026874578716353462	0.060982611463513484	FALSE	FALSE	-0.026874578716353462
7217	BBIP1	0.0009668182004442586	0.030156499613857086	-0.02683247521363911	0.03424325975221257	FALSE	FALSE	-0.02683247521363911
6141	TUBB4B	0.07099310439129536	0.43251407537146547	-0.026798024938888155	0.08868194146211758	FALSE	FALSE	-0.026798024938888155
9917	COA3	0.03445073446091875	0.3004001589276246	-0.02676962092920659	0.06845623228785604	FALSE	FALSE	-0.02676962092920659
1522	WBP1	0.06140294741017544	0.4019346819974636	-0.0267230996221482	0.0684255005488562	FALSE	FALSE	-0.0267230996221482
7487	TMEM106C	0.006641179841275861	0.11504838578801078	-0.026701588354645752	0.042459427747269005	FALSE	FALSE	-0.026701588354645752
6215	RHOG	0.24915305333244314	0.7152096298772118	-0.02668362422931735	0.19902064841847086	FALSE	FALSE	-0.02668362422931735
989	TOR1AIP1	0.03296102997988999	0.29307578438525383	-0.026634168468278614	0.050565401135489	FALSE	FALSE	-0.026634168468278614
9197	TMEM219	0.1262261608132411	0.5525869406560999	-0.02660385652606404	0.1016150650589965	FALSE	FALSE	-0.02660385652606404
9791	CRLF3	0.02692114151835205	0.2675422691473863	-0.026576000711082105	0.05990003049373627	FALSE	FALSE	-0.026576000711082105
7076	ANXA11	0.19892794025780086	0.6473437523150635	-0.026564289767449917	0.14898751814698064	FALSE	FALSE	-0.026564289767449917
11804	TFIP11	0.010831170831376597	0.15176579630870338	-0.02650317143289955	0.0506701793435008	FALSE	FALSE	-0.02650317143289955
7329	MRPL51	0.13885207566469387	0.5784410106854728	-0.026396380955629423	0.11894688443389051	FALSE	FALSE	-0.026396380955629423
1742	ARL6IP6	0.021436442440165723	0.23453835264502468	-0.026390512047668728	0.05527495644813361	FALSE	FALSE	-0.026390512047668728
8787	PIAS1	0.10027281109274831	0.4878724629417136	-0.026385868516095434	0.10189351664726125	FALSE	FALSE	-0.026385868516095434
7479	SCAF11	0.26689711105044445	0.7252933940386873	-0.02637500136234404	0.17544136837471364	FALSE	FALSE	-0.02637500136234404
1882	NOP58	0.18234793551172448	0.6242196694925584	-0.02629586784511579	0.1268982433302458	FALSE	FALSE	-0.02629586784511579
6699	TMEM123	0.0118935834845388	0.1621759150117662	-0.02629385242342599	0.04481819800512735	FALSE	FALSE	-0.02629385242342599
6735	SDHD	0.05224914870851575	0.3705255590710048	-0.026252506719267002	0.07322985661584278	FALSE	FALSE	-0.026252506719267002
5690	CDC37L1	0.0022650055521688515	0.054434395729172726	-0.026179344224698396	0.034278824405614715	FALSE	FALSE	-0.026179344224698396
10254	DCXR	0.09004272982381807	0.47073309433296245	-0.02616878341504385	0.0803522592367128	FALSE	FALSE	-0.02616878341504385
8193	C14orf119	0.07096171458893932	0.43251407537146547	-0.026114641126769103	0.07979676404664683	FALSE	FALSE	-0.026114641126769103
11844	PIK3IP1	0.15457909990713298	0.5960419467422725	-0.02610707389013114	0.13104342097459837	FALSE	FALSE	-0.02610707389013114
8817	SCAMP2	0.16135510251430818	0.5960419467422725	-0.02592111764888573	0.11936460331428883	FALSE	FALSE	-0.02592111764888573
164	CDC42	0.21265993109187778	0.6721655973076658	-0.025864750335065443	0.1595535399608834	FALSE	FALSE	-0.025864750335065443
5488	ZFAND1	0.008548105281876333	0.13425698963512206	-0.0258141632506515	0.04242490877419017	FALSE	FALSE	-0.0258141632506515
6192	MOB2	0.029581064621429842	0.2772517514687794	-0.025761023298763813	0.05600550190307373	FALSE	FALSE	-0.025761023298763813
3487	TAF7	0.1572242013489178	0.5960419467422725	-0.025756218533455333	0.12017447276170865	FALSE	FALSE	-0.025756218533455333
4066	HMGN3	0.17267772262894032	0.6094335419374719	-0.025745577106933197	0.14076336334611095	FALSE	FALSE	-0.025745577106933197
4369	PHF14	0.012801507787289806	0.17197718594425526	-0.02572873355606432	0.04497710260194401	FALSE	FALSE	-0.02572873355606432
7964	MRPL57	0.21431707400957833	0.6740441523154559	-0.025695497908785083	0.14727746366068373	FALSE	FALSE	-0.025695497908785083
11856	TOM1	0.016659182851600823	0.19977392278484093	-0.025611051739982522	0.043290075477819115	FALSE	FALSE	-0.025611051739982522
5399	TACC1	0.03525723584038105	0.30381841435414325	-0.02559338858429313	0.054642801367959314	FALSE	FALSE	-0.02559338858429313
7830	OAS1	0.00013295035492187862	0.007051413576813315	-0.02542251441535971	0.0255900202319026	FALSE	FALSE	-0.02542251441535971
10723	OGFR	0.11039925613594803	0.5133310374789218	-0.025369053339616112	0.09023246134436408	FALSE	FALSE	-0.025369053339616112
11259	TBCB	0.19521123936580842	0.6422716810079849	-0.025312331311578423	0.13642480640217317	FALSE	FALSE	-0.025312331311578423
9307	POLR2C	0.0704604384384432	0.43062012611050643	-0.025299233757823652	0.07692742529650068	FALSE	FALSE	-0.025299233757823652
3117	UFSP2	0.02472603916772741	0.25776621098587293	-0.025284679725994387	0.049827670202005736	FALSE	FALSE	-0.025284679725994387
6875	TAF3	0.022963224062228244	0.246462776837356	-0.025152048855432124	0.05037866498148719	FALSE	FALSE	-0.025152048855432124
1850	SF3B1	0.2967326687291638	0.7252933940386873	-0.02512436502310105	0.20923765696758448	FALSE	FALSE	-0.02512436502310105
8715	FAM214A	0.00030026950951894194	0.012622081747806992	-0.024958170663331346	0.026252048306686933	FALSE	FALSE	-0.024958170663331346
8948	NME4	0.005025349232374851	0.09506897838960178	-0.024914535440132748	0.03712351109052813	FALSE	FALSE	-0.024914535440132748
3523	RBM22	0.06822285612007785	0.42367421926673543	-0.024880439879599196	0.0684946600434392	FALSE	FALSE	-0.024880439879599196
2894	SDAD1	0.029299677231251958	0.2762271821287162	-0.024858603457397457	0.052150762618281124	FALSE	FALSE	-0.024858603457397457
9310	ADGRG1	0.014528422136900277	0.18439871193013466	-0.024834335093023362	0.04156173319490843	FALSE	FALSE	-0.024834335093023362
8254	EAPP	0.19862970673827102	0.646911746910981	-0.024825330188913343	0.14193637530471004	FALSE	FALSE	-0.024825330188913343
5234	BCAP31	0.19040183763293556	0.6345903365758979	-0.02481326990552159	0.14482781498931174	FALSE	FALSE	-0.02481326990552159
8587	EMC7	0.10628964662789259	0.503389667458	-0.024714756093324238	0.09289057535487552	FALSE	FALSE	-0.024714756093324238
3499	NR3C1	0.35112843178355213	0.7525830620664463	-0.024675361317360974	0.24102948709975844	FALSE	FALSE	-0.024675361317360974
7636	DDIT3	0.07914599071883564	0.4592001998150504	-0.024667955314458194	0.05861649107794429	FALSE	FALSE	-0.024667955314458194
11711	RPS4Y1	0.44635662713253965	0.8137526073387883	-0.024645027877315047	0.48182004898093467	FALSE	FALSE	-0.024645027877315047
801	TPM3	0.3376810761039566	0.7426070992963065	-0.024597646657002342	0.3009473743826844	FALSE	FALSE	-0.024597646657002342
1722	DARS1	0.13272321577182042	0.5658041044566569	-0.02456228272441868	0.0913405224334362	FALSE	FALSE	-0.02456228272441868
10305	MPPE1	0.02246071221920904	0.24300667242332438	-0.02453574902606525	0.0468254754709643	FALSE	FALSE	-0.02453574902606525
4529	LIMK1	9.912724452082877e-10	3.8752144124675987e-07	-0.024533715465580242	0.017658810531937106	FALSE	FALSE	-0.024533715465580242
3418	AFF4	0.028425802531582552	0.27326050171344274	-0.024511633833739582	0.051531291025322536	FALSE	FALSE	-0.024511633833739582
4654	SRRT	0.06270208487657364	0.4055604733180522	-0.024499552052516468	0.06381461024284363	FALSE	FALSE	-0.024499552052516468
3600	RAB24	0.009274631023455398	0.1410893538905275	-0.024466163233188808	0.033867960362586866	FALSE	FALSE	-0.024466163233188808
5396	NSD3	0.18805751704082202	0.6317019984671373	-0.024441959362308786	0.12133023160141568	FALSE	FALSE	-0.024441959362308786
3229	SMIM15	0.00624532651062789	0.11148430641802723	-0.02444040614399318	0.0378442877946898	FALSE	FALSE	-0.02444040614399318
15	INTS11	0.02426886210132275	0.25458427077308876	-0.024438081690977612	0.04596915446914906	FALSE	FALSE	-0.024438081690977612
10549	MAPRE1	0.06847950642158204	0.42403783068232004	-0.02440410168128761	0.06079929737850677	FALSE	FALSE	-0.02440410168128761
7428	CMAS	0.0015800143011620237	0.04201906513385083	-0.024316476520673008	0.033145051189633304	FALSE	FALSE	-0.024316476520673008
6451	PLAAT3	0.04523592778357933	0.3562390610427224	-0.024270761382290538	0.055674273520708084	FALSE	FALSE	-0.024270761382290538
5115	BEX4	3.623188894440645e-07	6.853670863548369e-05	-0.02425271529648008	0.0191615053864066	FALSE	FALSE	-0.02425271529648008
8150	RASA3	0.0642529324918015	0.41160414255578076	-0.024200076512785922	0.05851871260376863	FALSE	FALSE	-0.024200076512785922
2792	FAM200B	0.002258640371076727	0.054392883515375474	-0.02414158494450459	0.030040360229133176	FALSE	FALSE	-0.02414158494450459
7704	PPP1R12A	0.2287034929995153	0.6939804827679988	-0.02412779005484515	0.1511829914741738	FALSE	FALSE	-0.02412779005484515
6322	APIP	0.0025492865150717543	0.05967671107537232	-0.024113319327112397	0.03281137472841629	FALSE	FALSE	-0.024113319327112397
2838	ATP8A1	0.21947392754532422	0.6811299873647956	-0.024086019768516844	0.11695450163164804	FALSE	FALSE	-0.024086019768516844
8201	NGDN	0.0720038032592172	0.4366394025977763	-0.02408296170200619	0.07116131909018339	FALSE	FALSE	-0.02408296170200619
8504	VRK1	0.004109647775374289	0.0838739988085884	-0.024075397152597145	0.03394460976990156	FALSE	FALSE	-0.024075397152597145
1009	C1orf21	0.32273054082850505	0.7286853570754155	-0.024030598359276303	0.23157379793566327	FALSE	FALSE	-0.024030598359276303
9001	GFER	0.03313169978570587	0.29348409697429023	-0.0240144319900952	0.04937138711643774	FALSE	FALSE	-0.0240144319900952
7742	SLC25A3	0.34224608086973585	0.7461311054339151	-0.023996352313923247	0.24957815921583842	FALSE	FALSE	-0.023996352313923247
8830	IMP3	0.2481097563795765	0.7152096298772118	-0.023996266322597815	0.15913853361163027	FALSE	FALSE	-0.023996266322597815
574	DNTTIP2	0.10877362809717511	0.509744310646948	-0.023915219498378718	0.07944270344667656	FALSE	FALSE	-0.023915219498378718
1465	SLC1A4	3.176965523352012e-05	0.002467513354825986	-0.02388767271472255	0.02236871538293916	FALSE	FALSE	-0.02388767271472255
2648	PSMD2	0.1045847201124185	0.49840292461537755	-0.023786812951678275	0.08403495872436567	FALSE	FALSE	-0.023786812951678275
2627	TTC14	0.07916974795583491	0.4592001998150504	-0.02371512305855768	0.06536119994382525	FALSE	FALSE	-0.02371512305855768
8246	HECTD1	0.056550762546618685	0.383812119876588	-0.023659733896064176	0.05688614727452744	FALSE	FALSE	-0.023659733896064176
4689	ATXN7L1	0.005476039602086148	0.10103378951472605	-0.023593109429457276	0.035214280103181686	FALSE	FALSE	-0.023593109429457276
11858	MCM5	0.00782754940243419	0.12697302820435433	-0.023574516492561655	0.03514283748213635	FALSE	FALSE	-0.023574516492561655
5400	PLEKHA2	0.11484894158689543	0.5239005783473784	-0.02356264431519428	0.07897376442371414	FALSE	FALSE	-0.02356264431519428
7227	CCDC186	0.05725411045106457	0.3863995508623894	-0.02351437093488023	0.057838014825138936	FALSE	FALSE	-0.02351437093488023
7476	NELL2	0.0017391305083284154	0.04492626123717105	-0.023502578030765987	0.029238963607958583	FALSE	FALSE	-0.023502578030765987
1582	DUSP2	0.21654449871313766	0.6783478415258343	-0.023496925444733332	0.09916883083276971	FALSE	FALSE	-0.023496925444733332
8870	WHAMM	5.3682170656886773e-05	0.003517231829407643	-0.023491094157977514	0.02250472824414109	FALSE	FALSE	-0.023491094157977514
1979	PSMD1	0.03640559893984663	0.3108273805601983	-0.023475059463013478	0.04403941112375537	FALSE	FALSE	-0.023475059463013478
6503	DPF2	0.06602266030867998	0.41854797843253994	-0.023458283092867592	0.06362100829218709	FALSE	FALSE	-0.023458283092867592
6336	CD82	0.07446277736850784	0.4432992147095736	-0.023455864586839834	0.05169135219482488	FALSE	FALSE	-0.023455864586839834
9259	ZNF267	0.018173448194773782	0.20978169333494776	-0.023440173857177525	0.04016612535125988	FALSE	FALSE	-0.023440173857177525
6697	BIRC3	0.007547915132438354	0.12388186983698186	-0.023430153180535845	0.037403255614430406	FALSE	FALSE	-0.023430153180535845
6175	TALDO1	0.12880917205801584	0.5581373956679819	-0.023407752440260964	0.09769328544999278	FALSE	FALSE	-0.023407752440260964
6442	TMEM223	0.004634419013654706	0.09130246785888926	-0.023358019894643495	0.032517945827093234	FALSE	FALSE	-0.023358019894643495
3178	WDR70	0.00021427059259831414	0.009740176395321815	-0.02333357686038962	0.02460914274114509	FALSE	FALSE	-0.02333357686038962
312	10	0.09502802092652034	0.4794822558333873	-0.023331435138940593	0.08365305807701376	FALSE	FALSE	-0.023331435138940593
2598	PDCD10	0.12718150348134316	0.5547594579031938	-0.023175436125692346	0.09151563013708869	FALSE	FALSE	-0.023175436125692346
6962	ZNF32	0.03572647562278561	0.306589683990979	-0.02315649653626608	0.04844656465358513	FALSE	FALSE	-0.02315649653626608
10164	UNC13D	0.009383124222799275	0.1421773654844831	-0.023154408559395448	0.036918032351274825	FALSE	FALSE	-0.023154408559395448
1832	PMS1	0.003665460574465318	0.0766304701823172	-0.023147945773843496	0.03238921118683593	FALSE	FALSE	-0.023147945773843496
10617	SRSF6	5.617959534542626e-05	0.0036139578534072187	-0.023052173606951498	0.021372630271714096	FALSE	FALSE	-0.023052173606951498
8263	NFKBIA	0.33707831625730755	0.7421164807707346	-0.023026305669562933	0.1498208136059517	FALSE	FALSE	-0.023026305669562933
9781	TP53I13	0.012922078908635466	0.1730024445667543	-0.023014780144726205	0.03853183902453545	FALSE	FALSE	-0.023014780144726205
4134	CD164	0.18594952476448082	0.6284443311602591	-0.02299042578902668	0.11745513490466185	FALSE	FALSE	-0.02299042578902668
5018	MAGED2	0.22754454696136941	0.692075323330638	-0.022966595442966503	0.1175248633290446	FALSE	FALSE	-0.022966595442966503
615	PSMA5	0.28112543140615515	0.7252933940386873	-0.022940765798590043	0.17722440181776533	FALSE	FALSE	-0.022940765798590043
5561	EIF3H	0.31252472965916067	0.7252933940386873	-0.022940443331119678	0.20137047802293023	FALSE	FALSE	-0.022940443331119678
5648	1	0.23772477946923828	0.705653306407296	-0.022934982881954783	0.13068554637043975	FALSE	FALSE	-0.022934982881954783
5564	MED30	0.09345194930942637	0.4765236789134576	-0.022909142488662645	0.06895598509283954	FALSE	FALSE	-0.022909142488662645
10809	PLEKHJ1	0.1039139440744142	0.49682341190348667	-0.022904144242871946	0.07989509940840477	FALSE	FALSE	-0.022904144242871946
1851	COQ10B	0.10585700315074724	0.5024244973500459	-0.022882517424525947	0.07228136565103087	FALSE	FALSE	-0.022882517424525947
3252	MRPS36	0.1506519356977611	0.5960419467422725	-0.022803104435490044	0.08948015976090765	FALSE	FALSE	-0.022803104435490044
2796	QDPR	3.1817283811761753e-07	6.219218409072364e-05	-0.022747294721670603	0.017943013307833395	FALSE	FALSE	-0.022747294721670603
8958	RHOT2	0.06306139035244866	0.4064605874641702	-0.022744877559257304	0.05426690450241399	FALSE	FALSE	-0.022744877559257304
8066	SPRYD7	2.3019684383058763e-12	1.5880874026147835e-09	-0.02273891610985069	0.015212568397590415	FALSE	FALSE	-0.02273891610985069
2849	OCIAD1	0.2482007543744909	0.7152096298772118	-0.022726088454650545	0.14341204526812532	FALSE	FALSE	-0.022726088454650545
11503	CD37	0.4310916540567411	0.8041741560008684	-0.022694787612193512	0.35636932766714763	FALSE	FALSE	-0.022694787612193512
1663	ZC3H6	0.017833298000182914	0.208108377060841	-0.022662167340336895	0.03921115298777125	FALSE	FALSE	-0.022662167340336895
2872	CENPC	0.13038663086753297	0.5615770866009646	-0.022658472400572262	0.07487594587511795	FALSE	FALSE	-0.022658472400572262
11614	NCR1	0.04041867068099728	0.33218745549208367	-0.022656177507074812	0.04231916861825211	FALSE	FALSE	-0.022656177507074812
1872	NDUFB3	0.16593768311752408	0.6013959046978747	-0.022650566573090412	0.10147333041180012	FALSE	FALSE	-0.022650566573090412
1801	HNRNPA3	0.38377960685098866	0.7749841465046162	-0.02261677198219587	0.2345305639644002	FALSE	FALSE	-0.02261677198219587
8720	CCPG1	0.08576586144075118	0.46588459812423655	-0.022580542761900052	0.06389962405312893	FALSE	FALSE	-0.022580542761900052
4962	ARAF	0.027438809660763838	0.2692906775744253	-0.02258053738744221	0.044120523472164955	FALSE	FALSE	-0.02258053738744221
5371	KIF13B	0.00040082055433818785	0.015514268849103192	-0.022518997157951446	0.024954865838206094	FALSE	FALSE	-0.022518997157951446
2757	LRPAP1	0.16857091141962535	0.6044745200036177	-0.02248794622778395	0.09657666866862497	FALSE	FALSE	-0.02248794622778395
11236	RBM42	0.12781716988303077	0.5554120394967784	-0.022469769811370884	0.08491088952436004	FALSE	FALSE	-0.022469769811370884
218	NUDC	0.13187879909349018	0.5652196620835515	-0.02241941114141512	0.09800622941449631	FALSE	FALSE	-0.02241941114141512
8112	UBAC2	0.1330528654086918	0.5663793103733031	-0.02235586355192131	0.07522267016560533	FALSE	FALSE	-0.02235586355192131
3288	IQGAP2	0.2172159443124183	0.6789735061023566	-0.022353627777460094	0.09636291168456854	FALSE	FALSE	-0.022353627777460094
780	THEM4	0.002613188407469903	0.060688066619419855	-0.022342713597202607	0.028306988154559634	FALSE	FALSE	-0.022342713597202607
2159	CSRNP1	0.0014531484878992549	0.03967401302003688	-0.022339620596715994	0.02761608247406954	FALSE	FALSE	-0.022339620596715994
2164	EIF1B	0.2848317607116618	0.7252933940386873	-0.022294197022671314	0.14837000501710315	FALSE	FALSE	-0.022294197022671314
1322	HADHB	0.08334059640167411	0.46588459812423655	-0.022276971885295836	0.05991861458088077	FALSE	FALSE	-0.022276971885295836
6605	LAMTOR1	0.23097168595142506	0.6974345862096584	-0.022250061974893647	0.1413460256055344	FALSE	FALSE	-0.022250061974893647
8868	RPS17	0.04709067008687469	0.35700024484736026	-0.02224585914886319	0.04963262292534806	FALSE	FALSE	-0.02224585914886319
8097	MYCBP2	0.20970729266133542	0.6677836351702802	-0.02223171357582972	0.09313744237256605	FALSE	FALSE	-0.02223171357582972
3752	BTN3A3	0.13566556885604728	0.5719682120115329	-0.022216245886167746	0.08007255369840667	FALSE	FALSE	-0.022216245886167746
8275	KLHL28	0.03415133904436233	0.2984552193087045	-0.022206684725671343	0.046536797007849046	FALSE	FALSE	-0.022206684725671343
4272	DYNLT1	0.2239773106793277	0.6865671457520007	-0.022184042134793688	0.11228677335866663	FALSE	FALSE	-0.022184042134793688
11181	ZNF431	0.0006610356982136021	0.02311725804253914	-0.02217949399984704	0.025028314852957118	FALSE	FALSE	-0.02217949399984704
12139	MT-CO1	0.5450394034798816	0.8691970333241306	-0.022147925778112497	2.782552669214648	FALSE	FALSE	-0.022147925778112497
3654	RIPK1	0.001951320715451764	0.04869167946982614	-0.022141327287500095	0.025850079455521216	FALSE	FALSE	-0.022141327287500095
10296	NDUFV2	0.3235724192595181	0.7289391726998901	-0.02213850972797776	0.19783545406751857	FALSE	FALSE	-0.02213850972797776
8939	POLR3K	0.008192674727474408	0.13180204280359376	-0.02208308025705046	0.03386204529467017	FALSE	FALSE	-0.02208308025705046
342	RLF	0.08355500579536625	0.46588459812423655	-0.022046778481573808	0.05405547461190889	FALSE	FALSE	-0.022046778481573808
8216	IRF9	0.0003835199382122934	0.015144517964154131	-0.022024888314793677	0.023013897543383198	FALSE	FALSE	-0.022024888314793677
3092	HMGB2	0.37437911936263557	0.7698962496729774	-0.02200814687862375	0.2018835946570995	FALSE	FALSE	-0.02200814687862375
522	PRKACB	0.17650937484525542	0.6139092373028338	-0.0220036323340386	0.09618964219509168	FALSE	FALSE	-0.0220036323340386
7158	BLOC1S2	0.09761318257706789	0.4842670919051828	-0.021995387915712865	0.06583816124949345	FALSE	FALSE	-0.021995387915712865
7063	ADK	0.0050055411161833785	0.09506897838960178	-0.021960779094455644	0.031383755118694415	FALSE	FALSE	-0.021960779094455644
7164	MRPL43	0.20622166719704443	0.6618959258037594	-0.02194643735371104	0.1056873869410781	FALSE	FALSE	-0.02194643735371104
9607	MED31	0.039525890584648324	0.32652123874424205	-0.021941358491052745	0.039993810619032656	FALSE	FALSE	-0.021941358491052745
4350	EIF2AK1	0.046028845235560695	0.3562390610427224	-0.021938558398518385	0.04699418087338292	FALSE	FALSE	-0.021938558398518385
3791	HLA-F	0.39386273923839676	0.7815282427107132	-0.021916867086678313	0.3064634862334229	FALSE	FALSE	-0.021916867086678313
1706	CCDC115	0.1712891489840135	0.6065456338419416	-0.021837335859569942	0.10376984019612158	FALSE	FALSE	-0.021837335859569942
2227	SHISA5	0.3338912243473683	0.738706448757804	-0.021831047743897773	0.17037365741507954	FALSE	FALSE	-0.021831047743897773
9983	CDK5RAP3	0.15369876044761527	0.5960419467422725	-0.021785794808889494	0.08203995037217474	FALSE	FALSE	-0.021785794808889494
11537	EMC10	0.09951676724216976	0.4869139116462941	-0.021755015288842893	0.06165946058409159	FALSE	FALSE	-0.021755015288842893
11477	KDELR1	0.20271032907805966	0.6561928621108153	-0.021749119508593002	0.11082215971031854	FALSE	FALSE	-0.021749119508593002
10065	RNFT1	0.011950525061098394	0.16257373679826992	-0.02173424300929337	0.03274563266787418	FALSE	FALSE	-0.02173424300929337
225	WASF2	0.2586414030342365	0.7252933940386873	-0.02173341534278609	0.13363171646068264	FALSE	FALSE	-0.02173341534278609
10454	SNRPB	0.3102350088478697	0.7252933940386873	-0.0216684811431697	0.16843747954035912	FALSE	FALSE	-0.0216684811431697
2680	LSG1	0.0001889820396016429	0.008998327414147324	-0.021659540732553755	0.021984579258186875	FALSE	FALSE	-0.021659540732553755
7184	FBXL15	0.04898371251058798	0.3615504503409583	-0.021657482315201242	0.04414395463847837	FALSE	FALSE	-0.021657482315201242
1451	C2orf74	0.01012228439361897	0.14705964311613884	-0.02162678878648007	0.032105813409353416	FALSE	FALSE	-0.02162678878648007
8538	ATP5MPL	0.3579525922849215	0.7566924880776301	-0.02156628045289448	0.21442052271477013	FALSE	FALSE	-0.02156628045289448
9290	NUDT21	0.15600193312595523	0.5960419467422725	-0.021551833910222	0.07719696070565733	FALSE	FALSE	-0.021551833910222
1383	CEBPZ	0.09489962435432242	0.479132961385133	-0.02153666719019904	0.06380741107602451	FALSE	FALSE	-0.02153666719019904
2699	PAK2	0.26582255265804655	0.7252933940386873	-0.021531668944408337	0.1301937685456387	FALSE	FALSE	-0.021531668944408337
1621	EIF5B	0.11461128790210123	0.5232877973494292	-0.021483863141926317	0.06498542402026265	FALSE	FALSE	-0.021483863141926317
1554	C2orf68	0.0006798604827604048	0.023659951756124713	-0.02147019186479718	0.02310899352698132	FALSE	FALSE	-0.02147019186479718
7303	DCP1B	0.05777445586247751	0.3882973171089606	-0.021465364258042886	0.046607919643784676	FALSE	FALSE	-0.021465364258042886
7226	NHLRC2	3.960336672905734e-15	3.5728329615260343e-12	-0.021465074541174977	0.013914780434069417	FALSE	FALSE	-0.021465074541174977
3715	C6orf62	0.04485649175417162	0.35473832454007065	-0.021445876473916995	0.04592972170821456	FALSE	FALSE	-0.021445876473916995
8896	ABHD2	0.002000584218394173	0.04939547729121445	-0.021404575109035182	0.02617386678710233	FALSE	FALSE	-0.021404575109035182
7182	NFKB2	0.026566952467236418	0.26673159978486666	-0.021374713277664666	0.03709185660578484	FALSE	FALSE	-0.021374713277664666
10596	NDRG3	0.002612257717971769	0.060688066619419855	-0.021364933108011304	0.024576638045525828	FALSE	FALSE	-0.021364933108011304
2819	KLF3	0.0973774179305781	0.4839162531736525	-0.02134585243906675	0.06441368855709254	FALSE	FALSE	-0.02134585243906675
2923	MRPS18C	0.15752705573716486	0.5960419467422725	-0.021316024198057733	0.07917432937511178	FALSE	FALSE	-0.021316024198057733
6995	ARID5B	0.21850758436888099	0.680471840010153	-0.021278650218242108	0.09875705768895704	FALSE	FALSE	-0.021278650218242108
1883	BMPR2	0.00018578246623010013	0.00891030940812066	-0.021273901884740945	0.020925324583469435	FALSE	FALSE	-0.021273901884740945
181	SRSF10	0.2396170596280875	0.7082081129088316	-0.021268976194131078	0.11426381437584412	FALSE	FALSE	-0.021268976194131078
8357	ZBTB25	0.07244510423808444	0.4371994289173405	-0.021261064992191388	0.04886506229292515	FALSE	FALSE	-0.021261064992191388
3452	HSPA9	0.12156753088559755	0.5394415445426742	-0.021211985443201412	0.06960791401391805	FALSE	FALSE	-0.021211985443201412
6271	PDE3B	0.16973337663820745	0.6053629611497099	-0.02120861028367823	0.07383795515742413	FALSE	FALSE	-0.02120861028367823
2190	KIAA1143	0.007771436483568633	0.1264124924816823	-0.02119520638582661	0.03114521191563717	FALSE	FALSE	-0.02119520638582661
7272	PTPRE	0.08793367001591305	0.46897957341820296	-0.021188026110153087	0.05121721517901088	FALSE	FALSE	-0.021188026110153087
5140	PSMD10	0.031780337879506605	0.28848281938920545	-0.02118231574869866	0.04071280754409558	FALSE	FALSE	-0.02118231574869866
3912	NUDT3	4.0477373978257235e-06	0.0004795137798151524	-0.021146335097077914	0.01747616759479739	FALSE	FALSE	-0.021146335097077914
1694	IWS1	0.022555794003287725	0.24381046273784188	-0.021137863607908463	0.03689761386187964	FALSE	FALSE	-0.021137863607908463
2010	ASB1	0.0016375346547878595	0.043254518989531573	-0.021114820619921766	0.024463295373459194	FALSE	FALSE	-0.021114820619921766
905	PFDN2	0.20717012358524184	0.6636687269619548	-0.02110470051581006	0.10727607943983965	FALSE	FALSE	-0.02110470051581006
3084	DDX60	0.018127923242278562	0.20964869149522297	-0.02109827535146298	0.03454742325079996	FALSE	FALSE	-0.02109827535146298
9977	OSBPL7	0.05744952579629286	0.387000596518623	-0.021044802183189246	0.049662087979011754	FALSE	FALSE	-0.021044802183189246
8085	DIS3	0.0044334292489283346	0.08888078330159233	-0.02098791354695853	0.026242140853820844	FALSE	FALSE	-0.02098791354695853
9136	TMEM159	6.072539201090755e-06	0.0006662624523507397	-0.020969986371027774	0.01769430715547398	FALSE	FALSE	-0.020969986371027774
10655	TP53RK	0.03891125865800716	0.32365336279511203	-0.020953672876063315	0.040678157882634985	FALSE	FALSE	-0.020953672876063315
2208	CCDC12	0.24622167786973398	0.7147264510916371	-0.020941349244237427	0.11365932780642843	FALSE	FALSE	-0.020941349244237427
5840	NAA35	0.004691090712768132	0.09184826691042514	-0.020931608039403398	0.028069843516446823	FALSE	FALSE	-0.020931608039403398
1608	COA5	0.06078494572130196	0.3985308036889342	-0.02091178166443362	0.04308828040091105	FALSE	FALSE	-0.02091178166443362
9112	FOPNL	0.005784433922239086	0.10583438539784712	-0.02088728757283027	0.028790833948310033	FALSE	FALSE	-0.02088728757283027
10601	RPN2	0.2194082663910774	0.6811064447418094	-0.02088046738583199	0.11386112383631772	FALSE	FALSE	-0.02088046738583199
3569	DOCK2	0.010745048379164098	0.15091967352195992	-0.020877938703418523	0.03159643861270228	FALSE	FALSE	-0.020877938703418523
6951	ZNF33A	0.030241811061599535	0.2812656305554634	-0.020868227058102616	0.04151889876744082	FALSE	FALSE	-0.020868227058102616
3007	EXOSC9	0.06690397320867648	0.4204817518928046	-0.02085438514193708	0.0484500490128994	FALSE	FALSE	-0.02085438514193708
6136	SSNA1	0.24706076384694028	0.7152096298772118	-0.020813619879224754	0.1408215425042219	FALSE	FALSE	-0.020813619879224754
1292	RDH14	0.04815608283908039	0.36018784409230536	-0.020756473269017747	0.04396690194343411	FALSE	FALSE	-0.020756473269017747
6203	TSSC4	0.13693145300978415	0.5747788406938972	-0.020700670273270605	0.07934986314801282	FALSE	FALSE	-0.020700670273270605
7240	PRDX3	0.11142961313162984	0.5155990194697825	-0.02068780382120293	0.057846837005642956	FALSE	FALSE	-0.02068780382120293
6052	NTMT1	0.03960873074086463	0.32690442936584124	-0.020653944736814315	0.04590629647637522	FALSE	FALSE	-0.020653944736814315
8665	PDIA3	0.38856912290637247	0.7783015457150646	-0.02064077731510763	0.2302962635145631	FALSE	FALSE	-0.02064077731510763
6555	RCE1	0.03232474179146239	0.28984719268965337	-0.02061986529965428	0.03999726829487224	FALSE	FALSE	-0.02061986529965428
7213	SMNDC1	0.13179153148609857	0.5652196620835515	-0.020590918469730934	0.06741898220985434	FALSE	FALSE	-0.020590918469730934
1761	IFIH1	4.283844527847177e-06	0.0005024092862259169	-0.02057149114825574	0.016986515567919542	FALSE	FALSE	-0.02057149114825574
2271	RASSF1	0.16011430273672195	0.5960419467422725	-0.020564148295232572	0.07847109592931215	FALSE	FALSE	-0.020564148295232572
10997	PRKCSH	0.1274512674060622	0.5550495596503147	-0.020546417958820184	0.06733661898693373	FALSE	FALSE	-0.020546417958820184
11229	FXYD7	1.781084646323069e-07	3.7979201331049004e-05	-0.020510897495151944	0.015024660252641106	FALSE	FALSE	-0.020510897495151944
7238	DENND10	0.0014409322216075895	0.03957670514054756	-0.020500202995858644	0.023208943780424984	FALSE	FALSE	-0.020500202995858644
3903	CUTA	0.3225422656977527	0.7285421704668564	-0.02048031750185263	0.16180581651454748	FALSE	FALSE	-0.02048031750185263
9110	NDE1	0.06940915355456008	0.42721501305911747	-0.020476238288352478	0.04681218562777652	FALSE	FALSE	-0.020476238288352478
9588	SPAG7	0.16200366326337373	0.5960419467422725	-0.020427454334543675	0.08609063126320063	FALSE	FALSE	-0.020427454334543675
2132	CMTM6	0.1883026766307933	0.6317019984671373	-0.020408912454997527	0.08688033753356268	FALSE	FALSE	-0.020408912454997527
820	SLC50A1	0.03102181187264209	0.28401546420167556	-0.020403102666073068	0.034167176935561865	FALSE	FALSE	-0.020403102666073068
8965	ANTKMT	0.04887295477329829	0.3615504503409583	-0.020382131531583487	0.04248034373618836	FALSE	FALSE	-0.020382131531583487
2241	NDUFAF3	0.1864512239025642	0.6284443311602591	-0.020357317659738687	0.08911370971175127	FALSE	FALSE	-0.020357317659738687
10690	RTF2	0.1442802380871989	0.5885630025344935	-0.020340818074171534	0.07860332086335782	FALSE	FALSE	-0.020340818074171534
5826	CEP78	0.06234302376134683	0.40461140725358835	-0.02033774388428736	0.042171216721451556	FALSE	FALSE	-0.02033774388428736
12130	MCM3AP	0.021206934089851043	0.23287914139117324	-0.02033236673921898	0.03408592987025893	FALSE	FALSE	-0.02033236673921898
1617	MITD1	0.13460526215038027	0.5702626293472486	-0.02032026077293559	0.06027438508909803	FALSE	FALSE	-0.02032026077293559
6928	ABI1	0.11959784062207261	0.5357070116103824	-0.02032013716040528	0.0664183710550153	FALSE	FALSE	-0.02032013716040528
7222	VTI1A	0.03304998827160421	0.29342184893972306	-0.020294965887114158	0.037731119669800584	FALSE	FALSE	-0.020294965887114158
10275	METRNL	0.009376731595292105	0.1421773654844831	-0.020262090328510163	0.02770843764030656	FALSE	FALSE	-0.020262090328510163
1015	IVNS1ABP	0.0703057877613435	0.4302984273709052	-0.020258056797901648	0.044668837861959326	FALSE	FALSE	-0.020258056797901648
12065	SLC5A3	0.04261232197272104	0.34323012742474746	-0.020256705121755023	0.04141236880664216	FALSE	FALSE	-0.020256705121755023
11525	PNKP	0.08520248983880624	0.46588459812423655	-0.020234409183408013	0.046741561920836915	FALSE	FALSE	-0.020234409183408013
10165	WBP2	0.22181170001413972	0.682887101014554	-0.020220365725073495	0.09989749016456827	FALSE	FALSE	-0.020220365725073495
8633	RTF1	0.23709023021878858	0.7052842203116503	-0.020171350669577596	0.10187758799902227	FALSE	FALSE	-0.020171350669577596
8943	LUC7L	0.07973210340744832	0.4617838828688776	-0.020158720693654857	0.05134418624085049	FALSE	FALSE	-0.020158720693654857
4721	ING3	0.005012019373533487	0.09506897838960178	-0.02015598912545795	0.026632573997038743	FALSE	FALSE	-0.02015598912545795
9674	PIK3R5	0.02569875913751201	0.26320638765685656	-0.02014820556689195	0.034967674115716024	FALSE	FALSE	-0.02014820556689195
1308	ITSN2	0.25019824134615526	0.715340071796126	-0.02011887446323308	0.09986091457134069	FALSE	FALSE	-0.02011887446323308
2459	KPNA1	0.056332487094625426	0.38321775443489964	-0.020108888720567358	0.044443269021982375	FALSE	FALSE	-0.020108888720567358
857	CCT3	0.18647563714509732	0.6284443311602591	-0.020089132213549493	0.08283334831858791	FALSE	FALSE	-0.020089132213549493
7236	CACUL1	0.048563625797993934	0.3615504503409583	-0.02007316469930845	0.04355830733859262	FALSE	FALSE	-0.02007316469930845
8257	BAZ1A	0.2649870136849506	0.7252933940386873	-0.02006695720050387	0.10636146141346112	FALSE	FALSE	-0.02006695720050387
5442	SDCBP	0.275597038389246	0.7252933940386873	-0.020057874366755178	0.10493587667858878	FALSE	FALSE	-0.020057874366755178
10354	TPGS2	0.05583730887708244	0.3811757616475104	-0.020049011885777904	0.04631588850603547	FALSE	FALSE	-0.020049011885777904
10399	PMAIP1	0.15727934678852679	0.5960419467422725	-0.020045824832279104	0.06696328000966893	FALSE	FALSE	-0.020045824832279104
2911	HNRNPD	0.15342346696723164	0.5960419467422725	-0.019994176292441865	0.0728968532626019	FALSE	FALSE	-0.019994176292441865
7931	RAN	0.3905220753104167	0.7793846834378337	-0.019973699608073513	0.25781134914520176	FALSE	FALSE	-0.019973699608073513
10159	SAP30BP	0.17345418584366096	0.6101591756372092	-0.019949675781531114	0.08174403323683628	FALSE	FALSE	-0.019949675781531114
7274	MGMT	0.0572614614084953	0.3863995508623894	-0.01993802395693516	0.04444720197555631	FALSE	FALSE	-0.01993802395693516
5520	PLEKHF2	0.002130917289050388	0.052028963350713366	-0.019936547324643766	0.021066722936581735	FALSE	FALSE	-0.019936547324643766
1092	FCMR	0.25155017296803334	0.7164109831396539	-0.019931037161743857	0.09019315277421197	FALSE	FALSE	-0.019931037161743857
358	PPCS	0.24997639014338258	0.7152327892657857	-0.01990930285424107	0.102100731155207	FALSE	FALSE	-0.01990930285424107
7449	IPO8	0.004729016102540545	0.09216643729436998	-0.019907300868695868	0.024553536025937215	FALSE	FALSE	-0.019907300868695868
8177	TRDV1	1.3053326723022565e-11	6.958609809436756e-09	-0.01990329824121993	0.012191738890007485	FALSE	FALSE	-0.01990329824121993
1168	MRPL55	0.0896835271497992	0.47073309433296245	-0.019879044656604894	0.05375055960097978	FALSE	FALSE	-0.019879044656604894
4515	SBDS	0.2439046641750294	0.7123875631826668	-0.01987859320214638	0.09756750890681909	FALSE	FALSE	-0.01987859320214638
6546	ZDHHC24	0.05828998530471974	0.3900030618239813	-0.019877340953469783	0.0464688086405743	FALSE	FALSE	-0.019877340953469783
1344	NRBP1	0.2400510372756513	0.7084344653167687	-0.01986457661610106	0.0986795499920845	FALSE	FALSE	-0.01986457661610106
5292	TNKS	0.0066287782548834565	0.11504838578801078	-0.01986454974381186	0.02344124421997126	FALSE	FALSE	-0.01986454974381186
11470	SELENOW	0.3520694894436892	0.7530342567352368	-0.019836500448347706	0.18101298601128335	FALSE	FALSE	-0.019836500448347706
10271	FN3KRP	0.016019679262448492	0.19446505922881957	-0.019811189439152756	0.03127694896660572	FALSE	FALSE	-0.019811189439152756
1180	NUP133	0.012541331557233085	0.1690629155209536	-0.01978927240008343	0.02769080081651377	FALSE	FALSE	-0.01978927240008343
767	PSMD4	0.2826551450106043	0.7252933940386873	-0.019788678522492168	0.12406987731539926	FALSE	FALSE	-0.019788678522492168
3132	BRD9	0.004164249354877376	0.08478874380903101	-0.019777803307054014	0.0245669070024823	FALSE	FALSE	-0.019777803307054014
7259	OAT	0.013259502109025241	0.17567535023360875	-0.01977444158367543	0.031224091039147486	FALSE	FALSE	-0.01977444158367543
5085	P2RY10	0.21973379212288385	0.6813009883794858	-0.01977134052150206	0.08404128703960154	FALSE	FALSE	-0.01977134052150206
3249	SLC30A5	0.006336465628453342	0.11242673054538697	-0.01974682493206735	0.025298478514995688	FALSE	FALSE	-0.01974682493206735
1051	LGR6	1.1283836941201137e-14	9.452631403314782e-12	-0.019746507839054822	0.01209569713750551	FALSE	FALSE	-0.019746507839054822
11417	RELB	0.004678661854682197	0.09175810406640937	-0.019702594487663032	0.024431769043033902	FALSE	FALSE	-0.019702594487663032
6208	NAP1L4	0.3551195665771677	0.7547717484398543	-0.019698183401391293	0.14336402714252472	FALSE	FALSE	-0.019698183401391293
9496	APRT	0.37596595008332034	0.770720098600942	-0.01969760295994463	0.18694658785365348	FALSE	FALSE	-0.01969760295994463
1854	MOB4	0.010054652353960912	0.14691647612417671	-0.019688662549328686	0.02811943176527356	FALSE	FALSE	-0.019688662549328686
5463	NCOA2	0.060633632714390866	0.3983816495654768	-0.019666742823030436	0.04071372834055923	FALSE	FALSE	-0.019666742823030436
6811	TBRG1	0.36422108205409087	0.7635007583049739	-0.01961025727113768	0.16095093758993373	FALSE	FALSE	-0.01961025727113768
7412	H2AJ	0.15697608939198354	0.5960419467422725	-0.019605898585829878	0.05564780022169268	FALSE	FALSE	-0.019605898585829878
1233	ADSS2	0.23842565643163804	0.7069137818510095	-0.019600905714497015	0.095145667534928	FALSE	FALSE	-0.019600905714497015
7921	ATP6V0A2	0.004199670419079967	0.08518993593999301	-0.0195994667034105	0.02349192568988994	FALSE	FALSE	-0.0195994667034105
10356	PIK3C3	0.018300940069950786	0.21053320082270077	-0.01959356151785939	0.030492076823531195	FALSE	FALSE	-0.01959356151785939
9797	EVI2B	0.10468192891964549	0.49849998329287115	-0.019591699268218018	0.055492780496214714	FALSE	FALSE	-0.019591699268218018
784	S100A6	0.6314836816806357	0.9021854816360697	-0.019589425872551924	0.5837013610573702	FALSE	FALSE	-0.019589425872551924
3383	SRFBP1	5.3538981460404974e-05	0.003517231829407643	-0.019565821253721003	0.017340150553473207	FALSE	FALSE	-0.019565821253721003
6507	SCYL1	0.04173281876889192	0.33918399065943483	-0.01956423310142944	0.037836097484064656	FALSE	FALSE	-0.01956423310142944
7283	ADAM8	0.16873863138382633	0.6044745200036177	-0.019524384183778744	0.06684585002272628	FALSE	FALSE	-0.019524384183778744
9333	CES2	0.0012411369915919426	0.03585235132362143	-0.019502609567842163	0.021269752968882408	FALSE	FALSE	-0.019502609567842163
8464	FOXN3	0.058504337558430056	0.3909623195927451	-0.019499355333620367	0.04340343827078509	FALSE	FALSE	-0.019499355333620367
9010	MLST8	0.005213844184569822	0.09706026126449979	-0.01949171957264495	0.025138789592960547	FALSE	FALSE	-0.01949171957264495
4304	FAM120B	0.010552540055199325	0.14985455066637893	-0.0194668371764627	0.02790740054360656	FALSE	FALSE	-0.0194668371764627
11930	ST13	0.3182287473796265	0.7258239496826642	-0.01946212646416641	0.1325924069035885	FALSE	FALSE	-0.01946212646416641
9251	PYCARD	0.24795226182433347	0.7152096298772118	-0.019427729933993845	0.09468135012443675	FALSE	FALSE	-0.019427729933993845
3822	MICA	1.7077644323043897e-06	0.0002328914100240219	-0.019425827711822292	0.015379373173684228	FALSE	FALSE	-0.019425827711822292
7593	RAB5B	0.1020965728171176	0.49285671293611194	-0.01942138807374328	0.059004029648941615	FALSE	FALSE	-0.01942138807374328
5973	PDCL	0.006546157345823422	0.11440725001921073	-0.0194166034626517	0.025975533284593462	FALSE	FALSE	-0.0194166034626517
3153	OTULINL	0.016769416627894884	0.20048085444643343	-0.019405149149381344	0.030554514161722605	FALSE	FALSE	-0.019405149149381344
7034	PSAP	0.35818726587832017	0.7569045503100791	-0.01939768671467125	0.15922266764696255	FALSE	FALSE	-0.01939768671467125
9167	GTF3C1	0.06915021530894858	0.4264858673705911	-0.0193693660090862	0.04164656299317992	FALSE	FALSE	-0.0193693660090862
8779	SNAPC5	0.04621382464051679	0.3562390610427224	-0.01936917252860398	0.039393690652972047	FALSE	FALSE	-0.01936917252860398
2179	SNRK	0.07037111047897307	0.4302984273709052	-0.01936347291606523	0.04807864735985911	FALSE	FALSE	-0.01936347291606523
11308	SIRT2	0.13730258622274447	0.5759244389200097	-0.019341142043742262	0.06334919768363931	FALSE	FALSE	-0.019341142043742262
10487	GPCPD1	0.1360005163767861	0.5720997331660499	-0.01932887753095261	0.0558992330591346	FALSE	FALSE	-0.01932887753095261
8174	TOX4	0.21054966967314706	0.6691941804679319	-0.019307320580558524	0.08074248027662898	FALSE	FALSE	-0.019307320580558524
7145	HPS1	0.18827144744250554	0.6317019984671373	-0.019281512434013423	0.07395562113717545	FALSE	FALSE	-0.019281512434013423
7007	RUFY2	4.33137984758164e-07	7.815141977298073e-05	-0.01927766465810398	0.014772069201869674	FALSE	FALSE	-0.01927766465810398
9715	ALKBH5	0.21285741209786227	0.6721655973076658	-0.01927723436557321	0.07800096065499061	FALSE	FALSE	-0.01927723436557321
129	SPEN	0.0068079510149066935	0.11671151505158896	-0.019261168767476595	0.02400520827274683	FALSE	FALSE	-0.019261168767476595
489	PDE4B	0.24468339830934122	0.7136324738913479	-0.019258638741448668	0.09674502822548844	FALSE	FALSE	-0.019258638741448668
8732	RNF111	0.006899493745719527	0.11725521732577161	-0.019239034062864768	0.02637462476051824	FALSE	FALSE	-0.019239034062864768
2356	UBA3	0.0737982992875996	0.441584925533147	-0.019208164520649353	0.042199424662908845	FALSE	FALSE	-0.019208164520649353
9490	MVD	0.08999238628124749	0.47073309433296245	-0.019205958305706254	0.050162887330665144	FALSE	FALSE	-0.019205958305706254
969	FASLG	0.018310356824620976	0.21053320082270077	-0.019191659560624366	0.029223592562037843	FALSE	FALSE	-0.019191659560624366
10816	TIMM13	0.0466987334972177	0.3562390610427224	-0.019170035429507286	0.035985334754683254	FALSE	FALSE	-0.019170035429507286
2563	RNF13	0.0820653910058896	0.46588459812423655	-0.01913405343427208	0.04490786877482436	FALSE	FALSE	-0.01913405343427208
9279	SNX20	0.0865701593269974	0.4663523249282842	-0.019095604562888568	0.046514466751453494	FALSE	FALSE	-0.019095604562888568
8058	CDADC1	0.0027054563476689706	0.06209313511832033	-0.019082789168170366	0.02214799396866976	FALSE	FALSE	-0.019082789168170366
6227	SMPD1	0.029918443239621045	0.27892170295252433	-0.01907562770309928	0.03257423379393511	FALSE	FALSE	-0.01907562770309928
7480	SLC38A1	0.37649921487290794	0.7710114880442578	-0.019060127766690273	0.17061481122360672	FALSE	FALSE	-0.019060127766690273
3602	PRELID1	0.29118089615371123	0.7252933940386873	-0.01905845093584436	0.1225274239861688	FALSE	FALSE	-0.01905845093584436
5725	CDKN2A	0.0798769463431969	0.4620192544439921	-0.019048712418239255	0.03549567471409953	FALSE	FALSE	-0.019048712418239255
243	TRNAU1AP	0.11670207679234328	0.5284486318998464	-0.01902893978784787	0.05299708030598108	FALSE	FALSE	-0.01902893978784787
2938	HERC5	0.047234830411760985	0.35754049555317524	-0.01901772060710799	0.030524895158271455	FALSE	FALSE	-0.01901772060710799
4858	RBM33	0.07127767914735753	0.43290762353195705	-0.018999691988285515	0.04437328207977983	FALSE	FALSE	-0.018999691988285515
223	SYTL1	0.13178650077266454	0.5652196620835515	-0.018968665243178296	0.05333255040784215	FALSE	FALSE	-0.018968665243178296
1955	EPHA4	0.04986062412595299	0.3625412353870741	-0.01896863299643126	0.038504500635141554	FALSE	FALSE	-0.01896863299643126
8857	ZFAND6	0.20683013487481594	0.6627626760942612	-0.018965558806547086	0.07871307692555495	FALSE	FALSE	-0.018965558806547086
2617	ZMAT3	0.0010411012544047312	0.03155047935829119	-0.018953743060987027	0.02046674801859745	FALSE	FALSE	-0.018953743060987027
2881	DCK	0.15147753301760694	0.5960419467422725	-0.01893931532891699	0.06616419735689495	FALSE	FALSE	-0.01893931532891699
2258	IP6K1	0.03224251397395408	0.28984719268965337	-0.018914114496107748	0.032385258827098584	FALSE	FALSE	-0.018914114496107748
1121	SMYD2	0.013466145240080473	0.1768241078999962	-0.01891392101562553	0.028764307152393254	FALSE	FALSE	-0.01891392101562553
2951	METAP1	0.02477002022959372	0.2577664571895964	-0.018907557657543605	0.032809952577186184	FALSE	FALSE	-0.018907557657543605
7738	CDK17	0.0738466287289293	0.4416487821177373	-0.01888206660401103	0.04483163018905839	FALSE	FALSE	-0.01888206660401103
4470	TMED4	0.24400245918355834	0.7123875631826668	-0.018868324115315527	0.08262809521930162	FALSE	FALSE	-0.018868324115315527
8804	ADPGK	0.06759359169984554	0.4226655655199028	-0.018845579409738918	0.04296121564368869	FALSE	FALSE	-0.018845579409738918
11077	ILVBL	0.0012496837681272588	0.03592228243283454	-0.018839824709007313	0.01995620696783759	FALSE	FALSE	-0.018839824709007313
12070	CBR1	0.0001464417675050563	0.007499864844101748	-0.018788647777845488	0.017783883049391037	FALSE	FALSE	-0.018788647777845488
5646	CYC1	0.19470697492050398	0.6419018833852772	-0.018745872467901204	0.07950907096613286	FALSE	FALSE	-0.018745872467901204
4767	STMP1	0.2115151612098138	0.6704458947753233	-0.018723160009071635	0.08705255060001861	FALSE	FALSE	-0.018723160009071635
4596	TECPR1	0.00033744760406880517	0.013886264914101568	-0.01871730520906277	0.017354806094582	FALSE	FALSE	-0.01871730520906277
2797	LAP3	0.07837900668665197	0.4571333448629036	-0.018687167264920753	0.04315560622963795	FALSE	FALSE	-0.018687167264920753
7013	DDX21	0.09260098142650988	0.47537313081439264	-0.01867560680610807	0.052055336361707644	FALSE	FALSE	-0.01867560680610807
3350	PPIP5K2	0.012822784978335673	0.17206592932027548	-0.018668880672121982	0.027790538880021073	FALSE	FALSE	-0.018668880672121982
2944	GPRIN3	0.0919812399557493	0.4741784537147375	-0.018634548635443494	0.0376339005956123	FALSE	FALSE	-0.018634548635443494
7516	TMBIM6	0.5155115963637467	0.8516602629885605	-0.018571202588118667	0.33043585267177844	FALSE	FALSE	-0.018571202588118667
5660	VPS28	0.40089503704780727	0.7864774508626876	-0.018562130503285652	0.2096886451161185	FALSE	FALSE	-0.018562130503285652
11916	SYNGR1	0.03226592308331158	0.28984719268965337	-0.018557489658941276	0.029290661129147508	FALSE	FALSE	-0.018557489658941276
1926	PNKD	0.22635789202418066	0.690773963038997	-0.01855234899001783	0.0815173786046893	FALSE	FALSE	-0.01855234899001783
5761	VCP	0.3457240469284174	0.7480557386851991	-0.018548307397722553	0.16110793553119482	FALSE	FALSE	-0.018548307397722553
4763	TMEM140	0.07742474389469742	0.45424582110906014	-0.018517194661289905	0.03649403631340626	FALSE	FALSE	-0.018517194661289905
5188	RAP2C	0.002341291072967295	0.05600377433823254	-0.018510605575978722	0.02144307210001835	FALSE	FALSE	-0.018510605575978722
2539	SLC25A36	0.07054324566367236	0.43090165892893195	-0.018492386163902943	0.04342923694571783	FALSE	FALSE	-0.018492386163902943
8482	AL159141.1	0.0009032317401467826	0.028630004995787748	-0.018450127473718478	0.017419382225895345	FALSE	FALSE	-0.018450127473718478
7750	1	0.024096509394112845	0.2535460332797297	-0.018446982744075163	0.03048028926863227	FALSE	FALSE	-0.018446982744075163
6389	PATL1	0.02303024987709793	0.24666554388913658	-0.018440450090571294	0.029322807438844856	FALSE	FALSE	-0.018440450090571294
4971	FTSJ1	0.03629827651925902	0.31050779505315085	-0.018431235582605537	0.03466494771283727	FALSE	FALSE	-0.018431235582605537
9563	NCBP3	0.165857504806291	0.6013959046978747	-0.01843068738790591	0.059282969336870106	FALSE	FALSE	-0.01843068738790591
8528	EIF5	0.39893399771033067	0.7852799471545414	-0.01842540429584972	0.15979017767795298	FALSE	FALSE	-0.01842540429584972
9525	GLOD4	0.19621530338439308	0.6433455125906257	-0.01842299653873764	0.07424181439848833	FALSE	FALSE	-0.01842299653873764
4044	LMBRD1	0.24200971995817697	0.7098903815630058	-0.01839558680375638	0.08388084294491036	FALSE	FALSE	-0.01839558680375638
4286	AGPAT4	0.08901211186240249	0.4698173032953449	-0.01836797283937722	0.04637994903118111	FALSE	FALSE	-0.01836797283937722
11316	PAF1	0.14272120168916422	0.5860764192613859	-0.018362501641296648	0.05407366208558859	FALSE	FALSE	-0.018362501641296648
4089	AKIRIN2	0.2704094101264732	0.7252933940386873	-0.018291182585766976	0.10488430843796841	FALSE	FALSE	-0.018291182585766976
11051	IER2	0.37771803307830687	0.7718236131664697	-0.01828504495491431	0.14965804648953815	FALSE	FALSE	-0.01828504495491431
10184	RHBDF2	0.11693438747559139	0.5289967860414508	-0.018261907913915423	0.04750810390294984	FALSE	FALSE	-0.018261907913915423
4622	MCM7	0.039048367860196005	0.3238750058446809	-0.018261547825240178	0.0323646341472171	FALSE	FALSE	-0.018261547825240178
1167	C1orf35	0.12045727768000762	0.5379752294863402	-0.01825862412017551	0.046848038514686184	FALSE	FALSE	-0.01825862412017551
6516	KAT5	0.05914045848887088	0.3934199076332829	-0.018244389868587695	0.03830721060377221	FALSE	FALSE	-0.018244389868587695
7046	DNAJC9	0.11805863083152221	0.5316198012638723	-0.018224281334581344	0.0534639083022295	FALSE	FALSE	-0.018224281334581344
6449	PLAAT4	0.6232638646417032	0.8999987542025137	-0.018222249789518027	0.6949658116628957	FALSE	FALSE	-0.018222249789518027
11147	SUGP2	0.0018034565151679555	0.0459590679504757	-0.01821791125842712	0.019718914942512676	FALSE	FALSE	-0.01821791125842712
4047	SMAP1	0.2673687019977825	0.7252933940386873	-0.018180533247768117	0.08837095318838607	FALSE	FALSE	-0.018180533247768117
4691	SYPL1	0.023850354668855323	0.25245212956347945	-0.018179942057405776	0.03104935551798621	FALSE	FALSE	-0.018179942057405776
9923	IFI35	0.22203360455643353	0.6831086343750924	-0.018168580453533152	0.06671222940433857	FALSE	FALSE	-0.018168580453533152
7677	MDM2	0.009560213520097486	0.1429615599373941	-0.018092204033176545	0.024029223854805146	FALSE	FALSE	-0.018092204033176545
4042	PHF3	0.3049431874246774	0.7252933940386873	-0.01808826455558022	0.11101662887390269	FALSE	FALSE	-0.01808826455558022
6475	PRDX5	0.4840563268783713	0.8332696395355997	-0.018082685868342857	0.20898653601491177	FALSE	FALSE	-0.018082685868342857
1735	NMI	0.19220534782315143	0.6382175309371235	-0.018073946999895892	0.07604016796794048	FALSE	FALSE	-0.018073946999895892
7001	JMJD1C	0.23119957379242345	0.6975838954045646	-0.0180700397690466	0.06875970101980276	FALSE	FALSE	-0.0180700397690466
1486	PCBP1	0.3221252458105154	0.7285421704668564	-0.018048826783954242	0.10987105463133302	FALSE	FALSE	-0.018048826783954242
6581	NDUFS8	0.29221024544208607	0.7252933940386873	-0.018045365633105628	0.10576659267724947	FALSE	FALSE	-0.018045365633105628
3999	YIPF3	0.24145498536128612	0.7098903815630058	-0.018020105681260154	0.07719800638598065	FALSE	FALSE	-0.018020105681260154
5066	RPS4X	0.5600485657004028	0.875298558802637	-0.017996952516887748	1.5763887277869293	FALSE	FALSE	-0.017996952516887748
10223	CHMP6	0.021890634205547762	0.23815710386146954	-0.01798761977084952	0.027007208747226136	FALSE	FALSE	-0.01798761977084952
11446	PPP5C	0.015728693978294822	0.19295442319201436	-0.01797982949421122	0.027004284567611163	FALSE	FALSE	-0.01797982949421122
11982	TTC38	0.062140665032382573	0.4042072764835179	-0.017971028819499097	0.03429658282115016	FALSE	FALSE	-0.017971028819499097
4607	CPSF4	0.00016100522943430796	0.007995262478481016	-0.017937451222339824	0.0169463821383583	FALSE	FALSE	-0.017937451222339824
3182	TTC33	0.008414181809381685	0.13361140687914413	-0.017926830621841815	0.02133164032860551	FALSE	FALSE	-0.017926830621841815
10663	DDX27	0.10484610311276316	0.49884023009239126	-0.017922629139425817	0.04655236005783081	FALSE	FALSE	-0.017922629139425817
5392	1	0.17408492873237133	0.6112778575369016	-0.017907236692173596	0.06588333853802016	FALSE	FALSE	-0.017907236692173596
7268	BCCIP	0.12707057083943074	0.5547594579031938	-0.01789509041745641	0.05394266476464826	FALSE	FALSE	-0.01789509041745641
7664	GNS	4.028786351827255e-05	0.002864446291679998	-0.017893229511429496	0.01539083225869162	FALSE	FALSE	-0.017893229511429496
1586	SNRNP200	0.23487363735047917	0.7028828830942637	-0.01784809078365031	0.09266759333915489	FALSE	FALSE	-0.01784809078365031
1578	FAHD2A	4.7928497398773034e-05	0.0032871661841684806	-0.017842882934003868	0.015559212672849035	FALSE	FALSE	-0.017842882934003868
10024	UTP18	0.01462560796140625	0.18503681787634574	-0.017806794793226336	0.02448278901622046	FALSE	FALSE	-0.017806794793226336
8049	SUCLA2	0.049078130707947275	0.3615504503409583	-0.01779567100911311	0.030815615513643552	FALSE	FALSE	-0.01779567100911311
1086	RASSF5	0.3300959804448965	0.7357568577392917	-0.017774879918961147	0.10404930125142253	FALSE	FALSE	-0.017774879918961147
5740	B4GALT1	0.11292819979900284	0.51836474647464	-0.01773202936660711	0.048180553022512174	FALSE	FALSE	-0.01773202936660711
3542	MRPL22	0.1417048727305216	0.5840980482855942	-0.017717168990680994	0.058335659029178845	FALSE	FALSE	-0.017717168990680994
9131	THUMPD1	0.17508672240410308	0.6116074690445444	-0.017700771519812794	0.06160129979252815	FALSE	FALSE	-0.017700771519812794
4356	ZDHHC4	0.02857170109439114	0.2735171481861701	-0.01768580365472989	0.029273669560288276	FALSE	FALSE	-0.01768580365472989
2397	NXPE3	0.03502577843524627	0.30293682115676124	-0.017678441991104285	0.026149126181249007	FALSE	FALSE	-0.017678441991104285
5863	NINJ1	0.031670374942023266	0.28798029353800425	-0.01765899585902665	0.03046286790523418	FALSE	FALSE	-0.01765899585902665
2311	GNL3	0.005963515295086667	0.10782132536776728	-0.0176373072344155	0.01944193833096083	FALSE	FALSE	-0.0176373072344155
3680	TMEM14C	0.07995390266847277	0.4620192544439921	-0.01762727580885814	0.03848345993563186	FALSE	FALSE	-0.01762727580885814
968	SUCO	0.028709859745379457	0.2735171481861701	-0.017621025314390845	0.030861721742291782	FALSE	FALSE	-0.017621025314390845
8258	SRP54	0.2080233758036431	0.6649894339691017	-0.017613796668596766	0.06793474683234858	FALSE	FALSE	-0.017613796668596766
5593	NSMCE2	0.012677813258805503	0.17051077282026483	-0.017612603538956408	0.02535081490181213	FALSE	FALSE	-0.017612603538956408
9361	CENPT	0.16328903608148262	0.5970706598738493	-0.017594131527362174	0.055872627382361616	FALSE	FALSE	-0.017594131527362174
1515	MOB1A	0.27669843499324676	0.7252933940386873	-0.017588998920125488	0.0934192436032517	FALSE	FALSE	-0.017588998920125488
9291	OGFOD1	0.004979932962708685	0.09506897838960178	-0.017584495124456017	0.020811064905205436	FALSE	FALSE	-0.017584495124456017
5735	SMIM27	0.14003678104963752	0.5801311791416986	-0.017579792473846487	0.05388875097729439	FALSE	FALSE	-0.017579792473846487
6968	WASHC2C	0.03151069906113094	0.2871464480100572	-0.0175658350068374	0.029807403380441112	FALSE	FALSE	-0.0175658350068374
11955	NDUFA6	0.40933605889646996	0.7905126122797891	-0.017499062742639918	0.17584457646968754	FALSE	FALSE	-0.017499062742639918
762	SCNM1	0.2422540247492862	0.7098903815630058	-0.017479951170562787	0.07934602557919747	FALSE	FALSE	-0.017479951170562787
6843	NCAPD3	0.007896081550455262	0.1279077961653858	-0.01747131710404369	0.02154047362679659	FALSE	FALSE	-0.01747131710404369
10918	PET100	0.3751600727174875	0.7703308443506977	-0.017464945684275007	0.14381055984386176	FALSE	FALSE	-0.017464945684275007
1050	PTPN7	0.31427132796882035	0.7252933940386873	-0.01744221172761408	0.09885326426389605	FALSE	FALSE	-0.01744221172761408
10782	FAM174C	0.09818169783427545	0.4854447521924041	-0.01742252508854813	0.04569844529032707	FALSE	FALSE	-0.01742252508854813
10577	EIF6	0.26793192569539903	0.7252933940386873	-0.01739857112995764	0.08707729449798894	FALSE	FALSE	-0.01739857112995764
7900	DENR	0.1791612385215865	0.6180698595308637	-0.017375385718838197	0.06334390075400818	FALSE	FALSE	-0.017375385718838197
6452	ATL3	0.033958746692751965	0.29765932826053443	-0.01736328512701265	0.029622888885611712	FALSE	FALSE	-0.01736328512701265
11988	TBC1D22A	0.13357769322986368	0.5674028200651362	-0.017360654329900232	0.05127282293383465	FALSE	FALSE	-0.017360654329900232
10610	PPP1R16B	0.3223722031373226	0.7285421704668564	-0.017346051927950412	0.09751428490461306	FALSE	FALSE	-0.017346051927950412
10181	PRPSAP1	0.11288664492753557	0.51836474647464	-0.01733595332167006	0.04430120074471762	FALSE	FALSE	-0.01733595332167006
5961	PSMD5	0.013682711109291494	0.17810303650363002	-0.017291591203048674	0.023391434251395768	FALSE	FALSE	-0.017291591203048674
10460	VPS16	0.004648862836772958	0.09132640427080947	-0.017254876937932845	0.021717029255489968	FALSE	FALSE	-0.017254876937932845
5942	CDC26	0.28487563307392677	0.7252933940386873	-0.01720880977256189	0.09422504468712696	FALSE	FALSE	-0.01720880977256189
1316	DTNB	0.00020899865801236457	0.009596883326731896	-0.017179942887698904	0.016085663388028394	FALSE	FALSE	-0.017179942887698904
10329	RMC1	0.03469837338035841	0.30166235952916487	-0.01717582135034327	0.027505368210895116	FALSE	FALSE	-0.01717582135034327
5541	YWHAZ	0.5498504373173472	0.8707805703372076	-0.017168039135391725	0.40669995892879574	FALSE	FALSE	-0.017168039135391725
3563	NUDCD2	0.1036104057125233	0.49638187834823255	-0.017159117535378215	0.046289689665616945	FALSE	FALSE	-0.017159117535378215
10895	GTF2F1	0.24026973229015997	0.7087231942401901	-0.01714727223030004	0.07390310701935791	FALSE	FALSE	-0.01714727223030004
11218	GPI	0.3774318702722772	0.7718236131664697	-0.017139833980650224	0.11080960617508999	FALSE	FALSE	-0.017139833980650224
7060	CAMK2G	0.015857778731758414	0.19329121406154087	-0.01712647576569024	0.024914706775615383	FALSE	FALSE	-0.01712647576569024
9543	OVCA2	0.158908498081382	0.5960419467422725	-0.017090851171901362	0.05227844018575757	FALSE	FALSE	-0.017090851171901362
5039	LAS1L	0.010668139170138239	0.150486862060158	-0.01705752684606777	0.022366560692357464	FALSE	FALSE	-0.01705752684606777
4305	PSMB1	0.45336063058839604	0.8169965389583143	-0.017033613195911082	0.23134655245514804	FALSE	FALSE	-0.017033613195911082
1844	SLC39A10	0.016298766570160272	0.19665836865724245	-0.0170254238657782	0.024131480539434178	FALSE	FALSE	-0.0170254238657782
8837	RCN2	0.13823256812683385	0.57770167474436	-0.017024078907703875	0.05014524452908095	FALSE	FALSE	-0.017024078907703875
10969	ICAM3	0.3648227920513951	0.7637820003173601	-0.017020757492759088	0.12218939305044885	FALSE	FALSE	-0.017020757492759088
11819	THOC5	0.0033179243934341107	0.07238781369205145	-0.017003080900925095	0.019315652116093526	FALSE	FALSE	-0.017003080900925095
382	DMAP1	0.0785866760848049	0.4580837659655029	-0.016986936029575347	0.040485483355993446	FALSE	FALSE	-0.016986936029575347
5722	HACD4	0.1202066465903199	0.5374699013386472	-0.016985248449813757	0.03839645049599714	FALSE	FALSE	-0.016985248449813757
8942	NPRL3	0.03192995621437514	0.2885671523256139	-0.016939175909984963	0.02714277058839798	FALSE	FALSE	-0.016939175909984963
4105	NDUFAF4	0.06914230840043148	0.4264858673705911	-0.01692487179044523	0.03336649751940439	FALSE	FALSE	-0.01692487179044523
7241	GRK5	0.010046695058478319	0.14691647612417671	-0.016908240530661013	0.02094327771039896	FALSE	FALSE	-0.016908240530661013
4478	TBRG4	0.02060943660995443	0.22954175931770707	-0.01689209297208235	0.026274918253685154	FALSE	FALSE	-0.01689209297208235
812	SHC1	0.027519824749194805	0.26958074976381124	-0.0168815859070062	0.026839539365366448	FALSE	FALSE	-0.0168815859070062
1547	MAT2A	0.04994917157196826	0.3625412353870741	-0.016860002084322916	0.03283120865045592	FALSE	FALSE	-0.016860002084322916
4087	RARS2	0.019071983192748807	0.21611228877735075	-0.016844319416347363	0.022945080948776977	FALSE	FALSE	-0.016844319416347363
10668	RNF114	0.2605673474442806	0.7252933940386873	-0.016843303643815706	0.08382422754237819	FALSE	FALSE	-0.016843303643815706
1730	MBD5	0.13121299876527373	0.5641004580348719	-0.01682606238306671	0.0487128748276899	FALSE	FALSE	-0.01682606238306671
3644	DUSP22	0.03900080451163864	0.3238750058446809	-0.016823095682339327	0.02959496883112331	FALSE	FALSE	-0.016823095682339327
585	MFSD14A	0.013292302543305167	0.17567535023360875	-0.01681764329486119	0.02380533113555853	FALSE	FALSE	-0.01681764329486119
5065	PIN4	0.16891205313830748	0.6045023608578562	-0.0168083696678592	0.05575521125696426	FALSE	FALSE	-0.0168083696678592
6667	HIKESHI	0.190057885939674	0.6341436940178394	-0.016805080499661448	0.060260231498368955	FALSE	FALSE	-0.016805080499661448
8621	DNAJC17	0.031171669277095998	0.2849425855664707	-0.016796196520852815	0.028192240484925205	FALSE	FALSE	-0.016796196520852815
8941	MPG	0.24844021864187574	0.7152096298772118	-0.01679491202542918	0.08272463724363682	FALSE	FALSE	-0.01679491202542918
5254	FAM50A	0.013027760956459588	0.17352388939984614	-0.016793599314101893	0.021729963355112906	FALSE	FALSE	-0.016793599314101893
581	DPYD	0.1589232194905812	0.5960419467422725	-0.016778364069741477	0.04792177209327387	FALSE	FALSE	-0.016778364069741477
10570	GSS	0.0923867337046077	0.47522439161738556	-0.01676162263357155	0.03838782740193744	FALSE	FALSE	-0.01676162263357155
6463	TRPT1	0.19191036916136	0.6379605469173555	-0.01675494755693494	0.060137180135000586	FALSE	FALSE	-0.01675494755693494
6787	VPS11	0.010234047052923283	0.14737450631466065	-0.016751206934278673	0.021152283259949018	FALSE	FALSE	-0.016751206934278673
770	RFX5	0.02936547190634135	0.27640309351329967	-0.016750267747771226	0.022261811875153418	FALSE	FALSE	-0.016750267747771226
8802	ARIH1	0.06486453380761868	0.4141160873684006	-0.016749771954035535	0.02920945304944072	FALSE	FALSE	-0.016749771954035535
3969	CCND3	0.3436987695444128	0.7462339391977583	-0.01673081624123575	0.110392177347527	FALSE	FALSE	-0.01673081624123575
10082	DCAF7	0.29075047747058813	0.7252933940386873	-0.016724861341949625	0.07958212234946185	FALSE	FALSE	-0.016724861341949625
4725	NDUFA5	0.32049982086400647	0.7277670227754943	-0.01671318801952231	0.10101237841123759	FALSE	FALSE	-0.01671318801952231
5101	RPL36A	0.5990882251024219	0.8895360129000078	-0.01670312703444684	0.42726932292760805	FALSE	FALSE	-0.01670312703444684
9138	METTL9	0.29757170900122615	0.7252933940386873	-0.016689368422377813	0.09310885969289513	FALSE	FALSE	-0.016689368422377813
11805	TPST2	0.24719311522739004	0.7152096298772118	-0.016679033339952527	0.07082456653547842	FALSE	FALSE	-0.016679033339952527
9325	CKLF	0.2772168991157386	0.7252933940386873	-0.01667566355488718	0.08487240866173146	FALSE	FALSE	-0.01667566355488718
3183	PTGER4	0.3172597878872735	0.7252933940386873	-0.016666623716801207	0.08864668496819429	FALSE	FALSE	-0.016666623716801207
468	MYSM1	0.06412096092359419	0.4114389756932317	-0.016657745112450415	0.032776204479295155	FALSE	FALSE	-0.016657745112450415
5600	EFR3A	0.15696065736435577	0.5960419467422725	-0.016640541472906292	0.04865175338332043	FALSE	FALSE	-0.016640541472906292
10259	CCDC57	0.047873423355831314	0.3595563891064908	-0.016636548250731572	0.02692972496151924	FALSE	FALSE	-0.016636548250731572
7765	NFYB	0.04218542285593997	0.34215120280391703	-0.016629424406865365	0.02665829519892848	FALSE	FALSE	-0.016629424406865365
103	MTOR	0.003734713703977129	0.07783219194768842	-0.01661697044443687	0.018620504347910714	FALSE	FALSE	-0.01661697044443687
6126	TRAF2	0.00575825592856278	0.10568517297368432	-0.01661267893985206	0.019061388166318104	FALSE	FALSE	-0.01661267893985206
10776	GPX4	0.5067830486044044	0.8460571664103138	-0.01660767666321798	0.23044598345146622	FALSE	FALSE	-0.01660767666321798
4004	MRPS18A	0.08400074743081266	0.46588459812423655	-0.016596919685852293	0.03365778693452824	FALSE	FALSE	-0.016596919685852293
1032	NEK7	0.07718146366019768	0.45327201091977887	-0.016595710432838414	0.03366422856789689	FALSE	FALSE	-0.016595710432838414
456	TMEM59	0.5127615188168724	0.8507910596833865	-0.016583792572579407	0.25288415474947107	FALSE	FALSE	-0.016583792572579407
8457	SEL1L	0.05339377159536395	0.3731836431885747	-0.01658195182076939	0.03178435646344063	FALSE	FALSE	-0.01658195182076939
12027	BTG3	0.16997443989307592	0.6053629611497099	-0.01655494785735501	0.05390984738288924	FALSE	FALSE	-0.01655494785735501
775	MRPL9	0.18017280420569903	0.6198290297632767	-0.016553969706028227	0.05815646658803142	FALSE	FALSE	-0.016553969706028227
5145	AMMECR1	1.4534130884524364e-05	0.0013421754882968642	-0.016552547154218843	0.014044493084860056	FALSE	FALSE	-0.016552547154218843
10594	RAB5IF	0.3983377182178077	0.784983516312134	-0.016538367654920266	0.14394584367441576	FALSE	FALSE	-0.016538367654920266
12078	VPS26C	0.10939072615278503	0.5111723984744901	-0.01653153134454847	0.04293405671798906	FALSE	FALSE	-0.01653153134454847
5947	POLE3	0.20489626212878437	0.6598087211000503	-0.016531499097801435	0.05561599429956702	FALSE	FALSE	-0.016531499097801435
1350	SUPT7L	0.024105033007068434	0.2535460332797297	-0.016530117862136692	0.027175136560270954	FALSE	FALSE	-0.016530117862136692
9107	RRN3	0.13214934204407838	0.5655458664005684	-0.016523980231284024	0.040406847242699113	FALSE	FALSE	-0.016523980231284024
10451	NSFL1C	0.1982735382597958	0.6461106020313657	-0.01651135025536129	0.06031543285001156	FALSE	FALSE	-0.01651135025536129
9924	VAT1	2.1656765334375912e-05	0.00186757752824677	-0.016507156834632046	0.01356905865547962	FALSE	FALSE	-0.016507156834632046
1480	NFU1	0.1688792359580187	0.6045023608578562	-0.016500655084260758	0.056032777265753855	FALSE	FALSE	-0.016500655084260758
1559	IMMT	0.15677523448913788	0.5960419467422725	-0.016495678336301414	0.05223347541204719	FALSE	FALSE	-0.016495678336301414
11880	SH3BP1	0.1852641472619335	0.6279234502077108	-0.016495119392686112	0.052506286217722783	FALSE	FALSE	-0.016495119392686112
7952	MPHOSPH8	0.47121289175767134	0.8277036693266271	-0.01647443310446202	0.17852461130120034	FALSE	FALSE	-0.01647443310446202
10353	ELP2	0.054492656107329965	0.3768218577988006	-0.016457277835038454	0.03185582758728848	FALSE	FALSE	-0.016457277835038454
9456	PLCG2	0.05479946756135157	0.3784971469726332	-0.01642082020028446	0.03119313114777554	FALSE	FALSE	-0.01642082020028446
3993	DNPH1	0.24366504673960312	0.7119341475241817	-0.01641889883160685	0.06540630367952724	FALSE	FALSE	-0.01641889883160685
8643	TMEM87A	0.25439854007120755	0.7201511170540965	-0.01641849037281105	0.06859082650653152	FALSE	FALSE	-0.01641849037281105
4544	RHBDD2	0.3415193557248847	0.7455954958937915	-0.016390860285058373	0.10229786329491194	FALSE	FALSE	-0.016390860285058373
90	LZIC	0.09303868992962003	0.4760723191512145	-0.016386302744810507	0.03880732948350352	FALSE	FALSE	-0.016386302744810507
8673	EIF3J	0.036459353765060175	0.3109784006957278	-0.01637424783587659	0.02702014520764351	FALSE	FALSE	-0.01637424783587659
11944	XRCC6	0.47446688093639966	0.8294153494741534	-0.016348756782344022	0.20075755756954816	FALSE	FALSE	-0.016348756782344022
8296	MAP4K5	0.14688178061603524	0.5945865664776193	-0.016346585501376878	0.04317496153850888	FALSE	FALSE	-0.016346585501376878
10335	SS18	0.07728063630748502	0.45362727858567786	-0.0163465613163166	0.03615610678355361	FALSE	FALSE	-0.0163465613163166
7266	EDRF1	0.034992213369012634	0.3028698733518673	-0.016345833077279354	0.027380212275094764	FALSE	FALSE	-0.016345833077279354
6405	TMEM138	0.04163148381338773	0.33887600313411775	-0.016338093857990527	0.02935198958703252	FALSE	FALSE	-0.016338093857990527
9596	RABEP1	0.09065291393521994	0.47116454005210723	-0.01631803369410473	0.034916446435936666	FALSE	FALSE	-0.01631803369410473
8488	GON7	0.04843867052834148	0.36137959793663416	-0.016313011263253754	0.029695340930375944	FALSE	FALSE	-0.016313011263253754
1021	RGS2	0.139747122479782	0.5799555033414308	-0.01630754006517318	0.046341572909854176	FALSE	FALSE	-0.01630754006517318
6087	SURF2	0.16895964690416548	0.6045023608578562	-0.016301982875767177	0.04848894658823346	FALSE	FALSE	-0.016301982875767177
4894	OFD1	0.36433624896258865	0.763569608261837	-0.016281479319109626	0.09893405472123346	FALSE	FALSE	-0.016281479319109626
3917	SNRPC	0.2873085965895355	0.7252933940386873	-0.016264496032336925	0.0850477573830028	FALSE	FALSE	-0.016264496032336925
9949	EFTUD2	0.036755316987132955	0.31253489593702105	-0.01625422544340571	0.026473428101040596	FALSE	FALSE	-0.01625422544340571
7534	SMAGP	0.017403750386152543	0.20512430257838182	-0.016245991773995654	0.02263342545822609	FALSE	FALSE	-0.016245991773995654
11752	DGCR6L	0.2447847561325681	0.7136324738913479	-0.01624171908001328	0.06731461854868157	FALSE	FALSE	-0.01624171908001328
2603	SEC62	0.47154855704305454	0.8280076691113724	-0.016240364716637735	0.18399833004141963	FALSE	FALSE	-0.016240364716637735
3976	TBCC	0.3266740112600982	0.7325702912910478	-0.016237924712778618	0.09810026145951692	FALSE	FALSE	-0.016237924712778618
446	SCP2	0.37097029373084445	0.7669352208388667	-0.01620839744140861	0.1241485150747521	FALSE	FALSE	-0.01620839744140861
224	MAP3K6	2.7073476561422825e-05	0.002236040374030753	-0.016202842267424297	0.012768873739121266	FALSE	FALSE	-0.016202842267424297
2586	RSRC1	0.14308225493817708	0.5865027480371375	-0.016173538707861857	0.04633844435908074	FALSE	FALSE	-0.016173538707861857
7560	AAAS	0.012854244521820131	0.17229094828789313	-0.016156455993619125	0.023120334501876387	FALSE	FALSE	-0.016156455993619125
7016	VPS26A	0.13830537003959867	0.57770167474436	-0.016147649944449165	0.04324826061032539	FALSE	FALSE	-0.016147649944449165
3500	YIPF5	0.22955705125268872	0.6951317059363629	-0.01613507371310482	0.0642749430655047	FALSE	FALSE	-0.01613507371310482
1306	SF3B6	0.3881436778188755	0.777903521238006	-0.016100843791125283	0.13328389165013335	FALSE	FALSE	-0.016100843791125283
6237	TPP1	0.2407683199606361	0.708920588325533	-0.016089444566047783	0.06481247715825258	FALSE	FALSE	-0.016089444566047783
5116	TCEAL8	0.05738868830422377	0.38681295197237725	-0.01608084812073356	0.029008132773776386	FALSE	FALSE	-0.01608084812073356
11607	LILRB1	0.010192629827186021	0.14721571750398726	-0.016064887324564816	0.019141754763590736	FALSE	FALSE	-0.016064887324564816
6285	LDHA	0.6825472270075565	0.9186897017279732	-0.016058708041663892	0.5542755792307299	FALSE	FALSE	-0.016058708041663892
5950	AKNA	0.5392242760270624	0.866958489384374	-0.0160328461505404	0.2323579542165579	FALSE	FALSE	-0.0160328461505404
8328	AP5M1	0.08848108807959092	0.4695968728433174	-0.016028302046437133	0.03381610180922719	FALSE	FALSE	-0.016028302046437133
7425	RECQL	0.2496781164003408	0.7152096298772118	-0.016019721724496432	0.06647867466821226	FALSE	FALSE	-0.016019721724496432
10955	SHFL	0.4317869901964564	0.8047032927100017	-0.016013605591475123	0.14148231474466103	FALSE	FALSE	-0.016013605591475123
4382	SP4	0.01519092706053607	0.18912865452862745	-0.016003949034352066	0.021075813467939235	FALSE	FALSE	-0.016003949034352066
3402	FNIP1	0.12355735384360812	0.5443578684740181	-0.015994252168795218	0.03795593006666317	FALSE	FALSE	-0.015994252168795218
10831	S1PR4	0.36034777138404794	0.7594175494684842	-0.015993386881083062	0.09379834352537643	FALSE	FALSE	-0.015993386881083062
2300	WDR82	0.1524056927878135	0.5960419467422725	-0.015984185809261902	0.04620843822526377	FALSE	FALSE	-0.015984185809261902
1727	ZEB2	0.5376233801562694	0.8658674818007042	-0.015983852592875856	0.2042119405990423	FALSE	FALSE	-0.015983852592875856
6693	MAML2	0.058596168609743496	0.3913529985507242	-0.015968180673815984	0.028325920794592348	FALSE	FALSE	-0.015968180673815984
1530	HTRA2	0.09787923645821783	0.48497156112462136	-0.015942547197150665	0.035574138381106915	FALSE	FALSE	-0.015942547197150665
3484	HARS1	0.14856783056408246	0.5960419467422725	-0.015939991642448	0.04510592799200568	FALSE	FALSE	-0.015939991642448
10421	CNDP2	0.11173809022221708	0.5156364370992564	-0.01593968529835115	0.04185248902717302	FALSE	FALSE	-0.01593968529835115
4315	C7orf50	0.30477352607072866	0.7252933940386873	-0.015937632255456476	0.07449529094751492	FALSE	FALSE	-0.015937632255456476
7267	UROS	0.009559583732645078	0.1429615599373941	-0.015933636346052837	0.021199847939749095	FALSE	FALSE	-0.015933636346052837
626	STRIP1	0.04692282119191206	0.3562390610427224	-0.015930559468939745	0.026644427026080532	FALSE	FALSE	-0.015930559468939745
272	BSDC1	0.17491977094013783	0.6114952744839863	-0.01592271813495197	0.050262421629456586	FALSE	FALSE	-0.01592271813495197
11036	JUNB	0.45295162833098357	0.8167614847887108	-0.015909728070353985	0.15529686628386033	FALSE	FALSE	-0.015909728070353985
843	SSR2	0.5644110799273814	0.8756428086482753	-0.015904654582153534	0.3348252433677052	FALSE	FALSE	-0.015904654582153534
10573	EDEM2	0.023636857801752793	0.2508715550216803	-0.01588678316622286	0.022749047878003397	FALSE	FALSE	-0.01588678316622286
10732	HELZ2	0.016836959503220134	0.20108336156187956	-0.015871903979694308	0.021395858225607595	FALSE	FALSE	-0.015871903979694308
5671	RPL8	0.6602546330064087	0.9117237801767238	-0.015870902986921707	1.2499654930691386	FALSE	FALSE	-0.015870902986921707
2175	NKTR	0.3866742422547692	0.7767926538478817	-0.015869892588847887	0.10254987693110178	FALSE	FALSE	-0.015869892588847887
6055	TOR1A	0.10162971986857529	0.4915106616984128	-0.015861693853413787	0.03796722501689612	FALSE	FALSE	-0.015861693853413787
7771	WASHC4	0.12360444500622486	0.544360845299664	-0.015860925305942745	0.03846279154856538	FALSE	FALSE	-0.015860925305942745
5738	DNAJA1	0.36918313431855887	0.7659260214555207	-0.015843525498687484	0.10329082400299781	FALSE	FALSE	-0.015843525498687484
2981	OSTC	0.33175664141213934	0.7366684546033333	-0.015837893066871726	0.10131345429392749	FALSE	FALSE	-0.015837893066871726
6514	SIPA1	0.13809194176491413	0.57770167474436	-0.015824510666851463	0.04432972459945568	FALSE	FALSE	-0.015824510666851463
20	MRPL20	0.37456582642873293	0.7700101686864469	-0.015807731609476662	0.11742205120796381	FALSE	FALSE	-0.015807731609476662
3103	CDKN2AIP	0.17911327459733653	0.6180698595308637	-0.01580365239597651	0.05048292173549186	FALSE	FALSE	-0.01580365239597651
8474	PPP4R3A	0.17178502099125906	0.6075677702610031	-0.015791694227283704	0.04720591320547947	FALSE	FALSE	-0.015791694227283704
9120	SMG1	0.3126284254767472	0.7252933940386873	-0.015784008752573273	0.08368219106003297	FALSE	FALSE	-0.015784008752573273
6169	RASSF7	0.2601574169180158	0.7252933940386873	-0.01576481656362855	0.06491696964516196	FALSE	FALSE	-0.01576481656362855
736	ANP32E	0.30478460598555696	0.7252933940386873	-0.015764295241218123	0.073924875363361	FALSE	FALSE	-0.015764295241218123
510	RABGGTB	0.21981948670088458	0.6813009883794858	-0.015761199553502594	0.05906731860582219	FALSE	FALSE	-0.015761199553502594
12044	MIS18A	0.000932516048059748	0.02932050458885985	-0.015754500963612934	0.015117764592084082	FALSE	FALSE	-0.015754500963612934
7404	CDKN1B	0.4819604330391981	0.8329941679148899	-0.015746989486975053	0.1616419480983601	FALSE	FALSE	-0.015746989486975053
5019	APEX2	0.0022264933181683263	0.05395106123032672	-0.01572962259827406	0.016259747698123373	FALSE	FALSE	-0.01572962259827406
2936	PPM1K	0.33980088711179746	0.7438681042744566	-0.015718268384280965	0.07975369483925576	FALSE	FALSE	-0.015718268384280965
8967	HAGHL	0.007724150209157814	0.1258178245180595	-0.0157161280064464	0.01632476318627596	FALSE	FALSE	-0.0157161280064464
2327	ACTR8	0.024261146984764802	0.25458427077308876	-0.01566296118226951	0.021955860930300036	FALSE	FALSE	-0.01566296118226951
9388	UTP4	3.6942137405740194e-05	0.0027078586718407563	-0.015647679247306614	0.01322491531433581	FALSE	FALSE	-0.015647679247306614
2645	ABCF3	0.08465663581735476	0.46588459812423655	-0.015621092812085638	0.03433915929392327	FALSE	FALSE	-0.015621092812085638
8571	HERC2	0.1353926815525055	0.5713873225072992	-0.01560215322265937	0.03409078959808793	FALSE	FALSE	-0.01560215322265937
8220	CHMP4A	0.10299956561178394	0.494263054621523	-0.015595550701203591	0.03501559607684613	FALSE	FALSE	-0.015595550701203591
5795	DCAF10	0.08630429767606362	0.46588459812423655	-0.015573682032254817	0.03303258731787981	FALSE	FALSE	-0.015573682032254817
9725	PRPSAP2	0.09931377115832962	0.48682834053993185	-0.015566695237063515	0.03637305200966292	FALSE	FALSE	-0.015566695237063515
11333	ZNF780A	0.0033890761993954454	0.07310570599804529	-0.015559509586932153	0.01702307450563409	FALSE	FALSE	-0.015559509586932153
4903	AP1S2	0.054250466558706634	0.375995892956358	-0.01555264371704224	0.027406725339418233	FALSE	FALSE	-0.01555264371704224
10462	MRPS26	0.26740845333791635	0.7252933940386873	-0.015549634020652141	0.0652069297814092	FALSE	FALSE	-0.015549634020652141
10372	C18orf32	0.19279566432255643	0.6391238474623419	-0.015544393924258664	0.049585604303798006	FALSE	FALSE	-0.015544393924258664
10963	MRPL4	0.21346596730264503	0.6727974028716256	-0.015533059192675237	0.04888169294179872	FALSE	FALSE	-0.015533059192675237
6856	PFKP	0.02115770897703123	0.23277449426137176	-0.015523491314106535	0.02187408149502305	FALSE	FALSE	-0.015523491314106535
506	CRYZ	0.0013841056056071875	0.038487293912129454	-0.015505075734319616	0.015472644831725332	FALSE	FALSE	-0.015505075734319616
2744	MXD4	0.09106520370077605	0.4713207012368497	-0.015453527965566868	0.03123328921406768	FALSE	FALSE	-0.015453527965566868
1561	KDM3A	0.1381132282571994	0.57770167474436	-0.015409546089837625	0.0390160188165515	FALSE	FALSE	-0.015409546089837625
8757	TRIP4	0.007972241575086069	0.12896337819670264	-0.01540348370139471	0.017876135055408922	FALSE	FALSE	-0.01540348370139471
5756	SIGMAR1	0.03335906790739609	0.295049131536909	-0.015392519807402206	0.024642609709570575	FALSE	FALSE	-0.015392519807402206
305	ADPRHL2	0.13533981595786018	0.5713873225072992	-0.015348889958661448	0.03956229287351287	FALSE	FALSE	-0.015348889958661448
7161	NDUFB8	0.0158284609679481	0.1931713535440406	-0.015348325640588304	0.020309935648773994	FALSE	FALSE	-0.015348325640588304
6673	CHORDC1	0.22654796332564223	0.690773963038997	-0.015337203200089536	0.04721985748687456	FALSE	FALSE	-0.015337203200089536
520	IFI44L	5.338725243953223e-05	0.003517231829407643	-0.015335485724906213	0.012915407811009954	FALSE	FALSE	-0.015335485724906213
6170	PHRF1	0.010987043324018713	0.15353899550812072	-0.015328729023691163	0.019483273177472657	FALSE	FALSE	-0.015328729023691163
4071	IBTK	0.08543165937890249	0.46588459812423655	-0.01531585854078011	0.033100518506280215	FALSE	FALSE	-0.01531585854078011
11591	ZNF331	0.04050062389169528	0.33218745549208367	-0.015315433958610791	0.02360782573042914	FALSE	FALSE	-0.015315433958610791
11042	FARSA	0.15403724960623064	0.5960419467422725	-0.015306063591367687	0.03927939645079679	FALSE	FALSE	-0.015306063591367687
8423	DLST	0.09722344741106705	0.4839162531736525	-0.01529854472485028	0.03262329985236013	FALSE	FALSE	-0.01529854472485028
2011	HDAC4	0.054266034722249945	0.375995892956358	-0.015289182419293935	0.028238035478564197	FALSE	FALSE	-0.015289182419293935
4558	PTPN12	0.014002599087176146	0.18106117099713545	-0.015284439460250609	0.019068913707552954	FALSE	FALSE	-0.015284439460250609
2556	PLSCR1	0.19312675392556053	0.6396471533575188	-0.015282329985548621	0.0418717309312765	FALSE	FALSE	-0.015282329985548621
2385	TBC1D23	0.05870327694716388	0.3914473127834416	-0.015280776767233016	0.024731799180424494	FALSE	FALSE	-0.015280776767233016
2451	HCLS1	0.5356315861264503	0.8644402424784656	-0.015277304867468722	0.30698870087778846	FALSE	FALSE	-0.015277304867468722
2804	DHX15	0.09534222902528633	0.4794912787343731	-0.015272962305534437	0.034691720681135046	FALSE	FALSE	-0.015272962305534437
19	CCNL2	0.22783470159167446	0.6922397358205072	-0.01526421806262963	0.054689098322807356	FALSE	FALSE	-0.01526421806262963
4523	TBL2	0.00039232265368453273	0.015388495258903678	-0.015260684356600183	0.013543844223022461	FALSE	FALSE	-0.015260684356600183
8127	ABHD13	0.04354668139063018	0.34766200091852334	-0.015258389463102734	0.025764594417671826	FALSE	FALSE	-0.015258389463102734
6133	MAN1B1	0.1569030850215177	0.5960419467422725	-0.015244203581635472	0.04322098594072253	FALSE	FALSE	-0.015244203581635472
7419	STRAP	0.33428055837190185	0.7387304293547512	-0.015243993977779733	0.08993020878974782	FALSE	FALSE	-0.015243993977779733
2004	UBE2F	0.07992910614240503	0.4620192544439921	-0.01523660141102155	0.0296247361097918	FALSE	FALSE	-0.01523660141102155
5717	DENND4C	0.2309167345760274	0.6974345862096584	-0.015234927267404559	0.057517393557138224	FALSE	FALSE	-0.015234927267404559
8693	COPS2	0.16992299038847952	0.6053629611497099	-0.015230434220650768	0.04423029712119768	FALSE	FALSE	-0.015230434220650768
11472	LIG1	0.00130219640751874	0.03688927407579658	-0.015215752545447816	0.014652489208031532	FALSE	FALSE	-0.015215752545447816
2273	NPRL2	0.14292123790577874	0.5862628871290834	-0.015211873530502183	0.0382495840881453	FALSE	FALSE	-0.015211873530502183
6304	ARL14EP	0.15116795480323536	0.5960419467422725	-0.015206829601819847	0.045272069701621696	FALSE	FALSE	-0.015206829601819847
10972	PDE4A	5.2667311489148e-08	1.4072584847168524e-05	-0.015195750324935602	0.010822153203514253	FALSE	FALSE	-0.015195750324935602
374	HYI	5.616553537255873e-06	0.0006273422846184465	-0.015187150352633424	0.011441943961260624	FALSE	FALSE	-0.015187150352633424
942	MPC2	0.31024583521773674	0.7252933940386873	-0.01518619705817415	0.07845800023439319	FALSE	FALSE	-0.01518619705817415
3188	C5orf51	0.05170826134039321	0.36854187970636787	-0.015176536470207716	0.027085608174634533	FALSE	FALSE	-0.015176536470207716
7883	RNF34	0.1409716784938886	0.5827690678097729	-0.015161848076932464	0.03879547071491563	FALSE	FALSE	-0.015161848076932464
702	LIX1L	0.11222786335458898	0.5165652988314833	-0.01515408467258336	0.03749379455003628	FALSE	FALSE	-0.01515408467258336
3074	PPID	0.21402055972241296	0.6735880287120177	-0.015153214010413366	0.05507736531801002	FALSE	FALSE	-0.015153214010413366
2799	DCAF16	0.03188526794893551	0.2885671523256139	-0.015128147539050113	0.02315395697951317	FALSE	FALSE	-0.015128147539050113
7355	PHB2	0.4573476344260218	0.8194348016131108	-0.015127357493747712	0.14306642149769982	FALSE	FALSE	-0.015127357493747712
7655	USP15	0.3572839599550496	0.7565766635199496	-0.015118349902408772	0.09464569753685663	FALSE	FALSE	-0.015118349902408772
10771	TMEM259	0.05314119138095472	0.3721123599006332	-0.01509896692021075	0.02694056122455486	FALSE	FALSE	-0.01509896692021075
5723	KLHL9	0.09848054242129772	0.4867171519245595	-0.015086390688866406	0.03160338264045327	FALSE	FALSE	-0.015086390688866406
4243	NUP43	1.234734339106658e-10	5.5696016650164944e-08	-0.015084860563924331	0.009857091252681215	FALSE	FALSE	-0.015084860563924331
2740	NELFA	0.06227484719340561	0.40461140725358835	-0.015082977908138348	0.027707592649168746	FALSE	FALSE	-0.015082977908138348
4271	TMEM181	0.1029493142407694	0.4942241332033334	-0.015067056076788939	0.03143691921303438	FALSE	FALSE	-0.015067056076788939
2646	ALG3	0.0390034718105354	0.3238750058446809	-0.015051128870981692	0.024978018690680347	FALSE	FALSE	-0.015051128870981692
10196	SEC14L1	0.12079153007423048	0.5383496343923657	-0.015034494923968553	0.033685461509712904	FALSE	FALSE	-0.015034494923968553
2017	RNPEPL1	0.028629815373634564	0.2735171481861701	-0.015033489900352574	0.021391942967162576	FALSE	FALSE	-0.015033489900352574
2801	LCORL	0.015608773381499375	0.19188647192686023	-0.015027858812151277	0.01958706712913375	FALSE	FALSE	-0.015027858812151277
4929	ZFX	0.05260357764283173	0.371423695722535	-0.015027083546607934	0.023859724662331647	FALSE	FALSE	-0.015027083546607934
3028	ELF2	0.2664557142160585	0.7252933940386873	-0.015011376693572104	0.05652163697536601	FALSE	FALSE	-0.015011376693572104
2108	RAB5A	0.08407833357433267	0.46588459812423655	-0.015009105985134932	0.029485492122381232	FALSE	FALSE	-0.015009105985134932
6560	GRK2	0.26098311459151485	0.7252933940386873	-0.014965548691575006	0.05783793295538703	FALSE	FALSE	-0.014965548691575006
2524	MSL2	0.10371334738252659	0.49663213030501124	-0.014964621597597698	0.03131475659130618	FALSE	FALSE	-0.014964621597597698
6548	CTSF	0.007351034944513783	0.12228785507696122	-0.014959853109879635	0.017585047087523828	FALSE	FALSE	-0.014959853109879635
2825	RFC1	0.27552234394050223	0.7252933940386873	-0.01495630999854897	0.06770847287288932	FALSE	FALSE	-0.01495630999854897
3898	TAPBP	0.5139342028588836	0.8512357569543144	-0.014953354046737265	0.17745934704015423	FALSE	FALSE	-0.014953354046737265
8826	MAN2C1	0.039181861318761606	0.3245232129565227	-0.014949328577815507	0.023318426077102508	FALSE	FALSE	-0.014949328577815507
4438	TRGV9	0.0074914297365896105	0.12366216024594663	-0.014946842891064755	0.015544120655503384	FALSE	FALSE	-0.014946842891064755
1073	RBBP5	0.09384772041420793	0.4774475965515647	-0.014940342484307926	0.02951485386421514	FALSE	FALSE	-0.014940342484307926
3887	HLA-DPB1	0.6519363597108175	0.9097941012242347	-0.014935016396589017	0.40161786037822106	FALSE	FALSE	-0.014935016396589017
3789	TRIM27	0.2204286840607699	0.6813609296675076	-0.014927750129590064	0.055520015573778815	FALSE	FALSE	-0.014927750129590064
8435	ERG28	0.1658882824490066	0.6013959046978747	-0.014910455124262673	0.046754784448895345	FALSE	FALSE	-0.014910455124262673
1867	CLK1	0.491467463465463	0.8382679481563335	-0.014884711471211646	0.15037610329860865	FALSE	FALSE	-0.014884711471211646
4868	VIPR2	7.919233059434998e-12	4.643838266052683e-09	-0.014878806285660537	0.009113993019212124	FALSE	FALSE	-0.014878806285660537
10408	VPS4B	0.33591349316691377	0.7406643067985645	-0.014873554096736921	0.0798486219935639	FALSE	FALSE	-0.014873554096736921
10794	UQCR11	0.5990799269592888	0.8895360129000078	-0.014858441121292353	0.32371348974316616	FALSE	FALSE	-0.014858441121292353
11318	ZFP36	0.5238923592478488	0.8570525302355657	-0.014852206750198575	0.173931319699731	FALSE	FALSE	-0.014852206750198575
9231	PHKG2	0.1553224013923057	0.5960419467422725	-0.014849718376218905	0.04444571939665218	FALSE	FALSE	-0.014849718376218905
8466	TDP1	0.05955959929767061	0.3950876586895254	-0.014846310969948685	0.025010033229062725	FALSE	FALSE	-0.014846310969948685
845	LAMTOR2	0.34027514869641284	0.74412585193204	-0.014837480735718448	0.07985164866197941	FALSE	FALSE	-0.014837480735718448
4692	NAMPT	0.06515404714956116	0.4150606545193119	-0.014824522917867502	0.02395630840125472	FALSE	FALSE	-0.014824522917867502
2086	XPC	0.3260638970792935	0.7323299261731194	-0.014811694087004706	0.0659949318614117	FALSE	FALSE	-0.014811694087004706
11740	UFD1	0.2804958509724984	0.7252933940386873	-0.014805620949646112	0.06781497978886893	FALSE	FALSE	-0.014805620949646112
11448	CALM3	0.4212950927412564	0.7996826191271107	-0.01478412311828826	0.10309373639350713	FALSE	FALSE	-0.01478412311828826
6661	TMEM126B	0.2056825846462177	0.661030344171374	-0.014779189365991634	0.05018965484097947	FALSE	FALSE	-0.014779189365991634
4857	INSIG1	0.19674677985072958	0.6434596302535851	-0.014764597712957492	0.041842272808385456	FALSE	FALSE	-0.014764597712957492
11163	PBX4	0.043319194625706804	0.34655355700565443	-0.014761450967892487	0.026170945401455082	FALSE	FALSE	-0.014761450967892487
12043	SCAF4	0.10287045599568409	0.4942241332033334	-0.01475812417848986	0.0340370298904735	FALSE	FALSE	-0.01475812417848986
10042	DYNLL2	0.0012134884963248427	0.035314623039448524	-0.014754970043545325	0.014407369795493608	FALSE	FALSE	-0.014754970043545325
3342	RIOK2	0.09853467056804281	0.48677953513985095	-0.014749581477754034	0.027127770577059236	FALSE	FALSE	-0.014749581477754034
2068	VHL	0.17725323426053705	0.6145801336930375	-0.014747055482569486	0.0389656130830909	FALSE	FALSE	-0.014747055482569486
1399	EML4	0.5540408376290464	0.8727061446833823	-0.014680632558131566	0.251566682790601	FALSE	FALSE	-0.014680632558131566
2588	GFM1	0.009778594667640252	0.14461961949821547	-0.014674059596193903	0.017818562383222027	FALSE	FALSE	-0.014674059596193903
9417	AP1G1	0.049480700818650955	0.3625412353870741	-0.014673871490169523	0.025686388791993607	FALSE	FALSE	-0.014673871490169523
8171	SUPT16H	0.24918791458772743	0.7152096298772118	-0.014664643546059165	0.05785797215824903	FALSE	FALSE	-0.014664643546059165
6165	RNH1	0.3341437338557427	0.738706448757804	-0.014653771017849931	0.07964792986248814	FALSE	FALSE	-0.014653771017849931
11330	PSMC4	0.3191735099143475	0.726989109395119	-0.01464999814844663	0.08283563703298569	FALSE	FALSE	-0.01464999814844663
403	PRDX1	0.4576299842397754	0.8194348016131108	-0.014641592496385709	0.11362804420465647	FALSE	FALSE	-0.014641592496385709
6047	MIGA2	0.00028281281984373507	0.012017495475099003	-0.01463887302071894	0.012943885094204615	FALSE	FALSE	-0.01463887302071894
5675	ZNF250	1.2745529798558961e-06	0.00018684946684687436	-0.014637049399993288	0.010374550344855633	FALSE	FALSE	-0.014637049399993288
1497	MPHOSPH10	0.16084750228463315	0.5960419467422725	-0.014631727679021374	0.03859502557925014	FALSE	FALSE	-0.014631727679021374
1209	RBM34	0.05129151457626807	0.3663501114192887	-0.01461766406646996	0.02419288666529018	FALSE	FALSE	-0.01461766406646996
5258	SLC10A3	0.12714387549776354	0.5547594579031938	-0.01461236350742579	0.03771419914136099	FALSE	FALSE	-0.01461236350742579
10227	TEPSIN	0.03341009191653694	0.2951922920999668	-0.014587240604255222	0.021151733736312666	FALSE	FALSE	-0.014587240604255222
3311	ZCCHC9	0.044471503292760416	0.3524066152820906	-0.014582476147380537	0.02271043834124887	FALSE	FALSE	-0.014582476147380537
3246	SREK1	0.26134513784682123	0.7252933940386873	-0.014573879702066318	0.05435080029243647	FALSE	FALSE	-0.014573879702066318
8436	IFT43	0.052031308397242404	0.36965635498199717	-0.014553986146373545	0.02610161068827607	FALSE	FALSE	-0.014553986146373545
6209	CARS1	0.10987910822292714	0.5123905293194789	-0.014550111162271293	0.034819234552425006	FALSE	FALSE	-0.014550111162271293
7362	SLC2A3	0.585924735666445	0.8832541888806849	-0.014534382811404106	0.19288909955080166	FALSE	FALSE	-0.014534382811404106
9354	ACD	0.1978837699119198	0.6453784353523346	-0.014517227541980541	0.04638493268988853	FALSE	FALSE	-0.014517227541980541
8872	RAMAC	0.22658658218033947	0.690773963038997	-0.014508440303413018	0.054416998007962875	FALSE	FALSE	-0.014508440303413018
4348	PMS2	0.13004033366961196	0.5609816790046668	-0.014507661007026296	0.036132285501374754	FALSE	FALSE	-0.014507661007026296
8230	CIDEB	0.002047423848357379	0.050234700614090674	-0.01449262058676256	0.013624992936329785	FALSE	FALSE	-0.01449262058676256
3474	SRA1	0.2717977239305829	0.7252933940386873	-0.01449122054049538	0.06315973860233329	FALSE	FALSE	-0.01449122054049538
7209	ITPRIP	0.0006408308122917385	0.022507170137242627	-0.014486559541934105	0.013024607023527455	FALSE	FALSE	-0.014486559541934105
5034	ARHGEF9	0.09680966628850501	0.4839162531736525	-0.014480364135659665	0.026434878320541495	FALSE	FALSE	-0.014480364135659665
0	NOC2L	0.18661073014452678	0.6285383811415882	-0.014477832766017279	0.04601370499924172	FALSE	FALSE	-0.014477832766017279
7885	ORAI1	0.14385233415649645	0.5876350313435703	-0.014473028000708798	0.04083772315535434	FALSE	FALSE	-0.014473028000708798
2031	DTYMK	0.07364321531656001	0.44110706293800606	-0.014471883241188992	0.02514637300614701	FALSE	FALSE	-0.014471883241188992
5693	JAK2	0.022298461560165673	0.2414740140144257	-0.01445190906862863	0.01985526552727056	FALSE	FALSE	-0.01445190906862863
9459	HSBP1	0.21622093769086329	0.6779654534310193	-0.014451772019953723	0.05467690423477528	FALSE	FALSE	-0.014451772019953723
7163	SLF2	0.02887234800644566	0.2739602729931996	-0.014450736093205166	0.020807406431887037	FALSE	FALSE	-0.014450736093205166
8806	NPTN	0.0062168259302633425	0.11114471724104952	-0.014428489196785941	0.01633852145223077	FALSE	FALSE	-0.014428489196785941
4479	IGFBP3	5.644677040658225e-12	3.484251175412614e-09	-0.014419549457977224	0.008832675859678623	FALSE	FALSE	-0.014419549457977224
5103	HNRNPH2	0.05577219654181242	0.3811750122624569	-0.014418834655084575	0.022837811474536743	FALSE	FALSE	-0.014418834655084575
5330	PPP3CC	0.41862491256835854	0.7976275736431117	-0.01441729487291357	0.10493162516937699	FALSE	FALSE	-0.01441729487291357
7204	1	0.03412571658856471	0.2984552193087045	-0.014412033278688735	0.020441709042981614	FALSE	FALSE	-0.014412033278688735
278	YARS1	0.4016838368589699	0.786534850428476	-0.014403203044458497	0.09383652185977892	FALSE	FALSE	-0.014403203044458497
1057	ADIPOR1	0.32607664345805165	0.7323299261731194	-0.014392572366852041	0.07454413002313569	FALSE	FALSE	-0.014392572366852041
5047	PDZD11	0.09469621023958052	0.47870566969387945	-0.014383734070935045	0.02905837728013826	FALSE	FALSE	-0.014383734070935045
9986	CBX1	0.08700880002194317	0.46707610308632214	-0.014379598425627577	0.030739770205908044	FALSE	FALSE	-0.014379598425627577
10987	SMARCA4	0.11840929044118956	0.5326828378574112	-0.014367898230911067	0.032200177654970526	FALSE	FALSE	-0.014367898230911067
2490	RPN1	0.38806872642313694	0.777903521238006	-0.014357444910413311	0.10180707847656206	FALSE	FALSE	-0.014357444910413311
11878	MFNG	0.2879442923078772	0.7252933940386873	-0.014351747985103481	0.06597670462242393	FALSE	FALSE	-0.014351747985103481
1677	DDX18	0.4523407650754133	0.816250746173744	-0.01434874903762906	0.11543784914321678	FALSE	FALSE	-0.01434874903762906
9947	CCDC43	0.042322287485112804	0.3422314983635821	-0.01434235880725794	0.020806289949389392	FALSE	FALSE	-0.01434235880725794
6211	ZNF195	0.02811675229522773	0.2717905243027173	-0.014336026352308594	0.020679838717157065	FALSE	FALSE	-0.014336026352308594
1131	RAB3GAP2	0.07125811712258426	0.43290762353195705	-0.014334074080498409	0.024978446492622066	FALSE	FALSE	-0.014334074080498409
11534	NR1H2	0.38770639115781025	0.7778384490993537	-0.014305678132503606	0.08783990716518358	FALSE	FALSE	-0.014305678132503606
2168	ZNF621	9.55788557756668e-06	0.0009580759149889063	-0.014294333827667153	0.010366544964030212	FALSE	FALSE	-0.014294333827667153
6261	USP47	0.27204256174825625	0.7252933940386873	-0.014290016962359412	0.05684369941090429	FALSE	FALSE	-0.014290016962359412
7955	ZMYM2	0.29919941812279877	0.7252933940386873	-0.014287775813440356	0.0571273373829764	FALSE	FALSE	-0.014287775813440356
10749	RGS19	0.21190037873199571	0.6709415879505524	-0.014276914034146802	0.04718138598078905	FALSE	FALSE	-0.014276914034146802
7255	PSTK	0.00020172765786246946	0.009394862198693755	-0.014263218236053777	0.010878458342969764	FALSE	FALSE	-0.014263218236053777
8322	FBXO34	0.11475370168731436	0.5236698106571295	-0.014231790086126673	0.030732229871805326	FALSE	FALSE	-0.014231790086126673
9801	UTP6	0.018011325177057613	0.20890303586763587	-0.01422730510105964	0.01907850494391696	FALSE	FALSE	-0.01422730510105964
8647	SNAP23	0.3005269580795713	0.7252933940386873	-0.014198946774269715	0.06888696074832318	FALSE	FALSE	-0.014198946774269715
7011	CCAR1	0.3862490483819957	0.7765894851750601	-0.014197372058122753	0.08435710069052009	FALSE	FALSE	-0.014197372058122753
11713	PRKY	0.35241952449212555	0.753307583468266	-0.014188052748229124	0.07135789252297822	FALSE	FALSE	-0.014188052748229124
8317	GCH1	0.04239958791970368	0.3422314983635821	-0.01418760398099953	0.022155605733048086	FALSE	FALSE	-0.01418760398099953
1019	RGS1	0.19569288285134365	0.6428340874321623	-0.014170002631575288	0.03164061137236828	FALSE	FALSE	-0.014170002631575288
1509	TPRKB	0.2083762082056999	0.6649894339691017	-0.014163152885058893	0.043397114200647485	FALSE	FALSE	-0.014163152885058893
1142	FBXO28	0.019658886708764173	0.22190512350374036	-0.014154858752998142	0.018548759025369965	FALSE	FALSE	-0.014154858752998142
10289	TGIF1	0.4111252484057335	0.7926478568637914	-0.01414598149226181	0.08830628041611162	FALSE	FALSE	-0.01414598149226181
10844	APBA3	0.1323754382020391	0.5658041044566569	-0.014145685897080639	0.03536259400290113	FALSE	FALSE	-0.014145685897080639
5627	GSDMD	0.2949905163004144	0.7252933940386873	-0.014113648753899602	0.06373710254597109	FALSE	FALSE	-0.014113648753899602
4702	CBLL1	0.03782168229087185	0.31776285014494304	-0.0140774625292665	0.02143827115380487	FALSE	FALSE	-0.0140774625292665
2497	COPG1	0.16732678917626084	0.6023856873750265	-0.014077236802037242	0.0373877695826597	FALSE	FALSE	-0.014077236802037242
619	GNAI3	0.2870091350529501	0.7252933940386873	-0.014074893538419236	0.05937103433317916	FALSE	FALSE	-0.014074893538419236
10560	EIF2S2	0.44547610943657134	0.8127790621456298	-0.01405494892537699	0.1097634292619173	FALSE	FALSE	-0.01405494892537699
7450	CAPRIN2	7.981722403611993e-06	0.0008358003602639416	-0.014054896692364862	0.010158065952858779	FALSE	FALSE	-0.014054896692364862
2392	TRMT10C	0.19503510536227764	0.6422716810079849	-0.014049902309465734	0.04438975591992223	FALSE	FALSE	-0.014049902309465734
5026	NBDY	0.3046924662621879	0.7252933940386873	-0.014040206787523343	0.06606671638613523	FALSE	FALSE	-0.014040206787523343
2103	RFTN1	0.3615290290141582	0.76113895117771	-0.01403623506317998	0.0775823931014815	FALSE	FALSE	-0.01403623506317998
4922	SMS	0.2187871786743297	0.6806924133109873	-0.014033719816911112	0.044470982582763184	FALSE	FALSE	-0.014033719816911112
4583	CDK6	0.049066534567305226	0.3615504503409583	-0.014022696803882373	0.022533684882313706	FALSE	FALSE	-0.014022696803882373
3267	BDP1	0.35332615515956656	0.7535767832676183	-0.014014597495918303	0.07830735001453133	FALSE	FALSE	-0.014014597495918303
3603	LMAN2	0.5146078358031241	0.8516107232472183	-0.014011276080973516	0.17424791704776674	FALSE	FALSE	-0.014011276080973516
4793	TRBC2	0.7430394570739088	0.9371081897382759	-0.014006955016870586	0.5344616493513418	FALSE	FALSE	-0.014006955016870586
5129	FAM199X	0.0025342811672115	0.059444099058112945	-0.013995661265528186	0.014672360956928759	FALSE	FALSE	-0.013995661265528186
9498	TRAPPC2L	0.37163113891291577	0.7670446534015581	-0.013969828262115578	0.08876271476579267	FALSE	FALSE	-0.013969828262115578
1707	IMP4	0.1444968555960896	0.5892416976463626	-0.013966883059219552	0.03778523405970529	FALSE	FALSE	-0.013966883059219552
5090	SH3BGRL	0.4988252018108945	0.8414541182232002	-0.013961659086199594	0.16773349254630335	FALSE	FALSE	-0.013961659086199594
2138	CRTAP	0.2573941269240594	0.7241946733823893	-0.013944084609064551	0.05290256362668304	FALSE	FALSE	-0.013944084609064551
1381	EIF2AK2	0.3521017414045501	0.7530342567352368	-0.013933384063506181	0.06919834875436716	FALSE	FALSE	-0.013933384063506181
7257	ACADSB	0.0048593512751789825	0.09358041339129575	-0.013910990713110829	0.014324977225082558	FALSE	FALSE	-0.013910990713110829
4578	ANKIB1	0.08526685596523216	0.46588459812423655	-0.013909757946843902	0.024765444789514986	FALSE	FALSE	-0.013909757946843902
11739	MRPL40	0.16621346520376495	0.6015984685040291	-0.013882353586320482	0.03568386425112569	FALSE	FALSE	-0.013882353586320482
7871	RNF10	0.2883492019754137	0.7252933940386873	-0.013881074465354689	0.05907829495709996	FALSE	FALSE	-0.013881074465354689
10672	CEBPB	0.040532081242255436	0.33218745549208367	-0.013878725827278844	0.019923027085010397	FALSE	FALSE	-0.013878725827278844
630	LAMTOR5	0.4296747948569545	0.8035586701575471	-0.013875549522695723	0.12410104118807372	FALSE	FALSE	-0.013875549522695723
7577	GTSF1	1.372718042946796e-05	0.0012777172387047637	-0.01387282500847473	0.010554246707321252	FALSE	FALSE	-0.01387282500847473
4244	PCMT1	0.3628131327358711	0.7625577814921678	-0.013868465987263311	0.08846708699021229	FALSE	FALSE	-0.013868465987263311
8025	RGCC	0.10322069643217804	0.49512160644441067	-0.013866845588224713	0.02823488561566486	FALSE	FALSE	-0.013866845588224713
11041	GCDH	0.01998205572957294	0.22447274865558564	-0.01385846143399515	0.0182581759642723	FALSE	FALSE	-0.01385846143399515
6635	UVRAG	0.1933898456627253	0.6401892286615994	-0.013858012666765555	0.03941240534186363	FALSE	FALSE	-0.013858012666765555
9448	CMC2	0.3495847228265858	0.7512392424791224	-0.013857394604114016	0.07113568623398626	FALSE	FALSE	-0.013857394604114016
4846	CHPF2	0.02560753388140816	0.26320638765685656	-0.013856776541462478	0.019030903444387192	FALSE	FALSE	-0.013856776541462478
1482	ANXA4	0.014144123610477717	0.18268973755912188	-0.013848736352534642	0.016630348554530806	FALSE	FALSE	-0.013848736352534642
4890	TMSB4X	0.6970835734369953	0.9236510942824245	-0.01384494735975782	2.475151694098184	FALSE	FALSE	-0.01384494735975782
10718	ADRM1	0.4274302785883375	0.8022892065175727	-0.013836047257575671	0.11446076718180678	FALSE	FALSE	-0.013836047257575671
4224	FUCA2	0.0007575572898963041	0.025717259054985227	-0.013830123933229353	0.011746621268346559	FALSE	FALSE	-0.013830123933229353
11136	ELL	0.13455976742286524	0.5702626293472486	-0.013825473011776527	0.028779022438928138	FALSE	FALSE	-0.013825473011776527
5755	DCTN3	0.4273199660436805	0.8022892065175727	-0.013822170407434178	0.1178360598724942	FALSE	FALSE	-0.013822170407434178
9775	PHF12	0.15495337592463754	0.5960419467422725	-0.013820281285503607	0.03681510812494644	FALSE	FALSE	-0.013820281285503607
11571	ZNF83	0.04157275709276577	0.33882230381094997	-0.013818357229597079	0.020441662390218225	FALSE	FALSE	-0.013818357229597079
276	SYNC	0.19813273618255628	0.6460107672919154	-0.01381714528935428	0.04465983877348345	FALSE	FALSE	-0.01381714528935428
5741	BAG1	0.30120206626930374	0.7252933940386873	-0.01381244801320259	0.06263114070129949	FALSE	FALSE	-0.01381244801320259
8692	SECISBP2L	0.30749632347704164	0.7252933940386873	-0.013806820955844672	0.07097079067729241	FALSE	FALSE	-0.013806820955844672
891	NCSTN	0.10242297346440454	0.493267718465111	-0.013784651317256888	0.03012795638033124	FALSE	FALSE	-0.013784651317256888
319	C1orf109	0.000899193541648741	0.028579246223459174	-0.01378403392641258	0.013228983867393677	FALSE	FALSE	-0.01378403392641258
7066	VDAC2	0.4686998439388025	0.8264789910861938	-0.013770306889283362	0.1254606118728948	FALSE	FALSE	-0.013770306889283362
8313	CNIH1	0.3333550497967819	0.738354678756687	-0.013748250114310207	0.0649853042045305	FALSE	FALSE	-0.013748250114310207
199	STMN1	0.2540457991242255	0.7198475796397479	-0.013737474326342085	0.04706474358952323	FALSE	FALSE	-0.013737474326342085
10786	DAZAP1	0.07951495454467469	0.46097448685118375	-0.013731516739827039	0.025426359110793405	FALSE	FALSE	-0.013731516739827039
3306	ZFYVE16	0.01900057825830709	0.21598420956047157	-0.01371770707040854	0.017768282746506294	FALSE	FALSE	-0.01371770707040854
10974	S1PR5	0.4769120213206891	0.8307376636354683	-0.01371650856631034	0.12752451193194056	FALSE	FALSE	-0.01371650856631034
2037	IL5RA	0.0008439817850454276	0.02749505104170215	-0.013715606665104156	0.012175016197224343	FALSE	FALSE	-0.013715606665104156
2059	RPUSD3	0.19412361264956188	0.6414995010296032	-0.013712418603894508	0.04057171940803528	FALSE	FALSE	-0.013712418603894508
8392	MED6	0.22139223811892328	0.682795266735477	-0.013710526794735018	0.04396805141207784	FALSE	FALSE	-0.013710526794735018
10115	AMZ2	0.32222504073067193	0.7285421704668564	-0.013682128159511297	0.0691329104782537	FALSE	FALSE	-0.013682128159511297
7698	NAP1L1	0.5346284287110845	0.8636531972346555	-0.013676361366249553	0.1640914869169856	FALSE	FALSE	-0.013676361366249553
1017	TPR	0.5695080134171087	0.8788407870205066	-0.013675544448657954	0.17477140870205193	FALSE	FALSE	-0.013675544448657954
6916	DNAJC1	0.48942329663400297	0.8371423720254438	-0.013665762935390133	0.14378317601458973	FALSE	FALSE	-0.013665762935390133
9069	UBN1	0.27588697053018857	0.7252933940386873	-0.0136582816900776	0.051044446524492526	FALSE	FALSE	-0.0136582816900776
8161	PIP4P1	0.20761902419893197	0.6641996497013296	-0.013651122912235436	0.043903727690840874	FALSE	FALSE	-0.013651122912235436
5195	RTL8C	0.13831738597221716	0.57770167474436	-0.013633403324738728	0.0349952821988006	FALSE	FALSE	-0.013633403324738728
5847	SECISBP2	0.3308913570553187	0.7364821934792565	-0.013623836789784483	0.06861732718209888	FALSE	FALSE	-0.013623836789784483
8978	UNKL	0.018012084459851436	0.20890303586763587	-0.013603472969030759	0.017416058454749198	FALSE	FALSE	-0.013603472969030759
4572	GTPBP10	0.14799183268670912	0.5960419467422725	-0.013580929805623133	0.03560202503793461	FALSE	FALSE	-0.013580929805623133
7340	COPS7A	0.08233292037198842	0.46588459812423655	-0.013580161258152089	0.02671105397302051	FALSE	FALSE	-0.013580161258152089
6919	PIP4K2A	0.3003578422063242	0.7252933940386873	-0.013571306838861574	0.05554179483374884	FALSE	FALSE	-0.013571306838861574
8511	YY1	0.431962106218977	0.804773881133624	-0.013565303569454894	0.09121847863114158	FALSE	FALSE	-0.013565303569454894
2534	FAIM	9.229639440553156e-08	2.353156768669726e-05	-0.013559798277157403	0.009350173237603591	FALSE	FALSE	-0.013559798277157403
4718	CAPZA2	0.3929344996444375	0.7809415034451725	-0.013550749537625629	0.08644768890253333	FALSE	FALSE	-0.013550749537625629
612	SARS1	0.4150513954193017	0.7953795368427402	-0.013541580712551505	0.09571688310351482	FALSE	FALSE	-0.013541580712551505
3320	CCNH	0.5193514298845237	0.8545108823913711	-0.013526091525058175	0.14122097298156383	FALSE	FALSE	-0.013526091525058175
1377	FEZ2	0.14374315694767215	0.5874133230048979	-0.013522909846017213	0.032587670222964396	FALSE	FALSE	-0.013522909846017213
7551	SPRYD3	0.1446676247222739	0.589528110751504	-0.013513251945279697	0.03223750021222026	FALSE	FALSE	-0.013513251945279697
174	PITHD1	0.43155450125976724	0.8045891822142265	-0.013493092353923873	0.09154586580603623	FALSE	FALSE	-0.013493092353923873
9330	NAE1	0.2642229468389063	0.7252933940386873	-0.013488249967410517	0.05464158952236176	FALSE	FALSE	-0.013488249967410517
564	GFI1	0.0992230270439443	0.48682834053993185	-0.013484901680176532	0.02747031093336815	FALSE	FALSE	-0.013484901680176532
7031	PCBD1	0.1659255277943154	0.6013959046978747	-0.01346710416304115	0.030614586547017097	FALSE	FALSE	-0.01346710416304115
587	TRMT13	0.009926369753071386	0.14606833684318848	-0.013452498402055181	0.015477200980883005	FALSE	FALSE	-0.013452498402055181
2502	PLXND1	0.03783718119819964	0.31776285014494304	-0.01345199118759658	0.02002874194362829	FALSE	FALSE	-0.01345199118759658
6156	PSMD13	0.3974016250173884	0.7841888860096999	-0.013443679588547851	0.08577114083739214	FALSE	FALSE	-0.013443679588547851
12028	C21orf91	0.12966580154786528	0.5603244364603405	-0.013437853676249873	0.033982363897700645	FALSE	FALSE	-0.013437853676249873
4874	ASMTL	0.11048640064236599	0.5133853037772061	-0.013432514152386369	0.028388531402099963	FALSE	FALSE	-0.013432514152386369
10163	UNK	0.011713627154391	0.1601135422688784	-0.013431565560577704	0.014664481935459514	FALSE	FALSE	-0.013431565560577704
4560	TMEM60	0.0736043738986233	0.44110706293800606	-0.01343069758563663	0.024339123347470928	FALSE	FALSE	-0.01343069758563663
9373	DPEP2	0.04421216405710047	0.35106314154480317	-0.013415348134047123	0.02133178251773812	FALSE	FALSE	-0.013415348134047123
9382	ZFP90	0.1581822107708257	0.5960419467422725	-0.01341027195861775	0.034031764019367305	FALSE	FALSE	-0.01341027195861775
3285	CERT1	0.12869125133745948	0.5579633995141312	-0.013401436349929675	0.03230621761014295	FALSE	FALSE	-0.013401436349929675
3662	ECI2	0.3083142937290181	0.7252933940386873	-0.013401027891133874	0.0574472438284131	FALSE	FALSE	-0.013401027891133874
1558	PTCD3	0.08458324238021449	0.46588459812423655	-0.013379027547968034	0.025931084831786713	FALSE	FALSE	-0.013379027547968034
647	ST7L	2.2031840146879824e-06	0.0002870993569362295	-0.01337025256988246	0.00945926711862084	FALSE	FALSE	-0.01337025256988246
3041	SMARCA5	0.34107117667407627	0.7450331085925808	-0.013352904995639325	0.079283093123935	FALSE	FALSE	-0.013352904995639325
5792	TOMM5	0.326973735913498	0.7325702912910478	-0.013345574235146299	0.06600687600845515	FALSE	FALSE	-0.013345574235146299
11977	FAM118A	0.2701192746369342	0.7252933940386873	-0.01331244070256601	0.04887505516756413	FALSE	FALSE	-0.01331244070256601
6330	API5	0.21231271244483363	0.6713623162346348	-0.013310538144490841	0.03969365315035332	FALSE	FALSE	-0.013310538144490841
328	UTP11	0.1409027676381675	0.582689583519192	-0.013304827783036412	0.031151698642345363	FALSE	FALSE	-0.013304827783036412
9177	TUFM	0.526687651423533	0.8588128765491483	-0.013291206219642294	0.1646356662345487	FALSE	FALSE	-0.013291206219642294
6497	ZNHIT2	0.07553049462164686	0.44728042071281027	-0.013290655337713748	0.021803440742714463	FALSE	FALSE	-0.013290655337713748
6325	TRIM44	0.13895903759922845	0.5784410106854728	-0.013290386614821775	0.029962533608425494	FALSE	FALSE	-0.013290386614821775
7618	BAZ2A	0.3620612996992314	0.7616981607529513	-0.01328543405192271	0.07603586101254753	FALSE	FALSE	-0.01328543405192271
3705	DEK	0.5060021711235378	0.8453822443137887	-0.013284885857223084	0.15411030830338945	FALSE	FALSE	-0.013284885857223084
4165	CEP85L	0.151205208352102	0.5960419467422725	-0.013264202256227913	0.03482075551048268	FALSE	FALSE	-0.013264202256227913
234	XKR8	0.08099874443871477	0.46588459812423655	-0.013263648687070447	0.02484067849988161	FALSE	FALSE	-0.013263648687070447
11829	TBC1D10A	0.24212891950443827	0.7098903815630058	-0.013263017188274311	0.04883536332568457	FALSE	FALSE	-0.013263017188274311
9321	CNOT1	0.32313915698294926	0.7289202626802653	-0.013246952933792156	0.05657094188554342	FALSE	FALSE	-0.013246952933792156
8070	INTS6	0.0878836549077601	0.46897957341820296	-0.013243963391618955	0.022198800972208034	FALSE	FALSE	-0.013243963391618955
526	CTBS	0.1734006410180904	0.6101591756372092	-0.013223184393997132	0.03606923232071622	FALSE	FALSE	-0.013223184393997132
8514	WDR25	3.715607575764947e-12	2.4209247582539608e-09	-0.013214462992538143	0.008094501746601836	FALSE	FALSE	-0.013214462992538143
4783	MKRN1	0.3178188781480368	0.7256710108998066	-0.013203570310112014	0.06527492473291796	FALSE	FALSE	-0.013203570310112014
5516	INTS8	0.0789108399685818	0.45897755894719217	-0.013197540168416136	0.023660827991227772	FALSE	FALSE	-0.013197540168416136
3240	TRIM23	0.027629268521154597	0.26958074976381124	-0.013190538593465776	0.017631933591220266	FALSE	FALSE	-0.013190538593465776
6153	BET1L	0.29527054074374876	0.7252933940386873	-0.013190365267200454	0.05741741837457169	FALSE	FALSE	-0.013190365267200454
7743	IKBIP	0.17634930151726858	0.6135344432496368	-0.013188164426715193	0.03586880676448345	FALSE	FALSE	-0.013188164426715193
216	GPN2	0.020857844930759685	0.23099226189608082	-0.013187270923099383	0.018483366189134678	FALSE	FALSE	-0.013187270923099383
5259	FAM3A	0.16562287324451286	0.6013959046978747	-0.013177606304289569	0.0337922309720239	FALSE	FALSE	-0.013177606304289569
12110	TRAPPC10	0.09463342413741455	0.47870566969387945	-0.013171705149581839	0.023436632397216422	FALSE	FALSE	-0.013171705149581839
5285	MCPH1	0.1358717120279784	0.5719682120115329	-0.013166330691742376	0.027939637689742933	FALSE	FALSE	-0.013166330691742376
7471	ZCRB1	0.3235609266514382	0.7289391726998901	-0.013144854358215882	0.05399323826612428	FALSE	FALSE	-0.013144854358215882
5957	CDK5RAP2	0.11032171884898104	0.5133310374789218	-0.013144026691708605	0.027313306711094325	FALSE	FALSE	-0.013144026691708605
4776	LUC7L2	0.41390526698727725	0.7942714165245838	-0.013143064663755342	0.08462045809557271	FALSE	FALSE	-0.013143064663755342
6553	RBM4B	0.0339313681307184	0.29765932826053443	-0.013131295944701377	0.017871807805847288	FALSE	FALSE	-0.013131295944701377
6299	SVIP	0.30361047271879443	0.7252933940386873	-0.0131124571263596	0.051678364966497865	FALSE	FALSE	-0.0131124571263596
7006	HNRNPH3	0.4846797321072722	0.8333881768336447	-0.01310827042370266	0.1260628403965817	FALSE	FALSE	-0.01310827042370266
9501	ANKRD11	0.3429622249417802	0.7462339391977583	-0.01310325605453844	0.06582918217362359	FALSE	FALSE	-0.01310325605453844
11168	ZNF14	0.0015548688985047743	0.04153872993545329	-0.013069177960992866	0.012453980115783768	FALSE	FALSE	-0.013069177960992866
3755	ABT1	0.3829612917274611	0.774456996854149	-0.013066209916651023	0.0856597276274548	FALSE	FALSE	-0.013066209916651023
6372	SSRP1	0.31999757505712895	0.7277670227754943	-0.01305424099904254	0.05174728110432625	FALSE	FALSE	-0.01305424099904254
8992	SPSB3	0.5540501345296405	0.8727061446833823	-0.013044712085293172	0.19358768747296445	FALSE	FALSE	-0.013044712085293172
5841	ISCA1	0.3167989588600611	0.7252933940386873	-0.013027191352736524	0.05448484507411025	FALSE	FALSE	-0.013027191352736524
2039	CRBN	0.43135233694400843	0.8045324757759751	-0.013015550277056247	0.08690029417359552	FALSE	FALSE	-0.013015550277056247
2896	NUP54	0.1583265101977838	0.5960419467422725	-0.013014980584525264	0.03251569501535837	FALSE	FALSE	-0.013014980584525264
5004	MAGED1	0.040505862553042234	0.33218745549208367	-0.013014134107415549	0.01895495404510997	FALSE	FALSE	-0.013014134107415549
6970	TIMM23	0.14707658569693952	0.5945929669264759	-0.013012083751749793	0.03087473695361337	FALSE	FALSE	-0.013012083751749793
2194	EXOSC7	0.19560301260130297	0.6427660778335896	-0.013007604141140602	0.034729279621049415	FALSE	FALSE	-0.013007604141140602
3201	EMB	0.5228227924770371	0.8567645006773998	-0.013007413347887301	0.13706629775291265	FALSE	FALSE	-0.013007413347887301
1630	RNF149	0.5399500372237873	0.8671639289668426	-0.013000405054864642	0.15196842613608338	FALSE	FALSE	-0.013000405054864642
4321	PSMG3	0.1141755642381501	0.5224545522376217	-0.012990370942078364	0.02799548901790796	FALSE	FALSE	-0.012990370942078364
9742	MAP2K3	0.33815193653480236	0.7426192171258457	-0.012980433569533198	0.06239084847444712	FALSE	FALSE	-0.012980433569533198
8827	SIN3A	0.16690093151691496	0.6020831798984776	-0.012975959333381845	0.033921713615919266	FALSE	FALSE	-0.012975959333381845
1975	SP100	0.6067375052161814	0.8934705051151959	-0.012974586159403863	0.22343635697697486	FALSE	FALSE	-0.012974586159403863
5072	ABCB7	0.15394336123296581	0.5960419467422725	-0.012947662812857074	0.031598448276866316	FALSE	FALSE	-0.012947662812857074
6762	IL10RA	0.5827732374013583	0.8825376989249182	-0.012945929550203846	0.1916984333548435	FALSE	FALSE	-0.012945929550203846
10320	ESCO1	0.2176870156504768	0.6797213310832779	-0.012934245478860854	0.04343631551709286	FALSE	FALSE	-0.012934245478860854
3642	RACK1	0.7136083199020371	0.9283794738264837	-0.012932321422954328	0.8832005664359692	FALSE	FALSE	-0.012932321422954328
9399	NOB1	0.15723908382908172	0.5960419467422725	-0.012928252958369853	0.03269154509139615	FALSE	FALSE	-0.012928252958369853
6740	TTC12	1.2343538035809276e-06	0.00018559617190252716	-0.012921639855950202	0.009091274409424947	FALSE	FALSE	-0.012921639855950202
3949	CCDC167	0.1972957306401468	0.6441771517114815	-0.012914145006541264	0.03841520118158917	FALSE	FALSE	-0.012914145006541264
2044	ARL8B	0.30094874769685465	0.7252933940386873	-0.0129107859703916	0.04873891815889713	FALSE	FALSE	-0.0129107859703916
1817	ITPRID2	0.0013347331126988167	0.037465378727545455	-0.012908065151110372	0.01111068981591352	FALSE	FALSE	-0.012908065151110372
6441	TAF6L	0.021042701698149504	0.23194436608636973	-0.012898705532782948	0.016196834248339023	FALSE	FALSE	-0.012898705532782948
1620	TXNDC9	0.3205699556325208	0.7277670227754943	-0.012889900827227447	0.060392560740542965	FALSE	FALSE	-0.012889900827227447
9387	CHTF8	0.08945017579619874	0.47073309433296245	-0.012887404391561016	0.02398450334751329	FALSE	FALSE	-0.012887404391561016
3368	YTHDC2	0.11986191502547983	0.5364501407712408	-0.012884082976616229	0.02458182332474132	FALSE	FALSE	-0.012884082976616229
7103	PCGF5	0.24314259531013632	0.7109646876154581	-0.012878705831547847	0.0466901540409687	FALSE	FALSE	-0.012878705831547847
3126	PDCD6	0.18348825712806022	0.6264775195335925	-0.012867207179000317	0.03498258281412513	FALSE	FALSE	-0.012867207179000317
3162	ZFR	0.2886686929031982	0.7252933940386873	-0.012863947570320682	0.05503336747371873	FALSE	FALSE	-0.012863947570320682
3048	ZNF827	0.04117686840204881	0.3360628480300824	-0.012848588713429957	0.018131225889678613	FALSE	FALSE	-0.012848588713429957
8349	HIF1A	0.3954483600530334	0.7819622941665784	-0.012815459211693048	0.07301361546959989	FALSE	FALSE	-0.012815459211693048
9155	DCTN5	0.06178885147886247	0.40298754887943555	-0.012806224549510392	0.019153224152707777	FALSE	FALSE	-0.012806224549510392
2384	CMSS1	0.003143343504843418	0.06955685400906342	-0.012801298858900525	0.012424636740497378	FALSE	FALSE	-0.012801298858900525
6380	MED19	0.187324442669855	0.6300375863584914	-0.012800047953838389	0.03617033583306989	FALSE	FALSE	-0.012800047953838389
6751	ZPR1	0.1488482248834828	0.5960419467422725	-0.012795842440579009	0.029586322908831196	FALSE	FALSE	-0.012795842440579009
7017	SUPV3L1	0.07784241710655265	0.4560119219908339	-0.012791854592862128	0.023705366479102957	FALSE	FALSE	-0.012791854592862128
5192	FAM122B	0.024451785031391882	0.2558167126210205	-0.012789982937919536	0.01731065606568442	FALSE	FALSE	-0.012789982937919536
8429	NEK9	0.19886487731876878	0.6473181463209882	-0.012785120397189282	0.0312834104826284	FALSE	FALSE	-0.012785120397189282
10192	METTL23	0.4475144315122158	0.8141542102990199	-0.012781180919592955	0.08966055806986122	FALSE	FALSE	-0.012781180919592955
610	TMEM167B	0.20395042868043906	0.6578467072508771	-0.01275862700726965	0.03581056652893854	FALSE	FALSE	-0.01275862700726965
571	DR1	0.37296586935249354	0.768057982510919	-0.012740141559530817	0.07563486210135527	FALSE	FALSE	-0.012740141559530817
4877	DHRSX	0.03573568366436462	0.306589683990979	-0.012738656865552665	0.018272885381309098	FALSE	FALSE	-0.012738656865552665
9235	BCL7C	0.029524958432757608	0.2772367594070306	-0.012728536761440958	0.01715614003410866	FALSE	FALSE	-0.012728536761440958
12116	UBE2G2	0.20123317872526078	0.6532141489315966	-0.0127281000867415	0.03709523089576599	FALSE	FALSE	-0.0127281000867415
6030	ODF2	0.08144323658858951	0.46588459812423655	-0.012725033958544088	0.022464189895017205	FALSE	FALSE	-0.012725033958544088
6099	BRD3	0.21114583570401435	0.6698452848514644	-0.012724324530109278	0.03522174398219863	FALSE	FALSE	-0.012724324530109278
429	RNF11	0.24065200212079707	0.708920588325533	-0.012700633919952926	0.042406590525494066	FALSE	FALSE	-0.012700633919952926
11456	ARHGAP35	0.07110224567839235	0.43251407537146547	-0.012680635562332286	0.022056574521716252	FALSE	FALSE	-0.012680635562332286
9218	DCTPP1	0.12791666230005738	0.5555095856122043	-0.012660516279410257	0.0244780664527139	FALSE	FALSE	-0.012660516279410257
8385	ERH	0.537854506154563	0.8659370333756915	-0.012642401669262348	0.17610852177753003	FALSE	FALSE	-0.012642401669262348
2417	ATG3	0.4022452464188315	0.786534850428476	-0.012624816443211626	0.08330535074306089	FALSE	FALSE	-0.012624816443211626
3060	FBXW7	0.05000082208605622	0.3625425987477759	-0.012610906002708635	0.019227405165343787	FALSE	FALSE	-0.012610906002708635
5405	GPAT4	0.04941105109611937	0.3625412353870741	-0.012597683492809097	0.020056247148056365	FALSE	FALSE	-0.012597683492809097
9352	CTCF	0.14768538913609372	0.5956170026781662	-0.012593201194970986	0.02883546175651772	FALSE	FALSE	-0.012593201194970986
10125	COG1	0.10216018665993248	0.49285671293611194	-0.012585738760260892	0.022882127311340598	FALSE	FALSE	-0.012585738760260892
7197	PCGF6	0.10443016300638248	0.4983905832767584	-0.01258043954483118	0.022224174552532127	FALSE	FALSE	-0.01258043954483118
9268	PHKB	0.09784425394992755	0.48497156112462136	-0.012579173860009988	0.023714359156614125	FALSE	FALSE	-0.012579173860009988
1889	CYP20A1	0.25827717423441743	0.7252933940386873	-0.012567616088426223	0.04181748022173726	FALSE	FALSE	-0.012567616088426223
8420	AREL1	0.0008789972989223819	0.028089592157388814	-0.012565683970832936	0.011195636072824167	FALSE	FALSE	-0.012565683970832936
5543	NCALD	0.004798773390727493	0.09302481706851577	-0.012560699832994064	0.012139772097471841	FALSE	FALSE	-0.012560699832994064
6744	USP28	0.39817302543650546	0.784983516312134	-0.012554104701417813	0.06276279575256415	FALSE	FALSE	-0.012554104701417813
3897	RGL2	0.021103457289147733	0.23239563106772265	-0.012552433245029741	0.01345689915293871	FALSE	FALSE	-0.012552433245029741
10995	SWSAP1	1.2642573583188853e-06	0.00018684946684687436	-0.012546640083334223	0.008800906868283312	FALSE	FALSE	-0.012546640083334223
3997	TJAP1	0.05225522465070275	0.3705255590710048	-0.012536777449343386	0.019553207164240437	FALSE	FALSE	-0.012536777449343386
11894	MAFF	2.7026283776035116e-05	0.002236040374030753	-0.012520473863535568	0.008988213045847451	FALSE	FALSE	-0.012520473863535568
7954	ZMYM5	0.30215865063900177	0.7252933940386873	-0.012519396452690562	0.049652124300252565	FALSE	FALSE	-0.012519396452690562
1456	COMMD1	0.29141840657319285	0.7252933940386873	-0.012485983448302623	0.0494206381398578	FALSE	FALSE	-0.012485983448302623
11972	PARVG	0.33789600606179104	0.7426192171258457	-0.012478303348050031	0.05126680321125097	FALSE	FALSE	-0.012478303348050031
6709	AASDHPPT	0.38221980777470554	0.7740027086974915	-0.012475395766358881	0.07284362839404927	FALSE	FALSE	-0.012475395766358881
12118	PTTG1IP	0.12632803653397448	0.5528265718173331	-0.012462787288267501	0.025855728966552156	FALSE	FALSE	-0.012462787288267501
11703	ZNF324	0.005239217936186161	0.09707037591720584	-0.01245920185308135	0.01329610857376179	FALSE	FALSE	-0.01245920185308135
7093	ACTA2	0.16724853093641134	0.6023856873750265	-0.012454937892592966	0.028365402374156686	FALSE	FALSE	-0.012454937892592966
10919	STXBP2	0.09632833001508093	0.48238200444785184	-0.012441249148475855	0.02374201224640358	FALSE	FALSE	-0.012441249148475855
6934	MPP7	0.06796170001222271	0.42328986603470414	-0.012414517938796827	0.01865175823399494	FALSE	FALSE	-0.012414517938796827
4509	ASL	0.06379681158066478	0.40997753765371864	-0.012407863016377111	0.019393608753764353	FALSE	FALSE	-0.012407863016377111
5850	AUH	0.10975912443334747	0.5120346107216782	-0.012404321248660906	0.024293505911563717	FALSE	FALSE	-0.012404321248660906
6708	KBTBD3	0.10017559936611715	0.4878724629417136	-0.012378905437538086	0.02455410816121933	FALSE	FALSE	-0.012378905437538086
8602	THBS1	1.3584457951305739e-10	5.9006860315893965e-08	-0.012365646650048133	0.007574560423923093	FALSE	FALSE	-0.012365646650048133
3445	FAM13B	0.354024772011276	0.7542500492097196	-0.012361027303535114	0.0571600497635298	FALSE	FALSE	-0.012361027303535114
12115	CFAP410	0.08490591588716227	0.46588459812423655	-0.012351807421111515	0.022573024034500122	FALSE	FALSE	-0.012351807421111515
5078	MAGT1	0.1862797796331414	0.6284443311602591	-0.012348324772431543	0.028232680070538852	FALSE	FALSE	-0.012348324772431543
6721	RDX	0.1079496813195818	0.5078354843626375	-0.012340268460130189	0.0185686802534863	FALSE	FALSE	-0.012340268460130189
4581	RBM48	0.2568704978927265	0.7235181988809946	-0.012332972633613118	0.04320935159921646	FALSE	FALSE	-0.012332972633613118
11610	KIR2DL1	1.3119557446513594e-09	4.963424830087465e-07	-0.012316869414311628	0.007544681992988254	FALSE	FALSE	-0.012316869414311628
3428	UBE2B	0.5752409039027551	0.8801556691023525	-0.01229764094777649	0.21171694404857105	FALSE	FALSE	-0.01229764094777649
4009	SLC35B2	0.1532039208602252	0.5960419467422725	-0.012293352130420598	0.03100451159962388	FALSE	FALSE	-0.012293352130420598
5685	RFX3	0.0007225125048623537	0.02470445089511861	-0.012288408301015522	0.010842326736120985	FALSE	FALSE	-0.012288408301015522
631	KCNA3	0.24565893234074174	0.7141924252792452	-0.012286897406555404	0.041591926889364104	FALSE	FALSE	-0.012286897406555404
4463	DBNL	0.3729148150821747	0.768057982510919	-0.01228462938534715	0.06851617220875829	FALSE	FALSE	-0.01228462938534715
7729	VEZT	0.14777446635039945	0.5957286120618782	-0.012275748093767438	0.026779670571518498	FALSE	FALSE	-0.012275748093767438
433	TXNDC12	0.3177775534131346	0.7256710108998066	-0.012268661871106106	0.05700668839867725	FALSE	FALSE	-0.012268661871106106
3457	PAIP2	0.5745444375504052	0.8801556691023525	-0.012267952442671298	0.1844072220630424	FALSE	FALSE	-0.012267952442671298
318	GNL2	0.12287618173237873	0.5431933129880655	-0.012266933982910719	0.022130898308268813	FALSE	FALSE	-0.012266933982910719
9876	MSL1	0.10688457626144705	0.504646662799618	-0.012266557770861957	0.02042818970458452	FALSE	FALSE	-0.012266557770861957
8886	AKAP13	0.6040521894238585	0.8915585297713331	-0.01226343789808615	0.19188637442367024	FALSE	FALSE	-0.01226343789808615
6453	RTN3	0.3199913429882763	0.7277670227754943	-0.012258015070126131	0.050452019066311596	FALSE	FALSE	-0.012258015070126131
6355	ARFGAP2	0.3601240915815631	0.7590825568059979	-0.012244654167937226	0.06231333618593771	FALSE	FALSE	-0.012244654167937226
2487	SEC61A1	0.2795055803013676	0.7252933940386873	-0.012240918919738799	0.05018577213550723	FALSE	FALSE	-0.012240918919738799
360	PPIH	0.30717872633861876	0.7252933940386873	-0.01223740939876963	0.05657733439706093	FALSE	FALSE	-0.01223740939876963
2100	ANKRD28	0.00017750880509685886	0.008602575480065953	-0.012236656974672105	0.009879441325401151	FALSE	FALSE	-0.012236656974672105
4566	ABCB1	0.23321930918333852	0.7003851293089102	-0.012220544350069397	0.03385551438428635	FALSE	FALSE	-0.012220544350069397
3467	PURA	0.261820585002704	0.7252933940386873	-0.012218260205487625	0.03886434011334596	FALSE	FALSE	-0.012218260205487625
5764	STOML2	0.31050584121415736	0.7252933940386873	-0.012203088111006821	0.055338163361992945	FALSE	FALSE	-0.012203088111006821
12022	HSPA13	0.06592651421565716	0.4184913008131136	-0.012199483193411001	0.020548629054669726	FALSE	FALSE	-0.012199483193411001
4564	TMEM243	0.3776330328699713	0.7718236131664697	-0.012197568542805693	0.0706257653790851	FALSE	FALSE	-0.012197568542805693
4925	SAT1	0.6161421332930006	0.8967628368404457	-0.012195848716297066	0.19760382452676462	FALSE	FALSE	-0.012195848716297066
7513	MCRS1	0.3296094225308841	0.7356154723962338	-0.012193242104244925	0.06166770733719648	FALSE	FALSE	-0.012193242104244925
6008	FPGS	0.17260961805926525	0.6093815775433663	-0.01218918438857613	0.03097715202805608	FALSE	FALSE	-0.01218918438857613
3112	SLC25A4	0.06265654646093698	0.4055604733180522	-0.012184579821822172	0.01936498303832703	FALSE	FALSE	-0.012184579821822172
1441	CFAP36	0.24842747867543544	0.7152096298772118	-0.012177817410245668	0.042560487465803015	FALSE	FALSE	-0.012177817410245668
2818	TBC1D1	0.20758003420654847	0.6641996497013296	-0.012170755372644613	0.032552181374888085	FALSE	FALSE	-0.012170755372644613
2489	EEFSEC	0.10840755150157418	0.5087650116088284	-0.01216428183817698	0.023798207600795946	FALSE	FALSE	-0.01216428183817698
6409	SDHAF2	0.1135459896223321	0.520182564957309	-0.012163378929259951	0.024091628358461136	FALSE	FALSE	-0.012163378929259951
8214	PSME2	0.6120095217797771	0.8952896900981145	-0.012157174117684291	0.20856746095557543	FALSE	FALSE	-0.012157174117684291
9619	GABARAP	0.6542614516611133	0.9106720719420324	-0.012143479999109339	0.344759157923765	FALSE	FALSE	-0.012143479999109339
3807	DHX16	0.18883134771957855	0.6325661371194564	-0.01213457720969827	0.0321058458973502	FALSE	FALSE	-0.01213457720969827
11494	BAX	0.612142748122896	0.8952896900981145	-0.012131011256921787	0.1691725832778354	FALSE	FALSE	-0.012131011256921787
10373	RPL17	0.6484843020735196	0.9088552111675369	-0.012129936365353894	0.26614151444546014	FALSE	FALSE	-0.012129936365353894
2215	ELP6	0.17443313671373353	0.611402219778442	-0.012121861242450101	0.03255179710686207	FALSE	FALSE	-0.012121861242450101
2360	FOXP1	0.4297461321754604	0.8035586701575471	-0.01210976065062455	0.07924398519965106	FALSE	FALSE	-0.01210976065062455
2156	WDR48	0.20769307452520602	0.6642553526129306	-0.01210755981013929	0.03315818279461805	FALSE	FALSE	-0.01210755981013929
4480	HUS1	0.17541059460186145	0.61178576276935	-0.01210086861012916	0.029949250392789065	FALSE	FALSE	-0.01210086861012916
10917	XAB2	0.3895323637941208	0.7787845345968604	-0.012098533408197913	0.06495131630190583	FALSE	FALSE	-0.012098533408197913
6559	KDM2A	0.30032730446024686	0.7252933940386873	-0.01208966017830496	0.048403066344732466	FALSE	FALSE	-0.01208966017830496
678	GDAP2	0.0724152106197351	0.4371994289173405	-0.012088067995170019	0.01989699204907168	FALSE	FALSE	-0.012088067995170019
802	C1orf43	0.48460910485842157	0.8333881768336447	-0.012086725724324612	0.10612710444040076	FALSE	FALSE	-0.012086725724324612
7507	TUBA1B	0.5165589345253645	0.8518283442229295	-0.01208043760865244	0.10322228715170262	FALSE	FALSE	-0.01208043760865244
11504	PIH1D1	0.3910809668928845	0.7799009657744856	-0.012077476282382897	0.06901808005086212	FALSE	FALSE	-0.012077476282382897
9358	GFOD2	0.0010236144583133397	0.03138782556214297	-0.012063369674168767	0.010299269088305706	FALSE	FALSE	-0.012063369674168767
7653	SLC16A7	0.09334752284262733	0.47651394412176035	-0.012053819262588042	0.021806400724101897	FALSE	FALSE	-0.012053819262588042
11716	UTY	0.2821241363231112	0.7252933940386873	-0.012042477812932316	0.0442521907389164	FALSE	FALSE	-0.012042477812932316
10420	CYB5A	0.03380453770371668	0.29719611558409986	-0.012024532498206349	0.01656327119400335	FALSE	FALSE	-0.012024532498206349
5494	WWP1	0.1484340382245942	0.5960419467422725	-0.012010166572401466	0.02790768284263999	FALSE	FALSE	-0.012010166572401466
1696	WDR33	0.4424486932125843	0.8119290054760112	-0.0120074202244455	0.07904028701920841	FALSE	FALSE	-0.0120074202244455
7903	VPS37B	0.2987434260454175	0.7252933940386873	-0.012005076960827494	0.04849679464864176	FALSE	FALSE	-0.012005076960827494
2055	TADA3	0.4315749988227263	0.8045891822142265	-0.01198061242874226	0.07165846038003301	FALSE	FALSE	-0.01198061242874226
3561	PTTG1	0.175481600086246	0.61178576276935	-0.011968651572820536	0.02469116735250451	FALSE	FALSE	-0.011968651572820536
6582	TCIRG1	0.349147176249914	0.7510634781839676	-0.01196760624077076	0.057233307077441106	FALSE	FALSE	-0.01196760624077076
10536	ZNF337	0.02918508738260331	0.2755899394711527	-0.011958166005575744	0.01485753293300784	FALSE	FALSE	-0.011958166005575744
2590	MFSD1	0.09527238374026978	0.4794912787343731	-0.01195800745906948	0.02078982091747051	FALSE	FALSE	-0.01195800745906948
11511	NOSIP	0.4765017477300132	0.8305755057852632	-0.011955234238824317	0.09402018248341805	FALSE	FALSE	-0.011955234238824317
8358	AKAP5	3.393658132872044e-09	1.1706124288918628e-06	-0.011945541404110846	0.007317225513763206	FALSE	FALSE	-0.011945541404110846
8038	GTF2F2	0.1835792676255771	0.6266015921801269	-0.011944332151096967	0.030906142407031947	FALSE	FALSE	-0.011944332151096967
7810	FAM216A	0.015796458830351297	0.1931713535440406	-0.011940117904343598	0.013104478297971709	FALSE	FALSE	-0.011940117904343598
1516	MTHFD2	0.10027057843008089	0.4878724629417136	-0.01193498999975752	0.021233627767583658	FALSE	FALSE	-0.01193498999975752
2743	HAUS3	0.12953402046574852	0.559961294516144	-0.011900127235367385	0.024588573074271515	FALSE	FALSE	-0.011900127235367385
2276	TMEM115	0.18787710710351002	0.6317019984671373	-0.01188277042377484	0.034522478836913444	FALSE	FALSE	-0.01188277042377484
872	ETV3	0.011896162050415049	0.1621759150117662	-0.011875790346655838	0.012076858864274136	FALSE	FALSE	-0.011875790346655838
741	PRPF3	0.16137240256095875	0.5960419467422725	-0.011845796841068255	0.02735318538061408	FALSE	FALSE	-0.011845796841068255
408	TMEM69	0.09931664200742417	0.48682834053993185	-0.011840196655999535	0.023467412045182184	FALSE	FALSE	-0.011840196655999535
8262	PSMA6	0.4509215017333208	0.814593989692215	-0.011836501716234906	0.09264320654924527	FALSE	FALSE	-0.011836501716234906
7042	P4HA1	0.3361744403955855	0.7411003452931254	-0.011834787264184117	0.04436806026239728	FALSE	FALSE	-0.011834787264184117
5943	PRPF4	0.07061670012871295	0.43112579859945105	-0.011831291179359545	0.019337429210197096	FALSE	FALSE	-0.011831291179359545
9301	PSME3IP1	0.2741729350288344	0.7252933940386873	-0.011830396332129275	0.04507347750802373	FALSE	FALSE	-0.011830396332129275
1537	SUCLG1	0.3895914788949335	0.7787845345968604	-0.011827225402003993	0.06635519896828851	FALSE	FALSE	-0.011827225402003993
6824	PUS3	0.01902247026754843	0.21598420956047157	-0.011817871158134407	0.01421890678533981	FALSE	FALSE	-0.011817871158134407
11936	ZC3H7B	0.0011246468346136499	0.033476797148093616	-0.011785886415917305	0.010458777593665345	FALSE	FALSE	-0.011785886415917305
2798	MED28	0.3631050116686809	0.7628978102562325	-0.011785761459772537	0.060297735728496726	FALSE	FALSE	-0.011785761459772537
10260	SLC16A3	0.09946804931096494	0.4869139116462941	-0.011785152802422217	0.021486753056388953	FALSE	FALSE	-0.011785152802422217
11059	CC2D1A	0.15738521869031608	0.5960419467422725	-0.011775093160961203	0.026155145838856697	FALSE	FALSE	-0.011775093160961203
2313	SPCS1	0.6405073624324336	0.9065737806670988	-0.011769869187941246	0.2567143776389056	FALSE	FALSE	-0.011769869187941246
2836	TMEM33	0.13151181877289628	0.5649709196221713	-0.011759104148888802	0.026134887450309688	FALSE	FALSE	-0.011759104148888802
1425	FOXN2	0.30324730784623793	0.7252933940386873	-0.01175732520334394	0.04698857075946276	FALSE	FALSE	-0.01175732520334394
9603	NLRP1	0.15081374635815298	0.5960419467422725	-0.011744810778264751	0.027898066395590473	FALSE	FALSE	-0.011744810778264751
9764	SUPT6H	0.32025795117482064	0.7277670227754943	-0.011738004027411071	0.045155798799769824	FALSE	FALSE	-0.011738004027411071
7309	RHNO1	0.16572531634764706	0.6013959046978747	-0.011736327196565158	0.026524557623752328	FALSE	FALSE	-0.011736327196565158
2421	NEPRO	0.23527303439896716	0.7031300156076915	-0.01173321001101827	0.03458548770394436	FALSE	FALSE	-0.01173321001101827
7402	CREBL2	0.07812650950341087	0.4569913732947644	-0.011722329421122278	0.019898325464753217	FALSE	FALSE	-0.011722329421122278
6832	ETS1	0.5756746638158506	0.8801556691023525	-0.011715823639907608	0.15196367474489436	FALSE	FALSE	-0.011715823639907608
7069	POLR3A	0.051194509451255144	0.3658800772969655	-0.011705664570976564	0.015168510832239029	FALSE	FALSE	-0.011705664570976564
9796	NF1	0.23894087888083687	0.7074725138890318	-0.011702653530972005	0.03471518780083157	FALSE	FALSE	-0.011702653530972005
2606	PRKCI	0.12882656293257394	0.5581373956679819	-0.011700976700126093	0.023860871965108915	FALSE	FALSE	-0.011700976700126093
70	DNAJC11	0.030910796254087967	0.28378733209003454	-0.011699929352654627	0.014625681401771862	FALSE	FALSE	-0.011699929352654627
10941	ZNF317	0.0037580991571649356	0.07814713992062121	-0.011692621433607418	0.011180081653820222	FALSE	FALSE	-0.011692621433607418
9773	FLOT2	0.4093540889612364	0.7905126122797891	-0.011690241220591766	0.0656324990613516	FALSE	FALSE	-0.011690241220591766
189	RUNX3	0.5911145729040901	0.885916701855579	-0.011687962450467833	0.16492775498434556	FALSE	FALSE	-0.011687962450467833
11461	BBC3	0.0345652054881028	0.30117439076112157	-0.01168019098443197	0.015388525112770324	FALSE	FALSE	-0.01168019098443197
4850	RHEB	0.35676998605022836	0.756090155035763	-0.011677455385391684	0.062468493140714114	FALSE	FALSE	-0.011677455385391684
3643	TRIM52	0.11306599988134225	0.5187942279375516	-0.011668181758389691	0.021637857263517933	FALSE	FALSE	-0.011668181758389691
2398	NFKBIZ	0.12771717065883317	0.5553826390384855	-0.011655320680779856	0.02409687577638515	FALSE	FALSE	-0.011655320680779856
8595	GOLGA8B	0.14574950521410396	0.5916753884219492	-0.011645525731367436	0.026596964358590373	FALSE	FALSE	-0.011645525731367436
9978	MRPL10	0.5514867067606062	0.8712063708093196	-0.011644321852811395	0.14571080096932343	FALSE	FALSE	-0.011644321852811395
8199	PABPN1	0.34195227257661065	0.7460368840265521	-0.011641005812324447	0.049903724515853926	FALSE	FALSE	-0.011641005812324447
6265	BTBD10	0.017927893018049108	0.20868077650191072	-0.01164037229810662	0.01426748373697317	FALSE	FALSE	-0.01164037229810662
10457	IDH3B	0.33666681432282286	0.7416281740003882	-0.011640027660997665	0.05563853386529657	FALSE	FALSE	-0.011640027660997665
1790	SP3	0.2983990117136231	0.7252933940386873	-0.011635389503882208	0.04413625433347946	FALSE	FALSE	-0.011635389503882208
3327	FAM172A	0.15166979315550974	0.5960419467422725	-0.011631329100984494	0.02399221028006354	FALSE	FALSE	-0.011631329100984494
6529	SART1	0.22378276479855555	0.6861851836833919	-0.011628217289895446	0.03468303282766841	FALSE	FALSE	-0.011628217289895446
804	HAX1	0.4900302159478026	0.8371423720254438	-0.011614482862886698	0.09642578245595444	FALSE	FALSE	-0.011614482862886698
5176	SASH3	0.542243962641344	0.8684624027945971	-0.011610301534687596	0.11304854359044585	FALSE	FALSE	-0.011610301534687596
11824	ASCC2	0.304233417164273	0.7252933940386873	-0.011608914924565015	0.03908748682155166	FALSE	FALSE	-0.011608914924565015
7609	CS	0.06888866932423031	0.42589684440409753	-0.011608424505287164	0.019973134470367155	FALSE	FALSE	-0.011608424505287164
7121	ALDH18A1	0.036888949344889496	0.3128792021075315	-0.011600385659973787	0.015388402654681095	FALSE	FALSE	-0.011600385659973787
4057	SLC17A5	0.0352134913027245	0.3036645779399654	-0.01159024674525964	0.01581493669817614	FALSE	FALSE	-0.01159024674525964
632	CD53	0.6194146202712343	0.8986791755930669	-0.011589588374174306	0.21139833885569906	FALSE	FALSE	-0.011589588374174306
3645	IRF4	0.004049409181559166	0.083027046995325	-0.01158834687441339	0.011056143227358197	FALSE	FALSE	-0.01158834687441339
1355	FOSL2	0.29551831153964486	0.7252933940386873	-0.011580295936569875	0.038153080399646315	FALSE	FALSE	-0.011580295936569875
8331	ACTR10	0.3826771291366511	0.7741999949136871	-0.011577270116806258	0.0614158995449543	FALSE	FALSE	-0.011577270116806258
5054	MED12	0.03232745135690483	0.28984719268965337	-0.011575688682586996	0.014546654057190862	FALSE	FALSE	-0.011575688682586996
11807	PITPNB	0.32452391182039664	0.7302410663525732	-0.011575088086923436	0.04755931798108789	FALSE	FALSE	-0.011575088086923436
8888	MRPL46	0.24577767977720272	0.7141924252792452	-0.011560848460877779	0.03708461407831935	FALSE	FALSE	-0.011560848460877779
5327	POLR3D	0.0046266511011198675	0.09130246785888926	-0.011560277424732337	0.011496396345454593	FALSE	FALSE	-0.011560277424732337
1112	PACC1	0.08323555780158878	0.46588459812423655	-0.011555269773640417	0.01906595561046933	FALSE	FALSE	-0.011555269773640417
6901	NMT2	0.0932086500470025	0.4763185393251614	-0.01155283245701022	0.02050667710948822	FALSE	FALSE	-0.01155283245701022
7230	FAM160B1	0.25947436619835396	0.7252933940386873	-0.011552617478696642	0.039365561202515005	FALSE	FALSE	-0.011552617478696642
7400	BORCS5	0.2505281991233648	0.7154522359179971	-0.011547474122544275	0.038943602335314416	FALSE	FALSE	-0.011547474122544275
7670	CAND1	0.3827763827721635	0.7742672330375878	-0.011536902563974053	0.05411774431203687	FALSE	FALSE	-0.011536902563974053
6134	DPP7	0.5859321443056854	0.8832541888806849	-0.011534467934572776	0.15053936111372573	FALSE	FALSE	-0.011534467934572776
545	GBP3	0.3687887777439628	0.7656432515243996	-0.011533957361078028	0.051788777459499453	FALSE	FALSE	-0.011533957361078028
3071	CTSO	0.0029185173448664594	0.06633405314068573	-0.011531975529749725	0.010193995091804239	FALSE	FALSE	-0.011531975529749725
885	PIGM	0.004886870280057125	0.093802315293797	-0.011527078055043515	0.010413410813482696	FALSE	FALSE	-0.011527078055043515
1037	DDX59	0.19524682173961844	0.6422716810079849	-0.01151413098610825	0.028780637482224508	FALSE	FALSE	-0.01151413098610825
11053	CCDC130	0.4308812085319075	0.8041256579237764	-0.011511287897911173	0.06226032062671905	FALSE	FALSE	-0.011511287897911173
3552	THG1L	0.05574172045686492	0.3811750122624569	-0.01150201427090918	0.014816867924013804	FALSE	FALSE	-0.01150201427090918
6952	ZNF37A	0.02474872036973226	0.2577664571895964	-0.011499150356687977	0.012432393282218727	FALSE	FALSE	-0.011499150356687977
1907	IDH1	0.028262750427885036	0.2725867903110491	-0.011496597489214232	0.013539578364945428	FALSE	FALSE	-0.011496597489214232
7942	ANKLE2	0.009063497721722786	0.1388297314595407	-0.0114874172434172	0.012235362126037132	FALSE	FALSE	-0.0114874172434172
10754	TPGS1	0.0035832627949524127	0.07571983073730071	-0.011476777160509523	0.01092115776656672	FALSE	FALSE	-0.011476777160509523
3609	DDX41	0.14928218296120052	0.5960419467422725	-0.011443567041905023	0.025421881051950677	FALSE	FALSE	-0.011443567041905023
10277	THOC1	0.09595771276534897	0.48138911078462043	-0.011442967789855922	0.021198822921791743	FALSE	FALSE	-0.011442967789855922
8625	VPS18	0.08224077112885136	0.46588459812423655	-0.011437780094426381	0.018750205397779166	FALSE	FALSE	-0.011437780094426381
9078	CARHSP1	0.4448585020735121	0.8126020549417181	-0.011416745810057184	0.06953756892403891	FALSE	FALSE	-0.011416745810057184
10784	NDUFS7	0.5078290200266447	0.84680168818599	-0.011415509684754107	0.11289749207884767	FALSE	FALSE	-0.011415509684754107
8461	ZC3H14	0.1272840759497029	0.5549396441405634	-0.011413901378245649	0.021678051218217198	FALSE	FALSE	-0.011413901378245649
733	OTUD7B	0.0005128921016605136	0.019035438507197796	-0.011410607507397287	0.009452008003325655	FALSE	FALSE	-0.011410607507397287
11975	NUP50	0.2528646876275805	0.7179274567288811	-0.011409750953179122	0.03532995790416418	FALSE	FALSE	-0.011409750953179122
826	MTX1	0.15195109017577763	0.5960419467422725	-0.011397841154606873	0.026557758580460104	FALSE	FALSE	-0.011397841154606873
9049	NLRC3	0.34531227308730317	0.74761350171089	-0.011387519508326185	0.04527733232392821	FALSE	FALSE	-0.011387519508326185
4848	NUB1	0.5123656733490476	0.8505342699274777	-0.011385197742539536	0.09451870464308318	FALSE	FALSE	-0.011385197742539536
10741	TPD52L2	0.1891294465789978	0.6330223029333579	-0.011384813468804015	0.031336456147390744	FALSE	FALSE	-0.011384813468804015
2193	ZDHHC3	0.1815669295553057	0.6230008630265141	-0.011361778542504078	0.03142289171905019	FALSE	FALSE	-0.011361778542504078
4559	RSBN1L	0.5362623378882996	0.8647682743567267	-0.011354789060083857	0.11507502752681112	FALSE	FALSE	-0.011354789060083857
1769	PPIG	0.607325972824417	0.8934705051151959	-0.01134214833524544	0.16846543169298836	FALSE	FALSE	-0.01134214833524544
237	DNAJC8	0.5768076200460326	0.8803747745835333	-0.011336945860056841	0.14478125994981722	FALSE	FALSE	-0.011336945860056841
1443	PNPT1	0.026189416483530764	0.2643282930454809	-0.011336284801742586	0.013851920467649782	FALSE	FALSE	-0.011336284801742586
2610	TNIK	0.36620288467406936	0.7651188806930965	-0.01133523678246389	0.05493236151199008	FALSE	FALSE	-0.01133523678246389
10696	PMEPA1	0.0071738212288032545	0.11984982246638828	-0.011334503168968805	0.011129325753900894	FALSE	FALSE	-0.011334503168968805
2519	SRPRB	0.17206842545101964	0.6081134542291197	-0.011311363440740997	0.02702554323992064	FALSE	FALSE	-0.011311363440740997
7279	STK32C	0.03414027726868487	0.2984552193087045	-0.01130253253470353	0.014173411146932564	FALSE	FALSE	-0.01130253253470353
9293	MT2A	0.6171862308489804	0.8974065698418986	-0.011293584734208054	0.1323273691327073	FALSE	FALSE	-0.011293584734208054
6804	CRTAM	0.08428790609347714	0.46588459812423655	-0.011289376533719756	0.016248543638476106	FALSE	FALSE	-0.011289376533719756
9862	MED1	0.1972566964015965	0.6441771517114815	-0.011288648294682508	0.028664698737651803	FALSE	FALSE	-0.011288648294682508
1457	B3GNT2	0.32763494738975085	0.7332902587682467	-0.01128372260407264	0.046685788953720136	FALSE	FALSE	-0.01128372260407264
4517	AUTS2	0.47762978201780537	0.8308167462983301	-0.011268776236821095	0.07086521543042604	FALSE	FALSE	-0.011268776236821095
4223	PEX3	0.16736275003217035	0.6023856873750265	-0.011260316840181781	0.025776680342333262	FALSE	FALSE	-0.011260316840181781
7477	ANO6	0.1324497613588201	0.5658041044566569	-0.011250387529323372	0.02074344369561173	FALSE	FALSE	-0.011250387529323372
8105	DNAJC3	0.33206588099826806	0.736751542252684	-0.011231998821825651	0.04517392112418663	FALSE	FALSE	-0.011231998821825651
6377	YPEL4	0.0469381427213197	0.3562390610427224	-0.01122320352157137	0.015347303476097971	FALSE	FALSE	-0.01122320352157137
9892	KLHL11	0.051061759209044474	0.3658230372655306	-0.011216613092645728	0.01765699682454037	FALSE	FALSE	-0.011216613092645728
2254	APEH	0.39446023358446114	0.7815282427107132	-0.011213634299388207	0.059917101419942324	FALSE	FALSE	-0.011213634299388207
38	RER1	0.5444673435686591	0.8691970333241306	-0.011209947421310335	0.10893574062474938	FALSE	FALSE	-0.011209947421310335
4808	CUL1	0.22938808263269395	0.6947994403709283	-0.011205806401545029	0.034005071231445604	FALSE	FALSE	-0.011205806401545029
6845	THYN1	0.49317519066909576	0.839493373294319	-0.011204551465639515	0.08913170528966327	FALSE	FALSE	-0.011204551465639515
949	ATP1B1	0.11536708234131793	0.5249758418861026	-0.01119508637357699	0.013177484219763861	FALSE	FALSE	-0.01119508637357699
6536	YIF1A	0.30880423261531803	0.7252933940386873	-0.011190556377425553	0.04397393667767214	FALSE	FALSE	-0.011190556377425553
6460	MACROD1	2.8666650950932317e-05	0.002318637809327822	-0.011184358955729423	0.008601161943705275	FALSE	FALSE	-0.011184358955729423
9631	TMEM256	0.4580300448853045	0.8195091236763474	-0.011179925699819097	0.07578654119441676	FALSE	FALSE	-0.011179925699819097
1065	SNRPE	0.5043471293655291	0.8448611261083881	-0.011170068944141522	0.09473223239183427	FALSE	FALSE	-0.011170068944141522
6378	1	0.047810507449407624	0.3595563891064908	-0.011167603411607668	0.015776965182361213	FALSE	FALSE	-0.011167603411607668
2144	MLH1	0.19439490855459257	0.6419018833852772	-0.011167260789920402	0.028355968206427818	FALSE	FALSE	-0.011167260789920402
9940	TMUB2	0.3322256624842781	0.7369344231343727	-0.011167172111366051	0.04850067076987998	FALSE	FALSE	-0.011167172111366051
2830	UBE2K	0.3430423654399961	0.7462339391977583	-0.011164715984133416	0.04925143649411756	FALSE	FALSE	-0.011164715984133416
5706	DMAC1	0.2613706169374743	0.7252933940386873	-0.01116419466172299	0.035676684577104656	FALSE	FALSE	-0.01116419466172299
9212	CD2BP2	0.45673470691751383	0.8192626321440782	-0.011163200387022688	0.07322653608266697	FALSE	FALSE	-0.011163200387022688
1444	VRK2	0.15585212061251902	0.5960419467422725	-0.011153854204839862	0.023346460662608925	FALSE	FALSE	-0.011153854204839862
9261	VPS35	0.3863708972551	0.7765894851750601	-0.011134721134931375	0.06217713194877603	FALSE	FALSE	-0.011134721134931375
2884	ANKRD17	0.26898747043493787	0.7252933940386873	-0.011128497512753277	0.039236092636751575	FALSE	FALSE	-0.011128497512753277
7036	ASCC1	0.16418294579689385	0.5987368122841951	-0.01111846071273808	0.022286735734967297	FALSE	FALSE	-0.01111846071273808
5215	CXorf40B	0.19300835462928848	0.6394355884441512	-0.011107983207180048	0.0284406645440085	FALSE	FALSE	-0.011107983207180048
8175	METTL3	0.1723470196223103	0.6086377133786376	-0.011100265485722578	0.02473399502246879	FALSE	FALSE	-0.011100265485722578
3325	LYSMD3	0.05651967384884606	0.383812119876588	-0.011091063070286959	0.0160162256337529	FALSE	FALSE	-0.011091063070286959
5678	WASHC1	0.4625969194712142	0.8222698805029401	-0.011087001323774786	0.07898093465455742	FALSE	FALSE	-0.011087001323774786
4987	TFE3	0.0659976649835069	0.41854797843253994	-0.011083982222083467	0.01802179973225954	FALSE	FALSE	-0.011083982222083467
3578	ATP6V0E1	0.6428184275279507	0.9079663482707488	-0.011078477433641397	0.2467638389315716	FALSE	FALSE	-0.011078477433641397
2473	ZNF148	0.4223970584496983	0.800552853673671	-0.011076322276047773	0.06453181898524595	FALSE	FALSE	-0.011076322276047773
1632	MAP4K4	0.09792258175003314	0.48498143528901544	-0.011075737803757731	0.018647797037522458	FALSE	FALSE	-0.011075737803757731
8419	ISCA2	0.35772931209546477	0.7566924880776301	-0.01107113054977485	0.05575103901846464	FALSE	FALSE	-0.01107113054977485
839	SYT11	0.27450228856233444	0.7252933940386873	-0.011068814158446042	0.03789846859005994	FALSE	FALSE	-0.011068814158446042
4940	ATP6AP2	0.549510193949508	0.8705796486015384	-0.011056872113126757	0.10633117359044941	FALSE	FALSE	-0.011056872113126757
9527	TIMM22	0.20671178205364385	0.6627435155618193	-0.011053386777217865	0.028167260724098184	FALSE	FALSE	-0.011053386777217865
967	PIGC	0.4122823847827022	0.7929973492028458	-0.011046977736244306	0.05779916100030722	FALSE	FALSE	-0.011046977736244306
1908	PIKFYVE	0.10495240359523354	0.49893870667405715	-0.011044072841782077	0.021218715192273606	FALSE	FALSE	-0.011044072841782077
10579	CEP250	0.17594183287073384	0.6122984616937587	-0.011042750725153568	0.02481189404809198	FALSE	FALSE	-0.011042750725153568
1662	ZC3H8	0.119023738199359	0.5348620054176798	-0.011032438484174099	0.021592111153484774	FALSE	FALSE	-0.011032438484174099
8803	BBS4	0.09986718175545924	0.4878724629417136	-0.01103104112513584	0.017152096837932288	FALSE	FALSE	-0.01103104112513584
2250	RHOA	0.7048448283495838	0.9247306867428907	-0.011028215503926742	0.42654722582462223	FALSE	FALSE	-0.011028215503926742
2065	EMC3	0.42159256770659326	0.7996826191271107	-0.01101423116462846	0.07279022644425548	FALSE	FALSE	-0.01101423116462846
8785	C15orf61	0.3451521062200755	0.7474480135292906	-0.011013489489446613	0.048848702290723495	FALSE	FALSE	-0.011013489489446613
8330	ARMH4	0.0017894675735776065	0.04592314158187783	-0.01098525981374122	0.009267322486266494	FALSE	FALSE	-0.01098525981374122
5335	BIN3	0.16067540848156628	0.5960419467422725	-0.010978114807947269	0.023624939930646918	FALSE	FALSE	-0.010978114807947269
8773	DENND4A	0.17085727613189522	0.6063560997181456	-0.010955310983334429	0.02661091981585636	FALSE	FALSE	-0.010955310983334429
4811	ZNF786	0.0012734420976446	0.03651571863368183	-0.010934392249808779	0.009301882172219975	FALSE	FALSE	-0.010934392249808779
9779	TAOK1	0.2946961705167426	0.7252933940386873	-0.01092888477413779	0.039286494774873865	FALSE	FALSE	-0.01092888477413779
5023	RRAGB	0.003390987727058035	0.07310570599804529	-0.010927494133171829	0.010630762117893197	FALSE	FALSE	-0.010927494133171829
10034	COIL	0.2833938713873873	0.7252933940386873	-0.010917867135566892	0.03713081967692043	FALSE	FALSE	-0.010917867135566892
7965	ZDHHC20	0.15077718980226734	0.5960419467422725	-0.010916031758214715	0.02390103683222172	FALSE	FALSE	-0.010916031758214715
11758	SNAP29	0.26282104187174427	0.7252933940386873	-0.010912793647366439	0.035584704127422595	FALSE	FALSE	-0.010912793647366439
11025	ZNF791	0.22483488067936516	0.6885145360844254	-0.010909663025674952	0.03176129613678123	FALSE	FALSE	-0.010909663025674952
907	DEDD	0.3225476063187449	0.7285421704668564	-0.010901281558674309	0.0405153980435327	FALSE	FALSE	-0.010901281558674309
5232	CCNQ	0.030754291530263145	0.2828912400524911	-0.01090048143626346	0.012827351353629383	FALSE	FALSE	-0.01090048143626346
1987	DIS3L2	0.01518858805503007	0.18912865452862745	-0.01089258367046837	0.012541911683890015	FALSE	FALSE	-0.01089258367046837
1250	ZNF672	0.09282098137491125	0.47537313081439264	-0.010883231442020474	0.018348799541939135	FALSE	FALSE	-0.010883231442020474
3589	KIAA1191	0.24984770238804033	0.7152096298772118	-0.010882089369729588	0.03126814805491026	FALSE	FALSE	-0.010882089369729588
1174	H2AW	0.1952224395984181	0.6422716810079849	-0.010872391160558277	0.026263365175488385	FALSE	FALSE	-0.010872391160558277
621	GSTM4	0.03654576756759026	0.3112627175255618	-0.010870147996217532	0.01354372012970406	FALSE	FALSE	-0.010870147996217532
2120	SLC4A7	0.4484636416859281	0.8141542102990199	-0.010869502389469566	0.06516202877080718	FALSE	FALSE	-0.010869502389469566
6317	FBXO3	0.3353927731344284	0.7399334919715154	-0.010869394900312777	0.04863697377055191	FALSE	FALSE	-0.010869394900312777
9079	USP7	0.19473796905566307	0.6419018833852772	-0.01086776912681634	0.027619283299806507	FALSE	FALSE	-0.01086776912681634
1330	OST4	0.7040619178965184	0.9246822983208298	-0.010864831985607074	0.40495919418889426	FALSE	FALSE	-0.010864831985607074
4710	IFRD1	0.26185602631588173	0.7252933940386873	-0.010863939825605722	0.03533941602637602	FALSE	FALSE	-0.010863939825605722
9109	MARF1	0.24192966622067433	0.7098903815630058	-0.010835417577851694	0.03096144403829131	FALSE	FALSE	-0.010835417577851694
9267	ITFG1	0.28863537186014476	0.7252933940386873	-0.010831913431340363	0.03884460465159527	FALSE	FALSE	-0.010831913431340363
5988	RABEPK	0.0973708765293533	0.4839162531736525	-0.010828394505069975	0.018839962022422357	FALSE	FALSE	-0.010828394505069975
6733	NKAPD1	0.2135603747393695	0.6727974028716256	-0.010824625666510051	0.030462238331173744	FALSE	FALSE	-0.010824625666510051
5354	PPP2R2A	0.36675559029366667	0.7651937523720342	-0.010823308924339383	0.04717030497484429	FALSE	FALSE	-0.010823308924339383
1144	NVL	0.09560595961615996	0.4802539442591529	-0.010821583723372916	0.01826203484521356	FALSE	FALSE	-0.010821583723372916
217	GPATCH3	0.1768341168926126	0.6144470669806056	-0.010812963092998418	0.026217567409540333	FALSE	FALSE	-0.010812963092998418
8057	FNDC3A	0.15021736342832467	0.5960419467422725	-0.010806172465518257	0.0244953244231468	FALSE	FALSE	-0.010806172465518257
6988	IPMK	0.0005996121944606546	0.02150535723741455	-0.010800751652979928	0.00896406122808193	FALSE	FALSE	-0.010800751652979928
6465	DNAJC4	0.4323907653694734	0.8049864800743031	-0.0107989465069531	0.05889920301215593	FALSE	FALSE	-0.0107989465069531
8541	SIVA1	0.5599261045481088	0.875298558802637	-0.010795372492489855	0.12113479057023692	FALSE	FALSE	-0.010795372492489855
6638	EMSY	0.12032688170221978	0.5375975880394794	-0.01078962854067393	0.02154980792642333	FALSE	FALSE	-0.01078962854067393
5575	DERL1	0.48876208202909266	0.8367626009205642	-0.0107737241763125	0.08656060366436492	FALSE	FALSE	-0.0107737241763125
2214	SCAP	0.16218468939139524	0.5960419467422725	-0.010769352054860097	0.023340470005953035	FALSE	FALSE	-0.010769352054860097
923	SH2D1B	6.87474709074853e-06	0.000739697558534851	-0.01075071209145838	0.006585334405996079	FALSE	FALSE	-0.01075071209145838
10304	CHMP1B	0.3115366481369649	0.7252933940386873	-0.010749479996998684	0.03936821092353311	FALSE	FALSE	-0.010749479996998684
7835	DDX54	0.30499074565027706	0.7252933940386873	-0.010749055414829366	0.042115035791729774	FALSE	FALSE	-0.010749055414829366
151	MICOS10	0.5096879064518058	0.8486115512303775	-0.010747260345910985	0.09782084701366203	FALSE	FALSE	-0.010747260345910985
6113	PMPCA	0.22033554549402773	0.6813609296675076	-0.010738736455777597	0.02973803912484369	FALSE	FALSE	-0.010738736455777597
6345	PHF21A	0.20472239086589852	0.6596110439767192	-0.01073850266686158	0.027143003982166913	FALSE	FALSE	-0.01073850266686158
11343	LTBP4	0.10274853466843831	0.494069214674639	-0.010732242767093067	0.018512627434765182	FALSE	FALSE	-0.010732242767093067
1272	ADAM17	0.16123862153950283	0.5960419467422725	-0.010731791312634551	0.022183266858202082	FALSE	FALSE	-0.010731791312634551
2686	TNK2	0.0040229288488226244	0.08262856311557223	-0.010726223710216483	0.010015508392825723	FALSE	FALSE	-0.010726223710216483
4201	AHI1	0.061865048086984835	0.40298754887943555	-0.010721992332378751	0.015548182131592618	FALSE	FALSE	-0.010721992332378751
3004	TNIP3	0.4952447345716193	0.8402614043218197	-0.010718931578639177	0.06881828822715338	FALSE	FALSE	-0.010718931578639177
3843	DDAH2	0.09196318772106904	0.4741784537147375	-0.010701279171865462	0.017611924558877945	FALSE	FALSE	-0.010701279171865462
7652	ATP23	0.010170997941964152	0.1470844190670229	-0.01070080084511775	0.010669654603441095	FALSE	FALSE	-0.01070080084511775
1023	RO60	0.509174612768924	0.8481181449444597	-0.01070029833330976	0.08295449510563252	FALSE	FALSE	-0.01070029833330976
4756	EXOC4	0.2851490269590086	0.7252933940386873	-0.010696251366556645	0.03473148598920467	FALSE	FALSE	-0.010696251366556645
11790	CABIN1	0.3071874297137561	0.7252933940386873	-0.01069569242294134	0.03925939787958944	FALSE	FALSE	-0.01069569242294134
3806	C6orf136	0.2827152469729496	0.7252933940386873	-0.01068309469376564	0.03176854897377103	FALSE	FALSE	-0.01068309469376564
11340	SERTAD3	0.18300010580866732	0.6255392716187848	-0.010683006015211289	0.02603075224473033	FALSE	FALSE	-0.010683006015211289
5977	RABGAP1	0.08248455195351988	0.46588459812423655	-0.010669401918805149	0.017937903032573158	FALSE	FALSE	-0.010669401918805149
7206	SFR1	0.09249985870613826	0.47537313081439264	-0.010666941760729133	0.01763929392016211	FALSE	FALSE	-0.010666941760729133
8371	ATP6V1D	0.26848914742461316	0.7252933940386873	-0.010653927511070875	0.03344976148286531	FALSE	FALSE	-0.010653927511070875
9068	GLYR1	0.29363167260049333	0.7252933940386873	-0.01065167561323614	0.03336154929427213	FALSE	FALSE	-0.01065167561323614
9929	DHX8	0.16348028844677231	0.5973068492788624	-0.010644817805032986	0.02269693490031154	FALSE	FALSE	-0.010644817805032986
2523	CEP63	0.07643197367793601	0.4511294349747527	-0.01064028310623094	0.017126087770732337	FALSE	FALSE	-0.01064028310623094
2960	SLC39A8	0.017009529517861405	0.20252564688881075	-0.010632152223327062	0.011963523350396129	FALSE	FALSE	-0.010632152223327062
2883	COX18	0.004339633399284056	0.08758655329845495	-0.010622375412709849	0.009554383799780247	FALSE	FALSE	-0.010622375412709849
8020	WBP4	0.20610662692225237	0.6617950707511787	-0.010619928690778433	0.0257863795687986	FALSE	FALSE	-0.010619928690778433
6585	C11orf24	0.019376694148532412	0.21935315538029743	-0.010619643844512942	0.011937796961256237	FALSE	FALSE	-0.010619643844512942
11300	MAP4K1	0.42572958648539805	0.8013431132856352	-0.010618767807885109	0.05580592034168022	FALSE	FALSE	-0.010618767807885109
752	CERS2	0.36714216472164274	0.7651937523720342	-0.010616736262821792	0.044076832487832666	FALSE	FALSE	-0.010616736262821792
5431	LYPLA1	0.3589586287733728	0.7577952167075607	-0.01061366207293762	0.047367465270813126	FALSE	FALSE	-0.01061366207293762
10142	ATP5PD	0.5968253180425445	0.8880173336216826	-0.010610770614619989	0.14361099413661071	FALSE	FALSE	-0.010610770614619989
8155	TTC5	0.12270479218171997	0.5426401970992503	-0.010608021579435105	0.01982260746664779	FALSE	FALSE	-0.010608021579435105
7656	MON2	0.2834459011665441	0.7252933940386873	-0.010605616509551944	0.03582876626142236	FALSE	FALSE	-0.010605616509551944
6946	CUL2	0.20636082722324828	0.6621311197030231	-0.0105992639003857	0.028800272014598515	FALSE	FALSE	-0.0105992639003857
10238	HGS	0.42954031044538077	0.8035586701575471	-0.01059814601315509	0.052722293277119484	FALSE	FALSE	-0.01059814601315509
1793	SCRN3	0.017779119482347578	0.2078898437576993	-0.010579815081079143	0.011597645230764566	FALSE	FALSE	-0.010579815081079143
1495	NAGK	0.15720671566922348	0.5960419467422725	-0.010572448042995699	0.023701626157691315	FALSE	FALSE	-0.010572448042995699
3998	POLR1C	0.03600335621348132	0.3084348879997874	-0.010562462972137207	0.013707769504033549	FALSE	FALSE	-0.010562462972137207
1787	PDK1	0.15612099068829682	0.5960419467422725	-0.010559529189964091	0.02121018183006104	FALSE	FALSE	-0.010559529189964091
3257	RAD17	0.08517226861007142	0.46588459812423655	-0.010557310882490853	0.016415736919572186	FALSE	FALSE	-0.010557310882490853
4225	PHACTR2	0.17279235352854272	0.6094763074233832	-0.010551084573083834	0.020654525737776312	FALSE	FALSE	-0.010551084573083834
12002	PPP6R2	0.24229972692673193	0.7098903815630058	-0.010543592578855624	0.0330714178379885	FALSE	FALSE	-0.010543592578855624
718	NBPF14	0.01294997339295163	0.1731782074715356	-0.01053453258655275	0.012124527787226577	FALSE	FALSE	-0.01053453258655275
1371	YIPF4	0.3905466903026412	0.7793846834378337	-0.010532174543175685	0.05356536866273991	FALSE	FALSE	-0.010532174543175685
9502	SPG7	0.4187408740553068	0.7976275736431117	-0.010515481477126314	0.05306685837202294	FALSE	FALSE	-0.010515481477126314
4006	TMEM63B	0.0067409271666721005	0.11609044612442056	-0.010513835549412978	0.010170127026910005	FALSE	FALSE	-0.010513835549412978
4688	RINT1	0.05174792355743114	0.36854187970636787	-0.010511734808204979	0.013652975248649371	FALSE	FALSE	-0.010511734808204979
10515	SMIM26	0.5743015475526607	0.8801556691023525	-0.01050832269928415	0.12371672395356866	FALSE	FALSE	-0.01050832269928415
10937	MYO1F	0.6035416569371743	0.8915318786649435	-0.010500594228911002	0.13538237817065663	FALSE	FALSE	-0.010500594228911002
3438	MACROH2A1	0.47527255714184646	0.8298578048876122	-0.010493080736851432	0.06111992886939714	FALSE	FALSE	-0.010493080736851432
8467	PSMC1	0.424246304356275	0.8013431132856352	-0.010492161704560885	0.06222638808364092	FALSE	FALSE	-0.010492161704560885
2102	OXNAD1	0.413563130557581	0.7940845440699591	-0.010491006196125401	0.052877388374750006	FALSE	FALSE	-0.010491006196125401
1328	TMEM214	0.12865288276518963	0.5579633995141312	-0.01049009656913607	0.02021082319579152	FALSE	FALSE	-0.01049009656913607
315	ZC3H12A	0.26900708929790706	0.7252933940386873	-0.010489356237568685	0.0288560597529245	FALSE	FALSE	-0.010489356237568685
4164	NUS1	0.1747365013849422	0.6114952744839863	-0.010486669008648954	0.022531096628585528	FALSE	FALSE	-0.010486669008648954
8574	NSMCE3	0.30034081193977336	0.7252933940386873	-0.01047209885344617	0.03720808748242467	FALSE	FALSE	-0.01047209885344617
521	IFI44	0.07276074225803598	0.43854516014843253	-0.010464348885241665	0.01521100701634274	FALSE	FALSE	-0.010464348885241665
6210	OSBPL5	0.11348215319601102	0.5200932757650713	-0.010463760382108243	0.018673873831366386	FALSE	FALSE	-0.010463760382108243
997	IER5	0.00035049746011032757	0.014174600731634212	-0.010459447211740268	0.00788451416342151	FALSE	FALSE	-0.010459447211740268
2892	USO1	0.3541106716219514	0.7542500492097196	-0.010448515732446607	0.04686258048858753	FALSE	FALSE	-0.010448515732446607
7787	SART3	0.3507780466774868	0.7525739426832256	-0.010447279607143532	0.03960183228171149	FALSE	FALSE	-0.010447279607143532
9027	SRRM2	0.6028919621960693	0.8911919501683263	-0.010446161719912923	0.1424333456643792	FALSE	FALSE	-0.010446161719912923
6790	DPAGT1	0.11179072180828288	0.5156364370992564	-0.010444511761356207	0.019051478395974913	FALSE	FALSE	-0.010444511761356207
7395	SMIM10L1	0.40218028743762224	0.786534850428476	-0.010433209276519818	0.05186403664045556	FALSE	FALSE	-0.010433209276519818
9275	TENT4B	0.18567939218416396	0.6279261567289143	-0.010423916838915387	0.025256553188312887	FALSE	FALSE	-0.010423916838915387
978	CACYBP	0.564815353383584	0.8757877260806145	-0.010422750581564224	0.10388276951257573	FALSE	FALSE	-0.010422750581564224
4001	POLH	0.05979248901438794	0.39581029524096334	-0.010421623289032397	0.014487030894257302	FALSE	FALSE	-0.010421623289032397
4347	CCZ1	0.0009443196427746996	0.029612248049362768	-0.010411477320342335	0.008079055723799175	FALSE	FALSE	-0.010411477320342335
3109	PRIMPOL	0.14535253363055692	0.5908819807345482	-0.010409154546844842	0.020829916975006114	FALSE	FALSE	-0.010409154546844842
11521	AP2A1	0.3037255808612626	0.7252933940386873	-0.010405288968043809	0.03867385311182155	FALSE	FALSE	-0.010405288968043809
7509	TUBA1C	0.3267108444220437	0.7325702912910478	-0.010402924206594446	0.04151889144681221	FALSE	FALSE	-0.010402924206594446
4122	MTRES1	0.10701025369958306	0.5048335701483145	-0.010402737444184525	0.019779051090915534	FALSE	FALSE	-0.010402737444184525
2959	PPP3CA	0.23901513621125553	0.7075137600922778	-0.010400223541530116	0.028279490725592125	FALSE	FALSE	-0.010400223541530116
9815	RAD51D	0.015122046105386618	0.18912865452862745	-0.010397200744899032	0.009902009323542548	FALSE	FALSE	-0.010397200744899032
11245	PSENEN	0.47084747807721905	0.8277036693266271	-0.010390428592117694	0.06951265002405921	FALSE	FALSE	-0.010390428592117694
8836	SCAPER	0.14132672234188293	0.583619647755494	-0.010388884779103309	0.019539307088179646	FALSE	FALSE	-0.010388884779103309
7600	ESYT1	0.1897039475768474	0.6340404380681864	-0.010388018147776696	0.026745656721813733	FALSE	FALSE	-0.010388018147776696
4605	BUD31	0.5440317017872462	0.8691815950681012	-0.01038737590006488	0.10653389973002811	FALSE	FALSE	-0.01038737590006488
10211	CANT1	0.2606705388426903	0.7252933940386873	-0.010383143514516302	0.028478164312451384	FALSE	FALSE	-0.010383143514516302
4152	HDAC2	0.45076076186459135	0.814593989692215	-0.01037455781811776	0.057948642518631244	FALSE	FALSE	-0.01037455781811776
10750	PCMTD2	0.11786356804248302	0.5310426146762354	-0.010371789972330438	0.01849781409945599	FALSE	FALSE	-0.010371789972330438
4053	DDX43	0.06977685430619386	0.42762027927622476	-0.010371685170402567	0.013576421626778535	FALSE	FALSE	-0.010371685170402567
4948	FUNDC1	0.14343158311812063	0.5868753636033421	-0.01036597480894814	0.020487947302848794	FALSE	FALSE	-0.01036597480894814
5554	OXR1	0.23505768857909645	0.7029175532923572	-0.010356838230621052	0.02794290204034295	FALSE	FALSE	-0.010356838230621052
9375	DDX28	0.07180546498632677	0.4356619210344751	-0.010354223556882154	0.01476650674242613	FALSE	FALSE	-0.010354223556882154
700	RBM8A	0.6682416776163908	0.9148054622487487	-0.010353398577603796	0.22452665518882664	FALSE	FALSE	-0.010353398577603796
3189	FBXO4	0.076963693039243	0.45307281180918874	-0.010348545442174761	0.014670857488242692	FALSE	FALSE	-0.010348545442174761
6429	GANAB	0.28440392887664384	0.7252933940386873	-0.010339924811800263	0.03296838917357977	FALSE	FALSE	-0.010339924811800263
8814	EDC3	0.08889297842456591	0.4697390860652791	-0.01033844683589441	0.01606778263352638	FALSE	FALSE	-0.01033844683589441
2869	REST	0.5585749373418716	0.874783830167049	-0.010334372996852097	0.08706598243741102	FALSE	FALSE	-0.010334372996852097
922	ATF6	0.13715109982440074	0.5754948474921545	-0.010330895722629966	0.021398462095232898	FALSE	FALSE	-0.010330895722629966
10653	SLC35C2	0.28431427969615697	0.7252933940386873	-0.010315879487426505	0.036097671143537347	FALSE	FALSE	-0.010315879487426505
9566	ZZEF1	0.28374532073540076	0.7252933940386873	-0.010309610182356772	0.030043227424801783	FALSE	FALSE	-0.010309610182356772
326	SF3A3	0.41218834935682613	0.7929973492028458	-0.010309021679223351	0.05682262102531833	FALSE	FALSE	-0.010309021679223351
3852	EHMT2	0.281148800167532	0.7252933940386873	-0.010307661941389967	0.03158022688571797	FALSE	FALSE	-0.010307661941389967
9766	RAB34	9.446335344259076e-09	2.994232997769471e-06	-0.010304809447891673	0.0063121973341980645	FALSE	FALSE	-0.010304809447891673
10208	AC022966.1	0.41335007354472453	0.794065464788293	-0.010304367398734377	0.05522558049753655	FALSE	FALSE	-0.010304367398734377
9379	SLC7A6OS	0.24648977483442042	0.7147264510916371	-0.010301879024754705	0.02954700485218403	FALSE	FALSE	-0.010301879024754705
1030	DENND1B	0.13917992488499534	0.5784410106854728	-0.010300410454150073	0.019691426285304302	FALSE	FALSE	-0.010300410454150073
3463	STING1	0.03378200912729303	0.29719611558409986	-0.010285350551476669	0.011894080127307843	FALSE	FALSE	-0.010285350551476669
8525	TRAF3	0.0783846484071708	0.4571333448629036	-0.010268651439162228	0.01683791211351406	FALSE	FALSE	-0.010268651439162228
10402	RELCH	0.2788556322178606	0.7252933940386873	-0.010264591036264512	0.032468324397192445	FALSE	FALSE	-0.010264591036264512
2348	ATXN7-1	0.032524389048405204	0.2907363069814758	-0.010260302890715852	0.012947275270816199	FALSE	FALSE	-0.010260302890715852
12133	PCNT	0.1964688922305034	0.6434596302535851	-0.010260235038185628	0.024129536782586298	FALSE	FALSE	-0.010260235038185628
4624	TAF6	0.2621709641046495	0.7252933940386873	-0.010259883011197143	0.0310313229470752	FALSE	FALSE	-0.010259883011197143
11895	TMEM184B	0.023475680794061076	0.24961267847030671	-0.010254603278177102	0.011714477297784978	FALSE	FALSE	-0.010254603278177102
9147	NPIPB5	0.10822836287820682	0.508738372679603	-0.010247568784672475	0.01856794860213995	FALSE	FALSE	-0.010247568784672475
9506	SPATA33	0.04965755896969422	0.3625412353870741	-0.010240798983216441	0.013791398957458347	FALSE	FALSE	-0.010240798983216441
5492	RBIS	0.594890529327917	0.8873871382456927	-0.010226733355243336	0.14105829423250155	FALSE	FALSE	-0.010226733355243336
8766	PDCD7	0.08939244684547809	0.47073309433296245	-0.0102209060993309	0.012948268504683362	FALSE	FALSE	-0.0102209060993309
4162	DCBLD1	0.003512409782885775	0.07503377401399702	-0.010216147016914055	0.009484516738285851	FALSE	FALSE	-0.010216147016914055
2319	SFMBT1	4.1563576497583444e-05	0.0029189079351117286	-0.010214669544863626	0.007390299966277251	FALSE	FALSE	-0.010214669544863626
6698	BIRC2	0.33898717270160683	0.7431213720336647	-0.010207428302683987	0.034261827205502714	FALSE	FALSE	-0.010207428302683987
10848	DAPK3	0.2371193452156239	0.7052842203116503	-0.010181714209151078	0.027155537331520124	FALSE	FALSE	-0.010181714209151078
2350	SLC25A26	0.22724990077951968	0.691817177472368	-0.010179524117581495	0.029303975143404895	FALSE	FALSE	-0.010179524117581495
10657	NCOA3	0.2278251065833945	0.6922397358205072	-0.010176855699264202	0.02849129648056141	FALSE	FALSE	-0.010176855699264202
7520	SMARCD1	0.3087602629430027	0.7252933940386873	-0.010165340923343154	0.03107281696311263	FALSE	FALSE	-0.010165340923343154
2085	TMEM43	0.4437043665104877	0.8125965262459125	-0.010155081083327619	0.061922020343847056	FALSE	FALSE	-0.010155081083327619
8337	DAAM1	0.2645165577796303	0.7252933940386873	-0.010154933285737034	0.023384109009490457	FALSE	FALSE	-0.010154933285737034
6469	PPP1R14B	0.7214072359711157	0.9296214785370225	-0.010153210771999486	0.1774899595698645	FALSE	FALSE	-0.010153210771999486
1841	STAT4	0.6391006239642855	0.9061136506108729	-0.010145579041867449	0.1538937067569688	FALSE	FALSE	-0.010145579041867449
834	ASH1L	0.5426513271676571	0.8688347802078201	-0.010140828021137364	0.08001417718654455	FALSE	FALSE	-0.010140828021137364
1024	GLRX2	0.22523581271810317	0.6886250290818337	-0.01012456222448623	0.025908643596394117	FALSE	FALSE	-0.01012456222448623
8182	ABHD4	0.10654078858478348	0.5040380671731911	-0.01012046016954026	0.015378897294921931	FALSE	FALSE	-0.01012046016954026
2576	RAP2B	0.3531654353288953	0.7535767832676183	-0.010110671938200139	0.038662420888972836	FALSE	FALSE	-0.010110671938200139
1467	RAB1A	0.43529454228574815	0.8067559597147517	-0.010104835276986482	0.05555888958448588	FALSE	FALSE	-0.010104835276986482
8479	ATXN3	0.2542948660459004	0.7201511170540965	-0.010100731878426052	0.027132424114401952	FALSE	FALSE	-0.010100731878426052
5773	CREB3	0.3303559857785341	0.7360210868561261	-0.010086884587802677	0.036571250232153164	FALSE	FALSE	-0.010086884587802677
10074	MED13	0.22173633109716473	0.682887101014554	-0.01006054168270255	0.025669268050859142	FALSE	FALSE	-0.01006054168270255
6266	FAR1	0.15676268605064403	0.5960419467422725	-0.010054952246549509	0.017501457052868465	FALSE	FALSE	-0.010054952246549509
4690	CDHR3	0.00015464490822366853	0.007851409020117682	-0.010053892638596096	0.007431740052240013	FALSE	FALSE	-0.010053892638596096
59	ICMT	0.03313207233918488	0.29348409697429023	-0.010044730027738851	0.011802762811786906	FALSE	FALSE	-0.010044730027738851
2141	PDCD6IP	0.48378586874870355	0.8332696395355997	-0.010044066282195677	0.07207493345404781	FALSE	FALSE	-0.010044066282195677
4754	MKLN1	0.29027743223012503	0.7252933940386873	-0.010015428483598099	0.034354709911831594	FALSE	FALSE	-0.010015428483598099
2414	GCSAM	3.1999904063950575e-08	9.382371871550308e-06	-0.010004259688400465	0.0061280959783944974	FALSE	FALSE	-0.010004259688400465
9312	KIFC3	0.0008255334801094873	0.027120046651888143	-0.009999384887188266	0.0076445036833066235	FALSE	FALSE	-0.009999384887188266
9691	TTC19	0.22804775489224346	0.6927076066760506	-0.009991563203561964	0.021016432188971097	FALSE	FALSE	-0.009991563203561964
8977	GNPTG	0.44971192614356004	0.814551578349293	-0.009991036506693697	0.057830955659927324	FALSE	FALSE	-0.009991036506693697
2754	HTT	0.12534992549339893	0.550904507190797	-0.009990722100910088	0.01704612655868364	FALSE	FALSE	-0.009990722100910088
2243	QRICH1	0.3219231222323638	0.7285421704668564	-0.009989891747173891	0.0377073724602544	FALSE	FALSE	-0.009989891747173891
5762	FANCG	0.0010781678514725347	0.03242244246684586	-0.009979409035109828	0.007750982491754342	FALSE	FALSE	-0.009979409035109828
119	DHRS3	0.04499580286680424	0.355360791933926	-0.009978362191493784	0.012763274530338686	FALSE	FALSE	-0.009978362191493784
2420	GTPBP8	0.2587142754762162	0.7252933940386873	-0.009975455953417095	0.028544083410917326	FALSE	FALSE	-0.009975455953417095
9804	RHOT1	0.19540867422749914	0.6424875052817801	-0.009972236653171257	0.024229968703070353	FALSE	FALSE	-0.009972236653171257
11855	HMGXB4	0.2958288721983617	0.7252933940386873	-0.00996871100882857	0.03336075684705446	FALSE	FALSE	-0.00996871100882857
5994	ZBTB43	0.2872015266531164	0.7252933940386873	-0.009958964429536704	0.027258578124780986	FALSE	FALSE	-0.009958964429536704
8272	MIA2	0.3910615300264586	0.7799009657744856	-0.00994690145891603	0.04442224963459858	FALSE	FALSE	-0.00994690145891603
4035	ZNF451	0.3157448420389695	0.7252933940386873	-0.00993049323913215	0.034833344955777015	FALSE	FALSE	-0.00993049323913215
7772	APPL2	0.04642156501516594	0.3562390610427224	-0.009929670947082712	0.012586214124809864	FALSE	FALSE	-0.009929670947082712
4491	NIPSNAP2	0.2814685882636447	0.7252933940386873	-0.009928184909490101	0.03139651856969956	FALSE	FALSE	-0.009928184909490101
7667	LLPH	0.28804420688281446	0.7252933940386873	-0.009919591151404799	0.03231511156746122	FALSE	FALSE	-0.009919591151404799
1445	FANCL	3.085167381466674e-08	9.277652064061835e-06	-0.009905843960058683	0.006067811554774295	FALSE	FALSE	-0.009905843960058683
8702	TRPM7	0.3079262634769337	0.7252933940386873	-0.009905811041504417	0.035377449724216796	FALSE	FALSE	-0.009905811041504417
3446	BRD8	0.2812641457730895	0.7252933940386873	-0.00989907953306049	0.029377030165389527	FALSE	FALSE	-0.00989907953306049
6589	MRPL21	0.4382301878617286	0.8088858509774233	-0.009896451423176992	0.05147741864933524	FALSE	FALSE	-0.009896451423176992
10146	JPT1	0.505274081238303	0.8453429992528982	-0.009891334939313823	0.07432698475760083	FALSE	FALSE	-0.009891334939313823
11729	PEX26	0.21960249922929814	0.6813009883794858	-0.009888301057863447	0.024421048112386882	FALSE	FALSE	-0.009888301057863447
9793	TEFM	0.26712701150668977	0.7252933940386873	-0.009886901011596267	0.025275600987464883	FALSE	FALSE	-0.009886901011596267
9822	SLFN12L	0.15747132088494878	0.5960419467422725	-0.009884659862677211	0.01793911295054957	FALSE	FALSE	-0.009884659862677211
8874	BTBD1	0.12025455352724707	0.5374791935089762	-0.009884010896893095	0.01780706646224094	FALSE	FALSE	-0.009884010896893095
6127	FBXW5	0.5115331052442513	0.8499943692695635	-0.009880929988936624	0.07268234030451885	FALSE	FALSE	-0.009880929988936624
8921	CHD2	0.608383581873265	0.8941256451390541	-0.009880704261707366	0.11731608974379162	FALSE	FALSE	-0.009880704261707366
11222	ZNF181	0.011245291487811268	0.15589217324946875	-0.009877762753751105	0.009666137164458632	FALSE	FALSE	-0.009877762753751105
6758	RNF214	0.2101044974831691	0.6683194984337257	-0.00987775637158242	0.020559004789521527	FALSE	FALSE	-0.00987775637158242
6375	TIMM10	0.2902623676573821	0.7252933940386873	-0.00987546685254281	0.030541387798134673	FALSE	FALSE	-0.00987546685254281
3088	NEK1	0.3674554565193977	0.7652178611375651	-0.009874738613505563	0.040205866531577227	FALSE	FALSE	-0.009874738613505563
10473	C20orf27	0.1073624757325838	0.5058847390083338	-0.009865920471805465	0.01619120464162078	FALSE	FALSE	-0.009865920471805465
8273	FBXO33	0.05112376638357581	0.3658800772969655	-0.009862408935414605	0.013112385291606188	FALSE	FALSE	-0.009862408935414605
1311	CENPO	5.2217930847549494e-08	1.4072584847168524e-05	-0.009858081825046607	0.006038554922439331	FALSE	FALSE	-0.009858081825046607
8285	DNAAF2	0.4070658566024784	0.7892261346689008	-0.00985086527178267	0.048393646731626154	FALSE	FALSE	-0.00985086527178267
5691	AK3	0.4161754731757612	0.7958135839663966	-0.009849011083828055	0.043934746623732326	FALSE	FALSE	-0.009849011083828055
6458	COX8A	0.7045498821448615	0.9246822983208298	-0.00984424393972445	0.2777931350608205	FALSE	FALSE	-0.00984424393972445
7407	HEBP1	0.004174469705233281	0.08484953328072083	-0.009843897287193806	0.00890575492278088	FALSE	FALSE	-0.009843897287193806
11748	TRMT2A	0.2323121550443439	0.6995470076913369	-0.009843588255868037	0.023209827280668324	FALSE	FALSE	-0.009843588255868037
8566	SNRPN	0.626524023132133	0.9008638002263631	-0.009835795292000815	0.12519793836183327	FALSE	FALSE	-0.009835795292000815
7122	TCTN3	0.28474287395357484	0.7252933940386873	-0.009812513140640263	0.02652725538368835	FALSE	FALSE	-0.009812513140640263
6669	PRSS23	0.13594475373380158	0.5720703522748565	-0.009809547783527339	0.017134523214122586	FALSE	FALSE	-0.009809547783527339
8936	SNRPA1	0.46913466657774217	0.8268679795970952	-0.009807396656777094	0.0713610578068467	FALSE	FALSE	-0.009807396656777094
10889	RANBP3	0.31503805905633275	0.7252933940386873	-0.009799286599897344	0.036986908160669865	FALSE	FALSE	-0.009799286599897344
7523	LIMA1	0.21732900302552516	0.6791458959454727	-0.009797118006159122	0.018659891474039056	FALSE	FALSE	-0.009797118006159122
8660	TP53BP1	0.16086673854282943	0.5960419467422725	-0.00979323227314119	0.019860712984620138	FALSE	FALSE	-0.00979323227314119
2751	MFSD10	0.5744373597449912	0.8801556691023525	-0.009788532309760579	0.09611665544121765	FALSE	FALSE	-0.009788532309760579
4975	RBM3	0.68069518539897	0.9178193992135112	-0.009786092305901464	0.20914423846921254	FALSE	FALSE	-0.009786092305901464
6071	MED27	0.3499516291720386	0.7514497664380853	-0.009776004448536792	0.04414251178156498	FALSE	FALSE	-0.009776004448536792
10299	RALBP1	0.40414585905578626	0.7881144918901244	-0.009772951756483976	0.04896413283639176	FALSE	FALSE	-0.009772951756483976
3142	SRD5A1	0.001364860367064886	0.03811210091651663	-0.009770450450215129	0.007649937430721556	FALSE	FALSE	-0.009770450450215129
10007	PDK2	0.0900030804498589	0.47073309433296245	-0.009766358640329416	0.016054894666858884	FALSE	FALSE	-0.009766358640329416
7250	NSMCE4A	0.33327440521550444	0.738354678756687	-0.009757381952123053	0.03801816771196764	FALSE	FALSE	-0.009757381952123053
12134	DIP2A	0.2687965305119421	0.7252933940386873	-0.009748772070664234	0.028537351508126703	FALSE	FALSE	-0.009748772070664234
2621	MFN1	0.13971290211701562	0.5799555033414308	-0.009748389140543172	0.01685879100114107	FALSE	FALSE	-0.009748389140543172
8979	C16orf91	0.19147561206670444	0.6370570151257616	-0.009747276627770404	0.021571533083049363	FALSE	FALSE	-0.009747276627770404
364	AC098484.3	0.01716976672510478	0.20331511753504183	-0.009746121119334919	0.00984038252296836	FALSE	FALSE	-0.009746121119334919
6666	EED	0.36582765224474734	0.7649876189031724	-0.009744354266320195	0.04220403003138166	FALSE	FALSE	-0.009744354266320195
9599	C1QBP	0.47653682581828316	0.8305755057852632	-0.009738974434022893	0.06520050183631652	FALSE	FALSE	-0.009738974434022893
4399	CBX3	0.6194021742156983	0.8986791755930669	-0.009736679540525444	0.12897045199954232	FALSE	FALSE	-0.009736679540525444
11928	MRTFA	0.1843059162562634	0.6272143269518667	-0.009735647644620267	0.02147005468087141	FALSE	FALSE	-0.009735647644620267
11902	GTPBP1	0.08008301883766908	0.4622114394331609	-0.009733190173773172	0.012430510808562124	FALSE	FALSE	-0.009733190173773172
4519	POM121	0.11919974316854015	0.5350484074417815	-0.00973001924364789	0.017689480229692404	FALSE	FALSE	-0.00973001924364789
973	CENPL	0.08395546966287352	0.46588459812423655	-0.009724593728458951	0.015466418398847413	FALSE	FALSE	-0.009724593728458951
1601	ANKRD36B	0.17743920994470774	0.6147731327124172	-0.009721640463876167	0.018854521106668683	FALSE	FALSE	-0.009721640463876167
6578	NDUFV1	0.5806619722071681	0.8821552361841097	-0.009715117215673518	0.10990941004697667	FALSE	FALSE	-0.009715117215673518
5580	ATAD2	0.17762340682876573	0.614866385858254	-0.009707419648432948	0.020804577117222688	FALSE	FALSE	-0.009707419648432948
1587	ITPRIPL1	0.2825999871039694	0.7252933940386873	-0.00970599407349103	0.026185434268311013	FALSE	FALSE	-0.00970599407349103
9785	SSH2	0.5333293796158953	0.8627260127717067	-0.00970399746240367	0.06525222653912943	FALSE	FALSE	-0.00970399746240367
11599	MBOAT7	0.047981178083319795	0.35964742053188126	-0.00970328333131825	0.012618097054317247	FALSE	FALSE	-0.00970328333131825
3820	HLA-C	0.7799016910897154	0.9498931900617053	-0.009702917196377938	1.5365164002706837	FALSE	FALSE	-0.009702917196377938
5237	SSR4	0.7167543541434532	0.9283794738264837	-0.009701455343845604	0.30998236010240954	FALSE	FALSE	-0.009701455343845604
8118	GGACT	9.046103086191033e-05	0.005175253511943826	-0.009698274336611872	0.007062650318149217	FALSE	FALSE	-0.009698274336611872
7110	IDE	0.025359911755545916	0.26227605385277114	-0.009694015750581328	0.010927769896942515	FALSE	FALSE	-0.009694015750581328
699	PEX11B	0.3437052964367162	0.7462339391977583	-0.009681709585743417	0.040667688084203145	FALSE	FALSE	-0.009681709585743417
6517	RNASEH2C	0.4659993346021244	0.824071199670343	-0.009680967910561573	0.06456737012364144	FALSE	FALSE	-0.009680967910561573
2913	ENOPH1	0.29710326524995506	0.7252933940386873	-0.009674346578503353	0.028969299784579943	FALSE	FALSE	-0.009674346578503353
6065	NUP214	0.2855362629354178	0.7252933940386873	-0.009670837057534184	0.03230285878444827	FALSE	FALSE	-0.009670837057534184
5290	ERI1	0.005232940934614658	0.09707037591720584	-0.009662152605472842	0.00860215824227347	FALSE	FALSE	-0.009662152605472842
10459	PCED1A	0.11524198014726043	0.5248768711328429	-0.009660335366915873	0.016984218125079952	FALSE	FALSE	-0.009660335366915873
10084	MAP3K3	0.05006585276278183	0.3625425987477759	-0.009656386484018328	0.011954703454881213	FALSE	FALSE	-0.009656386484018328
1100	TRAF3IP3	0.6265389530901863	0.9008638002263631	-0.009652870244976861	0.141905692774196	FALSE	FALSE	-0.009652870244976861
11526	AKT1S1	0.042232286189985056	0.3422314983635821	-0.009652865542326252	0.012262623573025298	FALSE	FALSE	-0.009652865542326252
3204	PELO	0.31601750204602946	0.7252933940386873	-0.009649113498947075	0.03239510442281878	FALSE	FALSE	-0.009649113498947075
7909	C12orf65	0.5399107625283766	0.8671639289668426	-0.00964547499098976	0.08392189945592438	FALSE	FALSE	-0.00964547499098976
2173	SEC22C	0.37809859261397816	0.7718236131664697	-0.00964547499098976	0.03708720337166342	FALSE	FALSE	-0.00964547499098976
4477	CCM2	0.5191136835435646	0.854359427532827	-0.009639014892666725	0.07522505192562591	FALSE	FALSE	-0.009639014892666725
255	PEF1	0.5156757501829372	0.8516602629885605	-0.00963297400205517	0.0727055438382681	FALSE	FALSE	-0.00963297400205517
7556	MFSD5	0.40247134522389194	0.7865741701303606	-0.009624794077223508	0.046028028393900675	FALSE	FALSE	-0.009624794077223508
10591	DLGAP4	0.16171429407250976	0.5960419467422725	-0.009622802840593987	0.01954646547173345	FALSE	FALSE	-0.009622802840593987
1591	KANSL3	0.16015065587285385	0.5960419467422725	-0.00962145922613412	0.019991121969597285	FALSE	FALSE	-0.00962145922613412
5662	CYHR1	0.12311441659197839	0.5432226778746134	-0.009618172745165288	0.017490357333837553	FALSE	FALSE	-0.009618172745165288
5141	ATG4A	0.06794192969539979	0.42328986603470414	-0.009615402212149045	0.014092491896346558	FALSE	FALSE	-0.009615402212149045
771	PSMB4	0.5837602032544059	0.8827299128931336	-0.009615227542269263	0.10185969534308412	FALSE	FALSE	-0.009615227542269263
494	SERBP1	0.6536355889248995	0.9104320887067958	-0.009609595110453506	0.15450188378955043	FALSE	FALSE	-0.009609595110453506
5781	RECK	0.02709086872813985	0.2677783024173857	-0.00960906102370571	0.01034359050221568	FALSE	FALSE	-0.00960906102370571
5395	PLPP5	0.28916340906063565	0.7252933940386873	-0.009608896430934375	0.030748243422009228	FALSE	FALSE	-0.009608896430934375
7957	CRYL1	0.12540713237884674	0.550904507190797	-0.009606578695991108	0.014274322016294612	FALSE	FALSE	-0.009606578695991108
10518	CRNKL1	0.3398401520039681	0.7438681042744566	-0.009605618011652304	0.03541244072623031	FALSE	FALSE	-0.009605618011652304
811	PYGO2	0.24764190906906958	0.7152096298772118	-0.009604191093095927	0.024596957663117452	FALSE	FALSE	-0.009604191093095927
10481	PRNP	0.46565541822868983	0.824071199670343	-0.009602791046828747	0.05109476982507595	FALSE	FALSE	-0.009602791046828747
10932	RAB11B	0.609428710634031	0.8943470830109175	-0.009600480029957777	0.13186909570250402	FALSE	FALSE	-0.009600480029957777
10138	FDXR	0.0011525979523550993	0.03413552723540557	-0.009600414864656475	0.007416630152959464	FALSE	FALSE	-0.009600414864656475
3002	MAD2L1	0.13904210767292857	0.5784410106854728	-0.009597999717664866	0.017974654212594032	FALSE	FALSE	-0.009597999717664866
5828	TLE4	0.14918736339468203	0.5960419467422725	-0.009597838483929682	0.017867881761387337	FALSE	FALSE	-0.009597838483929682
4643	LRCH4	0.277455369422245	0.7252933940386873	-0.009592595700307285	0.02999271980898325	FALSE	FALSE	-0.009592595700307285
4888	MSL3	0.42603567942226184	0.8016105727911232	-0.009586135601984251	0.04923891717957896	FALSE	FALSE	-0.009586135601984251
8	SDF4	0.5485371203611693	0.8702525744367662	-0.009585732517646292	0.08913296426451484	FALSE	FALSE	-0.009585732517646292
6702	PDGFD	0.030494835388346016	0.28227579276600007	-0.009571073683889156	0.010409466207547242	FALSE	FALSE	-0.009571073683889156
1583	STARD7	0.48758710651236803	0.8362602976253023	-0.009567384118582366	0.0604819762845372	FALSE	FALSE	-0.009567384118582366
2772	BLOC1S4	0.1747438256734468	0.6114952744839863	-0.009555073922901076	0.021080986488350602	FALSE	FALSE	-0.009555073922901076
8036	NUFIP1	0.006388696495870726	0.11284131401140342	-0.009552005107474743	0.008605475970652214	FALSE	FALSE	-0.009552005107474743
11708	CHMP2A	0.548842713639451	0.8702525744367662	-0.00954802532144462	0.09244128957737324	FALSE	FALSE	-0.00954802532144462
2631	ATP11B	0.2526979969383729	0.7179274567288811	-0.009541557161434828	0.02609614902284256	FALSE	FALSE	-0.009541557161434828
11638	U2AF2	0.45589559883807373	0.8183009113996914	-0.00954112451757875	0.06129263350090315	FALSE	FALSE	-0.00954112451757875
3637	CNOT6	0.04181008609197357	0.3395766549076634	-0.009531963082384156	0.010828700793777095	FALSE	FALSE	-0.009531963082384156
9184	BOLA2-SMG1P6	0.2302464392923214	0.6964839968549713	-0.009528061897799936	0.025544940082486287	FALSE	FALSE	-0.009528061897799936
1941	RETREG2	0.20310525751082173	0.6571085407136323	-0.009527167050569666	0.022672753781080246	FALSE	FALSE	-0.009527167050569666
4276	TAGAP	0.5752241880135972	0.8801556691023525	-0.009519970651522625	0.07646832129983015	FALSE	FALSE	-0.009519970651522625
11093	CHERP	0.15476193482019873	0.5960419467422725	-0.009509497176807971	0.01865084766042094	FALSE	FALSE	-0.009509497176807971
2488	RUVBL1	0.2858103027257998	0.7252933940386873	-0.009503323268364889	0.03017382276092851	FALSE	FALSE	-0.009503323268364889
547	GBP2	0.632904174295071	0.9028950439280614	-0.009502664897279555	0.12388523338839065	FALSE	FALSE	-0.009502664897279555
6303	METTL15	0.25418694861812785	0.7200735587906771	-0.00950150132715731	0.02107479717842368	FALSE	FALSE	-0.00950150132715731
2723	GAK	0.26733647227514007	0.7252933940386873	-0.009499972293901985	0.028871964186776518	FALSE	FALSE	-0.009499972293901985
9861	FBXL20	0.24922666748202169	0.7152096298772118	-0.00949560017244958	0.025669228155599084	FALSE	FALSE	-0.00949560017244958
5221	VMA21	0.20591368869600765	0.6614504905578684	-0.009493541755097068	0.022107208147644997	FALSE	FALSE	-0.009493541755097068
7075	TMEM254	0.0739084598028487	0.4417932806156012	-0.009479564133871084	0.01339885839369408	FALSE	FALSE	-0.009479564133871084
1491	FAM136A	0.3946143045105962	0.7815282427107132	-0.009474352253381266	0.038639942833850555	FALSE	FALSE	-0.009474352253381266
2323	TKT	0.45177362365589924	0.8156405569945175	-0.00947179401144968	0.05797050901970198	FALSE	FALSE	-0.00947179401144968
8589	KATNBL1	0.38090823432608933	0.7731864933921243	-0.009465532768066706	0.037771595598653306	FALSE	FALSE	-0.009465532768066706
2038	TRNT1	0.4390131793796639	0.8092968512676356	-0.009460658134806314	0.04505053890305896	FALSE	FALSE	-0.009460658134806314
1188	ARV1	0.15760790786591072	0.5960419467422725	-0.009455590021063701	0.01901347042862759	FALSE	FALSE	-0.009455590021063701
377	IPO13	0.037966434110884406	0.31850524982292727	-0.009451827900576077	0.011259544640779495	FALSE	FALSE	-0.009451827900576077
6665	PICALM	0.3491449426887807	0.7510634781839676	-0.00944099299357172	0.03681469119565431	FALSE	FALSE	-0.00944099299357172
88	CLSTN1	0.22929219483427304	0.6947994403709283	-0.009435344438382445	0.023379702597509985	FALSE	FALSE	-0.009435344438382445
4720	8	0.6497634280567256	0.9089638535256205	-0.009432646460547034	0.1685113161802292	FALSE	FALSE	-0.009432646460547034
2920	COQ2	0.04261797466129093	0.34323012742474746	-0.009429149032108003	0.012242483603226585	FALSE	FALSE	-0.009429149032108003
9285	AKTIP	0.11665171658287668	0.5284486318998464	-0.009427067773309672	0.01695182620612688	FALSE	FALSE	-0.009427067773309672
8856	BCL2A1	0.27236665587813735	0.7252933940386873	-0.009426524953067885	0.029052929736154025	FALSE	FALSE	-0.009426524953067885
3070	MAP9	0.06630919720866828	0.41900553063753315	-0.009420717851372346	0.012773699430358965	FALSE	FALSE	-0.009420717851372346
1864	KCTD18	0.07241338796381012	0.4371994289173405	-0.009417018208957106	0.013553159777075052	FALSE	FALSE	-0.009417018208957106
2670	LPP	0.19243626091938845	0.6386226564976196	-0.009405559193036142	0.019414099106608438	FALSE	FALSE	-0.009405559193036142
5370	HMBOX1	0.16875205495424273	0.6044745200036177	-0.00940257368170632	0.018665360806639802	FALSE	FALSE	-0.00940257368170632
9098	ERCC4	0.1837576406577902	0.6266675224293584	-0.009398018828687375	0.016580610297793567	FALSE	FALSE	-0.009398018828687375
8897	FANCI	0.001156222071336921	0.03415660567415468	-0.009389402565059872	0.007710079115620532	FALSE	FALSE	-0.009389402565059872
428	CDKN2C	0.08487103059618047	0.46588459812423655	-0.009379071177574349	0.014263456232499245	FALSE	FALSE	-0.009379071177574349
11279	ZNF383	0.13875774860568124	0.5784410106854728	-0.009375408484556756	0.017570927262652754	FALSE	FALSE	-0.009375408484556756
5465	LACTB2	0.142219054509507	0.5846284862556951	-0.00936786274575015	0.017385246708642606	FALSE	FALSE	-0.00936786274575015
3397	ISOC1	0.1896391344828037	0.6340290569619706	-0.009361786921162638	0.021091185813379845	FALSE	FALSE	-0.009361786921162638
1909	RPE	0.02089432668916749	0.23117798434958145	-0.009357774888385479	0.009848426594290622	FALSE	FALSE	-0.009357774888385479
6801	SC5D	0.07521483203052644	0.4461085281249746	-0.009354894178983527	0.013942017068350038	FALSE	FALSE	-0.009354894178983527
7243	TIAL1	0.5502298750802106	0.870922321758295	-0.00934884791391413	0.08426718795022299	FALSE	FALSE	-0.00934884791391413
8450	SLIRP	0.47410737339575204	0.82915766107745	-0.009344118391015403	0.054397941935201026	FALSE	FALSE	-0.009344118391015403
658	AP4B1	0.12212530541918079	0.5410976886876284	-0.009342111031012365	0.015592458766213683	FALSE	FALSE	-0.009342111031012365
5568	TAF2	0.2136879812020466	0.6729449297930648	-0.009340474508600248	0.022304578446025073	FALSE	FALSE	-0.009340474508600248
5278	IL9R	0.12579113389158142	0.5521251565420909	-0.00932474750134752	0.014159201449433037	FALSE	FALSE	-0.00932474750134752
10936	ZNF414	0.09693200104603888	0.4839162531736525	-0.009309490759155745	0.013890809509470019	FALSE	FALSE	-0.009309490759155745
5929	DNAJC25-GNG10	0.043378453957939225	0.3467910756773765	-0.009307025226621891	0.011177598975252273	FALSE	FALSE	-0.009307025226621891
8623	ZFYVE19	0.142803432479441	0.5862088400836135	-0.00930243678324145	0.015325617608289387	FALSE	FALSE	-0.00930243678324145
9445	MAF	0.22922696332670775	0.6947994403709283	-0.009300785481070275	0.01860576077515996	FALSE	FALSE	-0.009300785481070275
7943	GOLGA3	0.15679775579035593	0.5960419467422725	-0.009294176241542195	0.018150535866964697	FALSE	FALSE	-0.009294176241542195
5433	TMEM68	0.1453319170666487	0.5908819807345482	-0.009293563553348497	0.01750425669516242	FALSE	FALSE	-0.009293563553348497
7176	ARMH3	0.06957543272023485	0.42721501305911747	-0.009289144405389999	0.01298899664868449	FALSE	FALSE	-0.009289144405389999
10083	TACO1	0.18659800716714187	0.6285383811415882	-0.009288687576473643	0.020193370513964533	FALSE	FALSE	-0.009288687576473643
1353	RBKS	0.10058702465165278	0.4888704818697196	-0.009285551580324318	0.013563854511567327	FALSE	FALSE	-0.009285551580324318
10867	DPP9	0.3237763337239741	0.7291184412278741	-0.009259078344621583	0.02975272660165332	FALSE	FALSE	-0.009259078344621583
6793	NLRX1	0.00945645158398831	0.14268899659435533	-0.009255771037628625	0.008596222057158865	FALSE	FALSE	-0.009255771037628625
4887	HCCS	0.14715040764349055	0.5946864165550853	-0.009254692787024583	0.016804472045149916	FALSE	FALSE	-0.009254692787024583
10477	MAVS	0.10023005682850374	0.4878724629417136	-0.00925330752051646	0.014856189814244592	FALSE	FALSE	-0.00925330752051646
2997	SEC24D	0.1557376478804732	0.5960419467422725	-0.009249161126293315	0.017507518814919992	FALSE	FALSE	-0.009249161126293315
4923	PRDX4	0.1730215510728162	0.6099178692461643	-0.009248481257376623	0.019702589161000972	FALSE	FALSE	-0.009248481257376623
4569	DBF4	0.31076667500361493	0.7252933940386873	-0.009247864538339545	0.031490187528868056	FALSE	FALSE	-0.009247864538339545
1111	PPP2R5A	0.4164680458153033	0.7958135839663966	-0.009237779368203794	0.03755043464344601	FALSE	FALSE	-0.009237779368203794
6956	CSGALNACT2	0.29456681182290084	0.7252933940386873	-0.009237177428925773	0.030301926917461464	FALSE	FALSE	-0.009237177428925773
3617	HNRNPAB	0.3880298409802426	0.777903521238006	-0.00923340455952247	0.037794912970343306	FALSE	FALSE	-0.00923340455952247
4525	BUD23	0.45801987834195546	0.8195091236763474	-0.00923269513108766	0.0544596465174542	FALSE	FALSE	-0.00923269513108766
7189	SUFU	0.033701427530742616	0.2967344910514635	-0.009229039156142366	0.010165942442971606	FALSE	FALSE	-0.009229039156142366
9484	SLC7A5	0.3310556766515983	0.7364821934792565	-0.009212468359008843	0.029448260228301205	FALSE	FALSE	-0.009212468359008843
4642	SAP25	3.095655040900067e-06	0.00038623236510293603	-0.009196041244646621	0.006151277838588887	FALSE	FALSE	-0.009196041244646621
11720	KDM5D	0.2902863204427145	0.7252933940386873	-0.009194442427415284	0.02693801061358563	FALSE	FALSE	-0.009194442427415284
6305	DNAJC24	0.13204170793830164	0.5655458664005684	-0.009193918417775938	0.01658151112496853	FALSE	FALSE	-0.009193918417775938
2580	GMPS	0.3398095744681364	0.7438681042744566	-0.009193751809582915	0.032505786436241725	FALSE	FALSE	-0.009193751809582915
781	S100A10	0.7760699734520337	0.9488599381608422	-0.00919328960620872	0.4094774820083795	FALSE	FALSE	-0.00919328960620872
11561	ZNF836	0.09478747081256053	0.47896055910801805	-0.00918819193294799	0.014991934952694316	FALSE	FALSE	-0.00918819193294799
405	NASP	0.5774178519696243	0.8807330690466579	-0.009181401305467829	0.08613925357890684	FALSE	FALSE	-0.009181401305467829
1022	UCHL5	0.407099080767535	0.7892261346689008	-0.009179316015826116	0.04551671791908353	FALSE	FALSE	-0.009179316015826116
209	ZNF683	0.43914818544431256	0.8093703054966532	-0.009177574691486131	0.025757858919542888	FALSE	FALSE	-0.009177574691486131
31	SLC35E2A	0.03433010146004157	0.2995710044072675	-0.009175060788831723	0.010118332669831986	FALSE	FALSE	-0.009175060788831723
837	DAP3	0.5149578233524218	0.8516183651570679	-0.00917258719461111	0.07085869651894236	FALSE	FALSE	-0.00917258719461111
5194	MOSPD1	0.11735303146734731	0.5293662562034679	-0.009170919769066416	0.014749777828191602	FALSE	FALSE	-0.009170919769066416
5317	ATP6V1B2	0.3214425864534817	0.7285370835346989	-0.009170090758944678	0.029520560142605803	FALSE	FALSE	-0.009170090758944678
10572	TRPC4AP	0.46258642126738714	0.8222698805029401	-0.009168051152194602	0.058276000064472824	FALSE	FALSE	-0.009168051152194602
11810	HSCB	0.12332347138799613	0.543940455975336	-0.00916617277917971	0.015428506920850554	FALSE	FALSE	-0.00916617277917971
7683	CCT2	0.5781019623330906	0.8810226483664327	-0.00915737747892543	0.0869635998509651	FALSE	FALSE	-0.00915737747892543
11782	CHCHD10	0.06956216310785232	0.42721501305911747	-0.009157114130491296	0.013035434406510619	FALSE	FALSE	-0.009157114130491296
7858	BICDL1	0.03830354981510283	0.31996013691704134	-0.009154686219162319	0.010672908492906148	FALSE	FALSE	-0.009154686219162319
8438	GPATCH2L	0.24669950225513038	0.7147264510916371	-0.009153897517474377	0.024811872735966085	FALSE	FALSE	-0.009153897517474377
2708	FYTTD1	0.4996604957450038	0.8421986625607079	-0.009152266369520101	0.05800835476365201	FALSE	FALSE	-0.009152266369520101
2663	EIF4A2	0.7283396864787561	0.9319474784570864	-0.009150078965179439	0.30565977651019427	FALSE	FALSE	-0.009150078965179439
1505	PRADC1	0.04629754066286135	0.3562390610427224	-0.009149696706865608	0.0113634281185304	FALSE	FALSE	-0.009149696706865608
9568	ANKFY1	0.17698698291992845	0.6144470669806056	-0.009148588896743448	0.018932000647277333	FALSE	FALSE	-0.009148588896743448
9404	DDX19B	0.024080550523228463	0.2535460332797297	-0.009134520245637809	0.009004338119222327	FALSE	FALSE	-0.009134520245637809
11317	MED29	0.386440674921696	0.7765894851750601	-0.009131021137680705	0.03764866968226987	FALSE	FALSE	-0.009131021137680705
5279	ZNF596	0.008801328052061153	0.13618639251210407	-0.00912606655935995	0.008880912358764299	FALSE	FALSE	-0.00912606655935995
6815	MSANTD2	3.5540515489161995e-06	0.00043418663089259574	-0.009125105455141627	0.0062064511801635976	FALSE	FALSE	-0.009125105455141627
10001	PHB	0.5046478442576899	0.844870526527789	-0.00912427081863434	0.06913816876882731	FALSE	FALSE	-0.00912427081863434
3842	ABHD16A	0.28605617199941086	0.7252933940386873	-0.00912135517525643	0.02638371825911278	FALSE	FALSE	-0.00912135517525643
1860	C2orf69	0.08110036967537658	0.46588459812423655	-0.009113294832111696	0.013673659717274267	FALSE	FALSE	-0.009113294832111696
4757	SLC35B4	0.04268846564921288	0.34323012742474746	-0.009108805816201285	0.010944942770482496	FALSE	FALSE	-0.009108805816201285
10737	ZGPAT	0.44412602376272536	0.8125965262459125	-0.009107341276440032	0.048983283860738885	FALSE	FALSE	-0.009107341276440032
3349	GIN1	0.02419693319657426	0.2542846169618485	-0.009103911700531224	0.009655610062615123	FALSE	FALSE	-0.009103911700531224
6301	LIN7C	0.07106052430293325	0.43251407537146547	-0.009099685361247717	0.011639681753031044	FALSE	FALSE	-0.009099685361247717
2321	RFT1	0.051770787131755924	0.36854187970636787	-0.009095217843168663	0.011683339946145236	FALSE	FALSE	-0.009095217843168663
10625	SERINC3	0.5959011804625407	0.887908657662899	-0.009091809093283984	0.09409180352854174	FALSE	FALSE	-0.009091809093283984
9754	TMEM199	0.42267766851076227	0.8007407602102352	-0.009089326093762153	0.03904583270466605	FALSE	FALSE	-0.009089326093762153
9624	GPS2	0.25901637282515394	0.7252933940386873	-0.00907844281663724	0.025086801022637724	FALSE	FALSE	-0.00907844281663724
11409	ZNF227	0.09043097538699763	0.47116454005210723	-0.009073382764581386	0.01355795785351548	FALSE	FALSE	-0.009073382764581386
8387	SUSD6	0.13998207259298115	0.5801311791416986	-0.009072686772291175	0.015821756448510083	FALSE	FALSE	-0.009072686772291175
10504	DSTN	0.5535905560188756	0.8726491990577115	-0.009070698222890574	0.08419480521318524	FALSE	FALSE	-0.009070698222890574
7343	LAG3	0.5996418701788659	0.8895911357375712	-0.009068311963609852	0.08899703084729438	FALSE	FALSE	-0.009068311963609852
7525	DIP2B	0.06418877857539335	0.4115943111712483	-0.00905713241949654	0.0108174120379222	FALSE	FALSE	-0.00905713241949654
3625	RUFY1	0.18631110379174343	0.6284443311602591	-0.009056662826242817	0.016826840464112373	FALSE	FALSE	-0.009056662826242817
649	MOV10	0.18994065477709393	0.6341436940178394	-0.009053572512985126	0.018847824832381205	FALSE	FALSE	-0.009053572512985126
6079	GTF3C5	0.320296326291575	0.7277670227754943	-0.009043621704295362	0.029666044727660892	FALSE	FALSE	-0.009043621704295362
10770	WDR18	0.34100041564798544	0.745017301549846	-0.009043511527909652	0.03348906013334906	FALSE	FALSE	-0.009043511527909652
5096	DIAPH2	0.02331929098472862	0.24817481367413546	-0.009040644254652298	0.009597893479431786	FALSE	FALSE	-0.009040644254652298
3815	GTF2H4	0.14472155245917145	0.5895430243977641	-0.009039862271036656	0.015718778898549633	FALSE	FALSE	-0.009039862271036656
1416	CRIPT	0.36736978979203916	0.7652178611375651	-0.0090382203741667	0.03597741799299107	FALSE	FALSE	-0.0090382203741667
536	ODF2L	0.5506750732546404	0.870922321758295	-0.009037473324527015	0.07707785728365876	FALSE	FALSE	-0.009037473324527015
7114	FRA10AC1	0.24543074144980742	0.7138369133348476	-0.009036745085489769	0.024313675326316855	FALSE	FALSE	-0.009036745085489769
8315	CGRRF1	0.3753062902653259	0.7703308443506977	-0.009035162307656046	0.03640226188094117	FALSE	FALSE	-0.009035162307656046
6990	UBE2D1	0.3156780838657003	0.7252933940386873	-0.009028683398730574	0.02729753010668034	FALSE	FALSE	-0.009028683398730574
2478	ZXDC	0.0003358491976613383	0.013869152782296394	-0.009026160762582176	0.006741939188349385	FALSE	FALSE	-0.009026160762582176
9708	PEMT	0.04693865658542648	0.3562390610427224	-0.009018897854619371	0.01127989369249621	FALSE	FALSE	-0.009018897854619371
4576	CYP51A1	0.024339669469528757	0.25509887715695556	-0.009010585583763412	0.009344819922346708	FALSE	FALSE	-0.009010585583763412
4387	NUP42	0.34148373826588063	0.7455954958937915	-0.008995439689764578	0.034235724009746726	FALSE	FALSE	-0.008995439689764578
12076	PIGP	0.33177718086756536	0.7366684546033333	-0.008993752110002987	0.033096345877924635	FALSE	FALSE	-0.008993752110002987
11140	REX1BD	0.6490872141332791	0.9088552111675369	-0.008993531757231568	0.14341446930585905	FALSE	FALSE	-0.008993531757231568
11277	ZNF585A	0.007496913023095844	0.12366216024594663	-0.008993222054098568	0.008096166572338621	FALSE	FALSE	-0.008993222054098568
840	RIT1	0.24627424688723523	0.7147264510916371	-0.008984153328301705	0.021140070155609484	FALSE	FALSE	-0.008984153328301705
1698	POLR2D	0.26323716862447594	0.7252933940386873	-0.008982871520106994	0.025917891802829367	FALSE	FALSE	-0.008982871520106994
2439	POGLUT1	0.28369468289402644	0.7252933940386873	-0.00897881917889604	0.025693086084238318	FALSE	FALSE	-0.00897881917889604
6533	PACS1	0.41347871079651877	0.7940845440699591	-0.00897310881744161	0.03742834674411042	FALSE	FALSE	-0.00897310881744161
5629	NAPRT	0.17728826207347506	0.6145801336930375	-0.008956677756211912	0.017419691457478112	FALSE	FALSE	-0.008956677756211912
9203	PPP4C	0.6756700780758829	0.9163111327097542	-0.0089545991846425	0.17577142562977102	FALSE	FALSE	-0.0089545991846425
10592	TGIF2	0.06768126978567339	0.4226655655199028	-0.008951267020782033	0.012553809708807357	FALSE	FALSE	-0.008951267020782033
478	ATG4C	0.03715854902405775	0.31442674094815964	-0.008949367821743012	0.010965806334604358	FALSE	FALSE	-0.008949367821743012
4801	TCAF2	0.317907419643292	0.7256710108998066	-0.008946053796677754	0.026304288485715557	FALSE	FALSE	-0.008946053796677754
1064	ZBED6	0.015304333197845478	0.19013688532238535	-0.008943622526312627	0.009029975258420374	FALSE	FALSE	-0.008943622526312627
455	LRRC42	0.04471479877343748	0.35385638327589386	-0.008939327662691666	0.011115585258880328	FALSE	FALSE	-0.008939327662691666
10686	FAM210B	0.0010330576967076388	0.03138782556214297	-0.008930917643883752	0.007255644174725857	FALSE	FALSE	-0.008930917643883752
1361	TOGARAM2	0.18253255523194123	0.6246553446967685	-0.008922376622666001	0.018542077175753062	FALSE	FALSE	-0.008922376622666001
10362	HAUS1	0.3417147489121205	0.7458832263616879	-0.008921511334953848	0.029605961079860844	FALSE	FALSE	-0.008921511334953848
8404	ACOT2	0.2725196613199575	0.7252933940386873	-0.008919130450130965	0.023549600222776104	FALSE	FALSE	-0.008919130450130965
11460	SAE1	0.34313079449323214	0.7462339391977583	-0.008918114677599306	0.03160956930802312	FALSE	FALSE	-0.008918114677599306
1455	CCT4	0.5945998773402713	0.8870967257914644	-0.008913301850604068	0.09843064203511837	FALSE	FALSE	-0.008913301850604068
11231	LSR	7.907978072274929e-08	2.060994818480897e-05	-0.008888516866470155	0.005444649195428504	FALSE	FALSE	-0.008888516866470155
7295	CCDC77	0.010059305363473854	0.14691647612417671	-0.008887638478517017	0.008605469088611562	FALSE	FALSE	-0.008887638478517017
7923	ZNF664	0.30425410665047165	0.7252933940386873	-0.00888585449441793	0.02553948430820953	FALSE	FALSE	-0.00888585449441793
6789	H2AX	0.2760419984595574	0.7252933940386873	-0.0088841615401985	0.026009059489466423	FALSE	FALSE	-0.0088841615401985
5204	HTATSF1	0.41994455849589507	0.7984938038326617	-0.00888355422646264	0.040846868916306386	FALSE	FALSE	-0.00888355422646264
4351	USP42	0.23620694119465876	0.7046506465262756	-0.00887806421777963	0.022062568600441135	FALSE	FALSE	-0.00887806421777963
2334	ARF4	0.583492267860148	0.8825376989249182	-0.008875401173920177	0.0941009829903758	FALSE	FALSE	-0.008875401173920177
10314	CEP192	0.10752304400526551	0.506437855459339	-0.008875116327654685	0.015141293189899867	FALSE	FALSE	-0.008875116327654685
4735	METTL2B	0.10614899817825099	0.5032050873850148	-0.008870268566683489	0.013814548312058283	FALSE	FALSE	-0.008870268566683489
3029	NDUFC1	0.6018651836340494	0.8905721516099081	-0.008866554816316421	0.11334673193998115	FALSE	FALSE	-0.008866554816316421
3480	TMCO6	0.14374797382538002	0.5874133230048979	-0.008859385289558578	0.015407626668727675	FALSE	FALSE	-0.008859385289558578
1178	RAB4A	0.39999535393921215	0.7858467206534153	-0.008858106168592785	0.03693840453444525	FALSE	FALSE	-0.008858106168592785
8106	MBNL2	0.34577167116409147	0.7480557386851991	-0.008851242985931792	0.030346289103807406	FALSE	FALSE	-0.008851242985931792
8781	ZWILCH	0.021847991443211836	0.23791387525161414	-0.008849966552194919	0.009378418586281844	FALSE	FALSE	-0.008849966552194919
7697	PHLDA1	0.2482177345648132	0.7152096298772118	-0.00884695013773252	0.01613596763981636	FALSE	FALSE	-0.00884695013773252
4070	TENT5A	2.8767891136433864e-07	5.7184716482728195e-05	-0.008844704286162854	0.005417811857579753	FALSE	FALSE	-0.008844704286162854
2389	TFG	0.4038090989325802	0.7878677611514391	-0.008841730195555942	0.038358385739631434	FALSE	FALSE	-0.008841730195555942
1665	TTL	3.5698667776539084e-08	1.0211560382518303e-05	-0.008840915965193263	0.0054154913266037785	FALSE	FALSE	-0.008840915965193263
7819	ATXN2	0.2099157269471925	0.6682659190110406	-0.008836748073138759	0.020190282010061796	FALSE	FALSE	-0.008836748073138759
9058	DNAJA3	0.27785628875971796	0.7252933940386873	-0.008836613711692773	0.0234713236433129	FALSE	FALSE	-0.008836613711692773
4434	STARD3NL	0.42325415085749973	0.8008913651592057	-0.008836533094825181	0.03667261529453965	FALSE	FALSE	-0.008836533094825181
1191	GNPAT	0.4807709724812005	0.8329941679148899	-0.008835898908800125	0.05215544972655385	FALSE	FALSE	-0.008835898908800125
1429	CHAC2	0.013513787485157554	0.1768241078999962	-0.008832496205180515	0.00831022131971495	FALSE	FALSE	-0.008832496205180515
12102	PKNOX1	0.07396632995403522	0.44183181731275734	-0.008820865206608687	0.01222456690617079	FALSE	FALSE	-0.008820865206608687
5910	SMC2	0.2643277142565482	0.7252933940386873	-0.008814788038406716	0.023509804809162784	FALSE	FALSE	-0.008814788038406716
8955	METTL26	0.6226787466772619	0.8997802366593093	-0.008811724597438222	0.09915604425031085	FALSE	FALSE	-0.008811724597438222
994	XPR1	0.03543255132266117	0.3048811165900001	-0.008809859660567928	0.010376052194556524	FALSE	FALSE	-0.008809859660567928
947	XCL2	0.6650252657881786	0.9132523083322505	-0.008800352244649918	0.07766605913639069	FALSE	FALSE	-0.008800352244649918
2845	TXK	3.776467574082986e-06	0.00045660218256541506	-0.008800112409468833	0.005999789811497511	FALSE	FALSE	-0.008800112409468833
10916	PNPLA6	0.2135421248406558	0.6727974028716256	-0.008798182307297234	0.01948731186864681	FALSE	FALSE	-0.008798182307297234
11679	ZNF552	2.611829129531588e-05	0.002200281939336758	-0.008791307871865139	0.0065202389080294	FALSE	FALSE	-0.008791307871865139
11353	HNRNPUL1	0.6766129776394368	0.9166359017852969	-0.008789861302947287	0.1515623292950697	FALSE	FALSE	-0.008789861302947287
2768	MRFAP1	0.6689605480648119	0.914911482009834	-0.008788872402704826	0.13237883289192998	FALSE	FALSE	-0.008788872402704826
1660	TMEM87B	0.31046326250470807	0.7252933940386873	-0.008787593281739033	0.028869884261904764	FALSE	FALSE	-0.008787593281739033
1298	HS1BP3	0.10391437835941787	0.49682341190348667	-0.00878663125378577	0.013503807077054368	FALSE	FALSE	-0.00878663125378577
160	EIF4G3	0.11734121339463004	0.5293662562034679	-0.008780974636909735	0.012387692906655545	FALSE	FALSE	-0.008780974636909735
3841	LY6G5C	0.0160835724235968	0.1948637782891976	-0.008779065360762266	0.008286477261504463	FALSE	FALSE	-0.008779065360762266
7569	CALCOCO1	0.5009715312061503	0.8427128683284181	-0.008776387537143753	0.06386941108246182	FALSE	FALSE	-0.008776387537143753
4889	PRPS2	0.1841125978227539	0.6269664771385766	-0.008773551167018978	0.018563022295576197	FALSE	FALSE	-0.008773551167018978
1919	XRCC5	0.686757512685447	0.9201049183866764	-0.008772211583402491	0.16757358922514806	FALSE	FALSE	-0.008772211583402491
3511	GRPEL2	1.0236561855572276e-07	2.5011332800448263e-05	-0.008770804147255782	0.005372544425691283	FALSE	FALSE	-0.008770804147255782
10507	MGME1	0.14207562498968765	0.5844485899260108	-0.008770494444122782	0.015224281655148018	FALSE	FALSE	-0.008770494444122782
3345	FAM174A	0.1588748660959213	0.5960419467422725	-0.008768479022432983	0.01624874991559705	FALSE	FALSE	-0.008768479022432983
11575	ZNF468	3.079417944566414e-05	0.002423853265360732	-0.008759007716153584	0.006131696084319333	FALSE	FALSE	-0.008759007716153584
3929	SRPK1	0.4643927883075183	0.8229425932089791	-0.008758861430129265	0.04699517292685287	FALSE	FALSE	-0.008758861430129265
7357	LPCAT3	0.19449577295745193	0.6419018833852772	-0.00874531376553044	0.01801625186534122	FALSE	FALSE	-0.00874531376553044
11738	C22orf39	0.42399241446163294	0.8013431132856352	-0.008742313474441559	0.04056278503564901	FALSE	FALSE	-0.008742313474441559
7807	ANAPC7	0.2830539952516193	0.7252933940386873	-0.008736415006962749	0.025068088672881905	FALSE	FALSE	-0.008736415006962749
4779	PARP12	0.0009972816428951384	0.030942114041995195	-0.008735335412744247	0.006752118641553923	FALSE	FALSE	-0.008735335412744247
8448	SPTLC2	0.21431178715116733	0.6740441523154559	-0.008714647109098465	0.01975754563978245	FALSE	FALSE	-0.008714647109098465
9799	RAB11FIP4	0.23996159193572086	0.7084344653167687	-0.008704063457998103	0.021336696132324463	FALSE	FALSE	-0.008704063457998103
6505	SLC25A45	0.028645684107489605	0.2735171481861701	-0.008698127369314416	0.009771266713911712	FALSE	FALSE	-0.008698127369314416
10526	CST3	1.2063565826799455e-07	2.8296300003340802e-05	-0.008693286326415521	0.005325060987541842	FALSE	FALSE	-0.008693286326415521
7334	CHD4	0.17319092093734	0.610142952774878	-0.00868687728544196	0.017681904462014522	FALSE	FALSE	-0.00868687728544196
1824	ITGAV	2.4932876319476783e-06	0.0003178399711682866	-0.008677005162174001	0.005873590430277292	FALSE	FALSE	-0.008677005162174001
535	ZNHIT6	0.12737739630875913	0.5550495596503147	-0.008676250638678884	0.014036797918379307	FALSE	FALSE	-0.008676250638678884
6194	CTSD	0.3279328517748351	0.7336887610864682	-0.00867247508204666	0.028146565653557002	FALSE	FALSE	-0.00867247508204666
4281	TCP1	0.5229127128111211	0.8567645006773998	-0.008669849659392083	0.06349416631598806	FALSE	FALSE	-0.008669849659392083
5092	APOOL	5.2796191445720936e-08	1.4072584847168524e-05	-0.008665121480107816	0.0053078086483617165	FALSE	FALSE	-0.008665121480107816
5848	SEMA4D	0.3162697766459912	0.7252933940386873	-0.008662314669501157	0.02674606633047725	FALSE	FALSE	-0.008662314669501157
2067	BRK1	0.7032051323057639	0.9245259449533513	-0.008661110790945116	0.20029704480670218	FALSE	FALSE	-0.008661110790945116
2482	TPRA1	0.4036154092819446	0.787655024890677	-0.008661008676246166	0.03804697009713151	FALSE	FALSE	-0.008661008676246166
10810	SF3A2	0.6546527479146751	0.9106720719420324	-0.008660143388534013	0.11740077096362447	FALSE	FALSE	-0.008660143388534013
5222	PRRG3	0.0007072197675063669	0.024390802673100162	-0.008660101064678528	0.006621609550229338	FALSE	FALSE	-0.008660101064678528
6037	ZER1	0.22339802473209827	0.6856875252703607	-0.00865757977214459	0.020835613658608393	FALSE	FALSE	-0.00865757977214459
1487	C2orf42	0.013540986464161155	0.1768241078999962	-0.00864387221742504	0.008132007990985415	FALSE	FALSE	-0.00864387221742504
10845	MRPL54	0.6449100565884791	0.9079663482707488	-0.00864296662127909	0.1120748114447261	FALSE	FALSE	-0.00864296662127909
9135	LYRM1	0.26595845773449706	0.7252933940386873	-0.00863876916970647	0.021795734503241473	FALSE	FALSE	-0.00863876916970647
605	STXBP3	0.3372094845230924	0.742126634356695	-0.00863525427427946	0.029353877442867257	FALSE	FALSE	-0.00863525427427946
1096	CD55	0.24547273801836972	0.7138369133348476	-0.008610125996651053	0.021361157817896024	FALSE	FALSE	-0.008610125996651053
4091	PNRC1	0.8081852083732822	0.9579943525168642	-0.00860755969303271	0.5151339589163315	FALSE	FALSE	-0.00860755969303271
4239	PPIL4	0.4000259995140595	0.7858467206534153	-0.008607462952791599	0.03171694746544195	FALSE	FALSE	-0.008607462952791599
3154	OTULIN	0.07104198246910474	0.43251407537146547	-0.008607286267490128	0.011788406701715187	FALSE	FALSE	-0.008607286267490128
5663	KIFC2	1.758263997481781e-07	3.7979201331049004e-05	-0.00860335955423117	0.005269976462735687	FALSE	FALSE	-0.00860335955423117
5965	CNTRL	0.4571949213404435	0.8194348016131108	-0.008586384329145226	0.04876922928663187	FALSE	FALSE	-0.008586384329145226
9587	ENO3	0.04232245402968182	0.3422314983635821	-0.008584308444804734	0.00957763368307158	FALSE	FALSE	-0.008584308444804734
5933	PTBP3	0.5361755956164023	0.8647682743567267	-0.008579494274195035	0.06629359860752905	FALSE	FALSE	-0.008579494274195035
930	MGST3	0.6088815020240516	0.8942970890091517	-0.008575377439490007	0.08973176569439645	FALSE	FALSE	-0.008575377439490007
7983	GTF3A	0.689171443362411	0.9203601329713454	-0.008574990478525566	0.1456812911255415	FALSE	FALSE	-0.008574990478525566
1378	STRN	0.18835108704207015	0.6317019984671373	-0.008574377790331867	0.015789244583872864	FALSE	FALSE	-0.008574377790331867
685	NBPF26	0.03354196197251539	0.29599708804639613	-0.008573161819245688	0.009543962321828964	FALSE	FALSE	-0.008573161819245688
3449	KDM3B	0.0756654463415941	0.44728042071281027	-0.008569078574902156	0.011791078265496465	FALSE	FALSE	-0.008569078574902156
10257	DUS1L	0.0656492870165782	0.41730885535524614	-0.00856043577488907	0.01122956429499873	FALSE	FALSE	-0.00856043577488907
[truncated: 10,157 more rows]
