# Supplementary material for: Single-cell RNA sequencing reveals ex vivo signatures of SARS-CoV-2-reactive T cells through ‘reverse phenotyping’
Source: Nat Commun. 2021 Jul 26;12:4515. doi: 10.1038/s41467-021-24730-4 (PMC8313584; doi:10.1038/s41467-021-24730-4)
Supplement: Supplementary file 10 — Supplementary Data 8 [file 41467_2021_24730_MOESM10_ESM.xlsx]

## Sheet: Sheet 1
Supplementary Data 8
	gene	pval	qval	log2fc	mean	zero_mean	zero_variance	log2fc[True]
4890	TMSB4X	1.0271641051578692e-10	7.012320950399628e-08	-1.0550134691405288	2.1228765975037582	FALSE	FALSE	-1.0550134691405288
6418	FTH1	0.00011909052712433977	0.004279032328220932	-0.6535189388053969	1.9828103686732825	FALSE	FALSE	-0.6535189388053969
3171	IL7R	4.3537477228419963e-07	5.225932568857486e-05	-0.6290903510941926	1.4663839678659047	FALSE	FALSE	-0.6290903510941926
5249	RPL10	1.595518576524717e-08	3.417225374780291e-06	-0.5242686452198194	2.125624015128199	FALSE	FALSE	-0.5242686452198194
6085	RPL7A	1.2076422340295082e-11	1.6488845152880397e-08	-0.5222117327155003	1.4470968449529413	FALSE	FALSE	-0.5222117327155003
9038	IL32	1.4647848570070168e-08	3.1999689986175288e-06	-0.5198544525114492	0.9624482829488039	FALSE	FALSE	-0.5198544525114492
9118	RPS15A	2.8471605534985514e-10	1.3521536837332468e-07	-0.5066901264924809	1.9368343360792575	FALSE	FALSE	-0.5066901264924809
4196	RPS12	4.404919982816823e-09	1.202873524307704e-06	-0.48957664885307545	2.1921989150603864	FALSE	FALSE	-0.48957664885307545
7416	ARHGDIB	1.6776362932152167e-09	5.911232655093488e-07	-0.4761344848616383	0.7644539522447797	FALSE	FALSE	-0.4761344848616383
10230	ACTG1	1.769492597723804e-05	0.0009761700830776317	-0.47539083187930753	1.0119632584063414	FALSE	FALSE	-0.47539083187930753
5160	RPL39	1.0055029148097417e-11	1.5690154769238298e-08	-0.47337725900300576	1.7505038476516772	FALSE	FALSE	-0.47337725900300576
172	RPL11	5.251292583694451e-09	1.3990211924803533e-06	-0.45460002119915344	1.686811698724043	FALSE	FALSE	-0.45460002119915344
9503	RPL13	3.0823475352726392e-09	9.352356146606399e-07	-0.45419397016046636	1.965995260593643	FALSE	FALSE	-0.45419397016046636
6632	RPS3	9.660073101134485e-09	2.321477095196848e-06	-0.44854434007962307	1.9445076297134254	FALSE	FALSE	-0.44854434007962307
7599	RPL41	2.1881243916182713e-08	4.33519438098714e-06	-0.44455348266635164	2.469547985480035	FALSE	FALSE	-0.44455348266635164
3056	RPS3A	1.98905877597548e-09	6.789527815618802e-07	-0.4437878159047104	1.7258765686197612	FALSE	FALSE	-0.4437878159047104
8795	RPLP1	9.740733136021737e-10	3.5466009348255143e-07	-0.4423992279816441	2.3662086668826805	FALSE	FALSE	-0.4423992279816441
251	LAPTM5	3.132219534029648e-10	1.4255514154252437e-07	-0.44035891180313314	0.6043917899628167	FALSE	FALSE	-0.44035891180313314
3893	RPS18	1.1051122258146991e-07	1.7751677709667587e-05	-0.4286748404601411	1.6369940219241361	FALSE	FALSE	-0.4286748404601411
800	RPS27	3.095395803283299e-08	5.730679382926013e-06	-0.428346525579644	2.104126292448315	FALSE	FALSE	-0.428346525579644
1723	CXCR4	1.4592213690259767e-06	0.00013507690689720968	-0.4278621794391516	0.5312846620752232	FALSE	FALSE	-0.4278621794391516
4830	GIMAP7	9.98896122624296e-09	2.321477095196848e-06	-0.41771034452835903	0.5331041786572911	FALSE	FALSE	-0.41771034452835903
10787	RPS15	2.098183471709562e-08	4.24415890027473e-06	-0.4097412704266545	1.4443676076852938	FALSE	FALSE	-0.4097412704266545
6449	PLAAT4	1.285679525061871e-10	7.801931917917121e-08	-0.402107777472446	0.4889703148547031	FALSE	FALSE	-0.402107777472446
11625	RPL28	1.0950529748731708e-07	1.7751677709667587e-05	-0.4003188569338338	1.8828085762469173	FALSE	FALSE	-0.4003188569338338
5529	RPL30	3.7349941534125644e-07	4.689349556060395e-05	-0.3900673150812035	2.0448331426746837	FALSE	FALSE	-0.3900673150812035
8998	RPS2	1.340930875634621e-06	0.0001251879312355296	-0.3871818761563527	1.0774986288901007	FALSE	FALSE	-0.3871818761563527
11482	RPL18	1.141681702913075e-08	2.5980394251915664e-06	-0.3856136523544602	1.428682403233525	FALSE	FALSE	-0.3856136523544602
3522	RPS14	5.251021489915264e-07	5.913083271581899e-05	-0.374441831337063	1.618402488224138	FALSE	FALSE	-0.374441831337063
5630	EEF1D	2.6263808692563383e-09	8.693320677238479e-07	-0.37418256749088735	0.8808671754993475	FALSE	FALSE	-0.37418256749088735
9860	RPL19	1.9495749687236057e-07	2.8393609844490595e-05	-0.36269507231783144	1.7849024049115108	FALSE	FALSE	-0.36269507231783144
12143	MT-CO3	3.906439663528199e-07	4.848868232354377e-05	-0.35609300231651	2.1869207910182724	FALSE	FALSE	-0.35609300231651
5066	RPS4X	2.6377834077816134e-07	3.502316926945225e-05	-0.354711465682129	1.596566010724859	FALSE	FALSE	-0.354711465682129
388	RPS8	2.5426588130868148e-06	0.00021040501678293392	-0.3541563056851439	1.56265829226196	FALSE	FALSE	-0.3541563056851439
6195	LSP1	5.64907241994718e-08	9.703320393951368e-06	-0.34611229014332584	0.48324436137352833	FALSE	FALSE	-0.34611229014332584
12139	MT-CO1	1.2756160162976294e-06	0.00012011684263809488	-0.3457123014930817	2.7420133250744936	FALSE	FALSE	-0.3457123014930817
11915	RPL3	1.800641768607951e-06	0.0001596402950261837	-0.3442612838677522	1.426409690914094	FALSE	FALSE	-0.3442612838677522
7861	RPLP0	3.544621113874154e-06	0.0002667973251384574	-0.34402601160137186	1.3546449179152962	FALSE	FALSE	-0.34402601160137186
3314	RPS23	2.9915872365537274e-08	5.633984031875235e-06	-0.3302376465337479	1.7327803598969518	FALSE	FALSE	-0.3302376465337479
8052	ITM2B	2.22256601057658e-08	4.33519438098714e-06	-0.3249952713701478	0.7033847468884585	FALSE	FALSE	-0.3249952713701478
11364	RPS19	3.221127376169782e-06	0.00024953456971562075	-0.3240517745475144	2.1372146275517316	FALSE	FALSE	-0.3240517745475144
10930	RPS28	9.6206740949375e-06	0.0006074371279711117	-0.3231502414916915	1.651691101702982	FALSE	FALSE	-0.3231502414916915
2165	RPL14	1.6447281755482976e-05	0.0009308479720991739	-0.3179204210616044	1.4170852012062674	FALSE	FALSE	-0.3179204210616044
4831	GIMAP4	6.799346999871828e-07	7.353392799960393e-05	-0.31433722702437183	0.4003756061337348	FALSE	FALSE	-0.31433722702437183
2376	MTRNR2L12	0.014601989531231386	0.12073999367875884	-0.31170531202472423	1.7440395659828787	FALSE	FALSE	-0.31170531202472423
2711	RPL35A	7.1370619907102534e-06	0.0004753544397837079	-0.30730702771155877	1.4869443369964697	FALSE	FALSE	-0.30730702771155877
10878	RPL36	2.011456896003333e-05	0.0010876803799526934	-0.30671987894151315	1.1748892666789637	FALSE	FALSE	-0.30671987894151315
1438	RPS27A	2.7596305069370887e-09	8.865718831551124e-07	-0.30479264135594447	2.016531147039275	FALSE	FALSE	-0.30479264135594447
5671	RPL8	2.3616560035678028e-05	0.0012402100253351496	-0.2991639931585065	1.3114506995264288	FALSE	FALSE	-0.2991639931585065
9208	CORO1A	3.9956161505492373e-07	4.903833169938125e-05	-0.29601213160963785	0.399237196810238	FALSE	FALSE	-0.29601213160963785
2294	RPL29	2.4929223695160146e-06	0.0002083965610592172	-0.29460404515353	1.3982257098429587	FALSE	FALSE	-0.29460404515353
1540	TMSB10	0.0003465852574040843	0.009584179156012184	-0.29316635618364234	0.9810054994155932	FALSE	FALSE	-0.29316635618364234
6498	FAU	1.3441504845268743e-07	2.067909259505218e-05	-0.29064362866946125	1.501920835452877	FALSE	FALSE	-0.29064362866946125
12140	MT-CO2	2.7957917087207655e-05	0.0014138163349239315	-0.289795238252755	2.432419934107302	FALSE	FALSE	-0.289795238252755
9767	RPL23A	4.965838357323662e-06	0.0003522198206301712	-0.2891236460011357	1.2957968693050301	FALSE	FALSE	-0.2891236460011357
2079	RPL32	2.11664310419198e-05	0.0011278093964433658	-0.2857077265896986	1.7969057086138318	FALSE	FALSE	-0.2857077265896986
9669	RPL26	9.034314083305806e-05	0.003536982535195316	-0.27860415517846115	1.2801285703851597	FALSE	FALSE	-0.27860415517846115
2980	RPL34	5.567750971401446e-05	0.0024038159628702767	-0.27428584279794693	1.7795566230166222	FALSE	FALSE	-0.27428584279794693
1402	ZFP36L2	8.164815778898483e-05	0.00328697014968698	-0.2725974891144267	0.48460153093097336	FALSE	FALSE	-0.2725974891144267
3880	PSMB9	7.800161742683095e-07	8.192419876473793e-05	-0.2692031965213356	0.42621882828628227	FALSE	FALSE	-0.2692031965213356
11120	RPL18A	8.109327782799273e-05	0.003280673606352461	-0.267884820515484	1.486669517842001	FALSE	FALSE	-0.267884820515484
3521	CD74	4.5899503013665126e-05	0.002063210993490799	-0.267216366947243	0.48424047964980554	FALSE	FALSE	-0.267216366947243
6519	CFL1	7.550623762417545e-06	0.0004998512930720414	-0.264873748264178	0.6643895471133644	FALSE	FALSE	-0.264873748264178
1984	PTMA	0.00020854308647297895	0.006526980325341975	-0.26480323537732425	1.4590777658889724	FALSE	FALSE	-0.26480323537732425
5137	TSC22D3	0.00011294965956016634	0.004124693357350721	-0.26473186257721615	0.39821466107849823	FALSE	FALSE	-0.26473186257721615
11507	RPL13A	0.00019263118542072813	0.0061166001114843415	-0.25869294976614493	0.8872488349770147	FALSE	FALSE	-0.25869294976614493
7070	RPS24	3.485974246338193e-05	0.001662507637241047	-0.25624899030605897	1.0592784862789069	FALSE	FALSE	-0.25624899030605897
3642	RACK1	1.2577915760133713e-05	0.0007386482464943039	-0.2556786098444725	0.871534932863073	FALSE	FALSE	-0.2556786098444725
4343	ACTB	0.01716571800979748	0.13434759049239672	-0.2525971106976381	1.7463387145604998	FALSE	FALSE	-0.2525971106976381
9489	CYBA	5.485365716685328e-06	0.0003840810879702169	-0.25243209334413524	0.6189802569169728	FALSE	FALSE	-0.25243209334413524
12144	MT-ND3	0.00011277413380326307	0.004124693357350721	-0.25212106272004986	1.3231622789184376	FALSE	FALSE	-0.25212106272004986
10287	MYL12A	1.028818776256684e-06	0.00010033738833081927	-0.24915664076279034	0.4969228686594437	FALSE	FALSE	-0.24915664076279034
6181	RPLP2	5.757046448999066e-07	6.28842183624168e-05	-0.24683775568554436	1.4346923181311189	FALSE	FALSE	-0.24683775568554436
12149	MT-CYB	0.0007647659495950224	0.01654848274258945	-0.2446642389439402	2.1552694377839	FALSE	FALSE	-0.2446642389439402
11711	RPS4Y1	1.812267379222446e-06	0.0001596402950261837	-0.24457936550573942	0.4532985161719638	FALSE	FALSE	-0.24457936550573942
566	RPL5	0.00010067373609720758	0.003805049202040825	-0.24308990975794204	1.0502314665340098	FALSE	FALSE	-0.24308990975794204
4056	EEF1A1	0.0014081017734277898	0.025806536360992866	-0.24210410520319642	2.4621860574848644	FALSE	FALSE	-0.24210410520319642
2163	RPSA	0.00010251318532115904	0.003847943378910722	-0.24199902380351926	0.8503598243656219	FALSE	FALSE	-0.24199902380351926
7828	RPL6	7.814616113513457e-06	0.0005142111554693222	-0.24081234351256586	1.2405968727749606	FALSE	FALSE	-0.24081234351256586
12137	MT-ND1	0.0009156215958759323	0.01894192176468335	-0.2400314562863233	0.9770587490936182	FALSE	FALSE	-0.2400314562863233
10719	RPS21	0.00010458153095007909	0.0038987851964768392	-0.23952780509327157	1.2165356915831942	FALSE	FALSE	-0.23952780509327157
1262	RPS7	1.832683826179701e-05	0.0010059500217769282	-0.23931093497053355	1.3761345783618724	FALSE	FALSE	-0.23931093497053355
4456	STK17A	3.318178485678733e-08	6.040743933178133e-06	-0.2365898684642449	0.2744353381617212	FALSE	FALSE	-0.2365898684642449
7621	NACA	0.0001821305278949233	0.005868471257216068	-0.2363003786671801	0.9766770063514589	FALSE	FALSE	-0.2363003786671801
784	S100A6	0.0001396651570362498	0.004889623430471015	-0.23135205084089264	0.47378802468724057	FALSE	FALSE	-0.23135205084089264
3248	PIK3R1	2.923294863243525e-05	0.0014580433694615991	-0.23001619709814713	0.336940253006547	FALSE	FALSE	-0.23001619709814713
6783	RPS25	0.0003511303182859009	0.009685344612719433	-0.22810488940561466	1.4105007223526385	FALSE	FALSE	-0.22810488940561466
12146	MT-ND4	0.0018161628982114846	0.03064237779409299	-0.2267216329447251	1.1971249527735666	FALSE	FALSE	-0.2267216329447251
11601	RPS9	0.00018336816784314492	0.005890972051031388	-0.22364245556367737	1.1185212804692024	FALSE	FALSE	-0.22364245556367737
11230	FXYD5	0.00031986140389773303	0.009028880916089903	-0.22319160304444052	0.612722981239343	FALSE	FALSE	-0.22319160304444052
7216	PDCD4	1.457746352269848e-05	0.0008424848362880186	-0.22304408492566294	0.2991819261376414	FALSE	FALSE	-0.22304408492566294
5373	SARAF	0.0034746576613734243	0.04916280522691958	-0.22137297250289176	0.7901153861536212	FALSE	FALSE	-0.22137297250289176
5101	RPL36A	3.5744916781537995e-06	0.0002667973251384574	-0.21612139626747046	0.4769429506187559	FALSE	FALSE	-0.21612139626747046
6858	KLF6	0.003359421652575954	0.047904651058860506	-0.2132721596906263	0.5577256388092643	FALSE	FALSE	-0.2132721596906263
5999	RPL12	0.005559257002901637	0.0658475046250056	-0.21070523263517346	1.0605469870642534	FALSE	FALSE	-0.21070523263517346
1399	EML4	3.542324054028501e-05	0.0016750132312620485	-0.2106090083420157	0.35431417333966925	FALSE	FALSE	-0.2106090083420157
4384	TOMM7	9.748212613504596e-05	0.0037322087124592243	-0.21017574104882958	0.6115160424626589	FALSE	FALSE	-0.21017574104882958
8238	GZMH	0.002857299710666409	0.042871270246715915	-0.2078280058819014	0.47949327899830574	FALSE	FALSE	-0.2078280058819014
7378	CLEC2B	5.8106777016263366e-05	0.0024923802742942563	-0.20721394182699573	0.3188988349227123	FALSE	FALSE	-0.20721394182699573
267	LCK	8.930755485856496e-07	9.202890770944387e-05	-0.2031079420289716	0.25912888785265975	FALSE	FALSE	-0.2031079420289716
11495	FTL	0.015388354689443886	0.1259039788152064	-0.20286050199004274	0.9450638341226789	FALSE	FALSE	-0.20286050199004274
11863	MYH9	3.730643218160191e-07	4.689349556060395e-05	-0.20228128591976816	0.2708382291560669	FALSE	FALSE	-0.20228128591976816
3408	IRF1	3.052996850159505e-05	0.001502156963706859	-0.20055165640004088	0.2692904261760531	FALSE	FALSE	-0.20055165640004088
11318	ZFP36	0.0006151848854925886	0.014057875531873525	-0.19841429901078061	0.3285189226786797	FALSE	FALSE	-0.19841429901078061
3212	GZMK	1.5889488291662624e-05	0.0009086957099991144	-0.19785234569908638	0.1724296364498439	FALSE	FALSE	-0.19785234569908638
7563	PCBP2	0.0003242404737939888	0.00910457248136694	-0.19747727303538595	0.526243859473087	FALSE	FALSE	-0.19747727303538595
12142	MT-ATP6	0.015223478052078254	0.12493317112160088	-0.1960928986872658	2.1841488666714928	FALSE	FALSE	-0.1960928986872658
10731	PPDPF	0.000567151645245177	0.013293985882002292	-0.19502114580275148	0.5007633489765203	FALSE	FALSE	-0.19502114580275148
57	RPL22	0.0006893642562832721	0.01537709065503759	-0.19482538655040688	0.7256440642504286	FALSE	FALSE	-0.19482538655040688
5522	UQCRB	5.8524783623573736e-05	0.002497133638751156	-0.19117548474247092	0.4875425771583894	FALSE	FALSE	-0.19117548474247092
1627	RPL31	0.0005553975018280003	0.013074583863075964	-0.1891379202863738	0.668496308642607	FALSE	FALSE	-0.1891379202863738
1746	CYTIP	0.0002523317260961037	0.007564754453734655	-0.18846656451089946	0.32651014367488657	FALSE	FALSE	-0.18846656451089946
11320	RPS16	0.011606999795181526	0.104176876551165	-0.18824791006815877	1.3448169919594606	FALSE	FALSE	-0.18824791006815877
3318	COX7C	0.0002701877889660838	0.007933497900205734	-0.18733304835689404	0.5323088966333528	FALSE	FALSE	-0.18733304835689404
5718	RPS6	0.005297130863121248	0.06421815806645215	-0.18441734048549144	1.2507091023568475	FALSE	FALSE	-0.18441734048549144
7035	SPOCK2	0.00010769844783786905	0.0040013270263028694	-0.1833909480251422	0.3132892052645939	FALSE	FALSE	-0.1833909480251422
7596	RPS26	0.0032600987622558655	0.046732360603833095	-0.18312798655197296	1.652029582378616	FALSE	FALSE	-0.18312798655197296
3400	CDC42SE2	5.327367362929627e-07	5.9378401740081956e-05	-0.18305330308583578	0.23876455097168403	FALSE	FALSE	-0.18305330308583578
2759	LYAR	0.00024931225002870197	0.007522756096860529	-0.18303627680340037	0.29151993501073553	FALSE	FALSE	-0.18303627680340037
7981	RPL21	0.0006916545193907718	0.01537709065503759	-0.1828304565659803	1.4561149686668948	FALSE	FALSE	-0.1828304565659803
7824	ERP29	2.5378154415170693e-05	0.001307573493759007	-0.1797414116803393	0.29574186662770224	FALSE	FALSE	-0.1797414116803393
7558	PFDN5	0.0037104480275704636	0.0513028149432306	-0.17846734270491627	0.7563878551642602	FALSE	FALSE	-0.17846734270491627
205	SH3BGRL3	0.010117769072863301	0.09585116355844392	-0.1775002842591147	1.0036108384749114	FALSE	FALSE	-0.1775002842591147
3944	PIM1	6.021759943325173e-05	0.0025390228246102205	-0.17549563298282644	0.26517892194095094	FALSE	FALSE	-0.17549563298282644
2395	RPL24	0.005976141124576637	0.06849673610047283	-0.1711000358985807	0.9754835164133306	FALSE	FALSE	-0.1711000358985807
3185	RPL37	0.0035209531664339606	0.04943363937912359	-0.16949887741904796	1.4173642310434336	FALSE	FALSE	-0.16949887741904796
11475	EMP3	0.0018270700756752938	0.03075051839229774	-0.16859029307453974	0.3488877641289768	FALSE	FALSE	-0.16859029307453974
550	GBP5	0.00014281914162018905	0.004968195808653901	-0.16698960754729686	0.2288943168116669	FALSE	FALSE	-0.16698960754729686
6771	ATP5MG	0.0007041924605743782	0.015539180296674613	-0.1660986514245021	0.4397493865023652	FALSE	FALSE	-0.1660986514245021
11548	NKG7	0.045675350167895895	0.24298053153549426	-0.1651909699889109	0.5224034318036461	FALSE	FALSE	-0.1651909699889109
705	TXNIP	0.002589445599492932	0.039763552275219126	-0.16478534890685095	0.2580051757747819	FALSE	FALSE	-0.16478534890685095
3631	SQSTM1	4.115581043226651e-05	0.0018809410767851341	-0.16279907827637366	0.240700867555871	FALSE	FALSE	-0.16279907827637366
1977	ITM2C	4.737692985150258e-06	0.0003382341207633743	-0.16262605298069	0.19626675959829276	FALSE	FALSE	-0.16262605298069
6277	RPS13	0.004565413107841953	0.05922885001443678	-0.16262077526309165	1.4449156364807947	FALSE	FALSE	-0.16262077526309165
12145	MT-ND4L	0.020583500330947885	0.1514612541287528	-0.1606006670460571	1.3008657114738922	FALSE	FALSE	-0.1606006670460571
8893	ISG20	0.0025657039441048216	0.03947209039641826	-0.1605409890662077	0.4331137179764287	FALSE	FALSE	-0.1605409890662077
489	PDE4B	9.873367099761793e-05	0.003745152309304544	-0.16034478910832028	0.20992966489836998	FALSE	FALSE	-0.16034478910832028
810	PBXIP1	0.00025861074205446854	0.007676100911578695	-0.15872633562346014	0.23944718670393766	FALSE	FALSE	-0.15872633562346014
11699	RPS5	0.006552756941478852	0.0726078485142173	-0.1584914718158756	0.8822631570819048	FALSE	FALSE	-0.1584914718158756
11469	NOP53	0.00032664892029509753	0.0091081577870495	-0.15818869635903163	0.4240666835654045	FALSE	FALSE	-0.15818869635903163
8212	PSME1	0.0026391123138210064	0.04028183148987894	-0.15755446733831233	0.4048920854785089	FALSE	FALSE	-0.15755446733831233
3213	GZMA	0.0007301615719389133	0.01591927115826098	-0.1564703317029359	0.19622787372546993	FALSE	FALSE	-0.1564703317029359
10086	LIMD2	0.015645781171983283	0.1270035491422299	-0.15571967042758245	0.4603141544369117	FALSE	FALSE	-0.15571967042758245
238	ATP5IF1	3.5091641037021866e-06	0.00026618471878290964	-0.1555154195318515	0.21957899714682005	FALSE	FALSE	-0.1555154195318515
207	CD52	0.013039671448073607	0.11206320316861369	-0.15343333306701226	0.4905727157833448	FALSE	FALSE	-0.15343333306701226
10220	RNF213	3.770167924119976e-06	0.00027705112525910707	-0.15300853591938113	0.1752408356038554	FALSE	FALSE	-0.15300853591938113
6160	IFITM1	0.04660446176412814	0.2450713800019906	-0.14936542742615425	0.5213761970823871	FALSE	FALSE	-0.14936542742615425
8515	PPP2R5C	2.191912857640935e-05	0.0011566311180682093	-0.1471061665841793	0.19696788198376303	FALSE	FALSE	-0.1471061665841793
9369	PSMB10	5.432645720065957e-05	0.002354793222233351	-0.1465275202064357	0.22255339757877193	FALSE	FALSE	-0.1465275202064357
5374	LEPROTL1	0.001672161069492858	0.029047901608278248	-0.14586859017748618	0.30614248914673503	FALSE	FALSE	-0.14586859017748618
11139	UBA52	0.00566784487766372	0.06650224042332831	-0.14435114425326093	0.9377896509335997	FALSE	FALSE	-0.14435114425326093
2280	CISH	2.499308752060556e-06	0.0002083965610592172	-0.14392074692056106	0.11954214816401809	FALSE	FALSE	-0.14392074692056106
9492	RNF166	1.5577829068293294e-07	2.3632864849023285e-05	-0.14329096795093282	0.12186601555873919	FALSE	FALSE	-0.14329096795093282
3565	MAT2B	6.180611048887545e-05	0.002586621244712592	-0.14186920887408133	0.19006574976519455	FALSE	FALSE	-0.14186920887408133
11503	CD37	0.001792377656661095	0.03040084028526264	-0.14059353831022214	0.30407730534625727	FALSE	FALSE	-0.14059353831022214
6704	CASP1	7.179228204667577e-10	2.8006682028422836e-07	-0.14039674178751452	0.1165548893461468	FALSE	FALSE	-0.14039674178751452
8476	TC2N	3.5905160482791574e-06	0.0002667973251384574	-0.139932587485125	0.1413594733465357	FALSE	FALSE	-0.139932587485125
7038	DDIT4	0.006844143747518326	0.0743866489095947	-0.1385350134685511	0.25352416984290355	FALSE	FALSE	-0.1385350134685511
8044	LCP1	0.001936065435046582	0.03189262926784033	-0.1380204843728323	0.28552727612787243	FALSE	FALSE	-0.1380204843728323
3887	HLA-DPB1	0.003169514250704869	0.045794449947684245	-0.13594099914558735	0.27165119044412195	FALSE	FALSE	-0.13594099914558735
4984	PIM2	5.342309571681542e-05	0.0023341618980590993	-0.13568231574085834	0.1403439045892529	FALSE	FALSE	-0.13568231574085834
8039	TPT1	0.0289559027374487	0.18713516511367054	-0.13526401093829726	1.9595052594266102	FALSE	FALSE	-0.13526401093829726
1921	RPL37A	0.031069344133910833	0.19459314562769953	-0.13502271927913675	0.9478290622542709	FALSE	FALSE	-0.13502271927913675
11366	ARHGEF1	0.000523364889657267	0.012591882576489709	-0.13395182630787675	0.21759537290135392	FALSE	FALSE	-0.13395182630787675
884	TAGLN2	0.002504708128006228	0.03891739243557899	-0.13368845637591173	0.24709456059082824	FALSE	FALSE	-0.13368845637591173
9476	COX4I1	0.014040198391423576	0.11781742479390095	-0.13346799611533697	0.7855614583575011	FALSE	FALSE	-0.13346799611533697
11844	PIK3IP1	3.079259780013571e-07	4.0041374496533615e-05	-0.13269552529007098	0.12811765060627875	FALSE	FALSE	-0.13269552529007098
5950	AKNA	0.0002461970075648489	0.007449334940805663	-0.1316519668113825	0.175302176069386	FALSE	FALSE	-0.1316519668113825
1169	GUK1	0.00042483414091944334	0.011069561428357688	-0.1316339086330419	0.27975633862642835	FALSE	FALSE	-0.1316339086330419
10527	CST7	0.04027620070654153	0.2264214824073871	-0.1316250300286911	0.8433712523442337	FALSE	FALSE	-0.1316250300286911
9922	RPL27	0.012112742628149112	0.10647599174546421	-0.13149793484970349	0.7134103605799871	FALSE	FALSE	-0.13149793484970349
3428	UBE2B	0.00041623324322993035	0.010929124316828196	-0.1306219197197024	0.23065671287124465	FALSE	FALSE	-0.1306219197197024
4993	PLP2	5.1550535893629276e-05	0.0022705100950246473	-0.1298159015286025	0.16024912353193724	FALSE	FALSE	-0.1298159015286025
9028	ELOB	0.0019507167150554167	0.03199351152935483	-0.1285606861512803	0.31489821535179663	FALSE	FALSE	-0.1285606861512803
7994	HMGB1	0.017044001394155867	0.1338401345998307	-0.12766917108487022	0.6245192182176873	FALSE	FALSE	-0.12766917108487022
10781	CIRBP	0.003856007055239774	0.05304680738587412	-0.1276367953508453	0.37253231308437673	FALSE	FALSE	-0.1276367953508453
5436	RPS20	0.005960407740501026	0.06838816570324864	-0.1269755650539405	0.36648768581426483	FALSE	FALSE	-0.1269755650539405
7906	ARL6IP4	0.00017498684627732144	0.005774565927151607	-0.12605092182940797	0.20204120277418322	FALSE	FALSE	-0.12605092182940797
9828	CCL5	0.2564550911090396	0.5797655151934301	-0.12572843286120886	1.632555968753923	FALSE	FALSE	-0.12572843286120886
7926	UBC	0.05791868343356674	0.2774995290805253	-0.12443503733539509	0.9741458046699548	FALSE	FALSE	-0.12443503733539509
3718	RIPOR2	1.2384776384974439e-06	0.00011763383691571807	-0.12436830806686032	0.11201088374909542	FALSE	FALSE	-0.12436830806686032
2357	ARL6IP5	0.01134943603392768	0.10253919751744586	-0.12425940005320145	0.3079326283480467	FALSE	FALSE	-0.12425940005320145
8259	FAM177A1	3.2759719987270835e-05	0.001590375206315375	-0.12420114093022168	0.15249514880616583	FALSE	FALSE	-0.12420114093022168
6469	PPP1R14B	4.168461914028157e-06	0.0002995533518876945	-0.12416801814655706	0.12126643523244827	FALSE	FALSE	-0.12416801814655706
12138	MT-ND2	0.08628137215485666	0.34408595401515124	-0.12410887223803378	1.020919932175886	FALSE	FALSE	-0.12410887223803378
6703	CASP4	5.799905373222943e-06	0.00040096434425135574	-0.12398162657422665	0.13223800918657322	FALSE	FALSE	-0.12398162657422665
10288	MYL12B	0.01585248088926987	0.12796349431041684	-0.12252989952046232	0.6195359869334225	FALSE	FALSE	-0.12252989952046232
11314	GMFG	0.013920264374297893	0.11705238472706381	-0.12229522919336003	0.4076003714314771	FALSE	FALSE	-0.12229522919336003
11353	HNRNPUL1	9.246511818829454e-05	0.0036071303070383614	-0.12225713503619391	0.1803277433858685	FALSE	FALSE	-0.12225713503619391
5660	VPS28	0.0006751713504307784	0.015174684487151013	-0.12173192151829025	0.20673343130278665	FALSE	FALSE	-0.12173192151829025
3870	GPSM3	0.004302667749328887	0.057105759205248394	-0.12165364791431632	0.25161975264925307	FALSE	FALSE	-0.12165364791431632
9818	SLFN5	0.0001635373584569454	0.00547950480498532	-0.12141285070527703	0.1462030932072209	FALSE	FALSE	-0.12141285070527703
9437	GABARAPL2	0.0005201057723687195	0.012541093491354356	-0.11887040967974077	0.21314639816712883	FALSE	FALSE	-0.11887040967974077
1549	VAMP8	0.00017649114415464265	0.00578477756028261	-0.11799251348949588	0.14178227673193636	FALSE	FALSE	-0.11799251348949588
4328	CHST12	8.497479726017164e-06	0.0005492187635934052	-0.11773267457633138	0.11263753873316648	FALSE	FALSE	-0.11773267457633138
3290	F2R	1.999953420565351e-07	2.874406738530964e-05	-0.11761840285374872	0.09798715265955459	FALSE	FALSE	-0.11761840285374872
8905	CIB1	0.013163842303974138	0.11277541136181138	-0.11743736424142642	0.3073099695545642	FALSE	FALSE	-0.11743736424142642
7081	CCSER2	6.605092872363452e-06	0.0004481206797815278	-0.11737545586157365	0.11682462231593929	FALSE	FALSE	-0.11737545586157365
9216	SEPTIN1	0.00012225089183699034	0.004363877423318449	-0.11737408537482458	0.1579159999777466	FALSE	FALSE	-0.11737408537482458
5968	STOM	0.0023907881956349093	0.03741343762309472	-0.1149661562800944	0.17304097590762357	FALSE	FALSE	-0.1149661562800944
10937	MYO1F	1.280877512475451e-05	0.0007481831587577193	-0.11403559040302277	0.10235432164056069	FALSE	FALSE	-0.11403559040302277
7568	ATP5MC2	0.021824387722628256	0.15719248773429761	-0.11373010621942771	0.4880200468403308	FALSE	FALSE	-0.11373010621942771
2227	SHISA5	1.2520101542710216e-05	0.0007386482464943039	-0.11361638806600252	0.1163030216464485	FALSE	FALSE	-0.11361638806600252
2541	ZBTB38	0.0018719727062558608	0.03128889951356793	-0.1135500726307214	0.17000662349752071	FALSE	FALSE	-0.1135500726307214
3092	HMGB2	0.0012629848178431083	0.023703751143127616	-0.1134176029938943	0.16001445341749523	FALSE	FALSE	-0.1134176029938943
9586	PFN1	0.0766270620763676	0.3281656310803993	-0.1130257942684818	0.8669908458502135	FALSE	FALSE	-0.1130257942684818
9654	TRAPPC1	0.0007062357446717901	0.015552848869052345	-0.11273126322996356	0.16967787849790292	FALSE	FALSE	-0.11273126322996356
3793	HLA-A	0.05917096421319464	0.28052276132843973	-0.11267512164337253	1.918399480991183	FALSE	FALSE	-0.11267512164337253
869	SH2D2A	0.029200486151581332	0.18762171190218993	-0.11201410632478133	0.451277101829601	FALSE	FALSE	-0.11201410632478133
6766	CD3E	0.05695490861213622	0.2743026749428413	-0.11145911831044704	0.666703633517497	FALSE	FALSE	-0.11145911831044704
1550	VAMP5	3.879321486950891e-06	0.00028062138146996407	-0.11064861244705118	0.10744394230353718	FALSE	FALSE	-0.11064861244705118
1009	C1orf21	0.0019140775471946027	0.03167798340607067	-0.11030494274050673	0.1721050461948106	FALSE	FALSE	-0.11030494274050673
3180	FYB1	0.0007641405209445845	0.01654848274258945	-0.10881643289728912	0.16954915051580605	FALSE	FALSE	-0.10881643289728912
3296	TBCA	0.0016350276543839477	0.028666785022208444	-0.10842229165717428	0.20498196376422978	FALSE	FALSE	-0.10842229165717428
6400	CD5	0.00040219724024062305	0.010635837992149844	-0.10782845706157636	0.12746949743021174	FALSE	FALSE	-0.10782845706157636
10197	SEPTIN9	0.0012761766828659924	0.02391025369973454	-0.10765426013408369	0.1583983354293962	FALSE	FALSE	-0.10765426013408369
8743	RPS27L	0.007186148036189274	0.07687981880440296	-0.10738970782139398	0.20698990111095297	FALSE	FALSE	-0.10738970782139398
8997	NDUFB10	0.001049991468078363	0.02089081385395257	-0.10711859867014012	0.1802845049167657	FALSE	FALSE	-0.10711859867014012
8992	SPSB3	0.0020979709203921555	0.03384953672591361	-0.10670134726131558	0.18013298163654676	FALSE	FALSE	-0.10670134726131558
6240	EIF3F	0.01270336389968911	0.11047678652571986	-0.10606578537505208	0.34923502163556097	FALSE	FALSE	-0.10606578537505208
9626	ACAP1	2.619752858279696e-05	0.001343453543238926	-0.10583699470482615	0.10773328698771986	FALSE	FALSE	-0.10583699470482615
2380	CLDND1	0.00018073115731006553	0.005868471257216068	-0.10575935528687727	0.12076786475414733	FALSE	FALSE	-0.10575935528687727
191	RSRP1	0.0031219885405975273	0.04528749114069959	-0.10556658423309143	0.1829134334901154	FALSE	FALSE	-0.10556658423309143
6887	OPTN	0.0001513034685848164	0.005197131406767136	-0.10490523569811416	0.14120431009339232	FALSE	FALSE	-0.10490523569811416
2313	SPCS1	0.004583356418800718	0.05922885001443678	-0.1045995472851212	0.24948626878885816	FALSE	FALSE	-0.1045995472851212
938	CD247	0.0023648484713592907	0.03725842828444469	-0.1045817040850942	0.19233714232121357	FALSE	FALSE	-0.1045817040850942
2557	GYG1	2.5232558272583918e-05	0.0013062333365470812	-0.1041762388623116	0.11030010827332265	FALSE	FALSE	-0.1041762388623116
10283	SMCHD1	0.0015753888923734952	0.027889745334514892	-0.10386793308835082	0.17316732290039302	FALSE	FALSE	-0.10386793308835082
11368	RABAC1	0.007350331761579415	0.07825309340324751	-0.10369833669676873	0.22645353673948476	FALSE	FALSE	-0.10369833669676873
4273	SYTL3	0.009113634739990916	0.08986776701216581	-0.10350012669164935	0.20657624887179127	FALSE	FALSE	-0.10350012669164935
8601	RASGRP1	1.749056440514467e-05	0.0009697940862811942	-0.103272722631546	0.10171213729618477	FALSE	FALSE	-0.103272722631546
3925	RPL10A	0.08544008708078338	0.3428589534105058	-0.10273787808519402	0.7069094525150695	FALSE	FALSE	-0.10273787808519402
10756	GZMM	0.0005075615122888974	0.012375210711454523	-0.10243806932907742	0.14546204924771464	FALSE	FALSE	-0.10243806932907742
6943	EPC1	0.0013808963794969846	0.02547893775886075	-0.10238490519212946	0.18491606959597168	FALSE	FALSE	-0.10238490519212946
5540	PABPC1	0.16991338786657237	0.4786550991458014	-0.10135599748551134	0.6155083638260417	FALSE	FALSE	-0.10135599748551134
3360	CAMK4	2.85327640791736e-05	0.0014296485414532715	-0.10123032653785119	0.11043259586069486	FALSE	FALSE	-0.10123032653785119
1011	NIBAN1	0.0005397845999593109	0.012845462277463079	-0.10102168471006541	0.12553410142754157	FALSE	FALSE	-0.10102168471006541
8090	COMMD6	0.034808770322774525	0.2070894325902321	-0.10023054301826513	0.35770897807006957	FALSE	FALSE	-0.10023054301826513
12136	PRMT2	0.00024289939709733581	0.007411145571212846	-0.09970136315047595	0.11265399243553353	FALSE	FALSE	-0.09970136315047595
10955	SHFL	0.000354232371848868	0.009711188482869676	-0.09928412249056709	0.1404064416133267	FALSE	FALSE	-0.09928412249056709
5620	LY6E	0.009022588219299618	0.08958039871195901	-0.09913153088358907	0.19423333397987136	FALSE	FALSE	-0.09913153088358907
6385	LPXN	0.0007650813682145631	0.01654848274258945	-0.09909846721896069	0.13524331617806612	FALSE	FALSE	-0.09909846721896069
3578	ATP6V0E1	0.010739402179034947	0.0986597897406213	-0.09883535526097195	0.2530460761924647	FALSE	FALSE	-0.09883535526097195
6762	IL10RA	0.0012332017815043625	0.02334534325714411	-0.09800852716911765	0.1471449736070934	FALSE	FALSE	-0.09800852716911765
11994	TRABD	0.0005865811669168478	0.01363239592815474	-0.09767784752717118	0.1280561630564157	FALSE	FALSE	-0.09767784752717118
6243	RPL27A	0.030556975483134984	0.19337997868034962	-0.09730679495793466	0.3352056308311619	FALSE	FALSE	-0.09730679495793466
5816	ANXA1	0.2389622949703092	0.5714065560334255	-0.09645199818748379	0.6226619553490769	FALSE	FALSE	-0.09645199818748379
7404	CDKN1B	0.009978916616523118	0.09535089040335568	-0.09607002471991749	0.19512615966308003	FALSE	FALSE	-0.09607002471991749
2826	RPL9	0.08846592280912131	0.34784495134774374	-0.09573895811700658	1.0875310209647338	FALSE	FALSE	-0.09573895811700658
10129	RPL38	0.07166643765023703	0.3148883742773689	-0.0950432452986038	0.49988474530000415	FALSE	FALSE	-0.0950432452986038
549	GBP4	0.00042563542981875215	0.011069561428357688	-0.09430875039243147	0.0937024708425961	FALSE	FALSE	-0.09430875039243147
9325	CKLF	2.173127560326224e-05	0.001152285065118609	-0.09314755040609499	0.08762567687767914	FALSE	FALSE	-0.09314755040609499
4065	PHIP	2.72999591369637e-06	0.00022253541317392126	-0.09295227485495594	0.08096803193588738	FALSE	FALSE	-0.09295227485495594
11508	RPS11	0.05134057719856534	0.25825974352383424	-0.09281529604800155	0.5314835973718566	FALSE	FALSE	-0.09281529604800155
4795	GSTK1	0.03140762170085884	0.19536756938410088	-0.09238245871144259	0.23648314803180634	FALSE	FALSE	-0.09238245871144259
4018	RCAN2	1.942998635229903e-10	1.0106368615531537e-07	-0.09178038372836231	0.05492204551112012	FALSE	FALSE	-0.09178038372836231
11251	TYROBP	3.8046021046293196e-06	0.00027705112525910707	-0.09166949388337513	0.04991032288935658	FALSE	FALSE	-0.09166949388337513
1330	OST4	0.03970133330921143	0.22459606780771266	-0.0915618864885134	0.41650794902434485	FALSE	FALSE	-0.0915618864885134
11506	FLT3LG	1.0668333384527868e-05	0.0006583627432723046	-0.0912873108119531	0.08764498076792394	FALSE	FALSE	-0.0912873108119531
3398	HINT1	0.08585481169496734	0.3439369720733726	-0.09125726221817265	0.6048551638043641	FALSE	FALSE	-0.09125726221817265
150	CAPZB	0.010377867205040716	0.09696958381579104	-0.09113532651871092	0.22755632749303284	FALSE	FALSE	-0.09113532651871092
2850	OCIAD2	0.007875497709489154	0.08274833201293291	-0.09091991824850526	0.17035304061621898	FALSE	FALSE	-0.09091991824850526
10110	PITPNC1	7.077507370122016e-07	7.579177745474782e-05	-0.09057842788461472	0.07106438302655325	FALSE	FALSE	-0.09057842788461472
10205	SOCS3	1.6792074663308963e-08	3.52730445283315e-06	-0.09035917284621045	0.06313845962991098	FALSE	FALSE	-0.09035917284621045
4627	LAMTOR4	0.00868601464115705	0.08817596461464541	-0.09031922584470418	0.1746476278038055	FALSE	FALSE	-0.09031922584470418
3886	HLA-DPA1	0.012887865405631718	0.11136737368581516	-0.09031731253771333	0.17011572411195713	FALSE	FALSE	-0.09031731253771333
3336	GLRX	5.8862494019760226e-05	0.002501770514310665	-0.09027474683162479	0.09036423602032737	FALSE	FALSE	-0.09027474683162479
3879	PSMB8	0.02812983845365706	0.1842383142173252	-0.09016631177025579	0.258394311655207	FALSE	FALSE	-0.09016631177025579
745	MCL1	0.025058378941612728	0.17294684553553596	-0.09003102591752084	0.22123619373476466	FALSE	FALSE	-0.09003102591752084
8002	N4BP2L2	0.006657031647558192	0.07329646605660192	-0.08971096620426515	0.2158027779698748	FALSE	FALSE	-0.08971096620426515
10772	CNN2	0.0008110843200608766	0.01716952331012588	-0.08955264542523025	0.09694625503069218	FALSE	FALSE	-0.08955264542523025
7773	C12orf75	3.943873547373452e-05	0.0018253784219474667	-0.08928008517035974	0.08342843089099938	FALSE	FALSE	-0.08928008517035974
5755	DCTN3	0.0001986048535022073	0.006251760273212133	-0.08898067412412326	0.11183739192666316	FALSE	FALSE	-0.08898067412412326
6128	PAXX	0.013115199820171586	0.11253521416789806	-0.088613931870074	0.17352027857341223	FALSE	FALSE	-0.088613931870074
316	MEAF6	0.0015699176097841224	0.02788326837670239	-0.08774170035839192	0.1444201638175862	FALSE	FALSE	-0.08774170035839192
2451	HCLS1	0.03770255856572997	0.21668066363957625	-0.08742280152802955	0.28612667604199715	FALSE	FALSE	-0.08742280152802955
9298	HERPUD1	0.02139802449512099	0.15540599837779692	-0.08731479642328771	0.18140500624097108	FALSE	FALSE	-0.08731479642328771
3592	HIGD2A	0.020983123211785436	0.15361840136885543	-0.08687916436865221	0.2411846927475854	FALSE	FALSE	-0.08687916436865221
9455	CMIP	0.00018423564615317165	0.005901483762261272	-0.086768794502461	0.08145362949615774	FALSE	FALSE	-0.086768794502461
1681	DBI	0.015399460373265308	0.1259039788152064	-0.0866027237552216	0.18713723334604257	FALSE	FALSE	-0.0866027237552216
6566	PPP1CA	0.03171085388686934	0.19633324737671043	-0.08612684776028422	0.23058522579609783	FALSE	FALSE	-0.08612684776028422
8665	PDIA3	0.02904203384336463	0.18713516511367054	-0.08595744484918434	0.24874135710839593	FALSE	FALSE	-0.08595744484918434
189	RUNX3	0.0005001342309662664	0.012303977938839025	-0.08518945632175648	0.10590495314883884	FALSE	FALSE	-0.08518945632175648
6475	PRDX5	0.010814724981349833	0.09910171222423172	-0.0850486240285312	0.18257129728230015	FALSE	FALSE	-0.0850486240285312
1363	YPEL5	0.0065529306671460825	0.0726078485142173	-0.08496630883226199	0.13038175884481484	FALSE	FALSE	-0.08496630883226199
11458	TMEM160	3.934766067780071e-05	0.0018253784219474667	-0.08493526596378125	0.08878973091156324	FALSE	FALSE	-0.08493526596378125
9284	RBL2	0.0104993205215507	0.0975770429935532	-0.08482698138723174	0.1562997098036745	FALSE	FALSE	-0.08482698138723174
4739	ATP6V1F	0.004651239374020473	0.059630854087354024	-0.08476287485412264	0.15012460411159023	FALSE	FALSE	-0.08476287485412264
6916	DNAJC1	0.0021459934706020045	0.03442097897119779	-0.08436633660581139	0.12412550156988932	FALSE	FALSE	-0.08436633660581139
10757	BSG	0.005120135692101552	0.0626284906660977	-0.08427723884374878	0.17143792576782335	FALSE	FALSE	-0.08427723884374878
1996	ARL4C	0.0017500685204873939	0.02988626120787309	-0.08352005297657823	0.11770729490259094	FALSE	FALSE	-0.08352005297657823
432	NRDC	6.824013699030962e-06	0.0004601154421883654	-0.0834727093774704	0.07333303618976371	FALSE	FALSE	-0.0834727093774704
12147	MT-ND5	0.23012911068751213	0.5605734642493984	-0.08341915290510016	0.9586303480416066	FALSE	FALSE	-0.08341915290510016
11823	UQCR10	0.019433577844638474	0.14569181248935215	-0.0832160843900939	0.25070658213332625	FALSE	FALSE	-0.0832160843900939
8815	CSK	2.6628286470656187e-05	0.0013528408052045466	-0.08194431299539721	0.06910181038481204	FALSE	FALSE	-0.08194431299539721
4483	UPP1	0.022631592625024226	0.1611505125444196	-0.0818757805962573	0.17121092721302802	FALSE	FALSE	-0.0818757805962573
11516	IRF3	0.00015928359637091446	0.005368753629420727	-0.08166774070774954	0.09191756258345553	FALSE	FALSE	-0.08166774070774954
3881	TAP1	0.008721429226342404	0.08828931551375169	-0.08133229392169948	0.1717835349333399	FALSE	FALSE	-0.08133229392169948
2663	EIF4A2	0.026390869213380547	0.17761396452110642	-0.081138104011044	0.2302899295317262	FALSE	FALSE	-0.081138104011044
1840	STAT1	0.023801265831717718	0.16729808666657184	-0.08039837438293602	0.12810021309822517	FALSE	FALSE	-0.08039837438293602
5090	SH3BGRL	0.010353861646457956	0.09682810853104473	-0.08026207813212725	0.16052271096676307	FALSE	FALSE	-0.08026207813212725
211	HMGN2	0.06422692554160372	0.2937817033881648	-0.0802024323990249	0.3051364859948023	FALSE	FALSE	-0.0802024323990249
332	NDUFS5	0.030885743210145027	0.19419860605465974	-0.07990258064724559	0.24854187578056888	FALSE	FALSE	-0.07990258064724559
11073	TECR	0.04678405223452989	0.2456837512296971	-0.07981244024036212	0.22409725762692162	FALSE	FALSE	-0.07981244024036212
6162	SIGIRR	0.0002615311563119653	0.007741747480746874	-0.07979382311840622	0.09016957359641133	FALSE	FALSE	-0.07979382311840622
9619	GABARAP	0.058118493667878475	0.27812206118033295	-0.07971460360985254	0.31262970901438114	FALSE	FALSE	-0.07971460360985254
7996	ALOX5AP	0.19605782112843514	0.513066502200742	-0.07960320184775616	0.3164336714270739	FALSE	FALSE	-0.07960320184775616
5358	PTK2B	8.21957861678278e-06	0.0005375311068724301	-0.07929558937885667	0.06745984642663588	FALSE	FALSE	-0.07929558937885667
9692	NCOR1	0.0163716663248281	0.13026102787233743	-0.07928037966317099	0.16417948046129208	FALSE	FALSE	-0.07928037966317099
8774	RAB11A	0.00149298937396742	0.026835612425147412	-0.07926761532580226	0.10530355262455504	FALSE	FALSE	-0.07926761532580226
358	PPCS	0.0010641829991177134	0.02109631742171104	-0.07889386477873034	0.102202336095297	FALSE	FALSE	-0.07889386477873034
10135	SLC9A3R1	0.012467944711257225	0.10903711775905738	-0.0787741057346936	0.1304360205066693	FALSE	FALSE	-0.0787741057346936
8281	RPS29	0.10912591382508362	0.3898760880011197	-0.07851902321671701	0.6203485793119725	FALSE	FALSE	-0.07851902321671701
6435	UBXN1	0.05069901348730759	0.2566197054318169	-0.07840177404449129	0.28587321020451256	FALSE	FALSE	-0.07840177404449129
6458	COX8A	0.049774107414047364	0.2543351800741672	-0.07832304898605884	0.2807714033766124	FALSE	FALSE	-0.07832304898605884
8708	TMOD3	4.438094777473666e-05	0.0020031945972869775	-0.07809071117365886	0.07703484225818412	FALSE	FALSE	-0.07809071117365886
11392	ZNF428	0.0006901857313568302	0.01537709065503759	-0.0780584375543329	0.0862167892912961	FALSE	FALSE	-0.0780584375543329
10528	APMAP	0.010856605802579678	0.09940209990073581	-0.07776554572545569	0.14725702761287568	FALSE	FALSE	-0.07776554572545569
484	JAK1	0.08212271327230938	0.3408155004078402	-0.07724370736707521	0.2880183440465657	FALSE	FALSE	-0.07724370736707521
6440	POLR2G	0.0005175957990413048	0.012535917767024772	-0.07697790818016674	0.09353854648228323	FALSE	FALSE	-0.07697790818016674
1630	RNF149	0.020756915321309355	0.15237082396146645	-0.07695501298977063	0.17259035332345812	FALSE	FALSE	-0.07695501298977063
1335	ATRAID	0.0013034043058714145	0.02423949228126328	-0.07669649081877679	0.10097804891198216	FALSE	FALSE	-0.07669649081877679
2200	CXCR6	0.005524193566938449	0.06558778949094421	-0.07647206958277435	0.09139619746512796	FALSE	FALSE	-0.07647206958277435
1079	NUCKS1	0.010291652132801667	0.09639043399657994	-0.07621804583299213	0.13695560696561254	FALSE	FALSE	-0.07621804583299213
3202	PARP8	0.018094008301486213	0.1388902689227926	-0.07551433582132423	0.12747521707876247	FALSE	FALSE	-0.07551433582132423
4832	GIMAP6	6.308654962071301e-05	0.0026301312271261377	-0.07550444950612854	0.05976139984390337	FALSE	FALSE	-0.07550444950612854
1992	INPP5D	0.0004706963219445204	0.011857926090418993	-0.07503410651553688	0.08157884867785481	FALSE	FALSE	-0.07503410651553688
2435	ZBTB20	0.0029170895518521468	0.04339743722169553	-0.07500783616561758	0.09908749153749424	FALSE	FALSE	-0.07500783616561758
7816	PPP1CC	0.001029017561955743	0.02066370837194511	-0.0749643514272385	0.08971207433788558	FALSE	FALSE	-0.0749643514272385
3749	BTN3A2	0.035983936530870536	0.21086509588342214	-0.07495982075927983	0.15307118153722504	FALSE	FALSE	-0.07495982075927983
2496	CNBP	0.10586368439816754	0.38353201481962984	-0.07495038321131373	0.4255372475750439	FALSE	FALSE	-0.07495038321131373
10774	AC004151.1	6.043632101058842e-05	0.0025390228246102205	-0.07481660489400274	0.07037358954313802	FALSE	FALSE	-0.07481660489400274
3898	TAPBP	0.00918517014038145	0.0902244725210311	-0.07481330228966039	0.14067568040044526	FALSE	FALSE	-0.07481330228966039
6705	CARD16	0.017170121425193245	0.13434759049239672	-0.07440897107748193	0.1304859910571613	FALSE	FALSE	-0.07440897107748193
3903	CUTA	0.01381502201335951	0.11646189249384144	-0.07434944358245205	0.14478401256848583	FALSE	FALSE	-0.07434944358245205
6832	ETS1	0.008064937272608937	0.08405850174494982	-0.07417351607953507	0.11610096782351893	FALSE	FALSE	-0.07417351607953507
11137	FKBP8	0.022779092842801548	0.16206652875930005	-0.07399521306625305	0.1535099478738165	FALSE	FALSE	-0.07399521306625305
977	RABGAP1L	0.009070638347289432	0.0897450929958718	-0.07363205020112487	0.12208720966468474	FALSE	FALSE	-0.07363205020112487
9631	TMEM256	0.000447407502815822	0.01139168334092593	-0.07349298341729985	0.06723131380434667	FALSE	FALSE	-0.07349298341729985
9190	KIF22	0.0009231721037165112	0.01902605450734991	-0.073437070245167	0.08038729445697382	FALSE	FALSE	-0.073437070245167
3107	IRF2	0.0006963408104276574	0.015428256941787632	-0.0733472254334647	0.08516140291555446	FALSE	FALSE	-0.0733472254334647
3192	ANXA2R	0.0011595704642520797	0.022299274966594132	-0.07306802234870462	0.07551921112022189	FALSE	FALSE	-0.07306802234870462
192	TMEM50A	0.08292685531424651	0.3417741249101607	-0.07300265819246106	0.24526131435147594	FALSE	FALSE	-0.07300265819246106
8555	CRIP1	0.0006851390681639341	0.01533560254416937	-0.07233668762374187	0.07754268377361238	FALSE	FALSE	-0.07233668762374187
8620	GCHFR	0.0005932463329209435	0.013677932650641036	-0.07226316504049803	0.06534318696437198	FALSE	FALSE	-0.07226316504049803
2936	PPM1K	0.00027512480526868503	0.008040579557274472	-0.07213802347693506	0.06695603196177197	FALSE	FALSE	-0.07213802347693506
9659	VAMP2	0.045138737036938874	0.24240433857152574	-0.07196573179474648	0.19345214836040883	FALSE	FALSE	-0.07196573179474648
340	CAP1	0.030417195977902836	0.19271869586231596	-0.0716121569624039	0.2116131332206425	FALSE	FALSE	-0.0716121569624039
247	EPB41	0.0021225983819197396	0.03409579724369017	-0.0716094321122793	0.08928609888542337	FALSE	FALSE	-0.0716094321122793
7037	ANAPC16	0.0869328089549382	0.34467044363513244	-0.07153237851023492	0.23804713827954482	FALSE	FALSE	-0.07153237851023492
5211	IDS	0.0186362413596264	0.14158413954215376	-0.07150008876753543	0.14682901239357535	FALSE	FALSE	-0.07150008876753543
2023	PPP1R7	0.0010786672373654634	0.021191155096659992	-0.07142770556935353	0.08595380161180857	FALSE	FALSE	-0.07142770556935353
9978	MRPL10	0.005829080011498001	0.06744813661609392	-0.07065188108239573	0.10131013936330843	FALSE	FALSE	-0.07065188108239573
9855	RPL23	0.074945969015187	0.3249840490483873	-0.07065092442890031	0.27131757751248237	FALSE	FALSE	-0.07065092442890031
1683	PTPN4	0.005709181785587257	0.06666851890346105	-0.06975542151477333	0.11183381788080048	FALSE	FALSE	-0.06975542151477333
3000	C4orf3	0.061351429323679055	0.28687571168773385	-0.06962498342300957	0.2543825137690415	FALSE	FALSE	-0.06962498342300957
10273	TBCD	0.0014419260443399996	0.026163053459012982	-0.06959825086971609	0.08916253991401533	FALSE	FALSE	-0.06959825086971609
3407	AC116366.3	0.01286788660074858	0.11136737368581516	-0.06951566157609707	0.08797170762383975	FALSE	FALSE	-0.06951566157609707
3573	STK10	0.0006081428037439134	0.013926087725984835	-0.06947866918278804	0.08035503301992777	FALSE	FALSE	-0.06947866918278804
1512	DGUOK	0.011539536857058372	0.10385511206691674	-0.06930620283071968	0.12473416920716078	FALSE	FALSE	-0.06930620283071968
8903	IDH2	0.0011057961883055663	0.021685119865101795	-0.06920569509466389	0.0782394005391124	FALSE	FALSE	-0.06920569509466389
42	TNFRSF14	0.006690156244477901	0.07329646605660192	-0.06909898523426136	0.1079241718262528	FALSE	FALSE	-0.06909898523426136
12008	TYMP	0.00011006584339670215	0.004047977129367601	-0.06908617790122992	0.06216718799402285	FALSE	FALSE	-0.06908617790122992
10971	CDC37	0.028047396092927123	0.1842383142173252	-0.06892580945375819	0.21845214162903254	FALSE	FALSE	-0.06892580945375819
10082	DCAF7	0.0011686311894818335	0.022341697235026405	-0.06888223334959583	0.09041423912304057	FALSE	FALSE	-0.06888223334959583
1034	PTPRC	0.3323239502858646	0.5952729598183829	-0.06885592000401382	0.9320426797641188	FALSE	FALSE	-0.06885592000401382
8566	SNRPN	0.030304189890982672	0.19222570625970017	-0.068813128570696	0.11769958470334015	FALSE	FALSE	-0.068813128570696
11854	FBXO7	0.005353052353063743	0.0645555186736722	-0.06866105291167057	0.1012728195461189	FALSE	FALSE	-0.06866105291167057
3922	DEF6	0.009128738481969859	0.08991272356948311	-0.06831720047355959	0.0995429593963954	FALSE	FALSE	-0.06831720047355959
4149	FYN	0.1459208926624265	0.46415081844836475	-0.06828429266820855	0.3914734316925145	FALSE	FALSE	-0.06828429266820855
4315	C7orf50	0.0010696640148324086	0.02114340440090171	-0.06826303131299563	0.06916164515146322	FALSE	FALSE	-0.06826303131299563
1795	WIPF1	0.11757714681383298	0.40684209905343155	-0.06793796260503357	0.2657116809477941	FALSE	FALSE	-0.06793796260503357
10361	ATP5F1A	0.04521217824037323	0.24257322104250656	-0.06787951000157158	0.17986576729204376	FALSE	FALSE	-0.06787951000157158
6295	HTATIP2	0.0029201791044535575	0.04339743722169553	-0.0678750599504805	0.08959736256663356	FALSE	FALSE	-0.0678750599504805
8989	NME3	0.0007029219859199142	0.015539180296674613	-0.06769183930827537	0.07571853612687686	FALSE	FALSE	-0.06769183930827537
978	CACYBP	0.03666572920981915	0.21325865823155196	-0.06766276886582172	0.12969622039456474	FALSE	FALSE	-0.06766276886582172
2983	MCUB	0.01882047292490104	0.14216875916922134	-0.06763446697083911	0.13739106684265076	FALSE	FALSE	-0.06763446697083911
7499	FKBP11	0.06114098145943939	0.28613664973498565	-0.06749613917496701	0.16095795766788326	FALSE	FALSE	-0.06749613917496701
3320	CCNH	0.033694322869651745	0.204128168999005	-0.06748226232482553	0.15791188415480711	FALSE	FALSE	-0.06748226232482553
1520	WDR54	7.739324992682228e-05	0.0031661665503770775	-0.06728653263199905	0.061322729294232395	FALSE	FALSE	-0.06728653263199905
11259	TBCB	0.04335022989087868	0.2374966273551339	-0.06708341305964331	0.1547961083214366	FALSE	FALSE	-0.06708341305964331
5563	RAD21	0.03545020449168249	0.20930950468251233	-0.06692260928108659	0.15498953347890534	FALSE	FALSE	-0.06692260928108659
4470	TMED4	0.004391213308554758	0.057999060422422755	-0.0668189843594839	0.09132061929262775	FALSE	FALSE	-0.0668189843594839
3733	H1-4	0.00878331249694603	0.0884936127878504	-0.0668023826592178	0.0859561216332935	FALSE	FALSE	-0.0668023826592178
4272	DYNLT1	0.014033091578412765	0.11781742479390095	-0.06666543072455261	0.10121628223721538	FALSE	FALSE	-0.06666543072455261
971	PRDX6	0.06338449080408469	0.29139258966877823	-0.06651467718215569	0.15386232700821728	FALSE	FALSE	-0.06651467718215569
9182	LAT	0.010464715728235208	0.09745756870107192	-0.06645163479169879	0.10253389971771451	FALSE	FALSE	-0.06645163479169879
3874	HLA-DRB1	0.000783482877673138	0.01684374743624119	-0.06644128896035782	0.06980214662826399	FALSE	FALSE	-0.06644128896035782
2114	RPL15	0.2236212241049509	0.5521280811253115	-0.06622062984484299	0.9096867004027501	FALSE	FALSE	-0.06622062984484299
9251	PYCARD	3.500656930929606e-05	0.001662507637241047	-0.06612113788131886	0.054510039344947046	FALSE	FALSE	-0.06612113788131886
8385	ERH	0.04167901435643823	0.2314488428141204	-0.0660519578600093	0.19055220653958124	FALSE	FALSE	-0.0660519578600093
6271	PDE3B	0.0022356705186871444	0.03565111925482047	-0.06584567004475719	0.07715864491293482	FALSE	FALSE	-0.06584567004475719
10647	PCIF1	0.0003206897123731369	0.009028880916089903	-0.0656964052271818	0.06922820078837759	FALSE	FALSE	-0.0656964052271818
1948	TUBA4A	0.08474540680228047	0.3422377065088755	-0.06550174236423646	0.16042329831642307	FALSE	FALSE	-0.06550174236423646
3999	YIPF3	0.0065836372765710974	0.07263946461816778	-0.06545090536753298	0.088221498938389	FALSE	FALSE	-0.06545090536753298
1605	ZAP70	0.008867570740170935	0.08886282127971296	-0.06540350802384676	0.10350512739047643	FALSE	FALSE	-0.06540350802384676
9773	FLOT2	0.00012310873507544114	0.004365963354639752	-0.06515160718491113	0.059996680177348646	FALSE	FALSE	-0.06515160718491113
9150	GGA2	0.010635040317148105	0.09811363630423037	-0.0650826098951681	0.09846654569595019	FALSE	FALSE	-0.0650826098951681
1460	UGP2	0.0003207182821059125	0.009028880916089903	-0.06484514216276037	0.06456498115408685	FALSE	FALSE	-0.06484514216276037
4875	P2RY8	0.003244326502758003	0.046732360603833095	-0.0647585569597377	0.07280449583327356	FALSE	FALSE	-0.0647585569597377
2903	CNOT6L	0.07426312807730165	0.3225352477090918	-0.06471371785798306	0.15303041675489407	FALSE	FALSE	-0.06471371785798306
9916	VPS25	1.1568536141201481e-05	0.0006981387860239988	-0.06451702344997441	0.05175466976519263	FALSE	FALSE	-0.06451702344997441
10974	S1PR5	0.01615461295458817	0.12946209633379796	-0.06444314077805531	0.08604071014311035	FALSE	FALSE	-0.06444314077805531
7789	SELPLG	0.04019765677175498	0.22621277945279733	-0.06436599043576982	0.12349263045125955	FALSE	FALSE	-0.06436599043576982
1706	CCDC115	0.008664137428347955	0.08803569593473927	-0.06423816433051605	0.10127610153862356	FALSE	FALSE	-0.06423816433051605
11107	MRPL34	0.018338135464009538	0.13997725623576251	-0.06421336658204477	0.11266750936346474	FALSE	FALSE	-0.06421336658204477
4399	CBX3	0.02021084522444846	0.15014292600516138	-0.06407924161220313	0.12117869254166395	FALSE	FALSE	-0.06407924161220313
10427	MBP	0.07867474326128916	0.3325306327246859	-0.0640335049759893	0.1853674615877284	FALSE	FALSE	-0.0640335049759893
7634	ARHGAP9	0.04017582130646906	0.22621277945279733	-0.06397233289686054	0.13573798776989104	FALSE	FALSE	-0.06397233289686054
2956	DNAJB14	0.0005150328870527272	0.012501564945059865	-0.06384325454293016	0.06798059700133297	FALSE	FALSE	-0.06384325454293016
9361	CENPT	2.8665553017881944e-08	5.4932251862162186e-06	-0.06376762382859878	0.038453371108330386	FALSE	FALSE	-0.06376762382859878
278	YARS1	0.020233487785370097	0.15014292600516138	-0.06368010212629759	0.11395822639344994	FALSE	FALSE	-0.06368010212629759
12107	CSTB	0.07899843381671502	0.333294666890683	-0.0635207602002732	0.19884786117904193	FALSE	FALSE	-0.0635207602002732
11903	SUN2	0.0003585222758383619	0.009790347047456068	-0.06347377400261169	0.0632385151572408	FALSE	FALSE	-0.06347377400261169
9561	ITGAE	0.001485453778374607	0.026774936668623486	-0.06302075288963661	0.06862264540199225	FALSE	FALSE	-0.06302075288963661
2900	CCNI	0.21325510905101608	0.5377145663526713	-0.0629980619286384	0.427372257322167	FALSE	FALSE	-0.0629980619286384
740	MRPS21	0.04900801951264717	0.2523878345764474	-0.06276438050177856	0.18992955131861688	FALSE	FALSE	-0.06276438050177856
8183	OXA1L	0.005890427427975114	0.06787039957359933	-0.06263746267989966	0.09276932997376384	FALSE	FALSE	-0.06263746267989966
2838	ATP8A1	0.0002678813840814623	0.007886976707066881	-0.06260597104418932	0.05719656617107452	FALSE	FALSE	-0.06260597104418932
2881	DCK	0.00015974044947008478	0.005368753629420727	-0.06258324783644406	0.06307717142420988	FALSE	FALSE	-0.06258324783644406
10625	SERINC3	0.004293197416850025	0.057105759205248394	-0.06253934120312457	0.0887679223805572	FALSE	FALSE	-0.06253934120312457
10932	RAB11B	0.03294698533946108	0.20152288663116688	-0.06236659537924857	0.1316907202313751	FALSE	FALSE	-0.06236659537924857
1295	LAPTM4A	0.011254608032402143	0.1019353926516821	-0.06231233485290135	0.10174337863828105	FALSE	FALSE	-0.06231233485290135
3884	BRD2	0.032820289843917896	0.20095068720017667	-0.06230442365096166	0.14536772668361664	FALSE	FALSE	-0.06230442365096166
1975	SP100	0.11396973329719315	0.40041537369097485	-0.06221485293660917	0.1812154763974602	FALSE	FALSE	-0.06221485293660917
11873	IL2RB	0.005113564321502281	0.06261823215669217	-0.06218227297318635	0.08241851406894647	FALSE	FALSE	-0.06218227297318635
8655	CCNDBP1	0.03969947793488984	0.22459606780771266	-0.062144909742286404	0.1451542924631281	FALSE	FALSE	-0.062144909742286404
901	TSTD1	0.009970470255378781	0.09535089040335568	-0.06213123712154281	0.10321042092064578	FALSE	FALSE	-0.06213123712154281
10207	CYTH1	0.057323527964226705	0.27545958723252634	-0.0620581014992634	0.1280724833534343	FALSE	FALSE	-0.0620581014992634
2102	OXNAD1	0.005473474813575739	0.06519821743586456	-0.061984600413850906	0.07120040477450339	FALSE	FALSE	-0.061984600413850906
875	PYHIN1	0.0726829217895636	0.3183717407850754	-0.061759034418328654	0.14865028914592995	FALSE	FALSE	-0.061759034418328654
3752	BTN3A3	0.0005350940975497165	0.012785095481969985	-0.06174675109493656	0.05862068540008286	FALSE	FALSE	-0.06174675109493656
9205	YPEL3	0.002562122173717418	0.03947209039641826	-0.0613154535405486	0.07382132418524204	FALSE	FALSE	-0.0613154535405486
5077	ATRX	0.03747609964215037	0.21589749402221892	-0.0608182355735307	0.12950635816584627	FALSE	FALSE	-0.0608182355735307
1617	MITD1	0.0005549313157712368	0.013074583863075964	-0.060684610428268136	0.06120451426938506	FALSE	FALSE	-0.060684610428268136
11466	NAPA	0.03747917459607618	0.21589749402221892	-0.06062199261998055	0.12271870287246885	FALSE	FALSE	-0.06062199261998055
1590	ARID5A	0.06480410149168453	0.295281347152367	-0.06052117853982791	0.15041869418102108	FALSE	FALSE	-0.06052117853982791
6208	NAP1L4	0.0164070560565515	0.1304325133229345	-0.06047867732723344	0.08789074091881231	FALSE	FALSE	-0.06047867732723344
3993	DNPH1	0.004594860442341601	0.05922885001443678	-0.06041815018304541	0.08070406667911667	FALSE	FALSE	-0.06041815018304541
3820	HLA-C	0.39313768838135466	0.655609613769395	-0.06040563844519514	1.4546426621145256	FALSE	FALSE	-0.06040563844519514
913	NDUFS2	0.0018533221011518461	0.03104883023141352	-0.060393497544935795	0.07812086828875617	FALSE	FALSE	-0.060393497544935795
2547	XRN1	0.010135840673068705	0.09589135516219359	-0.06032541928748332	0.09020531219826888	FALSE	FALSE	-0.06032541928748332
2290	ABHD14B	0.0047491014861538285	0.0601791595513437	-0.060233833151441034	0.07833371906062406	FALSE	FALSE	-0.060233833151441034
11504	PIH1D1	0.00041892716324750306	0.010973480585497544	-0.060209328310922	0.06002530328670887	FALSE	FALSE	-0.060209328310922
2224	TMA7	0.22569574398515338	0.5551170032762509	-0.0600432709998272	0.5805273112438454	FALSE	FALSE	-0.0600432709998272
6581	NDUFS8	0.008448156166619435	0.08697380754758162	-0.06001916118195937	0.08806236762823742	FALSE	FALSE	-0.06001916118195937
11140	REX1BD	0.010444303977528603	0.09742368261874035	-0.059851295365801596	0.10898577365495428	FALSE	FALSE	-0.059851295365801596
4218	CITED2	0.000244514132901918	0.007439631960132732	-0.059709818137635574	0.05726029216209045	FALSE	FALSE	-0.059709818137635574
7076	ANXA11	0.04086338005276746	0.22866326860470235	-0.05968927695977315	0.12173526919790623	FALSE	FALSE	-0.05968927695977315
6833	FLI1	0.00021956500049709752	0.006794075072039082	-0.05964003348981907	0.056827112867817144	FALSE	FALSE	-0.05964003348981907
6577	GSTP1	0.10929237219256875	0.3898760880011197	-0.05934779465756936	0.18087494410926988	FALSE	FALSE	-0.05934779465756936
11492	NUCB1	0.010226010030134345	0.09612625435383602	-0.05928409658325605	0.09854392888324118	FALSE	FALSE	-0.05928409658325605
7984	MTIF3	0.0004976028529426076	0.012269336258898651	-0.059243089469940946	0.05624641181918725	FALSE	FALSE	-0.059243089469940946
5469	RPL7	0.24873671680408632	0.5797655151934301	-0.05918383069780303	0.470717640235221	FALSE	FALSE	-0.05918383069780303
6876	GATA3	0.006631279844814111	0.07309129136720943	-0.05895490029167327	0.06441794975134853	FALSE	FALSE	-0.05895490029167327
5891	ANP32B	0.10364693018381219	0.3790208966848947	-0.05890218760918382	0.19479618087551948	FALSE	FALSE	-0.05890218760918382
677	TENT5C	0.04358401893343129	0.2377956641328827	-0.058847341266932106	0.09281148286741991	FALSE	FALSE	-0.058847341266932106
2952	ADH5	0.012032108348057072	0.10620598834904624	-0.058616105218389225	0.0967324601974021	FALSE	FALSE	-0.058616105218389225
8505	BCL11B	0.0059837967954293894	0.06851259161056103	-0.05858587389304225	0.0773035909522219	FALSE	FALSE	-0.05858587389304225
3604	RGS14	4.751554396625995e-05	0.0021242592453318775	-0.05847849759986762	0.04582898841718394	FALSE	FALSE	-0.05847849759986762
2210	SETD2	0.01205413957046596	0.10626442532914328	-0.058380709339478594	0.07642315116590506	FALSE	FALSE	-0.058380709339478594
9303	ARL2BP	0.0060439692057335384	0.06891260504616643	-0.058221491025984506	0.07912265629234373	FALSE	FALSE	-0.058221491025984506
2402	CD47	0.038767534098388935	0.22119534960765744	-0.05818638506737714	0.12119005437152995	FALSE	FALSE	-0.05818638506737714
7490	ASB8	2.2770608573077003e-07	3.148396929667343e-05	-0.05813267945380184	0.038803931560708146	FALSE	FALSE	-0.05813267945380184
11752	DGCR6L	0.002320791586986731	0.036739139861820376	-0.05800409958083608	0.06526420667344464	FALSE	FALSE	-0.05800409958083608
10794	UQCR11	0.17362375168498909	0.48176897947811376	-0.05770585479195077	0.34221237503015656	FALSE	FALSE	-0.05770585479195077
6503	DPF2	0.00035325105401653686	0.009711188482869676	-0.057600561101188934	0.05584506516576942	FALSE	FALSE	-0.057600561101188934
8862	IL16	0.06227433985119411	0.28933331101428894	-0.057569483298732245	0.11546871789998438	FALSE	FALSE	-0.057569483298732245
8288	KLHDC2	0.0022008076159503523	0.035248418752237096	-0.057553797943527774	0.06193724272284974	FALSE	FALSE	-0.057553797943527774
4208	IFNGR1	0.03349163108231436	0.2035776774135335	-0.05745842550193758	0.0848721437132697	FALSE	FALSE	-0.05745842550193758
631	KCNA3	0.00038200696410555976	0.010252240955589754	-0.057412782918735944	0.052929607534352156	FALSE	FALSE	-0.057412782918735944
1713	MZT2A	0.00562856349350939	0.06625086103405503	-0.057375314885908135	0.0787407152284207	FALSE	FALSE	-0.057375314885908135
1005	ARPC5	0.0908970761805837	0.35195631447022885	-0.05732444026799978	0.17712370440222863	FALSE	FALSE	-0.05732444026799978
843	SSR2	0.1890148657573662	0.5034404727304831	-0.057177180123198494	0.34769351766312534	FALSE	FALSE	-0.057177180123198494
10631	STK4	0.15267183784424695	0.4698890617488551	-0.05710176573079516	0.2805875166545531	FALSE	FALSE	-0.05710176573079516
11072	DNAJB1	0.1919055756496184	0.5071232709165033	-0.05699053595134963	0.16069724225095394	FALSE	FALSE	-0.05699053595134963
5820	OSTF1	0.054534881881119726	0.26724294068527177	-0.05691281054207532	0.1298458865294321	FALSE	FALSE	-0.05691281054207532
10254	DCXR	0.009644024981932097	0.0933880185085499	-0.056912805167617486	0.07189834108488041	FALSE	FALSE	-0.056912805167617486
3914	RPS10	0.09228293881439242	0.3551820086926034	-0.056754640247859936	0.1859882951534885	FALSE	FALSE	-0.056754640247859936
8955	METTL26	0.008516857103229993	0.0872879697952674	-0.05666504803567609	0.08540480851845034	FALSE	FALSE	-0.05666504803567609
11111	BST2	0.039565414702119675	0.22418149119916692	-0.05661802152958079	0.11246122304667434	FALSE	FALSE	-0.05661802152958079
3424	SKP1	0.23173531531902397	0.5617057415733052	-0.05657205916613771	0.41115339170871096	FALSE	FALSE	-0.05657205916613771
8223	NEDD8	0.09002704356656953	0.3501899413074099	-0.05635480208243526	0.18583428704588195	FALSE	FALSE	-0.05635480208243526
3225	PDE4D	0.0028559373612911105	0.042871270246715915	-0.056326785033718144	0.05867603357752039	FALSE	FALSE	-0.056326785033718144
233	RPA2	0.06298755698217304	0.2907120524098506	-0.05626954168327002	0.12473537991475608	FALSE	FALSE	-0.05626954168327002
6570	CORO1B	2.592091351058111e-06	0.00021288281073389282	-0.05604633104389592	0.03752381580203114	FALSE	FALSE	-0.05604633104389592
8676	B2M	0.22058301634550934	0.5482203157092147	-0.056006494218775356	2.9077889979449734	FALSE	FALSE	-0.056006494218775356
4066	HMGN3	0.03609022326364477	0.21110040615716405	-0.05594865430350706	0.11247065731497594	FALSE	FALSE	-0.05594865430350706
6464	NUDT22	0.004238813995900909	0.05688030132337301	-0.055849420313959224	0.0686039288149271	FALSE	FALSE	-0.055849420313959224
4091	PNRC1	0.28452739562235496	0.5797655151934301	-0.0557782302454177	0.4813715529742677	FALSE	FALSE	-0.0557782302454177
7343	LAG3	0.01018025696715031	0.09608078478955086	-0.05577552958035337	0.05919139131856641	FALSE	FALSE	-0.05577552958035337
10192	METTL23	0.01692845058262653	0.13350863950471453	-0.05577477984348476	0.08504645542861536	FALSE	FALSE	-0.05577477984348476
6171	IRF7	0.03295064318623676	0.20152288663116688	-0.055624864716510784	0.10077532237448528	FALSE	FALSE	-0.055624864716510784
9197	TMEM219	0.03785328818308445	0.2172734980682246	-0.055539357092284934	0.1037272456504569	FALSE	FALSE	-0.055539357092284934
6578	NDUFV1	0.011567837526984459	0.10391076423293688	-0.055455488677700115	0.07532483313455943	FALSE	FALSE	-0.055455488677700115
87	PIK3CD	0.007026987935652256	0.0757224474924567	-0.055308655802297074	0.059930706320312874	FALSE	FALSE	-0.055308655802297074
704	POLR3GL	0.030108844858255237	0.19143126448586842	-0.055228552195428805	0.08760700992981342	FALSE	FALSE	-0.055228552195428805
6136	SSNA1	0.038089845330535166	0.21828718811407954	-0.05504737922166051	0.11903802613354632	FALSE	FALSE	-0.05504737922166051
7288	ECHS1	0.0005074774093553337	0.012375210711454523	-0.05498094286107799	0.052032222988947704	FALSE	FALSE	-0.05498094286107799
5456	MYBL1	2.970855018301574e-05	0.0014750295165867316	-0.054946501991628253	0.03951584229286913	FALSE	FALSE	-0.054946501991628253
10893	ALKBH7	0.03494866393605691	0.20759023485907122	-0.0549376757882414	0.09714092845420355	FALSE	FALSE	-0.0549376757882414
4873	SLC25A6	0.16562330236916378	0.47383534095819174	-0.05490055978240207	0.3374326483872411	FALSE	FALSE	-0.05490055978240207
9585	RNF167	0.027328597574101506	0.18146521051787887	-0.05466481456373187	0.09758727308891549	FALSE	FALSE	-0.05466481456373187
9983	CDK5RAP3	0.010387953551623386	0.09698086892682242	-0.0546050989626776	0.07360255563108703	FALSE	FALSE	-0.0546050989626776
6528	DRAP1	0.1413651331603561	0.45630359028090123	-0.054573448780461005	0.20595550104646654	FALSE	FALSE	-0.054573448780461005
4848	NUB1	0.021491438401538113	0.1556981665627245	-0.05451303987434544	0.08526088276214028	FALSE	FALSE	-0.05451303987434544
2457	FAM162A	0.013485662386448069	0.11483965215683718	-0.0543052203386091	0.08171105629262113	FALSE	FALSE	-0.0543052203386091
337	PPIE	0.004849826530044877	0.06096047777638687	-0.054186229842043396	0.07282122198715571	FALSE	FALSE	-0.054186229842043396
3811	TUBB	0.1304461230418806	0.43335249452143	-0.05414402959908793	0.16788850080703713	FALSE	FALSE	-0.05414402959908793
4473	PPIA	0.3204700674884686	0.5819608557234485	-0.05412414410508192	0.5824224202414793	FALSE	FALSE	-0.05412414410508192
7283	ADAM8	0.004160824728590506	0.05617884859134005	-0.05410844800096177	0.05892941520229123	FALSE	FALSE	-0.05410844800096177
9791	CRLF3	0.0005836659864111797	0.013593568378612614	-0.05408681043370009	0.04720626049895392	FALSE	FALSE	-0.05408681043370009
11859	APOL6	0.0005706969869905983	0.013348443659311145	-0.053864057966856796	0.05105785949138061	FALSE	FALSE	-0.053864057966856796
7755	WASHC3	0.0015903893522447592	0.02810974578409305	-0.053656171250397455	0.05964048277316409	FALSE	FALSE	-0.053656171250397455
3728	H1-2	0.0003688133831499542	0.010021265134693905	-0.05364716903351636	0.044305773434296765	FALSE	FALSE	-0.05364716903351636
596	S1PR1	0.07269240332490873	0.3183717407850754	-0.05361857960503934	0.10500416378211525	FALSE	FALSE	-0.05361857960503934
5627	GSDMD	0.003376024945223752	0.048016042287342506	-0.05361086188358186	0.06381245935188859	FALSE	FALSE	-0.05361086188358186
3911	SMIM29	0.0017958644105943078	0.03041275497197151	-0.05356996225942356	0.05737784152339309	FALSE	FALSE	-0.05356996225942356
4621	COPS6	0.014463573726459946	0.11995870600920425	-0.05329220490382228	0.08998676090962503	FALSE	FALSE	-0.05329220490382228
10504	DSTN	0.06005644092081999	0.2832454681252663	-0.05290283080781104	0.10060860331784287	FALSE	FALSE	-0.05290283080781104
4686	SRPK2	0.03242201402286214	0.19896746407913002	-0.05289796692346633	0.08724750742927335	FALSE	FALSE	-0.05289796692346633
5412	VDAC3	0.0042771270510446316	0.057105759205248394	-0.05287710327813353	0.07075960626267484	FALSE	FALSE	-0.05287710327813353
1570	KRCC1	0.004342567387358326	0.057565368412760914	-0.05287601763764996	0.059997165593251064	FALSE	FALSE	-0.05287601763764996
12119	ITGB2	0.12058145294036436	0.4128373160635777	-0.05284250789302091	0.13656722747189012	FALSE	FALSE	-0.05284250789302091
8185	LRP10	0.031068932503858105	0.19459314562769953	-0.0528242562341981	0.09240681849631602	FALSE	FALSE	-0.0528242562341981
11232	USF2	0.0014733624091652902	0.02660088858729333	-0.05278828498787857	0.0551059252879221	FALSE	FALSE	-0.05278828498787857
7427	AC010197.2	0.231601024035479	0.5617057415733052	-0.052638342988615396	0.2879266844186873	FALSE	FALSE	-0.052638342988615396
7185	CUEDC2	0.0008443339718464923	0.017735884566306225	-0.052543139842447156	0.047287284117485825	FALSE	FALSE	-0.052543139842447156
6768	CD3G	0.13304057889083448	0.4381346890356962	-0.05250236920527699	0.2005087806129305	FALSE	FALSE	-0.05250236920527699
12084	HMGN1	0.15568427518678685	0.4698890617488551	-0.0525021112313007	0.2460408816202206	FALSE	FALSE	-0.0525021112313007
9491	SNAI3	0.0010531796287987488	0.02091614742794315	-0.05246717456811527	0.04291737333457177	FALSE	FALSE	-0.05246717456811527
11218	GPI	0.01817019214584604	0.13909414701881445	-0.052416485369002376	0.08826579094779229	FALSE	FALSE	-0.052416485369002376
9871	ORMDL3	0.003088567390331476	0.044862262772062116	-0.05240320777090998	0.05657384467049728	FALSE	FALSE	-0.05240320777090998
2757	LRPAP1	0.028810878414263285	0.18665553079418615	-0.05234245758672162	0.10147485329713732	FALSE	FALSE	-0.05234245758672162
7695	GLIPR1	0.11312126020108339	0.3988455536399076	-0.052310759034384466	0.15613593795698147	FALSE	FALSE	-0.052310759034384466
11494	BAX	0.1486561582886194	0.4698890617488551	-0.052294420682552495	0.13832165977744273	FALSE	FALSE	-0.052294420682552495
10341	RNF125	0.009586835147585678	0.09299911218212999	-0.052278023211684295	0.06704940755002506	FALSE	FALSE	-0.052278023211684295
3231	KIF2A	0.010522873667885757	0.0975770429935532	-0.05227649149120005	0.0757611149023008	FALSE	FALSE	-0.05227649149120005
7533	DAZAP2	0.23250366085424956	0.5624889230367592	-0.05224996316730446	0.382779420362286	FALSE	FALSE	-0.05224996316730446
4654	SRRT	0.011126166133196651	0.101023368805409	-0.052051645673028286	0.07170858871109478	FALSE	FALSE	-0.052051645673028286
9090	LITAF	0.26713376522199306	0.5797655151934301	-0.05182439209774444	0.2961807030984656	FALSE	FALSE	-0.05182439209774444
5018	MAGED2	0.06280526032263552	0.29053518461125233	-0.051752546345346505	0.11573610334930359	FALSE	FALSE	-0.051752546345346505
3849	HSPA1A	0.07381830950593374	0.32149816376926404	-0.05162396244153736	0.06833932494703528	FALSE	FALSE	-0.05162396244153736
1566	CD8B	0.03130793420246684	0.19519210347805094	-0.05156821587759753	0.04578408178188823	FALSE	FALSE	-0.05156821587759753
522	PRKACB	0.007260113745039358	0.07744357659869619	-0.05149771373965946	0.05828534374571749	FALSE	FALSE	-0.05149771373965946
3942	MTCH1	0.02130452485023602	0.15503455756445034	-0.05140833381856027	0.09161648248272364	FALSE	FALSE	-0.05140833381856027
7521	COX14	0.05205003818254115	0.2603216882179015	-0.05129674932489735	0.12278217796459559	FALSE	FALSE	-0.05129674932489735
2671	TPRG1	0.0059297837005248336	0.06818002880087659	-0.051239823067461755	0.06131521624157481	FALSE	FALSE	-0.051239823067461755
5716	PLIN2	0.06601565571974526	0.2992070570235591	-0.05120779129873856	0.09622181399669558	FALSE	FALSE	-0.05120779129873856
11114	PGLS	0.005168490988365762	0.06307868945912762	-0.05114757049864738	0.06613376778947067	FALSE	FALSE	-0.05114757049864738
10812	OAZ1	0.3466091436315132	0.6111398992553702	-0.050925524773009975	0.7660236903921662	FALSE	FALSE	-0.050925524773009975
4125	SCML4	0.0001147784788637441	0.004151408359697605	-0.0509128222419064	0.03873911363657341	FALSE	FALSE	-0.0509128222419064
1586	SNRNP200	0.015847941281074675	0.12796349431041684	-0.05079888104848087	0.07742254203332335	FALSE	FALSE	-0.05079888104848087
3650	SERPINB1	0.049202036837717227	0.2530291188222153	-0.050796849503417556	0.10395295344504649	FALSE	FALSE	-0.050796849503417556
10297	ANKRD12	0.23585226879055304	0.5668238354233688	-0.05076046442384439	0.25030259303866126	FALSE	FALSE	-0.05076046442384439
822	KRTCAP2	0.199869682077222	0.5185270059125354	-0.05069934608929402	0.2668616552646228	FALSE	FALSE	-0.05069934608929402
3549	CYFIP2	0.0017876459859363742	0.030367740442275297	-0.05062593905689372	0.05155905715721639	FALSE	FALSE	-0.05062593905689372
7952	MPHOSPH8	0.14097828540357488	0.45546691767068553	-0.05060802330168587	0.19078057665930184	FALSE	FALSE	-0.05060802330168587
5262	GAB3	0.0005935493981876637	0.013677932650641036	-0.05053367842639258	0.043496591682407756	FALSE	FALSE	-0.05053367842639258
10604	BLCAP	0.00012028399425510814	0.004307744489339496	-0.0505167179810657	0.04172324898068085	FALSE	FALSE	-0.0505167179810657
9661	BORCS6	0.0006080625157020679	0.013926087725984835	-0.05044566361758462	0.04422703520497689	FALSE	FALSE	-0.05044566361758462
10155	TSEN54	0.08439298116585837	0.34195969544815996	-0.05020479922782234	0.10305893047468895	FALSE	FALSE	-0.05020479922782234
56	KCNAB2	0.0001298091403070513	0.0045738878695932945	-0.05005834525169697	0.03880459227678528	FALSE	FALSE	-0.05005834525169697
9536	PRPF8	0.013001593563969608	0.11191406077912848	-0.04999765687377376	0.07479904100815957	FALSE	FALSE	-0.04999765687377376
808	ADAR	0.059407446385740255	0.28139962570314	-0.049880558186367545	0.12378721851091656	FALSE	FALSE	-0.049880558186367545
9986	CBX1	8.564599597480114e-07	8.909630609835741e-05	-0.0498642853357405	0.028134438943717192	FALSE	FALSE	-0.0498642853357405
9574	ARRB2	0.06473220199583628	0.2951042747915358	-0.04986131762730227	0.1130290195251865	FALSE	FALSE	-0.04986131762730227
8260	PPP2R3C	0.0004875370640439269	0.012130677336108916	-0.049733899980844286	0.04376399898989719	FALSE	FALSE	-0.049733899980844286
11860	APOL3	9.874611966306955e-05	0.003745152309304544	-0.04968525979378269	0.03737109304884631	FALSE	FALSE	-0.04968525979378269
11961	CYB5R3	0.0009925130707248177	0.020113581208770284	-0.049546817790681506	0.045889910486782384	FALSE	FALSE	-0.049546817790681506
10146	JPT1	0.03169618026996086	0.19633324737671043	-0.04940067284588191	0.07794854096621745	FALSE	FALSE	-0.04940067284588191
9219	SEPHS2	0.005367159896597484	0.0645555186736722	-0.0493935893104495	0.05434468710554135	FALSE	FALSE	-0.0493935893104495
4103	UFL1	0.0024059428584378454	0.037543019775309404	-0.04937589122078415	0.052068107758504734	FALSE	FALSE	-0.04937589122078415
6524	FIBP	0.014543445657280581	0.120460608512694	-0.04937376830993757	0.07502636306387392	FALSE	FALSE	-0.04937376830993757
4842	FASTK	0.0016878860898720508	0.02921835144163615	-0.04931314711273734	0.05243845864519336	FALSE	FALSE	-0.04931314711273734
5158	SEPTIN6	0.19027096203523317	0.504693957821965	-0.049272427532916656	0.1671646937774935	FALSE	FALSE	-0.049272427532916656
2138	CRTAP	0.012886099166726766	0.11136737368581516	-0.04923618756370516	0.056985457424861774	FALSE	FALSE	-0.04923618756370516
11082	RASAL3	0.01700290971549483	0.13380603949737033	-0.049139264591028284	0.07640502505497977	FALSE	FALSE	-0.049139264591028284
3201	EMB	0.12135457959668515	0.4146135077490889	-0.0491159233206315	0.12880859286627183	FALSE	FALSE	-0.0491159233206315
2825	RFC1	0.017413384042674108	0.1358617099272352	-0.04908541252347687	0.07215553202463625	FALSE	FALSE	-0.04908541252347687
6635	UVRAG	0.00044538075393164156	0.011379803149121903	-0.04906630766947204	0.03987216083362276	FALSE	FALSE	-0.04906630766947204
11201	PLEKHF1	0.0025624567139930945	0.03947209039641826	-0.049058833142231806	0.05110058935846816	FALSE	FALSE	-0.049058833142231806
7199	ATP5MD	0.16433072425883763	0.4716437793566292	-0.04898951607224734	0.22254001595996534	FALSE	FALSE	-0.04898951607224734
2089	CCDC174	0.0020683129475579727	0.03342038805647298	-0.048956522275570874	0.05287194082789617	FALSE	FALSE	-0.048956522275570874
10475	CDC25B	0.00015080345423998205	0.005196296942155596	-0.04861490426830664	0.03876705305527438	FALSE	FALSE	-0.04861490426830664
10838	HMG20B	1.9328762394520208e-05	0.0010556403581767212	-0.04847667052544674	0.03447274079881256	FALSE	FALSE	-0.04847667052544674
7788	ISCU	0.18988405581498252	0.50427997609216	-0.04838774877687837	0.2094131746690732	FALSE	FALSE	-0.04838774877687837
3902	PHF1	0.054323712287557974	0.2667943095727979	-0.04837679563180154	0.09158615845517029	FALSE	FALSE	-0.04837679563180154
5598	FAM49B	0.06282560707239568	0.29053518461125233	-0.04821239096649237	0.10543202646429231	FALSE	FALSE	-0.04821239096649237
6443	TMEM179B	0.06244317461562744	0.2894377210961125	-0.048189259299951326	0.10207497088785052	FALSE	FALSE	-0.048189259299951326
10373	RPL17	0.22767380541273946	0.557471637866701	-0.04807749207472186	0.26669821265368054	FALSE	FALSE	-0.04807749207472186
7028	EIF4EBP2	0.02416161341906236	0.16878573035815922	-0.04794083842246676	0.05682993901170767	FALSE	FALSE	-0.04794083842246676
7516	TMBIM6	0.28750153302110837	0.5797655151934301	-0.047905165458557324	0.3198701978105852	FALSE	FALSE	-0.047905165458557324
11238	COX6B1	0.24194447743954536	0.5760155900331635	-0.04779402167043724	0.3653845284075391	FALSE	FALSE	-0.04779402167043724
3223	GPBP1	0.08452725237663937	0.34195969544815996	-0.04774240537734704	0.11652764924787197	FALSE	FALSE	-0.04774240537734704
3751	BTN3A1	0.03120642988294328	0.19485692251164233	-0.04767209134543334	0.06515319314006751	FALSE	FALSE	-0.04767209134543334
10586	RBM39	0.1930688641295798	0.5083247138965543	-0.04763521719019679	0.245164203907037	FALSE	FALSE	-0.04763521719019679
1735	NMI	0.0034389139923334724	0.048720178389440365	-0.04760745005376921	0.05669708975388049	FALSE	FALSE	-0.04760745005376921
2369	CHMP2B	0.005589639584248554	0.06595560478086404	-0.04750207574613978	0.05317509156719367	FALSE	FALSE	-0.04750207574613978
2819	KLF3	0.006113651976943143	0.069019092214304	-0.04750010869457054	0.051965383677640545	FALSE	FALSE	-0.04750010869457054
2794	FGFBP2	0.29485089122882113	0.5797655151934301	-0.047403062109363354	0.14718401018377358	FALSE	FALSE	-0.047403062109363354
6564	POLD4	0.06704989597241186	0.30255560749369104	-0.04737154628859275	0.08414732956265802	FALSE	FALSE	-0.04737154628859275
4213	CCDC28A	0.004598193244735181	0.05922885001443678	-0.04734809752903917	0.05579950173946585	FALSE	FALSE	-0.04734809752903917
989	TOR1AIP1	0.016906718252515347	0.1334335863238621	-0.04726027351348451	0.05843447155850919	FALSE	FALSE	-0.04726027351348451
11511	NOSIP	0.04572486314966423	0.24298053153549426	-0.047192619838201354	0.10869879381325719	FALSE	FALSE	-0.047192619838201354
10767	R3HDM4	0.035841814120796796	0.2106299650133754	-0.04714144425065399	0.08842751703427794	FALSE	FALSE	-0.04714144425065399
10285	LPIN2	0.008950606188658363	0.08923550386300584	-0.047058935573902554	0.05655168008635096	FALSE	FALSE	-0.047058935573902554
5860	FGD3	0.006090155598125159	0.069019092214304	-0.047034632275552504	0.05687600393024529	FALSE	FALSE	-0.047034632275552504
10969	ICAM3	0.047174044136722576	0.2460725112517813	-0.04699887063308872	0.09129867481790507	FALSE	FALSE	-0.04699887063308872
5252	ATP6AP1	0.03519269349732319	0.20835219028252638	-0.04690467788499429	0.08070756095440983	FALSE	FALSE	-0.04690467788499429
3	ISG15	0.17707445100146926	0.4863425266002134	-0.04689490712064215	0.13247280161275474	FALSE	FALSE	-0.04689490712064215
7620	PTGES3	0.24464211102721972	0.5797655151934301	-0.04688926393991072	0.2763682981770873	FALSE	FALSE	-0.04688926393991072
6129	CLIC3	1.149890937361766e-05	0.0006977921504890316	-0.046830927895003115	0.027911378126532684	FALSE	FALSE	-0.046830927895003115
8203	AP1G2	0.0018762454619964293	0.03128889951356793	-0.046761198671283075	0.0490472488904413	FALSE	FALSE	-0.046761198671283075
9338	TRADD	0.010029222040236546	0.0955146389448017	-0.04668114343453536	0.05795061912634396	FALSE	FALSE	-0.04668114343453536
6495	VPS51	0.040447554931480396	0.2271509730162264	-0.04657921684160995	0.07760100466219784	FALSE	FALSE	-0.04657921684160995
4648	GNB2	0.01408809054215897	0.1180093657914129	-0.04657738415148669	0.06051243178851973	FALSE	FALSE	-0.04657738415148669
6397	TMEM109	0.02518312408283137	0.17354906268565748	-0.04654871141891316	0.0745076560870706	FALSE	FALSE	-0.04654871141891316
4892	RAB9A	0.015033790499835515	0.1236551909862224	-0.04651098809933797	0.06217205632560261	FALSE	FALSE	-0.04651098809933797
10039	VEZF1	0.0067097076186262315	0.07343701033893218	-0.04645253549587597	0.053241216809685674	FALSE	FALSE	-0.04645253549587597
3949	CCDC167	0.0024956219538555566	0.03883145099994907	-0.04641404631605866	0.04341106687904533	FALSE	FALSE	-0.04641404631605866
11924	TNRC6B	0.05171202750222389	0.259224633504723	-0.0463013412479362	0.07651217258314982	FALSE	FALSE	-0.0463013412479362
10655	TP53RK	0.00014377209823197065	0.004969691863885492	-0.04625973353895754	0.03628294031232689	FALSE	FALSE	-0.04625973353895754
942	MPC2	0.03402090763793963	0.2046593429921646	-0.04603090927837012	0.07151728012960416	FALSE	FALSE	-0.04603090927837012
7379	GABARAPL1	0.017506537251286362	0.13600562332560523	-0.045993223579999805	0.06125803237739798	FALSE	FALSE	-0.045993223579999805
11301	EIF3K	0.21484548008424165	0.5396444694640973	-0.04594280041654997	0.39954803287042806	FALSE	FALSE	-0.04594280041654997
11820	NIPSNAP1	3.906840900162867e-05	0.001823693297114487	-0.04591617938325664	0.03175846459079616	FALSE	FALSE	-0.04591617938325664
6603	NUMA1	0.010919628411026406	0.09968893836561307	-0.04585577450798446	0.05299874718303936	FALSE	FALSE	-0.04585577450798446
11878	MFNG	0.0005820930102503148	0.013585901604624334	-0.04584850824098551	0.04262865664972115	FALSE	FALSE	-0.04584850824098551
4484	IKZF1	0.18020440496001036	0.49055270629002135	-0.04580613870260811	0.15761301288093305	FALSE	FALSE	-0.04580613870260811
5740	B4GALT1	0.006051324001548259	0.06892451727728012	-0.045798455915126594	0.04307827959865426	FALSE	FALSE	-0.045798455915126594
10462	MRPS26	0.009096627898608647	0.08986776701216581	-0.04579669040572633	0.05770781671493211	FALSE	FALSE	-0.04579669040572633
6763	JAML	0.0019858283059782855	0.03237492923313554	-0.04579031629872873	0.04511548766766437	FALSE	FALSE	-0.04579031629872873
3487	TAF7	0.14412051315814406	0.46118670279087315	-0.04573665771165953	0.13112174787731953	FALSE	FALSE	-0.04573665771165953
11901	JOSD1	0.0014374611020515663	0.026163053459012982	-0.04557452106755862	0.042883439183423196	FALSE	FALSE	-0.04557452106755862
11968	TSPO	0.15297902992716117	0.4698890617488551	-0.045554635573552604	0.13163365141638447	FALSE	FALSE	-0.045554635573552604
4110	PNISR	0.2346680141449361	0.5652213271235142	-0.04550811426649422	0.2296890767308816	FALSE	FALSE	-0.04550811426649422
9806	ZNF207	0.07147296191414004	0.3142911284171303	-0.04543520437144406	0.11491167585274399	FALSE	FALSE	-0.04543520437144406
3513	CSNK1A1	0.09907995931490024	0.37009519140521885	-0.04533203627875774	0.11352773704081304	FALSE	FALSE	-0.04533203627875774
8835	ETFA	0.005433889773037906	0.06493914441016745	-0.045309979503784584	0.05497363662165046	FALSE	FALSE	-0.045309979503784584
3528	TNIP1	0.14194164092604913	0.45762353714145065	-0.04515143299752043	0.11914715278975971	FALSE	FALSE	-0.04515143299752043
2719	ATP5ME	0.08273451469394688	0.3417741249101607	-0.04510703997576647	0.11123206522844567	FALSE	FALSE	-0.04510703997576647
469	JUN	0.31075311571667535	0.5797655151934301	-0.0451044709849192	0.16772892582303717	FALSE	FALSE	-0.0451044709849192
6802	SORL1	0.004668176449465572	0.05977783277551283	-0.04500067139343674	0.046687080139993495	FALSE	FALSE	-0.04500067139343674
35	FAAP20	0.024548943767065706	0.17068625892276174	-0.044923050786090296	0.06697785005866541	FALSE	FALSE	-0.044923050786090296
11033	TRIR	0.31217512856334667	0.5797655151934301	-0.044823838294373815	0.39286881534835144	FALSE	FALSE	-0.044823838294373815
1844	SLC39A10	0.00019847705282270781	0.006251760273212133	-0.044740665872079206	0.03190940343525132	FALSE	FALSE	-0.044740665872079206
2401	BBX	0.06773396493139801	0.30434310939763903	-0.044567578770130394	0.08597300833896132	FALSE	FALSE	-0.044567578770130394
546	GBP1	0.021035347373912286	0.1536917052610327	-0.044563322199521534	0.06069877590948851	FALSE	FALSE	-0.044563322199521534
7582	BLOC1S1	0.03956989060075014	0.22418149119916692	-0.04452895791609601	0.07772919972800306	FALSE	FALSE	-0.04452895791609601
7508	TUBA1A	0.13897767495399455	0.45193603558275747	-0.04451396855318175	0.10880843343136815	FALSE	FALSE	-0.04451396855318175
11592	MYADM	0.00015666454166655904	0.005347646214449451	-0.04441733512942098	0.031143927500121977	FALSE	FALSE	-0.04441733512942098
4725	NDUFA5	0.04796307695947803	0.2490893095345882	-0.04439613893950937	0.08832008534989523	FALSE	FALSE	-0.04439613893950937
405	NASP	0.03619761214227401	0.21135902203102958	-0.044365558274402826	0.08498791215077559	FALSE	FALSE	-0.044365558274402826
5256	LAGE3	0.0021041984368620156	0.033899940303604416	-0.044300605264184	0.0430581026742887	FALSE	FALSE	-0.044300605264184
8150	RASA3	0.0026868280459665882	0.04087496204191232	-0.04414874727070106	0.04252414980004263	FALSE	FALSE	-0.04414874727070106
801	TPM3	0.24356043262312974	0.5786016975951384	-0.04408646267879952	0.3141042832696475	FALSE	FALSE	-0.04408646267879952
10312	PTPN2	0.020316501022932174	0.15043009117884742	-0.04406450264406748	0.06724322960955864	FALSE	FALSE	-0.04406450264406748
10595	SLA2	0.04366813103750549	0.2379084663141538	-0.04406309453611354	0.06284951867553337	FALSE	FALSE	-0.04406309453611354
136	NECAP2	0.06170582434458646	0.2881627701222394	-0.04386978603654374	0.081376905508974	FALSE	FALSE	-0.04386978603654374
6560	GRK2	9.382632768186079e-06	0.0005980637856617901	-0.043749780775157225	0.027246648501546036	FALSE	FALSE	-0.043749780775157225
762	SCNM1	0.03224025287348516	0.19851199669508365	-0.04374096028213182	0.07522981080347055	FALSE	FALSE	-0.04374096028213182
12117	SUMO3	0.034742948549937674	0.20696356798881702	-0.04368854319482354	0.0630167823061582	FALSE	FALSE	-0.04368854319482354
4772	ZC3HAV1	0.02696490130969001	0.1805871348900944	-0.043647557579339795	0.06245135722758266	FALSE	FALSE	-0.043647557579339795
6175	TALDO1	0.06964741221132327	0.3104883422591158	-0.04354989830593892	0.09768201572943937	FALSE	FALSE	-0.04354989830593892
1019	RGS1	0.14354546266361204	0.460460175122057	-0.04350429603117108	0.08077904791203959	FALSE	FALSE	-0.04350429603117108
12055	TMEM50B	0.005296524332442773	0.06421815806645215	-0.04346767984991082	0.04366720849736256	FALSE	FALSE	-0.04346767984991082
2025	HDLBP	0.005100677055080759	0.06261823215669217	-0.04342767238575385	0.040982044657416145	FALSE	FALSE	-0.04342767238575385
1721	MCM6	0.006784881186210831	0.07416697306126734	-0.04334404044731398	0.04199963752826681	FALSE	FALSE	-0.04334404044731398
9926	NBR1	0.0016168555955869291	0.02848534462999359	-0.04330334236532465	0.04281047447246708	FALSE	FALSE	-0.04330334236532465
7001	JMJD1C	0.06219058673670587	0.2892927709335294	-0.04327484430263089	0.09127889082352822	FALSE	FALSE	-0.04327484430263089
2254	APEH	0.009215204465772696	0.0902759447350988	-0.043252491932476565	0.048354934278158734	FALSE	FALSE	-0.043252491932476565
5247	FLNA	0.11866180260326754	0.4092784623810968	-0.043167559375239535	0.09234614204909147	FALSE	FALSE	-0.043167559375239535
8739	RORA	0.35428269195223416	0.618424978906094	-0.043135054654226464	0.27239148361073684	FALSE	FALSE	-0.043135054654226464
372	MED8	0.00046316998439050323	0.011738296379344471	-0.043076039076305785	0.03583747001617489	FALSE	FALSE	-0.043076039076305785
7412	H2AJ	0.01056794304324576	0.0975770429935532	-0.04301413472729639	0.048167729368345215	FALSE	FALSE	-0.04301413472729639
4128	SNX3	0.06482510944533333	0.295281347152367	-0.04300476704728221	0.10272199768655307	FALSE	FALSE	-0.04300476704728221
8495	IFI27L2	0.0732553372900469	0.32006721968767293	-0.042983914150865096	0.08883679134048499	FALSE	FALSE	-0.042983914150865096
6023	GOLGA2	0.00330397863436334	0.04723738039679419	-0.04295556926021977	0.040911555008181257	FALSE	FALSE	-0.04295556926021977
4294	RNASET2	0.050208418061967776	0.25496352881956025	-0.04292700939126086	0.0770546340791961	FALSE	FALSE	-0.04292700939126086
11882	LGALS1	0.08620446741858365	0.3440304704469087	-0.04290331340664667	0.07598013287463024	FALSE	FALSE	-0.04290331340664667
10679	NFATC2	0.07763990842719432	0.33037036219331656	-0.04276772120981486	0.08843194512350702	FALSE	FALSE	-0.04276772120981486
2528	NCK1	0.0473673579699072	0.2466127984295979	-0.04272280149119263	0.07274123429311939	FALSE	FALSE	-0.04272280149119263
545	GBP3	0.00225519708609543	0.03585664886669633	-0.042647994412525154	0.03901598668342885	FALSE	FALSE	-0.042647994412525154
5788	GRHPR	0.0010338613487018112	0.02066370837194511	-0.042635858886723645	0.0362131243295474	FALSE	FALSE	-0.042635858886723645
6134	DPP7	0.12147453799038552	0.41477536057173525	-0.042591460490511844	0.1251987539913376	FALSE	FALSE	-0.042591460490511844
6515	RELA	0.018081727574093136	0.1388902689227926	-0.042586951320384536	0.06332004291214025	FALSE	FALSE	-0.042586951320384536
2286	TEX264	0.025046385465844527	0.17294684553553596	-0.04258303334061957	0.05702308182272625	FALSE	FALSE	-0.04258303334061957
5182	RAB33A	9.955602841448597e-06	0.0006210548913642875	-0.04258067798447142	0.026724945683302564	FALSE	FALSE	-0.04258067798447142
924	UHMK1	0.05128957872935526	0.25825974352383424	-0.042386956995262445	0.07266447312354289	FALSE	FALSE	-0.042386956995262445
11739	MRPL40	0.0015151623427131235	0.027086936611220046	-0.04236337118703396	0.0391940227136815	FALSE	FALSE	-0.04236337118703396
2142	TRANK1	0.023171682227493298	0.16392764570654747	-0.04198066410597258	0.05507720771836182	FALSE	FALSE	-0.04198066410597258
7802	GIT2	0.007878629066506476	0.08274833201293291	-0.04195788984087786	0.04676861822464112	FALSE	FALSE	-0.04195788984087786
4977	WAS	0.06660323469957986	0.3011205019137048	-0.041882902717872754	0.07865320639655418	FALSE	FALSE	-0.041882902717872754
7344	CD4	0.02633640845899823	0.17746612560002323	-0.041834269248883456	0.06460187746335279	FALSE	FALSE	-0.041834269248883456
3953	GLO1	0.028551225008974664	0.185744509096504	-0.041771307475294145	0.06015956935352331	FALSE	FALSE	-0.041771307475294145
9675	STX8	0.003257977936156462	0.046732360603833095	-0.04174430619910868	0.040053871034259676	FALSE	FALSE	-0.04174430619910868
3338	CAST	0.15697128502833427	0.4698890617488551	-0.04171916448533568	0.12243263653776247	FALSE	FALSE	-0.04171916448533568
8547	GPR132	0.0010144671993659608	0.020482486540987783	-0.04168280627805171	0.03741301516253113	FALSE	FALSE	-0.04168280627805171
2644	AP2M1	0.13003175560888297	0.4325017444671921	-0.04165862659223197	0.1251228186140301	FALSE	FALSE	-0.04165862659223197
9525	GLOD4	0.020358515976744408	0.15053814712472877	-0.04165470323800916	0.06188860335842668	FALSE	FALSE	-0.04165470323800916
3391	LMNB1	0.008423205027485677	0.08682118337959407	-0.04162401239651691	0.04302391569697142	FALSE	FALSE	-0.04162401239651691
4783	MKRN1	0.06925526044925667	0.309396813859808	-0.04162187067506788	0.07390870120999189	FALSE	FALSE	-0.04162187067506788
8838	PSTPIP1	0.023870363590743505	0.16767587234835454	-0.0416207151666324	0.05650729697773509	FALSE	FALSE	-0.0416207151666324
6501	CAPN1	0.001206953306162175	0.022888109311127496	-0.041612349823005275	0.03449490635835034	FALSE	FALSE	-0.041612349823005275
10784	NDUFS7	0.11647781051580965	0.4056926942772063	-0.04160491426058438	0.07851280530544485	FALSE	FALSE	-0.04160491426058438
4835	GIMAP5	0.010786578700358887	0.09892678349623855	-0.041568932265349176	0.0503900641405056	FALSE	FALSE	-0.041568932265349176
8787	PIAS1	0.03086005504737203	0.1941730306926525	-0.04151430090141103	0.07008926328330387	FALSE	FALSE	-0.04151430090141103
11245	PSENEN	0.033757258853582744	0.20413694029459023	-0.041474185948097285	0.06637824498328501	FALSE	FALSE	-0.041474185948097285
5085	P2RY10	0.09194008825622452	0.35448696929853174	-0.04143033574658511	0.07351853942927501	FALSE	FALSE	-0.04143033574658511
11922	GRAP2	0.026913491055764384	0.18035341276203337	-0.041407972627515104	0.05906910164875187	FALSE	FALSE	-0.041407972627515104
8351	PPP2R5E	0.004936191486990913	0.061363648024374384	-0.041339665955604454	0.040552275496232394	FALSE	FALSE	-0.041339665955604454
8666	SERF2	0.4390744125514151	0.6940006491597451	-0.041088375117633615	0.7062303623190438	FALSE	FALSE	-0.041088375117633615
2391	SENP7	0.004832783998600176	0.06081624379805268	-0.04106422230410307	0.04064036668381105	FALSE	FALSE	-0.04106422230410307
6463	TRPT1	0.00551237137318253	0.065518642556336	-0.04105986630602418	0.04645267212381498	FALSE	FALSE	-0.04105986630602418
11621	PPP6R1	0.00010413419122314716	0.0038954033244193026	-0.040974103395050955	0.02793111012843129	FALSE	FALSE	-0.040974103395050955
8255	SNX6	0.13596372570204493	0.44518338604419566	-0.04094086774777172	0.1194783628739017	FALSE	FALSE	-0.04094086774777172
102	EXOSC10	0.0018923174002888174	0.03146085686964194	-0.040779582955238355	0.036650710512975034	FALSE	FALSE	-0.040779582955238355
10849	EEF2	0.46729740872302117	0.715547284464352	-0.04077717251089736	0.5808958202506466	FALSE	FALSE	-0.04077717251089736
7360	CLSTN3	0.00016983082600303747	0.005638486663924554	-0.04066789231603311	0.029453799516338655	FALSE	FALSE	-0.04066789231603311
11470	SELENOW	0.2071868910475891	0.528885816992946	-0.040643176528043876	0.15699827144574668	FALSE	FALSE	-0.040643176528043876
3975	UBR2	0.020220621600950985	0.15014292600516138	-0.040579559070598153	0.05615040568241186	FALSE	FALSE	-0.040579559070598153
7878	OASL	0.17582972530862467	0.48475216798235926	-0.04057942470915216	0.08914152948826269	FALSE	FALSE	-0.04057942470915216
8305	PTGER2	0.1696145067263253	0.47860998630112406	-0.04050532168446165	0.1191244303992118	FALSE	FALSE	-0.04050532168446165
7811	VPS29	0.09683021322423041	0.36521975795865635	-0.040501516568311316	0.08603249739397212	FALSE	FALSE	-0.040501516568311316
279	S100PBP	0.027044178110471714	0.18062710389984032	-0.040268399459524616	0.0484416301741209	FALSE	FALSE	-0.040268399459524616
248	SRSF4	0.08885960626188953	0.3485596874669636	-0.04021367135534537	0.09838691894376315	FALSE	FALSE	-0.04021367135534537
2461	DTX3L	0.004520702931476352	0.05918825103049712	-0.040193503702302784	0.04481935651520449	FALSE	FALSE	-0.040193503702302784
2150	ACAA1	0.0347258905337846	0.20696356798881702	-0.04010205998939324	0.059964277602332625	FALSE	FALSE	-0.04010205998939324
6245	TMEM9B	0.09791022981345122	0.36764298392998546	-0.040070463551755045	0.08882795018070504	FALSE	FALSE	-0.040070463551755045
1140	CAPN2	0.032359742176086025	0.1988061137078602	-0.04001632395070921	0.047106311430314365	FALSE	FALSE	-0.04001632395070921
395	UROD	0.003689764044715233	0.051081486261628	-0.039977324197397156	0.03900690298022156	FALSE	FALSE	-0.039977324197397156
10973	KEAP1	0.05379166523293323	0.26550671456815617	-0.03992732024165879	0.06360639109972524	FALSE	FALSE	-0.03992732024165879
10259	CCDC57	5.8185202778086185e-05	0.0024923802742942563	-0.039896183991973096	0.027788331144568672	FALSE	FALSE	-0.039896183991973096
6471	BAD	0.04662256959115046	0.2450713800019906	-0.0398586534810729	0.05141453929127955	FALSE	FALSE	-0.0398586534810729
3028	ELF2	0.03728335479205968	0.21537090330185849	-0.03980607784725835	0.05980764982828206	FALSE	FALSE	-0.03980607784725835
312	10	0.03610139693322187	0.21110040615716405	-0.03967164115886203	0.0663911086809748	FALSE	FALSE	-0.03967164115886203
2518	TOPBP1	0.000708957368534889	0.015564326433614486	-0.03964620384990785	0.032121557049006697	FALSE	FALSE	-0.03964620384990785
8731	MINDY2	0.005327805991853773	0.06451843109647314	-0.039563241031468986	0.036629353141653054	FALSE	FALSE	-0.039563241031468986
2932	HSD17B11	0.19396004116789523	0.5102662643730539	-0.03947936992965525	0.11137895906573214	FALSE	FALSE	-0.03947936992965525
1092	FCMR	0.04937875516652006	0.2532226090790242	-0.03944256564237061	0.06324842809596648	FALSE	FALSE	-0.03944256564237061
10331	TTC39C	0.011890585428619939	0.10576617641434494	-0.03943144588910076	0.043662162350743355	FALSE	FALSE	-0.03943144588910076
8633	RTF1	0.14398204167333098	0.4611158359476388	-0.039380232680348515	0.09983514449103774	FALSE	FALSE	-0.039380232680348515
4255	SYNE1	0.11606334327141299	0.40489564125735494	-0.039365377678880244	0.08480281175969151	FALSE	FALSE	-0.039365377678880244
254	ZCCHC17	0.028635952556080115	0.18607406886975794	-0.0393394002369132	0.049590752586393325	FALSE	FALSE	-0.0393394002369132
8013	NHLRC3	0.0009832166062590747	0.020036707071208717	-0.0393200065057995	0.0317237203829108	FALSE	FALSE	-0.0393200065057995
2233	IP6K2	0.0241674340639166	0.16878573035815922	-0.039284661383818274	0.048932377542795065	FALSE	FALSE	-0.039284661383818274
702	LIX1L	0.003017824037069579	0.04418725463392897	-0.03917683094895621	0.03961404756134617	FALSE	FALSE	-0.03917683094895621
1867	CLK1	0.2107581926872247	0.5342566114464041	-0.039169489439547504	0.1260930819184246	FALSE	FALSE	-0.039169489439547504
5983	RPL35	0.4939969421315099	0.7347572267313273	-0.039147550902646815	0.8823749332773949	FALSE	FALSE	-0.039147550902646815
371	ELOVL1	0.02329481045224893	0.16437287762914407	-0.039123492142128465	0.0509042174963733	FALSE	FALSE	-0.039123492142128465
1537	SUCLG1	0.027202463853937882	0.18106795409906368	-0.03906548830589606	0.05523101220418602	FALSE	FALSE	-0.03906548830589606
8615	CCDC32	0.005443698131365818	0.06498526195509162	-0.03892893139388207	0.03948913272528994	FALSE	FALSE	-0.03892893139388207
4535	GTF2I	0.00468944209190023	0.0598609990169405	-0.03892261103146286	0.03780632695236041	FALSE	FALSE	-0.03892261103146286
11216	LSM14A	0.1709008979452322	0.4795146437851968	-0.038903905230952614	0.094240949380473	FALSE	FALSE	-0.038903905230952614
167	LUZP1	0.056205699235558786	0.27183623911630767	-0.038818290117569966	0.06745099791028898	FALSE	FALSE	-0.038818290117569966
1924	ARPC2	0.46569528866817655	0.7151013882912467	-0.038703319715468185	0.5682342656027255	FALSE	FALSE	-0.038703319715468185
2162	SLC25A38	0.023407702497922043	0.16506283691723853	-0.03867921527205819	0.05288583891060826	FALSE	FALSE	-0.03867921527205819
8948	NME4	1.1322110760371387e-05	0.0006909017644443388	-0.038664952804566714	0.025353687042693612	FALSE	FALSE	-0.038664952804566714
6127	FBXW5	0.07589156783656849	0.32667600649184925	-0.0386013017567595	0.0687652381154641	FALSE	FALSE	-0.0386013017567595
4463	DBNL	0.059716663759568606	0.282374510063103	-0.03854337047570793	0.07985928753385033	FALSE	FALSE	-0.03854337047570793
3530	CCDC69	0.004799752476790915	0.060581682614385055	-0.03853829430027856	0.04086562197902225	FALSE	FALSE	-0.03853829430027856
180	PNRC2	0.16934351462596173	0.47821988661941695	-0.03846696180860429	0.11732479918172306	FALSE	FALSE	-0.03846696180860429
10484	TMEM230	0.14167068265125723	0.4571547611815902	-0.03845934082738793	0.1000436475318313	FALSE	FALSE	-0.03845934082738793
1308	ITSN2	0.11953641069683756	0.4111134175193818	-0.03839801288898182	0.0770874020852125	FALSE	FALSE	-0.03839801288898182
8135	ARHGEF7	0.009432501622027214	0.09166478222188902	-0.038378578849434325	0.04162910060034565	FALSE	FALSE	-0.038378578849434325
6244	AKIP1	0.0008001011765609593	0.01706934599917062	-0.0383616466200111	0.031680615319156495	FALSE	FALSE	-0.0383616466200111
11221	ZNF302	0.005625195307467235	0.06625086103405503	-0.03828107543531079	0.03607850991871079	FALSE	FALSE	-0.03828107543531079
3599	NSD1	0.016586963706280888	0.1314687898398072	-0.038250599572132116	0.04625385868060476	FALSE	FALSE	-0.038250599572132116
5390	EIF4EBP1	0.05039013040446952	0.2556485807747425	-0.03823075976101774	0.048049507715536593	FALSE	FALSE	-0.03823075976101774
7364	C3AR1	0.005389612458192015	0.06461897997504706	-0.03817203440382039	0.03485271864650001	FALSE	FALSE	-0.03817203440382039
7034	PSAP	0.23005504252972758	0.5605378607076097	-0.03814609592667268	0.1882321860888027	FALSE	FALSE	-0.03814609592667268
9220	ITGAL	0.03374461906711863	0.20413694029459023	-0.03812420575989255	0.05061299879139154	FALSE	FALSE	-0.03812420575989255
6567	TBC1D10C	0.2658499874444108	0.5797655151934301	-0.03806155570485793	0.11585395397730056	FALSE	FALSE	-0.03806155570485793
5889	TRMO	0.08487913243184418	0.3422377065088755	-0.037998685297051894	0.06555659441447785	FALSE	FALSE	-0.037998685297051894
11414	BCL3	5.92483401217151e-06	0.0004070249177040843	-0.037965156909772216	0.02243314696804911	FALSE	FALSE	-0.037965156909772216
10886	NDUFA11	0.21335688057755064	0.5377145663526713	-0.03795042266565352	0.14945028209911912	FALSE	FALSE	-0.03795042266565352
12064	MRPS6	0.2353086259155389	0.5663410637192802	-0.03791451053837023	0.13145305211611727	FALSE	FALSE	-0.03791451053837023
7230	FAM160B1	0.007029438959750169	0.0757224474924567	-0.03789319275135	0.036198138614840315	FALSE	FALSE	-0.03789319275135
7578	NCKAP1L	0.09265807299962452	0.35600916647485326	-0.037813132140144444	0.07164034362565079	FALSE	FALSE	-0.037813132140144444
3894	B3GALT4	0.003656803586899385	0.05068942332449491	-0.03777585221334101	0.0363100404478022	FALSE	FALSE	-0.03777585221334101
1610	MGAT4A	0.09846298289736198	0.3689465051040795	-0.03777196379309416	0.08076188513533174	FALSE	FALSE	-0.03777196379309416
4853	KMT2C	0.04224246816328466	0.23374593705550067	-0.037602362027054234	0.04457808579744225	FALSE	FALSE	-0.037602362027054234
1602	COX5B	0.4121650242736171	0.6727182385583604	-0.037564407605791945	0.2811974647105304	FALSE	FALSE	-0.037564407605791945
7243	TIAL1	0.08842813447000383	0.34782157465460994	-0.037562343813981595	0.0736472459057528	FALSE	FALSE	-0.037562343813981595
3926	FKBP5	0.03934111006097691	0.22351163718464964	-0.03754079761250319	0.05867630993060133	FALSE	FALSE	-0.03754079761250319
8124	ERCC5	0.004517715111356634	0.05918825103049712	-0.03750915146112997	0.03490122820159614	FALSE	FALSE	-0.03750915146112997
5558	ENY2	0.10409388141032845	0.3796688472426635	-0.03747999637096534	0.10364377787718637	FALSE	FALSE	-0.03747999637096534
7883	RNF34	0.008945080484087771	0.08923550386300584	-0.037470983405168565	0.041549230035547204	FALSE	FALSE	-0.037470983405168565
3356	PJA2	0.021681128785822956	0.15662894823250276	-0.037470408338179745	0.045430159061112994	FALSE	FALSE	-0.037470408338179745
1656	MTLN	0.05537842198535318	0.2696827923967957	-0.037463555904434426	0.06767464043684186	FALSE	FALSE	-0.037463555904434426
5561	EIF3H	0.32518248891112944	0.5869081834726152	-0.037442557897655646	0.20547569192922452	FALSE	FALSE	-0.037442557897655646
7903	VPS37B	0.017994181235278434	0.13851334857853864	-0.03739767580023829	0.04738449469819806	FALSE	FALSE	-0.03739767580023829
3340	ERAP2	0.0878889959290778	0.3466997120019201	-0.037395853859030714	0.07365306899280578	FALSE	FALSE	-0.037395853859030714
10335	SS18	0.006815356203959483	0.07416697306126734	-0.037370252629112435	0.03753771254504893	FALSE	FALSE	-0.037370252629112435
2829	SMIM14	0.0060083345701986085	0.06864962187267719	-0.037338798614606976	0.03326197121327608	FALSE	FALSE	-0.037338798614606976
9496	APRT	0.3135922225486295	0.5797655151934301	-0.03731096967191424	0.20631517897645008	FALSE	FALSE	-0.03731096967191424
9283	CHD9	0.01604371096228529	0.12895176956662416	-0.03729582444972263	0.0425955192758834	FALSE	FALSE	-0.03729582444972263
7082	WAPL	0.07344832189788995	0.32065388492831814	-0.03728099094608572	0.07324498031605682	FALSE	FALSE	-0.03728099094608572
3365	REEP5	0.15103928720610646	0.4698890617488551	-0.0372601380496686	0.13562724736962786	FALSE	FALSE	-0.0372601380496686
780	THEM4	0.080594933841363	0.33742371113423075	-0.03725866544822059	0.07020367223663661	FALSE	FALSE	-0.03725866544822059
7019	HK1	0.004862726680563696	0.06101426471971048	-0.03725728152532693	0.03226720544065963	FALSE	FALSE	-0.03725728152532693
8746	USP3	0.03501392525117974	0.20774421809811858	-0.03722092600527188	0.05201860541941992	FALSE	FALSE	-0.03722092600527188
4759	BPGM	0.0011781713937784786	0.022459277721190787	-0.03720801521392703	0.03050270071400077	FALSE	FALSE	-0.03720801521392703
1518	DCTN1	0.0025570572648467385	0.03947209039641826	-0.037157956169995815	0.03243867078743146	FALSE	FALSE	-0.037157956169995815
5236	IDH3G	0.03418532756566053	0.20516831483500547	-0.03711936487547955	0.05539665997545426	FALSE	FALSE	-0.03711936487547955
9031	FLYWCH2	0.011940645537426357	0.10586661623807475	-0.03709737528122939	0.040635557298780614	FALSE	FALSE	-0.03709737528122939
1940	CNPPD1	0.07915749878635686	0.33371202298871855	-0.03705608600887772	0.07203985130185209	FALSE	FALSE	-0.03705608600887772
590	RTCA	0.032283924063277486	0.19866890284122815	-0.037039395630057266	0.04984868503519413	FALSE	FALSE	-0.037039395630057266
8395	PCNX1	0.0022092169605844978	0.035331298477986044	-0.03700893051579427	0.0319025756949882	FALSE	FALSE	-0.03700893051579427
1158	PARP1	0.03345990747521193	0.20349808983949882	-0.03695823862945246	0.05885952607690348	FALSE	FALSE	-0.03695823862945246
1116	NSL1	0.04149201133449925	0.23111536961077783	-0.03694548504099941	0.050987931926167726	FALSE	FALSE	-0.03694548504099941
8736	BNIP2	0.11977300906847567	0.41124913806752783	-0.03691500111613398	0.07911926308170854	FALSE	FALSE	-0.03691500111613398
7353	C12orf57	0.46022011295074083	0.7111308945764525	-0.036860740589786764	0.32427009629902404	FALSE	FALSE	-0.036860740589786764
4269	GTF2H5	0.049674516530547067	0.25402375658387905	-0.03685398489628256	0.05860539081532872	FALSE	FALSE	-0.03685398489628256
10184	RHBDF2	0.01958532564001467	0.14642745514433966	-0.036818741889000285	0.045554725318112964	FALSE	FALSE	-0.036818741889000285
990	CEP350	0.06632520645661207	0.3002363158415141	-0.03679927828993467	0.06354023633695176	FALSE	FALSE	-0.03679927828993467
4661	ZNHIT1	0.1661161821537634	0.47400029287578416	-0.03678105887785889	0.09209871108787669	FALSE	FALSE	-0.03678105887785889
190	SYF2	0.3096983245076437	0.5797655151934301	-0.036772900450858584	0.15527575141059863	FALSE	FALSE	-0.036772900450858584
2545	TFDP2	0.006671335624103968	0.07329646605660192	-0.03677278221278612	0.03660283928695913	FALSE	FALSE	-0.03677278221278612
845	LAMTOR2	0.11446420939798257	0.40124921670544406	-0.036717086706195765	0.07057163429561097	FALSE	FALSE	-0.036717086706195765
4640	TSC22D4	0.10109703632048216	0.3734794091732541	-0.03670775664738646	0.08188158729663031	FALSE	FALSE	-0.03670775664738646
9078	CARHSP1	0.00039345583600411963	0.010474392825346256	-0.03670502642280401	0.028375093622444555	FALSE	FALSE	-0.03670502642280401
2473	ZNF148	0.02949474300341442	0.18895664388639044	-0.036686199696992376	0.05034156750053261	FALSE	FALSE	-0.036686199696992376
9295	MT1F	7.563863424439517e-07	8.021367008267266e-05	-0.03666276974804124	0.01996139171959286	FALSE	FALSE	-0.03666276974804124
2240	DALRD3	0.028880459372353652	0.18688463135321026	-0.03664168843716594	0.04757103774026741	FALSE	FALSE	-0.03664168843716594
3852	EHMT2	0.001977942699842204	0.03233088839163555	-0.03658624149925067	0.03264155710110153	FALSE	FALSE	-0.03658624149925067
10810	SF3A2	0.1258936384532002	0.42326600368882195	-0.03655039789630483	0.09885983129123031	FALSE	FALSE	-0.03655039789630483
7340	COPS7A	0.002685316573764593	0.04087496204191232	-0.0364888496051273	0.03176709813321427	FALSE	FALSE	-0.0364888496051273
2590	MFSD1	0.0006310994885073257	0.014361457735344831	-0.03644854654578917	0.028238416058878044	FALSE	FALSE	-0.03644854654578917
2918	COPS4	0.03172388040923837	0.19633324737671043	-0.03643949327155859	0.04970059706021559	FALSE	FALSE	-0.03643949327155859
8977	GNPTG	0.05678319238926341	0.2739588385459029	-0.036369012631451876	0.04837447975994285	FALSE	FALSE	-0.036369012631451876
2323	TKT	0.042618941206485475	0.2348850076439001	-0.036364221302287995	0.06026685524626109	FALSE	FALSE	-0.036364221302287995
1553	USP39	0.022936122866517944	0.16257707337506522	-0.03629712657062015	0.042693878432929704	FALSE	FALSE	-0.03629712657062015
6561	ANKRD13D	8.524758445271696e-05	0.003398391842981851	-0.03627633447275734	0.022421451664473922	FALSE	FALSE	-0.03627633447275734
8189	HAUS4	0.0016697028877978041	0.029047901608278248	-0.03627577788046734	0.025351138103882596	FALSE	FALSE	-0.03627577788046734
4657	TRIM56	0.008493139664802887	0.08724768723525943	-0.03621428467748267	0.03622612803704355	FALSE	FALSE	-0.03621428467748267
7853	PEBP1	0.3728785354435922	0.6365665444443462	-0.03620062818011259	0.2031940455410383	FALSE	FALSE	-0.03620062818011259
7854	TAOK3	0.06191884144684096	0.2888215878115767	-0.03612513317084166	0.06516763384597911	FALSE	FALSE	-0.03612513317084166
11946	MEI1	0.021033225891788902	0.1536917052610327	-0.03612238816650015	0.03517881061658498	FALSE	FALSE	-0.03612238816650015
10487	GPCPD1	0.033635067548460844	0.2038822657224405	-0.036120223603605305	0.0457193309952408	FALSE	FALSE	-0.036120223603605305
6036	ZDHHC12	0.03551042220297871	0.20937205089449407	-0.03609946207297146	0.044226900189644903	FALSE	FALSE	-0.03609946207297146
2141	PDCD6IP	0.048929885954270086	0.2521043133389114	-0.0360296827996128	0.059494686216021934	FALSE	FALSE	-0.0360296827996128
6672	CTSC	0.4600606359607071	0.7110856553840108	-0.035959981455892805	0.2624993593158782	FALSE	FALSE	-0.035959981455892805
12076	PIGP	0.0004268783182539121	0.011075515131324185	-0.035919280686674555	0.029133888742995186	FALSE	FALSE	-0.035919280686674555
5172	STAG2	0.06303308933924386	0.2907120524098506	-0.03578806867298191	0.06048934453105325	FALSE	FALSE	-0.03578806867298191
7017	SUPV3L1	0.0007096067530843188	0.015564326433614486	-0.03577408433368363	0.02818626515590806	FALSE	FALSE	-0.03577408433368363
9598	RPAIN	0.07780556568190079	0.33080759083460465	-0.03576057832113306	0.07858816536631118	FALSE	FALSE	-0.03576057832113306
10580	ERGIC3	0.13667579573115934	0.4465778392974734	-0.03570755392008892	0.10137913514763024	FALSE	FALSE	-0.03570755392008892
832	FDPS	0.11155779912204847	0.394893758099223	-0.035635552308413636	0.0674430212998992	FALSE	FALSE	-0.035635552308413636
786	S100A4	0.4716280397719893	0.7184863661958775	-0.035565818717946604	0.23944718933631945	FALSE	FALSE	-0.035565818717946604
7274	MGMT	0.04145728252203822	0.23111536961077783	-0.035530116194519054	0.04355353658742709	FALSE	FALSE	-0.035530116194519054
4030	ELOVL5	0.11301067733521335	0.39858431660721194	-0.03551603511497966	0.07418996271932915	FALSE	FALSE	-0.03551603511497966
8024	NAA16	7.504855985436128e-05	0.003081787290560858	-0.03550545683833714	0.022552185448045232	FALSE	FALSE	-0.03550545683833714
7303	DCP1B	0.06808127601116162	0.3054011408090014	-0.035449112365962675	0.04513153644155253	FALSE	FALSE	-0.035449112365962675
11984	TRMU	0.00044589908887889544	0.011379803149121903	-0.0353627985730609	0.025178375139785488	FALSE	FALSE	-0.0353627985730609
8718	PIGBOS1	0.02701672994506837	0.18062710389984032	-0.03535077591087402	0.04799507362092331	FALSE	FALSE	-0.03535077591087402
9923	IFI35	0.08017484744726369	0.33667386784018244	-0.03533981739133936	0.07317531802206761	FALSE	FALSE	-0.03533981739133936
4175	HDDC2	0.15625489368675363	0.4698890617488551	-0.03532792371614062	0.0865696466495562	FALSE	FALSE	-0.03532792371614062
8371	ATP6V1D	0.0020014251616064355	0.03252670390366125	-0.03528425087173715	0.02931016940940818	FALSE	FALSE	-0.03528425087173715
9588	SPAG7	0.08036937937576975	0.3370306793390652	-0.03523494022106008	0.07478509034832193	FALSE	FALSE	-0.03523494022106008
6019	PTGES2	0.001120016459918562	0.021846321056590092	-0.035231265435512346	0.02661710419348362	FALSE	FALSE	-0.035231265435512346
8043	ZC3H13	0.08485690086662874	0.3422377065088755	-0.035184635295682706	0.07062578072025197	FALSE	FALSE	-0.035184635295682706
3088	NEK1	0.017983611801338825	0.13851334857853864	-0.03513641834717597	0.034611464063827924	FALSE	FALSE	-0.03513641834717597
3806	C6orf136	5.921635127322133e-05	0.002507055057974405	-0.035129136628610724	0.023245387801706603	FALSE	FALSE	-0.035129136628610724
2993	LARP7	0.1069290384101823	0.38611103687749465	-0.03505887298223928	0.06971342567859765	FALSE	FALSE	-0.03505887298223928
5429	ATP6V1H	0.008256540429415267	0.08567421534317575	-0.03503469867087738	0.03540511459864276	FALSE	FALSE	-0.03503469867087738
4405	TAX1BP1	0.34926175680056737	0.6133418278991314	-0.03501482930024488	0.20403693292043187	FALSE	FALSE	-0.03501482930024488
11074	NDUFB7	0.19951646726363786	0.5181451193344546	-0.03501258277686799	0.10222370473650352	FALSE	FALSE	-0.03501258277686799
1259	ADI1	0.007710874923233984	0.08154048691621836	-0.0350034461985409	0.036052306978860485	FALSE	FALSE	-0.0350034461985409
8333	ARID4A	0.08376035850676193	0.3417741249101607	-0.03499100432864254	0.053544804665380474	FALSE	FALSE	-0.03499100432864254
24	SSU72	0.20199422122300112	0.522097226317757	-0.03495891344088311	0.11794013121056632	FALSE	FALSE	-0.03495891344088311
633	LRIF1	0.00404107035048415	0.054898712305938915	-0.03495074963942497	0.03199304917633346	FALSE	FALSE	-0.03495074963942497
6217	RRM1	0.0005536930171282522	0.013074583863075964	-0.0349386262061536	0.026466975464523777	FALSE	FALSE	-0.0349386262061536
6594	FADD	0.02060527544038512	0.1514612541287528	-0.034897002373801424	0.042757179447059	FALSE	FALSE	-0.034897002373801424
2199	FYCO1	0.027227977048885844	0.18112740152556642	-0.03485879535302068	0.04055434063500034	FALSE	FALSE	-0.03485879535302068
3326	ARRDC3	0.003962005135183325	0.054163932530172036	-0.034777739123500365	0.02824448467429128	FALSE	FALSE	-0.034777739123500365
6871	PRKCQ	0.11973333904766806	0.41124913806752783	-0.034767614988545276	0.07277970093563904	FALSE	FALSE	-0.034767614988545276
581	DPYD	0.013213333634142307	0.1130695763047035	-0.03476526635046943	0.03687731902870094	FALSE	FALSE	-0.03476526635046943
3697	DTNBP1	0.005277696256177864	0.06412489010704206	-0.03476501643817989	0.03206927301097744	FALSE	FALSE	-0.03476501643817989
9049	NLRC3	0.006126878292796514	0.069019092214304	-0.03474688839188739	0.029028972499190068	FALSE	FALSE	-0.03474688839188739
6946	CUL2	0.0014069426306692577	0.025806536360992866	-0.03474121833886675	0.02974420703642	FALSE	FALSE	-0.03474121833886675
498	SRSF11	0.2947418381443642	0.5797655151934301	-0.03471775076871074	0.16870978639140866	FALSE	FALSE	-0.03471775076871074
5500	DECR1	0.10783164279032811	0.3880873259303967	-0.03469425901349445	0.07601869877204534	FALSE	FALSE	-0.03469425901349445
7425	RECQL	0.06959898687658654	0.3104883422591158	-0.03467437351948843	0.059909663201318554	FALSE	FALSE	-0.03467437351948843
8811	UBL7	0.043189758023256405	0.23706619441609536	-0.034660590722359136	0.048263273663137235	FALSE	FALSE	-0.034660590722359136
8363	CHURC1	0.0722605637708635	0.3169888104695349	-0.03465767507898122	0.06888485791555338	FALSE	FALSE	-0.03465767507898122
269	MARCKSL1	0.0018756787639388026	0.03128889951356793	-0.03463390116472836	0.02862938916551578	FALSE	FALSE	-0.03463390116472836
10181	PRPSAP1	0.00792295517184012	0.08313394749472586	-0.034600078357930164	0.031120464605299835	FALSE	FALSE	-0.034600078357930164
10350	C18orf21	0.000298846847440647	0.008522987244371246	-0.03459170226538736	0.025082889656398197	FALSE	FALSE	-0.03459170226538736
2477	SLC41A3	3.8012787152427765e-06	0.00027705112525910707	-0.03449585821512176	0.020335768728461174	FALSE	FALSE	-0.03449585821512176
365	SVBP	0.011190618232483612	0.10152418849951703	-0.034480102991965376	0.03791009147037466	FALSE	FALSE	-0.034480102991965376
3292	AGGF1	0.0090038913485935	0.08957149836128124	-0.03439121752098742	0.03856346898415487	FALSE	FALSE	-0.03439121752098742
383	ERI3	0.00031941411882765883	0.009028880916089903	-0.03438061573109185	0.02264906105229907	FALSE	FALSE	-0.03438061573109185
9059	NMRAL1	0.0034987116277863935	0.049204212945038434	-0.03434519335127918	0.03117434809730632	FALSE	FALSE	-0.03434519335127918
12010	KLHDC7B	1.0164908688040503e-06	0.00010033738833081927	-0.03433057314643777	0.019676962435504052	FALSE	FALSE	-0.03433057314643777
5680	DOCK8	0.20466125846272848	0.5260808032532398	-0.03431236616279574	0.1035282782481672	FALSE	FALSE	-0.03431236616279574
8770	HACD3	0.04412100447856983	0.2398463008854395	-0.034310033648093416	0.04951459422049462	FALSE	FALSE	-0.034310033648093416
206	UBXN11	0.004709123379503269	0.05995076302367623	-0.03430277678639568	0.029045474982882145	FALSE	FALSE	-0.03430277678639568
11498	SNRNP70	0.16270837196367918	0.47085787553918945	-0.03426903190923615	0.07659386911602803	FALSE	FALSE	-0.03426903190923615
4894	OFD1	0.15417849272147832	0.4698890617488551	-0.03421624935879479	0.07380491828880852	FALSE	FALSE	-0.03421624935879479
10831	S1PR4	0.24354430054687548	0.5786016975951384	-0.034123529212148375	0.08650839194796439	FALSE	FALSE	-0.034123529212148375
605	STXBP3	0.017781173818265588	0.13749674604503362	-0.03411334730177151	0.03156087559292369	FALSE	FALSE	-0.03411334730177151
10218	SGSH	0.0007147963244081779	0.01564673397096298	-0.03410942797839209	0.02525420845941602	FALSE	FALSE	-0.03410942797839209
10198	TNRC6C	0.0029712794494014556	0.04383425403950427	-0.03408237564485715	0.027276207525459374	FALSE	FALSE	-0.03408237564485715
5237	SSR4	0.43496427588941977	0.6899523179707316	-0.03404508362552358	0.333315628184129	FALSE	FALSE	-0.03404508362552358
2768	MRFAP1	0.17821513968990857	0.4876968734418093	-0.03404334230118359	0.11446429098066095	FALSE	FALSE	-0.03404334230118359
234	XKR8	7.087623005165232e-06	0.00047495770604552036	-0.03393534324270682	0.019807091793662364	FALSE	FALSE	-0.03393534324270682
11078	BRD4	0.05452214850067685	0.26724294068527177	-0.03393409032222299	0.056846815070331284	FALSE	FALSE	-0.03393409032222299
2485	ABTB1	0.09056287808217874	0.35103559875501716	-0.03391481751641068	0.06602995083535132	FALSE	FALSE	-0.03391481751641068
10126	FAM104A	0.013445521916184686	0.11473862178944166	-0.03388581962913786	0.03875364495987772	FALSE	FALSE	-0.03388581962913786
5722	HACD4	0.005369319075815365	0.0645555186736722	-0.03384888635486507	0.03189653335638603	FALSE	FALSE	-0.03384888635486507
11037	PRDX2	0.2974027852034676	0.5797655151934301	-0.033791688687308585	0.13551453653758255	FALSE	FALSE	-0.033791688687308585
5768	1	0.14503681523506493	0.46295649702297315	-0.033775495445838286	0.06284795974143295	FALSE	FALSE	-0.033775495445838286
10743	UCKL1	3.003767716052523e-06	0.00023949018074774967	-0.03375921554123532	0.019466161774912092	FALSE	FALSE	-0.03375921554123532
10952	PIN1	0.14004806336936845	0.45366103089668197	-0.033735299875656946	0.08654433138645035	FALSE	FALSE	-0.033735299875656946
8254	EAPP	0.2341776696992147	0.5647875217762248	-0.033723314834674945	0.11325111023917182	FALSE	FALSE	-0.033723314834674945
6272	CYP2R1	0.0015747426153685537	0.027889745334514892	-0.03369368947944936	0.02554762310551168	FALSE	FALSE	-0.03369368947944936
4907	RBBP7	0.11567684370091746	0.40394442574971917	-0.033684350015338836	0.08260684693085282	FALSE	FALSE	-0.033684350015338836
3103	CDKN2AIP	0.06296184515017439	0.2907120524098506	-0.03368102322593621	0.052112629290446875	FALSE	FALSE	-0.03368102322593621
9785	SSH2	0.16490340594101438	0.47239441465872023	-0.033672257485200044	0.07523891059476118	FALSE	FALSE	-0.033672257485200044
9705	COPS3	0.04541897317605523	0.242731515189385	-0.03363910514201732	0.04858889239208555	FALSE	FALSE	-0.03363910514201732
10493	TMX4	0.06738404154248359	0.30333445938699727	-0.03363691505044774	0.058609008413007965	FALSE	FALSE	-0.03363691505044774
536	ODF2L	0.058148444956270966	0.27812206118033295	-0.033621847757894806	0.048303698304135716	FALSE	FALSE	-0.033621847757894806
7591	DGKA	0.02032727406206892	0.15043009117884742	-0.033602916230155294	0.0393249314125592	FALSE	FALSE	-0.033602916230155294
8689	DUT	0.10709451380378572	0.38643852407480883	-0.03358942096652041	0.07084560220361884	FALSE	FALSE	-0.03358942096652041
4881	PRKX	0.07689101442937334	0.32861435269389694	-0.03358708307736024	0.0545494066380928	FALSE	FALSE	-0.03358708307736024
748	CTSS	0.09352984861810985	0.35813061378624106	-0.03350569766229725	0.06168578261926723	FALSE	FALSE	-0.03350569766229725
1690	GYPC	0.4016813125995128	0.663576070406001	-0.03349495412107617	0.19155388323102465	FALSE	FALSE	-0.03349495412107617
2891	G3BP2	0.20705808128537367	0.5288182592891849	-0.03334125537578321	0.12248495437369361	FALSE	FALSE	-0.03334125537578321
4834	GIMAP1	0.032105399842340655	0.19790478695140348	-0.033340360528552944	0.03907114377815264	FALSE	FALSE	-0.033340360528552944
9814	RFFL	1.1809624017720724e-05	0.000704899033582314	-0.033253117290348556	0.020175969007804002	FALSE	FALSE	-0.033253117290348556
4434	STARD3NL	0.003069274444153401	0.044700913004650136	-0.03322763664982805	0.02685654703938999	FALSE	FALSE	-0.03322763664982805
795	CRTC2	0.001119471429792392	0.021846321056590092	-0.033157270216950425	0.026646908337385495	FALSE	FALSE	-0.033157270216950425
1344	NRBP1	0.1499195699061051	0.4698890617488551	-0.03313512341980846	0.08299313462118997	FALSE	FALSE	-0.03313512341980846
11745	COMT	0.009659915232861114	0.09345903816522759	-0.0331283193561837	0.031115239515477552	FALSE	FALSE	-0.0331283193561837
2265	GNAI2	0.10311962702619408	0.37759828562089104	-0.03312098859569067	0.06413519420082262	FALSE	FALSE	-0.03312098859569067
10981	DNM2	0.020832523248885702	0.1527205714413279	-0.033067786837537826	0.03697940165453153	FALSE	FALSE	-0.033067786837537826
1760	DPP4	0.005002317061213071	0.06202078236053391	-0.033018473499631835	0.02827617821022163	FALSE	FALSE	-0.033018473499631835
11179	ZNF430	0.03730877849609596	0.21539312236408886	-0.03298127956415384	0.04733874766326477	FALSE	FALSE	-0.03298127956415384
4322	MAD1L1	1.2929380135218172e-05	0.0007512107405158941	-0.03294868263759846	0.019204697975659688	FALSE	FALSE	-0.03294868263759846
4060	TMEM30A	0.03934934343184851	0.22351163718464964	-0.032940202582886824	0.0455464043592805	FALSE	FALSE	-0.032940202582886824
3206	MOCS2	0.0010765162841414426	0.02118700427329185	-0.03292064089996564	0.025588682256286452	FALSE	FALSE	-0.03292064089996564
2408	CD96	0.4079150387200111	0.6702250252615345	-0.032903462789096255	0.22885686986453901	FALSE	FALSE	-0.032903462789096255
2522	ANAPC13	0.05936723269325621	0.28133114217285793	-0.03287389520929245	0.04352343214047068	FALSE	FALSE	-0.03287389520929245
772	POGZ	0.0734997370115705	0.32075015077002983	-0.032868754540369007	0.050340844441663576	FALSE	FALSE	-0.032868754540369007
4833	GIMAP2	0.22509670802326895	0.5542730156822966	-0.03280365910701743	0.09033167992104492	FALSE	FALSE	-0.03280365910701743
7590	PYM1	0.04025500560345834	0.22641886004458056	-0.03277910589637784	0.04602268965744445	FALSE	FALSE	-0.03277910589637784
6811	TBRG1	0.26698072696487485	0.5797655151934301	-0.032716109188812584	0.14468653528284198	FALSE	FALSE	-0.032716109188812584
6571	PTPRCAP	0.004352299369639623	0.05762444365402861	-0.032677171241765675	0.029266607791937488	FALSE	FALSE	-0.032677171241765675
5234	BCAP31	0.20884472182816405	0.531483817181718	-0.03266479386536139	0.12226109291288755	FALSE	FALSE	-0.03266479386536139
9296	MT1X	0.0480026546342862	0.2490893095345882	-0.03266136496125981	0.04621192472120189	FALSE	FALSE	-0.03266136496125981
2586	RSRC1	0.0788360820808853	0.3328668436681524	-0.03264248180364086	0.04674387637420031	FALSE	FALSE	-0.03264248180364086
11525	PNKP	0.0688925027740105	0.30840688844283476	-0.0326311013891658	0.051988657552173086	FALSE	FALSE	-0.0326311013891658
3730	H4C3	0.2826103389838048	0.5797655151934301	-0.03261844454095387	0.17443770978729053	FALSE	FALSE	-0.03261844454095387
9751	IFT20	0.012296211478554786	0.10779415568238679	-0.03261070532166504	0.034479309120200786	FALSE	FALSE	-0.03261070532166504
10191	JMJD6	0.10548368078292561	0.38253593797871727	-0.03255794964351287	0.06728852058434712	FALSE	FALSE	-0.03255794964351287
11977	FAM118A	0.0698374693309262	0.31110712785550854	-0.03254525248686714	0.046819401863809645	FALSE	FALSE	-0.03254525248686714
2330	TASOR	0.10065795603585659	0.3728337923973081	-0.032473785633746886	0.06797454487356101	FALSE	FALSE	-0.032473785633746886
398	MUTYH	0.017562681110283827	0.13624798705087376	-0.03240685751027206	0.03238836026013085	FALSE	FALSE	-0.03240685751027206
9504	CPNE7	0.00919888611955242	0.09026448134061782	-0.0323936054408544	0.032224488206654314	FALSE	FALSE	-0.0323936054408544
9994	CALCOCO2	0.05875044487595204	0.2794996120993136	-0.032376937903479765	0.05297635286482351	FALSE	FALSE	-0.032376937903479765
2085	TMEM43	0.030258132704301666	0.19204508049336844	-0.03236124448658854	0.043604954372069064	FALSE	FALSE	-0.03236124448658854
6358	MADD	0.012037262068673373	0.10620598834904624	-0.032349606098137175	0.031206873559895373	FALSE	FALSE	-0.032349606098137175
110	AGTRAP	1.0006926749072105e-05	0.0006210548913642875	-0.032297804386251516	0.017584845047643884	FALSE	FALSE	-0.032297804386251516
7190	TRIM8	0.0003416134221732028	0.009470668554309376	-0.032275515165976806	0.02234027545887401	FALSE	FALSE	-0.032275515165976806
1391	GALM	0.21952275943096816	0.5467515339898126	-0.03226744944837423	0.08802141047050525	FALSE	FALSE	-0.03226744944837423
9942	UBTF	0.008955524517983555	0.08923550386300584	-0.032200869321044504	0.03177210269055156	FALSE	FALSE	-0.032200869321044504
8331	ACTR10	0.07548842970109997	0.32643594786433383	-0.03218890174705048	0.054422913254341496	FALSE	FALSE	-0.03218890174705048
4603	ARPC1B	0.018529022785536246	0.14094186343064932	-0.032187751613072836	0.03776292667403958	FALSE	FALSE	-0.032187751613072836
5419	FNTA	0.08166849734083187	0.3401239582879549	-0.03216738779231911	0.059973833054210106	FALSE	FALSE	-0.03216738779231911
7175	OGA	0.22531384245060926	0.5544273712746125	-0.03211740533441211	0.0904723784947997	FALSE	FALSE	-0.03211740533441211
12114	PFKL	0.041703726765271225	0.23146839809809835	-0.0320488998075614	0.04262352899328015	FALSE	FALSE	-0.0320488998075614
10364	PIAS2	1.759251888753291e-06	0.00015929066806020403	-0.03204049146827156	0.01744474859596803	FALSE	FALSE	-0.03204049146827156
10780	MIDN	0.04548854816375273	0.242731515189385	-0.03203045735548528	0.04499700120194853	FALSE	FALSE	-0.03203045735548528
6288	UEVLD	0.0017261176202202418	0.02964182716874465	-0.032018569054744386	0.025606092194841487	FALSE	FALSE	-0.032018569054744386
1691	BIN1	0.16817207189968705	0.47650934925039734	-0.03199665201567506	0.06680078733982724	FALSE	FALSE	-0.03199665201567506
5826	CEP78	0.004572663826027311	0.05922885001443678	-0.031871943095968164	0.027675726730082686	FALSE	FALSE	-0.031871943095968164
916	SDHC	0.20326360011457015	0.5241405080274828	-0.03185506729835225	0.11580378893610055	FALSE	FALSE	-0.03185506729835225
9980	SCRN2	0.07887618694783631	0.33290749228408656	-0.03185026253304377	0.0573179075958601	FALSE	FALSE	-0.03185026253304377
9191	MAZ	0.006162324897493291	0.06925007701164528	-0.031785388796078076	0.02875944588932705	FALSE	FALSE	-0.031785388796078076
1483	GMCL1	0.03540473086874168	0.20930950468251233	-0.03178443617342603	0.03711650890741814	FALSE	FALSE	-0.03178443617342603
6465	DNAJC4	0.07626489347134557	0.3271961631529881	-0.03177985444811789	0.04384456151855481	FALSE	FALSE	-0.03177985444811789
8941	MPG	0.1579099653027515	0.4698890617488551	-0.03175516150157448	0.06217138631392728	FALSE	FALSE	-0.03175516150157448
3715	C6orf62	0.029644911877270964	0.18947417930686408	-0.031742907737700506	0.038831321598979576	FALSE	FALSE	-0.031742907737700506
8427	ACYP1	1.7643867347493257e-06	0.00015929066806020403	-0.03174286474203779	0.017282702910129205	FALSE	FALSE	-0.03174286474203779
11423	TRAPPC6A	0.11695147189724943	0.40587399754086656	-0.03172705308707409	0.0637748775186975	FALSE	FALSE	-0.03172705308707409
11477	KDELR1	0.20855728350986116	0.5311427390483128	-0.03171681474488991	0.09465626989159298	FALSE	FALSE	-0.03171681474488991
6299	SVIP	0.09000701823641068	0.3501899413074099	-0.031709354997408734	0.055694739196202735	FALSE	FALSE	-0.031709354997408734
7986	POLR1D	0.21538737193812063	0.5403482461369067	-0.03164233550815064	0.09712605053788104	FALSE	FALSE	-0.03164233550815064
5782	GLIPR2	0.014546145072621385	0.120460608512694	-0.03163010324210802	0.03493265767672837	FALSE	FALSE	-0.03163010324210802
2105	TBC1D5	0.0011876830165999752	0.022561846244037443	-0.03158500885360601	0.022968527852125727	FALSE	FALSE	-0.03158500885360601
10142	ATP5PD	0.3486710220336464	0.6128793296033977	-0.03152117373061779	0.16600600481973463	FALSE	FALSE	-0.03152117373061779
3627	CANX	0.3067365022209618	0.5797655151934301	-0.03151329477542514	0.12376353172849783	FALSE	FALSE	-0.03151329477542514
8993	NUBP2	0.09665884889496924	0.36507376240806777	-0.0314754424688618	0.05379499076668773	FALSE	FALSE	-0.0314754424688618
7078	TSPAN14	0.14885164624970174	0.4698890617488551	-0.03144185210736516	0.05904161770261049	FALSE	FALSE	-0.03144185210736516
7227	CCDC186	0.049595952257957585	0.25384698442516235	-0.03143934223555413	0.04104328061503943	FALSE	FALSE	-0.03143934223555413
9068	GLYR1	0.01926398784951276	0.14461892734036277	-0.0314063672494801	0.03297060683416644	FALSE	FALSE	-0.0314063672494801
5921	ABITRAM	3.787675825519549e-05	0.0017756559245557955	-0.031400353231157745	0.017096219278801502	FALSE	FALSE	-0.031400353231157745
7577	GTSF1	0.00032686971093320557	0.0091081577870495	-0.03139267951307384	0.020518707854773156	FALSE	FALSE	-0.03139267951307384
3908	UQCC2	0.022853484676012056	0.1623072907126656	-0.03135370831156905	0.03762662656346706	FALSE	FALSE	-0.03135370831156905
2060	JAGN1	0.11490106311199956	0.40213531316000356	-0.031341548600707266	0.06156613301685556	FALSE	FALSE	-0.031341548600707266
4765	CNOT4	0.0411057750275277	0.2296666908571279	-0.03133485471346821	0.0474064542503575	FALSE	FALSE	-0.03133485471346821
558	TGFBR3	0.16214370090369926	0.47085787553918945	-0.03130329320980597	0.07243020787882128	FALSE	FALSE	-0.03130329320980597
7705	CCDC59	0.19662710333808822	0.513638770818224	-0.03127776453506852	0.08640025856931127	FALSE	FALSE	-0.03127776453506852
5933	PTBP3	0.13912297944284174	0.4521393348569356	-0.03127064337843123	0.06266051171235858	FALSE	FALSE	-0.03127064337843123
8730	ADAM10	0.0651231788229025	0.29626842244171764	-0.03126885368397069	0.04334834019421403	FALSE	FALSE	-0.03126885368397069
8340	JKAMP	0.05362350174332527	0.26535075667369123	-0.03121313667954898	0.03691431620284586	FALSE	FALSE	-0.03121313667954898
8809	PML	0.031670566034302315	0.19633324737671043	-0.031175679395636844	0.03829473382808056	FALSE	FALSE	-0.031175679395636844
148	AKR7A2	0.025370597318279176	0.17434965400375904	-0.031159461969106263	0.03456419193970292	FALSE	FALSE	-0.031159461969106263
3339	ERAP1	0.027413744895143602	0.1818095540313622	-0.03115320610018113	0.037165359837775726	FALSE	FALSE	-0.03115320610018113
1720	UBXN4	0.35740825915971863	0.6221466796496584	-0.031142403439923808	0.18405860469732377	FALSE	FALSE	-0.031142403439923808
5647	SHARPIN	0.08604175202163598	0.3440304704469087	-0.031119228777720047	0.04999400844521327	FALSE	FALSE	-0.031119228777720047
4966	UXT	0.36404337608803883	0.6281812720645393	-0.03111729397289784	0.20535490541992127	FALSE	FALSE	-0.03111729397289784
7031	PCBD1	0.00250888015694479	0.0389268436850965	-0.031075209280785925	0.02601977589331591	FALSE	FALSE	-0.031075209280785925
6387	FAM111A	0.0016401863930032103	0.028711147389061005	-0.03100334001513494	0.021549209687941082	FALSE	FALSE	-0.03100334001513494
5013	HUWE1	0.043583681898472296	0.2377956641328827	-0.030944069822274115	0.03825413653104087	FALSE	FALSE	-0.030944069822274115
7096	IFIT2	0.006882431615926414	0.07472842996099822	-0.030931443877194757	0.023593742488545573	FALSE	FALSE	-0.030931443877194757
1531	DOK1	0.001309997663799227	0.024252719460472808	-0.03090640965257854	0.024465500250787767	FALSE	FALSE	-0.03090640965257854
604	PRPF38B	0.33375362075890547	0.596095063835886	-0.030837123485726644	0.13684752635211223	FALSE	FALSE	-0.030837123485726644
8214	PSME2	0.3692094046663714	0.6328567987515245	-0.030836661282352452	0.16720155845117118	FALSE	FALSE	-0.030836661282352452
9532	INPP5K	0.03620367391925811	0.21135902203102958	-0.030818828831241114	0.041557011508885244	FALSE	FALSE	-0.030818828831241114
11972	PARVG	0.040172983120565574	0.22621277945279733	-0.030815851381598054	0.04232854088210157	FALSE	FALSE	-0.030815851381598054
4822	ATP6V0E2	0.0007903687956438589	0.016907893013687402	-0.030811316682796006	0.02259256566760104	FALSE	FALSE	-0.030811316682796006
1790	SP3	0.04077366227934368	0.22839523747552362	-0.030805142774352923	0.04039401407074477	FALSE	FALSE	-0.030805142774352923
4167	ASF1A	0.15443361989077609	0.4698890617488551	-0.03074833206776088	0.06908949492763646	FALSE	FALSE	-0.03074833206776088
3876	HLA-DQB1	0.035354269393518725	0.20919538709935268	-0.03073423620846243	0.03206574054264496	FALSE	FALSE	-0.03073423620846243
1972	SP110	0.25939973685304635	0.5797655151934301	-0.030731923847977002	0.09316682434796536	FALSE	FALSE	-0.030731923847977002
7351	ENO2	0.02653307929655283	0.17835127701922862	-0.030684639367905407	0.037325368248137765	FALSE	FALSE	-0.030684639367905407
4581	RBM48	0.04711389238429658	0.24606905453059408	-0.030683978309591155	0.04213996094060997	FALSE	FALSE	-0.030683978309591155
804	HAX1	0.24649034324193328	0.5797655151934301	-0.030683080775131964	0.10087167640871807	FALSE	FALSE	-0.030683080775131964
6067	PRRC2B	0.05187854572497447	0.25965835240039303	-0.03066992410234096	0.04232974192979584	FALSE	FALSE	-0.03066992410234096
2109	KAT2B	0.003034550718064853	0.044372687407526624	-0.030668193526916653	0.022101339510985727	FALSE	FALSE	-0.030668193526916653
1615	LIPT1	8.36276682173765e-05	0.003346025714060086	-0.03066535682088826	0.017681400744062305	FALSE	FALSE	-0.03066535682088826
6451	PLAAT3	0.001146720915309054	0.02215489144187835	-0.0306528924454477	0.022826889018625115	FALSE	FALSE	-0.0306528924454477
6442	TMEM223	0.010528992589073248	0.0975770429935532	-0.030597738415484674	0.029315757485876323	FALSE	FALSE	-0.030597738415484674
7060	CAMK2G	0.0012592070948840173	0.02367352684581432	-0.030591111708968617	0.022772804725245347	FALSE	FALSE	-0.030591111708968617
6355	ARFGAP2	0.13344498497919388	0.43890983767772807	-0.030589033137399205	0.04943359711380787	FALSE	FALSE	-0.030589033137399205
9885	CCR7	0.002640464281493484	0.04028183148987894	-0.030585045289682325	0.02259885650186885	FALSE	FALSE	-0.030585045289682325
4681	PMPCB	0.1881636491929322	0.5019075800084001	-0.0305496867315565	0.08271282396576006	FALSE	FALSE	-0.0305496867315565
11773	IGLV2-14	0.004803052013554652	0.060581682614385055	-0.030544421106488286	0.02548752458948254	FALSE	FALSE	-0.030544421106488286
3754	HMGN4	0.19585719470229546	0.5129835117589926	-0.030544086546487777	0.09080239437073939	FALSE	FALSE	-0.030544086546487777
1716	CCNT2	0.029709465482829836	0.189664810911134	-0.030469257969988936	0.03400778314480646	FALSE	FALSE	-0.030469257969988936
5736	NDUFB6	0.1732827533661733	0.481333576891917	-0.030466366511671308	0.07703673907728978	FALSE	FALSE	-0.030466366511671308
10025	COX11	0.011740272262948366	0.1048692172892237	-0.030457283677922616	0.03014281655335652	FALSE	FALSE	-0.030457283677922616
8193	C14orf119	0.16343914874321328	0.4709478513755411	-0.030451860849962598	0.08838622699776659	FALSE	FALSE	-0.030451860849962598
9740	TMEM11	0.03812704975142919	0.21838582298629317	-0.030419665160275295	0.041768976213992205	FALSE	FALSE	-0.030419665160275295
5862	CARD19	0.016090604601246013	0.12923358386721337	-0.030419262075937335	0.033579119536966934	FALSE	FALSE	-0.030419262075937335
7401	DUSP16	0.07057911482336411	0.31224905989041174	-0.030393784458549362	0.0470097145236065	FALSE	FALSE	-0.030393784458549362
10828	TLE5	0.41824733480157417	0.677111433336692	-0.030372834821891136	0.13882910951454933	FALSE	FALSE	-0.030372834821891136
9279	SNX20	0.07097709718333832	0.31283946307481375	-0.030363657935130253	0.04551938025733274	FALSE	FALSE	-0.030363657935130253
909	USP21	3.087611543097862e-05	0.001512375824451029	-0.030356120425962214	0.018290335093610197	FALSE	FALSE	-0.030356120425962214
4439	TRGV8	0.002524620326301564	0.03911550045984678	-0.030330527089778885	0.021778490206326596	FALSE	FALSE	-0.030330527089778885
4280	ACAT2	0.042569265213558416	0.2348850076439001	-0.030325303116758927	0.040942383759687374	FALSE	FALSE	-0.030325303116758927
7742	SLC25A3	0.4704804772988791	0.7184479593926544	-0.030263615089677575	0.27843877156074115	FALSE	FALSE	-0.030263615089677575
642	C1orf162	0.0005953147247629174	0.013689732081232309	-0.030235652121442462	0.019798562673951737	FALSE	FALSE	-0.030235652121442462
6478	RASGRP2	0.006918234535842563	0.07496813078869873	-0.030206060020674767	0.027609980891367618	FALSE	FALSE	-0.030206060020674767
11593	NDUFA3	0.3047012029032259	0.5797655151934301	-0.030205807421156312	0.13371445943692506	FALSE	FALSE	-0.030205807421156312
8709	LEO1	0.0159460063181101	0.1284443345319998	-0.030196407494395092	0.028801270099562425	FALSE	FALSE	-0.030196407494395092
11864	TXN2	0.09982715115750028	0.37155724776727045	-0.030195547581140778	0.0527778468814558	FALSE	FALSE	-0.030195547581140778
5399	TACC1	0.10239617861574124	0.3758311354233002	-0.030182278044735143	0.05531482034207143	FALSE	FALSE	-0.030182278044735143
11112	MVB12A	0.04849091165959068	0.25067024517638853	-0.030139481236959503	0.038571961870422874	FALSE	FALSE	-0.030139481236959503
11877	CYTH4	0.021539318180084057	0.15581057780202529	-0.03010749783835686	0.03235240179563546	FALSE	FALSE	-0.03010749783835686
603	HENMT1	0.016208240718783486	0.12960659836842753	-0.030053780132251427	0.0318990415579137	FALSE	FALSE	-0.030053780132251427
5427	PCMTD1	0.14412211499940145	0.46118670279087315	-0.03004787360308586	0.05485810158474588	FALSE	FALSE	-0.03004787360308586
3857	STK19	0.0015406130487325325	0.027496922109976226	-0.030033744153425912	0.021655281870523086	FALSE	FALSE	-0.030033744153425912
11920	RPS19BP1	0.24952838226127982	0.5797655151934301	-0.030001513529762654	0.10305881457938006	FALSE	FALSE	-0.030001513529762654
5499	NBN	0.09888324943755997	0.37002457471958466	-0.029913447663605215	0.04586702162158978	FALSE	FALSE	-0.029913447663605215
10582	CPNE1	0.15394713662111248	0.4698890617488551	-0.029900780066477603	0.054356654982555555	FALSE	FALSE	-0.029900780066477603
6659	CCDC90B	0.09910541379293832	0.37009519140521885	-0.02989520675369808	0.05613587764958478	FALSE	FALSE	-0.02989520675369808
1774	METTL5	0.20504062239693235	0.5261119845998807	-0.029785428077869214	0.07216628833618073	FALSE	FALSE	-0.029785428077869214
10112	BPTF	0.2714624209520202	0.5797655151934301	-0.029739164744787116	0.0897387304469614	FALSE	FALSE	-0.029739164744787116
4852	GALNT11	0.011057685557993538	0.10056877547873723	-0.02973181920453503	0.027501107049571226	FALSE	FALSE	-0.02973181920453503
11912	APOBEC3H	0.1666811675151736	0.47465118214715013	-0.029722955379943298	0.056416101730208286	FALSE	FALSE	-0.029722955379943298
2342	PDHB	0.14429566363165838	0.46121191251800703	-0.029692847667126626	0.0627234789898343	FALSE	FALSE	-0.029692847667126626
11194	ZNF91	0.010957076456938768	0.09990329393918378	-0.02968451188301762	0.027307236161705824	FALSE	FALSE	-0.02968451188301762
4704	PNPLA8	0.08053338719205827	0.33729531759925324	-0.02965062055188197	0.05134442112517282	FALSE	FALSE	-0.02965062055188197
5325	REEP4	0.0788347862211743	0.3328668436681524	-0.029643751994763136	0.04132295862921405	FALSE	FALSE	-0.029643751994763136
3960	OARD1	0.0491362193378019	0.2528096673701414	-0.029641075514759082	0.039176121612640585	FALSE	FALSE	-0.029641075514759082
876	IFI16	0.42287081261754433	0.6802677299295193	-0.02964002749548039	0.2141809608752043	FALSE	FALSE	-0.02964002749548039
1515	MOB1A	0.2767653492568213	0.5797655151934301	-0.029595333504087416	0.10804408704068758	FALSE	FALSE	-0.029595333504087416
9265	DNAJA2	0.2206497088938268	0.5482613217122998	-0.02957339496718673	0.09239870833955728	FALSE	FALSE	-0.02957339496718673
9177	TUFM	0.333594858664532	0.596095063835886	-0.029540320553642675	0.1670895349528135	FALSE	FALSE	-0.029540320553642675
1872	NDUFB3	0.27021493993054635	0.5797655151934301	-0.02952904494109548	0.1034167094232532	FALSE	FALSE	-0.02952904494109548
10895	GTF2F1	0.12670702319515895	0.42490417154977483	-0.02948202380945802	0.06137757863532106	FALSE	FALSE	-0.02948202380945802
8114	GPR183	0.2316700149601461	0.5617057415733052	-0.029467996474497025	0.07564494827004262	FALSE	FALSE	-0.029467996474497025
597	RNPC3	0.02153711980280462	0.15581057780202529	-0.029463786930394264	0.03113402500278566	FALSE	FALSE	-0.029463786930394264
11890	POLR2F	0.21084432281924986	0.5343230681323345	-0.029461638490872938	0.08397758733304893	FALSE	FALSE	-0.029461638490872938
2238	P4HTM	0.000808112444370916	0.01716952331012588	-0.029442408680723342	0.021585179381190037	FALSE	FALSE	-0.029442408680723342
10520	KIZ	0.006685640760843204	0.07329646605660192	-0.029432551925045767	0.02494835996359869	FALSE	FALSE	-0.029432551925045767
827	GBA	0.0052444189848469755	0.0638626405479192	-0.029416632780925277	0.022039667759031902	FALSE	FALSE	-0.029416632780925277
1663	ZC3H6	0.10176240043215505	0.37457190094479365	-0.029368719489286467	0.04113035884095291	FALSE	FALSE	-0.029368719489286467
9603	NLRP1	0.01014331262585697	0.09589135516219359	-0.029368247880611053	0.026083268054793312	FALSE	FALSE	-0.029368247880611053
4658	AP1S1	0.001148984908080304	0.02215489144187835	-0.029354414026132276	0.022165991759591674	FALSE	FALSE	-0.029354414026132276
8850	MORF4L1	0.4117731183778299	0.6725176094558966	-0.029315109272337825	0.22372855387087498	FALSE	FALSE	-0.029315109272337825
10732	HELZ2	0.03019886436526402	0.19189191126339666	-0.029298516977372943	0.02710363130182122	FALSE	FALSE	-0.029298516977372943
7918	EIF2B1	0.18560165924618202	0.4981147233282669	-0.029275582822157496	0.03683405742049217	FALSE	FALSE	-0.029275582822157496
9193	PAGR1	0.05621881023196365	0.27183623911630767	-0.02926125451755749	0.043531938964260115	FALSE	FALSE	-0.02926125451755749
11871	MPST	4.1340819795664615e-05	0.0018815240609501857	-0.02925962353755502	0.017693336992833045	FALSE	FALSE	-0.02925962353755502
940	RCSD1	0.21485720854788853	0.5396444694640973	-0.029209038972418187	0.06343466776778646	FALSE	FALSE	-0.029209038972418187
1134	MIA3	0.09945180305439948	0.37088154481502406	-0.02908799274572889	0.04663537179445995	FALSE	FALSE	-0.02908799274572889
2791	FBXL5	0.11613458244614969	0.40489564125735494	-0.029083620624276486	0.04556693061481139	FALSE	FALSE	-0.029083620624276486
3330	SLF1	0.08012260889055095	0.33667386784018244	-0.02906757518039677	0.046122045147494184	FALSE	FALSE	-0.02906757518039677
2750	ADD1	0.041386618231590885	0.23099950482558365	-0.029040735137946493	0.03487886298060041	FALSE	FALSE	-0.029040735137946493
10737	ZGPAT	0.0696614793747362	0.3104883422591158	-0.029037032136495104	0.0458676974738622	FALSE	FALSE	-0.029037032136495104
6262	3	0.09308402418935716	0.3569051843447032	-0.029033416469983604	0.025660166887078752	FALSE	FALSE	-0.029033416469983604
9763	SDF2	0.14373046200466186	0.46067131352022345	-0.029002589923430907	0.06701955937248676	FALSE	FALSE	-0.029002589923430907
7215	SMC3	0.2407587421383094	0.5739048652629064	-0.02899494206992535	0.08192170124606755	FALSE	FALSE	-0.02899494206992535
2013	COPS9	0.29765687593320894	0.5797655151934301	-0.02894289582020799	0.13271597234608623	FALSE	FALSE	-0.02894289582020799
1955	EPHA4	0.007020080030515866	0.0757224474924567	-0.028892209308324018	0.022641327637556226	FALSE	FALSE	-0.028892209308324018
5354	PPP2R2A	0.07610986906250156	0.32691627989370997	-0.02887569897384119	0.04625342259835745	FALSE	FALSE	-0.02887569897384119
2103	RFTN1	0.2131719848010897	0.5377145663526713	-0.028874554214321384	0.07469111039341436	FALSE	FALSE	-0.028874554214321384
2134	CNOT10	0.002118489343928197	0.034079910314768334	-0.028811181294707357	0.02285954797470043	FALSE	FALSE	-0.028811181294707357
9105	PDXDC1	0.0426203501922741	0.2348850076439001	-0.02879897858818286	0.037207658335049444	FALSE	FALSE	-0.02879897858818286
8326	TMEM260	5.391034715895768e-05	0.0023460666215828476	-0.02879549509974385	0.016943455742795478	FALSE	FALSE	-0.02879549509974385
4230	UTRN	0.12202292601625792	0.415832914178274	-0.028753946005946	0.052418482005126096	FALSE	FALSE	-0.028753946005946
9490	MVD	0.0763960846797998	0.32763032310854073	-0.028720301899870963	0.04383356481414488	FALSE	FALSE	-0.028720301899870963
2482	TPRA1	0.004376375129171069	0.05787305754955882	-0.028664171062195612	0.024689548880989995	FALSE	FALSE	-0.028664171062195612
543	KYAT3	0.05820626493254977	0.27812206118033295	-0.028643315478549577	0.04221980915366663	FALSE	FALSE	-0.028643315478549577
1149	LBR	0.10414213599182082	0.3796688472426635	-0.028635159738778195	0.05003410295733142	FALSE	FALSE	-0.028635159738778195
5176	SASH3	0.2844859992350188	0.5797655151934301	-0.028613833890071206	0.07490782597181549	FALSE	FALSE	-0.028613833890071206
2460	PARP9	0.16263573887901225	0.47085787553918945	-0.028594120378716056	0.05525462794755159	FALSE	FALSE	-0.028594120378716056
1277	HPCAL1	0.02776472452726426	0.1828053562455139	-0.028579233130500745	0.031768938320856366	FALSE	FALSE	-0.028579233130500745
108	MAD2L2	0.05987380821001735	0.28298425933606064	-0.02857126549675374	0.03988757899930048	FALSE	FALSE	-0.02857126549675374
1013	TRMT1L	0.012683025788594442	0.11038780134567099	-0.02854204188225166	0.027350462456042834	FALSE	FALSE	-0.02854204188225166
6850	ZMYND11	0.013218882078284939	0.1130695763047035	-0.028539918971405075	0.02722136897243536	FALSE	FALSE	-0.028539918971405075
4029	FBXO9	0.09364509614919651	0.3582785937785196	-0.028520925637400413	0.04377821711852724	FALSE	FALSE	-0.028520925637400413
1003	SMG7	0.004691833426880596	0.0598609990169405	-0.028515404725584826	0.025525843842125466	FALSE	FALSE	-0.028515404725584826
7909	C12orf65	0.1949784132530895	0.5119589442219944	-0.028511810556904684	0.0700414273359046	FALSE	FALSE	-0.028511810556904684
892	SLAMF6	0.11416293113688311	0.40070748612087864	-0.02849653097326709	0.047254075634084666	FALSE	FALSE	-0.02849653097326709
5987	PPP6C	0.17914578817132273	0.4890800910260831	-0.02844449547246541	0.07190348668617405	FALSE	FALSE	-0.02844449547246541
7410	ATF7IP	0.17297664759254855	0.4811367256565846	-0.028438744802577187	0.0665904908009132	FALSE	FALSE	-0.028438744802577187
5606	ST3GAL1	0.15636849772579525	0.4698890617488551	-0.028415145558204107	0.0551064002565593	FALSE	FALSE	-0.028415145558204107
9541	RPA1	0.06004145958339372	0.2832454681252663	-0.028407742242530246	0.03692558843771742	FALSE	FALSE	-0.028407742242530246
6744	USP28	0.023992992762171872	0.16809732963309354	-0.02840578997072006	0.028815497053722477	FALSE	FALSE	-0.02840578997072006
6480	SF1	0.4596543558769829	0.7108600494470175	-0.028390208073829	0.1998344809286978	FALSE	FALSE	-0.028390208073829
9666	RANGRF	0.10424260762329042	0.3796688472426635	-0.028390154329250603	0.05129528849470878	FALSE	FALSE	-0.028390154329250603
5301	FDFT1	0.28771738858504653	0.5797655151934301	-0.02830915050069422	0.11226160551659316	FALSE	FALSE	-0.02830915050069422
10362	HAUS1	0.03299600926689544	0.2016364308524698	-0.028283363851980478	0.03216028396827565	FALSE	FALSE	-0.028283363851980478
1625	PDCL3	0.29173238679641506	0.5797655151934301	-0.028246581062527195	0.09148627000182208	FALSE	FALSE	-0.028246581062527195
4419	5	0.1999008717291666	0.5185270059125354	-0.028246022118911893	0.06950999392131901	FALSE	FALSE	-0.028246022118911893
11537	EMC10	0.15258758630859323	0.4698890617488551	-0.028242286870713465	0.0628497451543808	FALSE	FALSE	-0.028242286870713465
10922	MAP2K7	0.044912114570842675	0.24200504089703925	-0.028236995716970515	0.03443937445476604	FALSE	FALSE	-0.028236995716970515
11518	PRMT1	0.22620170511412305	0.5553822223527758	-0.028160374758782213	0.08263516188701997	FALSE	FALSE	-0.028160374758782213
7421	PLEKHA5	0.013555789341266115	0.11531922661577085	-0.028152069877805785	0.024910779058792236	FALSE	FALSE	-0.028152069877805785
11070	PKN1	0.14529046243382351	0.46308950136114807	-0.02808897508638495	0.04838112794591426	FALSE	FALSE	-0.02808897508638495
7011	CCAR1	0.19827978437250032	0.5165299510376392	-0.028084707766860416	0.06815932491318284	FALSE	FALSE	-0.028084707766860416
11738	C22orf39	0.04695277588057231	0.24606905453059408	-0.0280658837282777	0.03702575262130623	FALSE	FALSE	-0.0280658837282777
515	USP33	0.081084933831458	0.3387256235254267	-0.028060135745618393	0.04700017798022141	FALSE	FALSE	-0.028060135745618393
5682	SMARCA2	0.07497651683644199	0.3249874973827206	-0.02804925246849348	0.037447357896938684	FALSE	FALSE	-0.02804925246849348
6782	CCDC84	0.0007849004344087491	0.01684374743624119	-0.02804835896487767	0.01921444295168111	FALSE	FALSE	-0.02804835896487767
5942	CDC26	0.27266918154491454	0.5797655151934301	-0.028042899859327237	0.09122806841548685	FALSE	FALSE	-0.028042899859327237
6845	THYN1	0.22181335038101765	0.5497769970982201	-0.02803345156244546	0.07318476310193726	FALSE	FALSE	-0.02803345156244546
2736	TACC3	0.11367095050109635	0.3996889143196248	-0.028013388711330744	0.03954842696054501	FALSE	FALSE	-0.028013388711330744
7213	SMNDC1	0.17132269933086355	0.48023870260098805	-0.02801005654747028	0.0563972742188052	FALSE	FALSE	-0.02801005654747028
6664	SYTL2	0.13384516422741502	0.4398287391263701	-0.02800174763565047	0.04659350460824154	FALSE	FALSE	-0.02800174763565047
2702	NCBP2AS2	0.19518259989144707	0.5122439684053635	-0.027985817742614303	0.059225128840196775	FALSE	FALSE	-0.027985817742614303
5642	PARP10	0.05339800392598875	0.2646399259907328	-0.027972276796087776	0.04033618765862582	FALSE	FALSE	-0.027972276796087776
6708	KBTBD3	0.004524598517849043	0.05918825103049712	-0.027950254955090577	0.021387412721050277	FALSE	FALSE	-0.027950254955090577
2463	PARP14	0.11924747402409716	0.4108510726046626	-0.027944579527612104	0.048083515502865	FALSE	FALSE	-0.027944579527612104
3074	PPID	0.11014800378021834	0.39152185007853074	-0.027900826066341037	0.049506123157141715	FALSE	FALSE	-0.027900826066341037
2175	NKTR	0.2505947812607514	0.5797655151934301	-0.027883848154026173	0.08054281914553808	FALSE	FALSE	-0.027883848154026173
9288	GNAO1	8.658936282445106e-05	0.003426868152650286	-0.02787730475160663	0.01673223470170227	FALSE	FALSE	-0.02787730475160663
11714	USP9Y	0.12780414244891952	0.42730475909689253	-0.027845162806497722	0.051494845879566785	FALSE	FALSE	-0.027845162806497722
11144	COPE	0.4069955179894459	0.6694956418174989	-0.02784457161613538	0.1744542942626243	FALSE	FALSE	-0.02784457161613538
5560	TRPS1	0.0034058797134583958	0.04831483650663124	-0.02783909235636805	0.02139191227239389	FALSE	FALSE	-0.02783909235636805
3537	GALNT10	0.011542903983992941	0.10385511206691674	-0.027829429081172693	0.024519459964349066	FALSE	FALSE	-0.027829429081172693
8264	RALGAPA1	0.1442644859034193	0.46121191251800703	-0.027805316576075944	0.05849355764757572	FALSE	FALSE	-0.027805316576075944
2031	DTYMK	0.0006926236933331955	0.01537709065503759	-0.027793313396298733	0.01907519215265471	FALSE	FALSE	-0.027793313396298733
2236	ARIH2OS	2.1014322212689922e-05	0.0011251933408294706	-0.027787285270024546	0.015129050257548174	FALSE	FALSE	-0.027787285270024546
11765	YDJC	0.10217028065103892	0.3754284497833539	-0.027777009306635493	0.05073542017430913	FALSE	FALSE	-0.027777009306635493
3662	ECI2	0.1721980700616133	0.48095424541726384	-0.027761452938419168	0.044136045694539223	FALSE	FALSE	-0.027761452938419168
2507	ASTE1	0.012794040479123464	0.11106542338002559	-0.027758058968293548	0.02474925672923353	FALSE	FALSE	-0.027758058968293548
2606	PRKCI	0.001150034189100524	0.02215489144187835	-0.027745488783214273	0.019797974192663697	FALSE	FALSE	-0.027745488783214273
6287	TSG101	0.1220888177029868	0.415832914178274	-0.027731546767771478	0.0470151796889982	FALSE	FALSE	-0.027731546767771478
5527	MTDH	0.47179488608860076	0.7184863661958775	-0.02772141054028625	0.18500766816199388	FALSE	FALSE	-0.02772141054028625
6549	CCS	0.21056296796439897	0.533885631168786	-0.02769183489879569	0.07010540448434721	FALSE	FALSE	-0.02769183489879569
1167	C1orf35	0.048313883010726116	0.25003291016076384	-0.027684702993242723	0.03366324632231746	FALSE	FALSE	-0.027684702993242723
3306	ZFYVE16	0.001967220022414699	0.03221580855297715	-0.02766949059032812	0.02033575084236706	FALSE	FALSE	-0.02766949059032812
8595	GOLGA8B	0.0559038880119955	0.27115371614343997	-0.0276593006182645	0.033947612208898886	FALSE	FALSE	-0.0276593006182645
4130	FOXO3	3.6235729188279224e-05	0.0017060468531188532	-0.027642354952696676	0.01505014157563166	FALSE	FALSE	-0.027642354952696676
6872	SFMBT2	0.037060187708853456	0.21475248294101132	-0.027633241215815407	0.025505534834478177	FALSE	FALSE	-0.027633241215815407
5258	SLC10A3	0.022789910113914208	0.16206652875930005	-0.02760527925529114	0.032452430282293436	FALSE	FALSE	-0.02760527925529114
8536	ZFYVE21	0.0004342620524731674	0.011196871206442513	-0.027540904671097287	0.018707798077057965	FALSE	FALSE	-0.027540904671097287
2816	RELL1	0.003061305457516252	0.04464437852129509	-0.027531698896625514	0.022018595554569167	FALSE	FALSE	-0.027531698896625514
8311	DDHD1	0.018171504879231734	0.13909414701881445	-0.027501622086941423	0.026955359412668634	FALSE	FALSE	-0.027501622086941423
7496	DDX23	0.03595287010567546	0.21079613535388786	-0.027480161876788447	0.03407373554322998	FALSE	FALSE	-0.027480161876788447
10402	RELCH	0.04476964474967775	0.24200504089703925	-0.027467463376528257	0.02974111055632119	FALSE	FALSE	-0.027467463376528257
8210	DCAF11	0.07750053867871798	0.3299058394339971	-0.027431428980329117	0.0431793176272314	FALSE	FALSE	-0.027431428980329117
7835	DDX54	0.05892188429873295	0.2800712542189121	-0.027407547576919464	0.044077675777842946	FALSE	FALSE	-0.027407547576919464
6573	TMEM134	0.13409854227253182	0.4403963852203443	-0.027406332949447748	0.05380672766395171	FALSE	FALSE	-0.027406332949447748
6428	B3GAT3	0.17392336897118418	0.4818853044075371	-0.027365820286253877	0.05554719813379579	FALSE	FALSE	-0.027365820286253877
6391	MRPL16	0.13876569097414287	0.4515155324726132	-0.027358672257327393	0.052816311866985134	FALSE	FALSE	-0.027358672257327393
4153	NT5DC1	0.12308510880530414	0.4183132058121771	-0.027312306809546345	0.04006069655345065	FALSE	FALSE	-0.027312306809546345
10899	DENND1C	0.09110069092486875	0.35241312438247174	-0.027290000122283657	0.04396884394838983	FALSE	FALSE	-0.027290000122283657
1832	PMS1	0.014179203435853403	0.11849995342756443	-0.02728728064661689	0.02810449234271651	FALSE	FALSE	-0.02728728064661689
3090	HPF1	0.019251149280898397	0.14461892734036277	-0.027281590439379357	0.02641551506232576	FALSE	FALSE	-0.027281590439379357
6952	ZNF37A	0.00441242495068987	0.05820883784587614	-0.02727256403743798	0.02091356032536797	FALSE	FALSE	-0.02727256403743798
5582	FBXO32	0.09472203307229783	0.3612600444304152	-0.02726701894056211	0.03365315468717449	FALSE	FALSE	-0.02726701894056211
1522	WBP1	0.1523740600136511	0.4698890617488551	-0.027228760862431898	0.062311026905237314	FALSE	FALSE	-0.027228760862431898
241	PHACTR4	0.008794760894634332	0.0884936127878504	-0.027210583102404373	0.023924998756885904	FALSE	FALSE	-0.027210583102404373
2922	HELQ	0.008169496023732736	0.08490523793266667	-0.027195560149128616	0.0240399560447465	FALSE	FALSE	-0.027195560149128616
2300	WDR82	0.037850791498849484	0.2172734980682246	-0.027174758310060974	0.03311909857420515	FALSE	FALSE	-0.027174758310060974
184	NIPAL3	0.006804204350697967	0.07416697306126734	-0.027133126416022037	0.0212564058014271	FALSE	FALSE	-0.027133126416022037
2709	LRCH3	0.017555028943640267	0.13624798705087376	-0.027131546325417234	0.027476154455815204	FALSE	FALSE	-0.027131546325417234
9408	COG4	0.009423012161710475	0.09165410671626316	-0.027112645700810303	0.021672427401604712	FALSE	FALSE	-0.027112645700810303
6317	FBXO3	0.06859506867762939	0.3072012854308101	-0.027071557970627613	0.038057581965197526	FALSE	FALSE	-0.027071557970627613
3826	NFKBIL1	0.022356137995067995	0.16012858709516573	-0.02706868801014134	0.026638153634894912	FALSE	FALSE	-0.02706868801014134
2607	SKIL	0.034011647292835116	0.2046593429921646	-0.027006156193179188	0.030307560242500968	FALSE	FALSE	-0.027006156193179188
8438	GPATCH2L	0.015334926871419945	0.1257533079703604	-0.02699815093822731	0.025640606016437712	FALSE	FALSE	-0.02699815093822731
2523	CEP63	0.007434965302089152	0.07900012256295702	-0.026987376493873647	0.022916038740978632	FALSE	FALSE	-0.026987376493873647
3808	PPP1R18	0.43915888373085765	0.6940006491597451	-0.026982680561336417	0.15483894474122803	FALSE	FALSE	-0.026982680561336417
9299	NLRC5	0.047576150310842225	0.24758184366142433	-0.026961185417207482	0.035286924522663896	FALSE	FALSE	-0.026961185417207482
3523	RBM22	0.20354833581672943	0.5245007011385081	-0.026957958055274886	0.06301339525341612	FALSE	FALSE	-0.026957958055274886
10354	TPGS2	0.06444295168217813	0.2943946333726703	-0.026955085407559694	0.040576480869615114	FALSE	FALSE	-0.026955085407559694
4610	ZNF394	0.18201847912178115	0.4928457770441756	-0.026929892636437212	0.05835735673314014	FALSE	FALSE	-0.026929892636437212
7700	OSBPL8	0.27869128480117034	0.5797655151934301	-0.02692430320028417	0.0887011690329678	FALSE	FALSE	-0.02692430320028417
9977	OSBPL7	0.023986774279999137	0.16809732963309354	-0.02692250544413687	0.02802624371290583	FALSE	FALSE	-0.02692250544413687
3940	C6orf89	0.10852645524217593	0.38968917508556467	-0.026922234034015977	0.04559894034210064	FALSE	FALSE	-0.026922234034015977
4428	SEPTIN7	0.5837892002635113	0.7963572250153645	-0.026843697081607908	0.3881305530432271	FALSE	FALSE	-0.026843697081607908
8958	RHOT2	0.16184343974976761	0.47085787553918945	-0.026773125075717923	0.05201887614343445	FALSE	FALSE	-0.026773125075717923
10478	PANK2	0.1327227281634607	0.43732439207525825	-0.026770883926798866	0.04945721175251323	FALSE	FALSE	-0.026770883926798866
11298	FAM98C	0.04931804726012706	0.2532226090790242	-0.026761312017386782	0.03223978069960507	FALSE	FALSE	-0.026761312017386782
5974	RC3H2	0.0072998253906132885	0.07779121243089654	-0.026759124613046123	0.024454293919474544	FALSE	FALSE	-0.026759124613046123
3430	JADE2	0.014220339791674074	0.11863799471718448	-0.026717494062621642	0.02444929682446955	FALSE	FALSE	-0.026717494062621642
1585	CIAO1	0.10280985886725111	0.37709606729583073	-0.0267161396992461	0.04494486078149888	FALSE	FALSE	-0.0267161396992461
1208	TOMM20	0.3549369598397807	0.6189298231688897	-0.02671013105538158	0.1496943571496085	FALSE	FALSE	-0.02671013105538158
8533	KLC1	0.007075479428635027	0.07599357109044287	-0.02670372470163694	0.02334889292434939	FALSE	FALSE	-0.02670372470163694
8748	HERC1	0.0576510823261326	0.2766796011635968	-0.026701642099224147	0.03588456229221557	FALSE	FALSE	-0.026701642099224147
2462	PARP15	0.05373447214583855	0.26550671456815617	-0.026689286220651223	0.034613240521977	FALSE	FALSE	-0.026689286220651223
7593	RAB5B	0.08857647733264686	0.3479364719675717	-0.026638871118888144	0.04117350736251013	FALSE	FALSE	-0.026638871118888144
2173	SEC22C	0.035629819626862416	0.20968993522856583	-0.02663650098298094	0.029731559840380582	FALSE	FALSE	-0.02663650098298094
11345	COQ8B	0.01206334225104254	0.10626442532914328	-0.026623342294768246	0.021380290488950463	FALSE	FALSE	-0.026623342294768246
9164	NSMCE1	0.127913237965251	0.42753864696892185	-0.02660929010293974	0.04956503917554199	FALSE	FALSE	-0.02660929010293974
12023	SAMSN1	0.45644261485306636	0.7078975837058135	-0.026600212643648886	0.1661991484533725	FALSE	FALSE	-0.026600212643648886
4023	MCM3	0.05953627069620345	0.2816434321414596	-0.02659605550051006	0.03528836416521283	FALSE	FALSE	-0.02659605550051006
6073	SETX	0.1425670291886859	0.4587595482887429	-0.02657835472361579	0.055314178087921925	FALSE	FALSE	-0.02657835472361579
4585	SAMD9L	0.1720592978855022	0.48095424541726384	-0.026575011810839645	0.05106451751352861	FALSE	FALSE	-0.026575011810839645
2056	ARPC4	0.0563904991450305	0.27242521988552326	-0.026561250511541703	0.03377907089771533	FALSE	FALSE	-0.026561250511541703
3423	TCF7	0.003486578034825939	0.049204212945038434	-0.026551756531768292	0.020577766870850642	FALSE	FALSE	-0.026551756531768292
1495	NAGK	0.14540015419768598	0.46316882015203387	-0.026543592730310147	0.04729210613559849	FALSE	FALSE	-0.026543592730310147
699	PEX11B	0.11685918545833487	0.40587399754086656	-0.02651074135676643	0.042189125994026466	FALSE	FALSE	-0.02651074135676643
3496	GNPDA1	0.10233003348979963	0.37571460699464915	-0.026507089412664515	0.0435787291627389	FALSE	FALSE	-0.026507089412664515
5775	RGP1	0.01614410739738278	0.12946209633379796	-0.026504656126877697	0.025743110681228833	FALSE	FALSE	-0.026504656126877697
7966	MICU2	0.14397319823236937	0.4611158359476388	-0.02649471203626023	0.05351905917237609	FALSE	FALSE	-0.02649471203626023
2500	MBD4	0.22380558565216108	0.5523606013113365	-0.02646551798127627	0.06527916445435034	FALSE	FALSE	-0.02646551798127627
4709	ZNF277	0.08712702591014813	0.34488685977266426	-0.02643973401979145	0.03625806195408764	FALSE	FALSE	-0.02643973401979145
12063	ATP5PO	0.07080068800464322	0.31283946307481375	-0.026420058129641176	0.03576053946928271	FALSE	FALSE	-0.026420058129641176
5819	NMRK1	0.2929863481742843	0.5797655151934301	-0.02641119833589282	0.06724840529521557	FALSE	FALSE	-0.02641119833589282
3969	CCND3	0.22595790934352009	0.5552864152089148	-0.026392554341647723	0.08147960334828223	FALSE	FALSE	-0.026392554341647723
6689	SESN3	0.004639947802232224	0.059605308636153584	-0.02638598137971006	0.02164434204436251	FALSE	FALSE	-0.02638598137971006
6436	BSCL2	0.0027850265761007412	0.04209437912430321	-0.02638108927946169	0.019610511456331244	FALSE	FALSE	-0.02638108927946169
11385	ETHE1	0.15268779148007108	0.4698890617488551	-0.02636169689196245	0.04467145388810793	FALSE	FALSE	-0.02636169689196245
6643	CLNS1A	0.2170532771408293	0.5424097337472612	-0.026328420936249416	0.07375343978310986	FALSE	FALSE	-0.026328420936249416
1381	EIF2AK2	0.1919296532059713	0.5071232709165033	-0.026316903473099448	0.05249018943648233	FALSE	FALSE	-0.026316903473099448
5641	PLEC	8.185076267644957e-05	0.00328697014968698	-0.026249986098540297	0.016542886621803518	FALSE	FALSE	-0.026249986098540297
10330	NPC1	0.1556906276330427	0.4698890617488551	-0.026241725556841042	0.04522141261901765	FALSE	FALSE	-0.026241725556841042
275	RBBP4	0.26463332060919653	0.5797655151934301	-0.02622674156838462	0.0943940303256083	FALSE	FALSE	-0.02622674156838462
1466	CEP68	3.348142149635858e-05	0.0016182193230297555	-0.026206366998715216	0.014268304353538748	FALSE	FALSE	-0.026206366998715216
9779	TAOK1	0.04997846192470256	0.2546220137058087	-0.02617860792397439	0.032630073782115326	FALSE	FALSE	-0.02617860792397439
11538	JOSD2	0.10385575341507958	0.37927662806851026	-0.02610936072194183	0.04149987027989201	FALSE	FALSE	-0.02610936072194183
1357	PPP1CB	0.2674509763101326	0.5797655151934301	-0.026097711584574797	0.07815360484721157	FALSE	FALSE	-0.026097711584574797
5496	CPNE3	0.3115121401210646	0.5797655151934301	-0.026062003686689407	0.07285336318076222	FALSE	FALSE	-0.026062003686689407
4449	RALA	0.24002773357804258	0.5729708942745563	-0.026051039792696903	0.07170370731161972	FALSE	FALSE	-0.026051039792696903
7201	CALHM2	0.006126305564053286	0.069019092214304	-0.026046380137750087	0.019352968223980548	FALSE	FALSE	-0.026046380137750087
2429	GRAMD1C	0.04336331180195643	0.2374966273551339	-0.026032832473151264	0.02924007206732166	FALSE	FALSE	-0.026032832473151264
2979	LEF1	0.015600362457280477	0.12697882541003708	-0.025994383601767746	0.022995431687130537	FALSE	FALSE	-0.025994383601767746
4047	SMAP1	0.2244218549981915	0.5533543842314325	-0.02595392333953781	0.06675305062382003	FALSE	FALSE	-0.02595392333953781
10942	ZNF699	0.028334898848578864	0.18466712417841702	-0.02590563114862132	0.024608223037999886	FALSE	FALSE	-0.02590563114862132
3673	SNRNP48	0.0035982050543190854	0.05031527890863843	-0.02589159911100971	0.02042313528831825	FALSE	FALSE	-0.02589159911100971
10421	CNDP2	0.11827883381984255	0.40833113205250954	-0.025879016833400298	0.043336053681486415	FALSE	FALSE	-0.025879016833400298
3275	ANKRA2	0.02430294072950112	0.1692991209109316	-0.025863151433858204	0.027064752086338937	FALSE	FALSE	-0.025863151433858204
88	CLSTN1	0.002387304062527121	0.03741251402436692	-0.025845044213589824	0.017982646012061777	FALSE	FALSE	-0.025845044213589824
4165	CEP85L	0.05051565155403878	0.2560475461367822	-0.02583825963237473	0.035754706992617916	FALSE	FALSE	-0.02583825963237473
8921	CHD2	0.27525294443661563	0.5797655151934301	-0.02581535906752078	0.0923586342754048	FALSE	FALSE	-0.02581535906752078
7476	NELL2	0.002600458668482355	0.03978264710900947	-0.025809041392330492	0.016694051269383083	FALSE	FALSE	-0.025809041392330492
1816	ITGA4	0.44251023383374055	0.6964754011766496	-0.025781413991806734	0.12589806675534895	FALSE	FALSE	-0.025781413991806734
4530	EIF4H	0.3508340932953218	0.61518628296183	-0.025735279645712785	0.10089738786878645	FALSE	FALSE	-0.025735279645712785
8769	DPP8	0.06909952054666987	0.30897142843935194	-0.02573416175848218	0.03316027276241441	FALSE	FALSE	-0.02573416175848218
6133	MAN1B1	0.05375738997080669	0.26550671456815617	-0.025732998188359932	0.027774048528460674	FALSE	FALSE	-0.025732998188359932
7848	FBXO21	0.050460744798561157	0.2558879830244585	-0.02572372724858686	0.03643348594475244	FALSE	FALSE	-0.02572372724858686
10266	CYBC1	0.3564763069539161	0.6207222542416109	-0.025703355366146378	0.08540383174028307	FALSE	FALSE	-0.025703355366146378
1468	ACTR2	0.39775837100240197	0.6600336977645264	-0.025699711483731222	0.13584766520498678	FALSE	FALSE	-0.025699711483731222
5332	PDLIM2	0.18055585023245824	0.49059988857938835	-0.025673435759354088	0.046139246599061254	FALSE	FALSE	-0.025673435759354088
1587	ITPRIPL1	0.02424685852243628	0.16907762867286819	-0.02565410249089108	0.027353697829536085	FALSE	FALSE	-0.02565410249089108
1190	C1orf131	0.12488575826529345	0.42128694797152577	-0.025608867022870782	0.03521103350804055	FALSE	FALSE	-0.025608867022870782
4990	WDR45	0.13906508959028147	0.4520857064269775	-0.025594640832969723	0.050956635351060695	FALSE	FALSE	-0.025594640832969723
9840	AATF	0.15512655284307608	0.4698890617488551	-0.02558066186812928	0.06560480441862852	FALSE	FALSE	-0.02558066186812928
9200	INO80E	0.20837558316165228	0.5309275705329433	-0.02557365894956446	0.05611354521584436	FALSE	FALSE	-0.02557365894956446
10997	PRKCSH	0.25402481063418386	0.5797655151934301	-0.025570702997752756	0.055047273929656866	FALSE	FALSE	-0.025570702997752756
9566	ZZEF1	0.03650820472167949	0.21256882738534386	-0.02556023892833932	0.029281998916943365	FALSE	FALSE	-0.02556023892833932
4536	NCF1	0.05245206711129992	0.2612557816036156	-0.025546160536028848	0.03075552971487166	FALSE	FALSE	-0.025546160536028848
1565	CD8A	0.3723283686323635	0.6360143961651665	-0.025545588156268947	0.04626396853088957	FALSE	FALSE	-0.025545588156268947
11975	NUP50	0.03466432951672954	0.20696356798881702	-0.02552946209552164	0.030219298337912332	FALSE	FALSE	-0.02552946209552164
4763	TMEM140	0.22310374660847018	0.5512252914392469	-0.025513045814051	0.047636715148807705	FALSE	FALSE	-0.025513045814051
5861	SUSD3	0.04404346976799702	0.2398239383229469	-0.025496790766315544	0.02971215226484774	FALSE	FALSE	-0.025496790766315544
2276	TMEM115	0.08885017986608273	0.3485596874669636	-0.025487651500759538	0.03935102715336186	FALSE	FALSE	-0.025487651500759538
6598	NADSYN1	0.12417080855002179	0.42028699027153016	-0.025479573690626825	0.03958804282574247	FALSE	FALSE	-0.025479573690626825
8161	PIP4P1	0.0496167089396431	0.25384698442516235	-0.0254552327710719	0.033632806869523385	FALSE	FALSE	-0.0254552327710719
754	PRUNE1	0.0011232594086313839	0.02186999204431959	-0.025437985799961448	0.01695809784501039	FALSE	FALSE	-0.025437985799961448
1769	PPIG	0.44943794466015374	0.7020178277595966	-0.0254168000230619	0.16114643893031294	FALSE	FALSE	-0.0254168000230619
8061	PHF11	0.40433527759833365	0.6665490849994866	-0.02539959100905994	0.12236751869837945	FALSE	FALSE	-0.02539959100905994
1574	MRPS5	0.25394686924681675	0.5797655151934301	-0.025396226598452438	0.060749757905675786	FALSE	FALSE	-0.025396226598452438
9064	NUDT16L1	0.21305024716022986	0.5375716908595959	-0.02539527531941485	0.05705824842212328	FALSE	FALSE	-0.02539527531941485
3162	ZFR	0.2061767018705714	0.5282824570800496	-0.025391050995553034	0.05458248235073752	FALSE	FALSE	-0.025391050995553034
6493	ZFPL1	0.0764692458724623	0.32768676840522	-0.02538548037000243	0.03541975796269694	FALSE	FALSE	-0.02538548037000243
2919	PLAC8	0.21490922293956086	0.5396444694640973	-0.02538448878253105	0.04830609432389308	FALSE	FALSE	-0.02538448878253105
11942	PMM1	0.009753301562634641	0.09385373612709405	-0.025372044225403775	0.023419499984863052	FALSE	FALSE	-0.025372044225403775
7569	CALCOCO1	0.15865043223213168	0.4698890617488551	-0.025356702835501028	0.05412063181212272	FALSE	FALSE	-0.025356702835501028
8315	CGRRF1	0.07802782182454024	0.3315044332125449	-0.02534008501186141	0.038505441500373445	FALSE	FALSE	-0.02534008501186141
10229	SLC38A10	0.03728521268367797	0.21537090330185849	-0.02533708337715807	0.027105484351703797	FALSE	FALSE	-0.02533708337715807
10619	IFT52	0.1458114848511946	0.4639379111650448	-0.025252314740885143	0.034146252749282104	FALSE	FALSE	-0.025252314740885143
11200	POP4	0.13880789786787617	0.45151836462501826	-0.025199962147070935	0.05259101643970336	FALSE	FALSE	-0.025199962147070935
3743	H1-3	0.02571391789749042	0.17532654506509854	-0.025198402210683032	0.024106635679769967	FALSE	FALSE	-0.025198402210683032
3285	CERT1	0.0768963000536117	0.32861435269389694	-0.02519060790320135	0.032428979262568595	FALSE	FALSE	-0.02519060790320135
9862	MED1	0.12155920845965607	0.41493476062650725	-0.02518232317644182	0.0381079930988396	FALSE	FALSE	-0.02518232317644182
3595	RNF44	0.0008562884833449772	0.017883822377776644	-0.02517859800535184	0.017408526270453487	FALSE	FALSE	-0.02517859800535184
1868	PPIL3	0.01241797484782563	0.10868713081955075	-0.02516830121593866	0.021987649291894788	FALSE	FALSE	-0.02516830121593866
2630	DNAJC19	0.2724263469714186	0.5797655151934301	-0.025145260915180885	0.07945933108356096	FALSE	FALSE	-0.025145260915180885
237	DNAJC8	0.43271071145733253	0.6887988206396077	-0.025145131928192736	0.15367350325411425	FALSE	FALSE	-0.025145131928192736
11089	AP1M1	0.16985059482322906	0.4786550991458014	-0.025143347608190033	0.056189787159864835	FALSE	FALSE	-0.025143347608190033
3198	PAIP1	0.04012204967731746	0.22621277945279733	-0.025128704897806418	0.03004208793540482	FALSE	FALSE	-0.025128704897806418
2059	RPUSD3	0.04415736620714262	0.2398463008854395	-0.025127544014913093	0.030603244559904	FALSE	FALSE	-0.025127544014913093
2780	SH3TC1	1.489291889643076e-05	0.0008561860689774378	-0.025127151679490815	0.013680715366539895	FALSE	FALSE	-0.025127151679490815
8643	TMEM87A	0.29442688077964335	0.5797655151934301	-0.025112122008142754	0.0777677835820225	FALSE	FALSE	-0.025112122008142754
6485	ATG2A	0.005109153642670115	0.06261823215669217	-0.025098545455833045	0.019016585609514254	FALSE	FALSE	-0.025098545455833045
10663	DDX27	0.1040009874554579	0.3796688472426635	-0.02503994303935877	0.04057663429986791	FALSE	FALSE	-0.02503994303935877
11713	PRKY	0.19863092943390628	0.5169515468683723	-0.02503192434826229	0.05767634653189581	FALSE	FALSE	-0.02503192434826229
718	NBPF14	0.0001816970315818089	0.005868471257216068	-0.025020812656679204	0.01362281807989164	FALSE	FALSE	-0.025020812656679204
7870	COQ5	0.010475661829010306	0.09746648565441189	-0.025015311899080513	0.02082248194266569	FALSE	FALSE	-0.025015311899080513
9268	PHKB	0.00880461684468803	0.0884936127878504	-0.025000465631106226	0.020572774094597023	FALSE	FALSE	-0.025000465631106226
9187	SPN	0.31394919989159364	0.5797655151934301	-0.024999161653272928	0.09198950618881532	FALSE	FALSE	-0.024999161653272928
9110	NDE1	0.12386575432214889	0.41980541620278916	-0.024993582966035564	0.04549597838323575	FALSE	FALSE	-0.024993582966035564
232	THEMIS2	0.32129480437712715	0.5828630039895979	-0.024990358291331886	0.05037820491975038	FALSE	FALSE	-0.024990358291331886
1017	TPR	0.46472403821862873	0.7149550238678988	-0.02497542804745386	0.14777345330181182	FALSE	FALSE	-0.02497542804745386
4646	MOSPD3	0.013766975659009056	0.11646189249384144	-0.024907416970724378	0.02371683289011946	FALSE	FALSE	-0.024907416970724378
3659	FAM50B	2.4648962654741896e-05	0.0012820981860845035	-0.024888343019852124	0.013550693733317996	FALSE	FALSE	-0.024888343019852124
980	KIAA0040	0.017812377447354897	0.13754072819095714	-0.024843209666530777	0.023822879647888973	FALSE	FALSE	-0.024843209666530777
11215	PEPD	0.09263003651775435	0.35600916647485326	-0.024780931792701542	0.03661016099836548	FALSE	FALSE	-0.024780931792701542
11280	ZNF875	0.0017218919060850754	0.02961925242546028	-0.024775224118476033	0.017196990819853562	FALSE	FALSE	-0.024775224118476033
3038	IL15	7.139912477847012e-05	0.002954138787709201	-0.024732233830218168	0.01346569860865265	FALSE	FALSE	-0.024732233830218168
6533	PACS1	0.06324586139635181	0.2910002291627426	-0.024696942452815337	0.03195961390854057	FALSE	FALSE	-0.024696942452815337
4976	WDR13	0.009299860138290837	0.09077959990219019	-0.02467520344266194	0.019575402898602306	FALSE	FALSE	-0.02467520344266194
52	CEP104	0.005470949943042984	0.06519821743586456	-0.024665054450839344	0.0194318025587391	FALSE	FALSE	-0.024665054450839344
6667	HIKESHI	0.145524457118014	0.46342963413996124	-0.024647118541414596	0.04577110766518379	FALSE	FALSE	-0.024647118541414596
5952	ATP6V1G1	0.5075395303888273	0.7457431114389508	-0.02464348003345728	0.3209979958150665	FALSE	FALSE	-0.02464348003345728
8479	ATXN3	0.005557385187109819	0.0658475046250056	-0.024635107971757858	0.02083292244478167	FALSE	FALSE	-0.024635107971757858
10304	CHMP1B	0.13615530454446553	0.44544826883481753	-0.0246004736218259	0.03794829137270759	FALSE	FALSE	-0.0246004736218259
9944	GRN	0.02250646427409416	0.16087064819211366	-0.02455997573839109	0.022906937798020967	FALSE	FALSE	-0.02455997573839109
10147	SUMO2	0.6101408403972457	0.8125540599438081	-0.024553490111393315	0.4450028358197739	FALSE	FALSE	-0.024553490111393315
4697	COG5	0.018278395155644948	0.13971652224290396	-0.024533376202929127	0.023341696568374003	FALSE	FALSE	-0.024533376202929127
217	GPATCH3	0.026079268288545118	0.17680655345911664	-0.024531276133528356	0.023281590202206316	FALSE	FALSE	-0.024531276133528356
9895	CNP	0.003846317895962736	0.05304680738587412	-0.02451874558507565	0.0186131313995514	FALSE	FALSE	-0.02451874558507565
8280	MIS18BP1	0.14865167397606535	0.4698890617488551	-0.0245146193450694	0.04327012824147282	FALSE	FALSE	-0.0245146193450694
5749	UBAP1	0.08127778473666249	0.3391127741323775	-0.02450180663758012	0.03293821960687637	FALSE	FALSE	-0.02450180663758012
1635	IL18R1	0.12005078073085296	0.411715754449955	-0.024500285666011555	0.0381980639197849	FALSE	FALSE	-0.024500285666011555
10741	TPD52L2	0.1011635572561986	0.3734794091732541	-0.024498719011551352	0.03645747988146938	FALSE	FALSE	-0.024498719011551352
4641	AGFG2	0.00412998036794553	0.05590058929252667	-0.024498517133478757	0.016403679900482436	FALSE	FALSE	-0.024498517133478757
5376	GTF2E2	0.12643659824665346	0.42468233783769854	-0.024449077831717153	0.04412833440237993	FALSE	FALSE	-0.024449077831717153
7337	ING4	0.2050370014653817	0.5261119845998807	-0.02444813461436633	0.053478986823972466	FALSE	FALSE	-0.02444813461436633
1153	PYCR2	0.07451995830342377	0.3233935258435828	-0.024439247948328777	0.029548342930217648	FALSE	FALSE	-0.024439247948328777
11805	TPST2	0.27244653650588563	0.5797655151934301	-0.024399458149714313	0.06862067073959657	FALSE	FALSE	-0.024399458149714313
6376	UBE2L6	0.41714093953896236	0.6767310979628822	-0.024376014764618578	0.11442010379646102	FALSE	FALSE	-0.024376014764618578
1282	SLC66A3	0.10920928629994658	0.3898760880011197	-0.02436027566483571	0.03964007993695864	FALSE	FALSE	-0.02436027566483571
2645	ABCF3	0.10097380310956049	0.37337063350227795	-0.02433286592985445	0.040758546218511056	FALSE	FALSE	-0.02433286592985445
6351	ARHGAP1	0.025439889026705024	0.17434965400375904	-0.024311951227172182	0.024978146738481446	FALSE	FALSE	-0.024311951227172182
2744	MXD4	0.00278797076086011	0.04209437912430321	-0.0243090765640353	0.01609369719912201	FALSE	FALSE	-0.0243090765640353
6174	TMEM80	0.009393881713490596	0.09153378229835663	-0.02429283293702275	0.020001783144398818	FALSE	FALSE	-0.02429283293702275
6024	SWI5	0.004534721800810463	0.05922885001443678	-0.02428774063821986	0.01695817533281135	FALSE	FALSE	-0.02428774063821986
1481	AAK1	0.2739436411645907	0.5797655151934301	-0.024283520345201422	0.0626457127674897	FALSE	FALSE	-0.024283520345201422
2497	COPG1	0.18019080750894792	0.49055270629002135	-0.024272991782293914	0.05107467882452703	FALSE	FALSE	-0.024272991782293914
11060	DCAF15	5.034793851196285e-05	0.002226520373952106	-0.024266249524934308	0.013211989046694352	FALSE	FALSE	-0.024266249524934308
11333	ZNF780A	0.007116812799711092	0.07636242260436567	-0.024265404391439052	0.019235247881254566	FALSE	FALSE	-0.024265404391439052
11696	A1BG	0.00021328019094114277	0.006656170073286007	-0.024225581506318518	0.014570139308844925	FALSE	FALSE	-0.024225581506318518
12141	MT-ATP8	0.3481048968182575	0.6125905893258944	-0.024214082349915563	0.10239092989204811	FALSE	FALSE	-0.024214082349915563
7145	HPS1	0.19192842923678688	0.5071232709165033	-0.024202629380259667	0.053157024379314306	FALSE	FALSE	-0.024202629380259667
676	MAN1A2	0.025598335876301833	0.1747742847226155	-0.024184157368665436	0.024321730633498365	FALSE	FALSE	-0.024184157368665436
2772	BLOC1S4	0.005080508432212631	0.06261823215669217	-0.024167030315145527	0.016733642467752993	FALSE	FALSE	-0.024167030315145527
9159	TNRC6A	0.010117248241538689	0.09585116355844392	-0.024164463339719954	0.02026084401536063	FALSE	FALSE	-0.024164463339719954
11721	EIF1AY	0.18656109572595114	0.4997074175121541	-0.02414627281535506	0.059194402551801424	FALSE	FALSE	-0.02414627281535506
2746	RNF4	0.23194007129996178	0.5617057415733052	-0.024123345378211914	0.06487249413781361	FALSE	FALSE	-0.024123345378211914
11319	PLEKHG2	0.010222845048402799	0.09612625435383602	-0.024115407303983028	0.021926262894827485	FALSE	FALSE	-0.024115407303983028
10641	ACOT8	0.05167818910205427	0.259173948375454	-0.0241092817656605	0.02745124648328083	FALSE	FALSE	-0.0241092817656605
2260	UBA7	0.010268333223370457	0.09634455296736547	-0.024107344273609374	0.02062539271540258	FALSE	FALSE	-0.024107344273609374
9149	COG7	0.00019257418741060908	0.0061166001114843415	-0.024097157492630094	0.014385401399083413	FALSE	FALSE	-0.024097157492630094
4495	SUMF2	0.2238165358787856	0.5523606013113365	-0.024079006101036346	0.049350720874330595	FALSE	FALSE	-0.024079006101036346
2093	CAPN7	0.12250660854937018	0.41699585078989415	-0.0240778828393479	0.039277918989349986	FALSE	FALSE	-0.0240778828393479
7457	BICD1	0.0013048449566403744	0.02423949228126328	-0.024069509434034016	0.015598715479817676	FALSE	FALSE	-0.024069509434034016
5488	ZFAND1	0.09495985258722187	0.3616619490272749	-0.02406936432367235	0.03815848788111368	FALSE	FALSE	-0.02406936432367235
6870	PFKFB3	0.231606898307162	0.5617057415733052	-0.024054482449914878	0.050032615943662	FALSE	FALSE	-0.024054482449914878
1020	AL136454.1	0.009986397383634433	0.09535089040335568	-0.024012284894188336	0.02008333731125394	FALSE	FALSE	-0.024012284894188336
1287	NBAS	0.018422652599830395	0.14042612306207075	-0.023999539367422048	0.021303244017370115	FALSE	FALSE	-0.023999539367422048
4623	AP4M1	0.0036521064016721543	0.050688638151797895	-0.023984470059447427	0.01723605388487551	FALSE	FALSE	-0.023984470059447427
159	HP1BP3	0.4567369101438833	0.7081365661968725	-0.023975778889313785	0.1454172930694905	FALSE	FALSE	-0.023975778889313785
5452	PDE7A	0.007535684381755787	0.07999249805822979	-0.02396291243724611	0.018662266115942964	FALSE	FALSE	-0.02396291243724611
1130	IARS2	0.1428118112722722	0.4592091299755752	-0.023884055704596594	0.037886527657790894	FALSE	FALSE	-0.023884055704596594
8700	USP8	0.2477122576100989	0.5797655151934301	-0.02388147865206257	0.064147119172364	FALSE	FALSE	-0.02388147865206257
781	S100A10	0.6905894454274402	0.8609117224838996	-0.02387570648434299	0.4726073129884076	FALSE	FALSE	-0.02387570648434299
5150	DOCK11	0.003016077634609596	0.04418725463392897	-0.02383581692235488	0.016042866503191106	FALSE	FALSE	-0.02383581692235488
8387	SUSD6	0.0621142652515817	0.2892927709335294	-0.023812212639427576	0.028372044877769065	FALSE	FALSE	-0.023812212639427576
8270	TRAPPC6B	0.17700340934215286	0.4862696781298631	-0.023779019987811054	0.0433998093925628	FALSE	FALSE	-0.023779019987811054
3847	2	0.3182602792160677	0.5803039223602338	-0.02377746139503761	0.0863421217829271	FALSE	FALSE	-0.02377746139503761
8294	DMAC2L	0.022597200429069902	0.16102048246911263	-0.023760209385372932	0.02484227684605573	FALSE	FALSE	-0.023760209385372932
11244	U2AF1L4	0.1252793078174013	0.42207371027678475	-0.023746550200773937	0.03828241897024191	FALSE	FALSE	-0.023746550200773937
11769	MAPK1	0.26299018051925505	0.5797655151934301	-0.02373433137087592	0.046316073402433364	FALSE	FALSE	-0.02373433137087592
829	SCAMP3	0.2534781183008867	0.5797655151934301	-0.02373085409665379	0.07064909142462612	FALSE	FALSE	-0.02373085409665379
8785	C15orf61	0.1334920921102121	0.438932607501459	-0.023728599511590134	0.04288738615787368	FALSE	FALSE	-0.023728599511590134
3481	IK	0.4707290714661627	0.7184863661958775	-0.02372722096315431	0.1636059510783066	FALSE	FALSE	-0.02372722096315431
3812	FLOT1	0.23701847172916363	0.5686256900280374	-0.023724501487487542	0.057622196616998606	FALSE	FALSE	-0.023724501487487542
7446	CCDC91	0.16853448959376158	0.4769176761224502	-0.0236871382565876	0.044430449252436964	FALSE	FALSE	-0.0236871382565876
7222	VTI1A	0.17168294844642537	0.48047472351532267	-0.023678746040671276	0.039876721294050343	FALSE	FALSE	-0.023678746040671276
1085	IKBKE	0.019693430960535472	0.14689850177808234	-0.023660612619920928	0.01953024277316659	FALSE	FALSE	-0.023660612619920928
11876	RAC2	0.5993389268616489	0.8062499543991165	-0.023644518805920656	0.2804814091992303	FALSE	FALSE	-0.023644518805920656
10982	TMED1	0.10962422563952741	0.3906771343101331	-0.023636349630004674	0.036841336767004115	FALSE	FALSE	-0.023636349630004674
8706	LYSMD2	0.09871393045563225	0.36964424489779607	-0.02361120254177383	0.034919953837473684	FALSE	FALSE	-0.02361120254177383
3170	SPEF2	0.0040302257454700105	0.0548221118527633	-0.023561723939289275	0.016929427437977835	FALSE	FALSE	-0.023561723939289275
9035	HCFC1R1	0.10898053378691103	0.3898760880011197	-0.023499795405219605	0.04116387788664655	FALSE	FALSE	-0.023499795405219605
9106	NTAN1	0.053739291186980044	0.26550671456815617	-0.023492584226413506	0.025055692163927695	FALSE	FALSE	-0.023492584226413506
4279	WTAP	0.2087822065564473	0.531483817181718	-0.0234628191352841	0.06049163329300444	FALSE	FALSE	-0.0234628191352841
3311	ZCCHC9	0.02746620607398745	0.1818504365731039	-0.023455687229731133	0.02250018650048915	FALSE	FALSE	-0.023455687229731133
5433	TMEM68	0.01970212442597186	0.14689850177808234	-0.023434345257650625	0.02226036282884962	FALSE	FALSE	-0.023434345257650625
2761	NSG1	0.013818054808387669	0.11646189249384144	-0.02342391007594808	0.020415954838274783	FALSE	FALSE	-0.02342391007594808
11187	ZNF43	4.9540586145409116e-05	0.00219972285555408	-0.02338120261853402	0.012730116888363655	FALSE	FALSE	-0.02338120261853402
7049	ANXA7	0.4418787987844669	0.695983002036443	-0.02337425881900543	0.12692979678558627	FALSE	FALSE	-0.02337425881900543
4810	PDIA4	0.3017017434540589	0.5797655151934301	-0.02335789896934211	0.05407038648327818	FALSE	FALSE	-0.02335789896934211
10575	MMP24OS	0.20698809843134852	0.5288182592891849	-0.023349149351979463	0.04572946606468327	FALSE	FALSE	-0.023349149351979463
9194	MVP	0.4827259715208302	0.7271078603317778	-0.023348912875834526	0.11306287167294168	FALSE	FALSE	-0.023348912875834526
11932	RBX1	0.47614389817481617	0.7223247323506857	-0.02333707831967203	0.15053609709258337	FALSE	FALSE	-0.02333707831967203
19	CCNL2	0.21444050875254103	0.5392112516353604	-0.02333686334135845	0.05359297040086063	FALSE	FALSE	-0.02333686334135845
4829	GIMAP8	0.00587452311030647	0.06778794637408139	-0.023336617459912296	0.017212721563241083	FALSE	FALSE	-0.023336617459912296
11767	PPIL2	0.04827277865860976	0.25001591336557344	-0.023325039534111632	0.024703915686308395	FALSE	FALSE	-0.023325039534111632
2939	PYURF	0.43297412775993604	0.6889582473351925	-0.023316709124460464	0.11882762187850965	FALSE	FALSE	-0.023316709124460464
7238	DENND10	0.12832497614038751	0.4285214657234646	-0.023302332449739904	0.03745637342850869	FALSE	FALSE	-0.023302332449739904
5592	WASHC5	0.04414990817871135	0.2398463008854395	-0.023285894670437905	0.022921468181188925	FALSE	FALSE	-0.023285894670437905
2771	MRFAP1L1	0.39951753396683576	0.6617028087217206	-0.023248303025079783	0.11647364929647476	FALSE	FALSE	-0.023248303025079783
3277	ENC1	0.058195547989473316	0.27812206118033295	-0.023247324873753	0.025231419883268866	FALSE	FALSE	-0.023247324873753
351	NFYC	0.04317487924417551	0.23706619441609536	-0.023203883131036624	0.028852310384203585	FALSE	FALSE	-0.023203883131036624
4843	TMUB1	0.20978574899273741	0.53216559059178	-0.023183879398958142	0.05491824636135943	FALSE	FALSE	-0.023183879398958142
9060	HMOX2	0.3756218876171912	0.6386858465819707	-0.02318111155317082	0.10880990690707408	FALSE	FALSE	-0.02318111155317082
3005	ANXA5	0.36069720383637505	0.6249834323452926	-0.023132408216229607	0.07089562295739207	FALSE	FALSE	-0.023132408216229607
10468	DDRGK1	0.2822931524192699	0.5797655151934301	-0.023126120100557437	0.0645039746719956	FALSE	FALSE	-0.023126120100557437
4517	AUTS2	0.2716664799333829	0.5797655151934301	-0.02310955602149621	0.05017922065376484	FALSE	FALSE	-0.02310955602149621
8516	DYNC1H1	0.2775060783161404	0.5797655151934301	-0.023063674274920717	0.05946211613221123	FALSE	FALSE	-0.023063674274920717
7971	PARP4	0.11290849232792453	0.3985111400875969	-0.02305872708647949	0.035837537482709916	FALSE	FALSE	-0.02305872708647949
8058	CDADC1	0.002373067122252704	0.03725842828444469	-0.023033958897526328	0.016451987587738113	FALSE	FALSE	-0.023033958897526328
6866	FBH1	0.0005515725678005914	0.013074583863075964	-0.023027297089082507	0.014242590156792183	FALSE	FALSE	-0.023027297089082507
11810	HSCB	0.0034934642849823064	0.049204212945038434	-0.023023860963053207	0.017088071739871043	FALSE	FALSE	-0.023023860963053207
2038	TRNT1	0.20027786936814485	0.5191350657589574	-0.02300390492928805	0.04954181550429071	FALSE	FALSE	-0.02300390492928805
7473	AC093012.1	0.2696173216285318	0.5797655151934301	-0.02298903380444626	0.055580930367159165	FALSE	FALSE	-0.02298903380444626
10961	DNMT1	0.2832330737158457	0.5797655151934301	-0.02298132683190447	0.05673228203075165	FALSE	FALSE	-0.02298132683190447
6275	C11orf58	0.5356419023740482	0.7652311001647716	-0.022981246215036878	0.19575323244374632	FALSE	FALSE	-0.022981246215036878
11305	ECH1	0.04834473187398455	0.25003291016076384	-0.02296570597019407	0.025749610637076644	FALSE	FALSE	-0.02296570597019407
6619	PAAF1	0.04280808187929858	0.2355580340198092	-0.02294800250607088	0.023949647592586297	FALSE	FALSE	-0.02294800250607088
7725	TMCC3	0.0092057705953903	0.09026448134061782	-0.022928194605799927	0.01615147354604224	FALSE	FALSE	-0.022928194605799927
5360	CLU	0.0003321881313104842	0.00923280142062193	-0.022902364625519853	0.013555046617514704	FALSE	FALSE	-0.022902364625519853
11822	ZMAT5	0.054728137580320683	0.2679495503316194	-0.022889208624536077	0.027616201773614915	FALSE	FALSE	-0.022889208624536077
5703	RANBP6	0.003500107430037065	0.049204212945038434	-0.022871442682340502	0.017718204517469797	FALSE	FALSE	-0.022871442682340502
11867	IFT27	0.004902794542647098	0.061343900102330186	-0.022862102210519132	0.016115488916376975	FALSE	FALSE	-0.022862102210519132
1117	TATDN3	0.011954689112565598	0.10589795569849944	-0.02285759875075328	0.018835579465240334	FALSE	FALSE	-0.02285759875075328
4758	AKR1B1	0.3314970552915212	0.5944250785308878	-0.022855698879907026	0.0831869959549197	FALSE	FALSE	-0.022855698879907026
6330	API5	0.20704535564566573	0.5288182592891849	-0.022835324310237624	0.048281939341818875	FALSE	FALSE	-0.022835324310237624
9267	ITFG1	0.24907560060500147	0.5797655151934301	-0.022830492672639948	0.04444729629610239	FALSE	FALSE	-0.022830492672639948
3169	DNAJC21	0.005060267751667807	0.06259717401072193	-0.022823837750220233	0.017594173057034188	FALSE	FALSE	-0.022823837750220233
1192	EXOC8	0.00738280058421959	0.07852223055640759	-0.022790933975712583	0.017238077363851318	FALSE	FALSE	-0.022790933975712583
9649	NAA38	0.32478384211128286	0.5866220778455715	-0.02276762763929175	0.06485340142569708	FALSE	FALSE	-0.02276762763929175
4156	TSPYL1	0.21961453237926118	0.5467515339898126	-0.022700492599190103	0.04204310830506241	FALSE	FALSE	-0.022700492599190103
7559	C12orf10	0.1285850016518873	0.4291883804787911	-0.02269539761315829	0.03930322567371164	FALSE	FALSE	-0.02269539761315829
1021	RGS2	0.4835196332531203	0.7276777285786488	-0.022681727679643618	0.08612147314409352	FALSE	FALSE	-0.022681727679643618
11632	ZNF524	0.12024793771154633	0.4122624681805463	-0.022673034494088286	0.0343113015831833	FALSE	FALSE	-0.022673034494088286
7012	DDX50	0.16992872886135452	0.4786550991458014	-0.022656870812136104	0.04554698626842785	FALSE	FALSE	-0.022656870812136104
5323	FAM160B2	0.00011470027870812624	0.004151408359697605	-0.0226547049056268	0.01233456833787521	FALSE	FALSE	-0.0226547049056268
7493	KANSL2	0.10052535790241922	0.3726567750417167	-0.022643515284405037	0.031372931183606664	FALSE	FALSE	-0.022643515284405037
11090	KLF2	0.000592050333248676	0.013677932650641036	-0.02260407482555014	0.014557835748801096	FALSE	FALSE	-0.02260407482555014
5167	CUL4B	0.009731820027965158	0.09382230376475147	-0.022603263954223612	0.017147711075677856	FALSE	FALSE	-0.022603263954223612
1285	LPIN1	0.06251914048544317	0.28960838486959106	-0.022598716491084195	0.024318922851645983	FALSE	FALSE	-0.022598716491084195
6484	EHD1	0.15041364488772382	0.4698890617488551	-0.022598133362408613	0.038875622375154344	FALSE	FALSE	-0.022598133362408613
10596	NDRG3	0.0066822710833891975	0.07329646605660192	-0.022587252772512622	0.01759897618428202	FALSE	FALSE	-0.022587252772512622
5291	PPP1R3B	0.013693628312563422	0.11622028131944853	-0.022586085171546998	0.018282526357786887	FALSE	FALSE	-0.022586085171546998
4925	SAT1	0.5846119398357126	0.7965647118745373	-0.02258164452575714	0.21756125069943136	FALSE	FALSE	-0.02258164452575714
5245	MECP2	0.21857642196847538	0.5453870210254878	-0.02257194900381475	0.045064287324809126	FALSE	FALSE	-0.02257194900381475
1791	OLA1	0.21165755620312082	0.5355421557578616	-0.02256756882067559	0.05980743968430377	FALSE	FALSE	-0.02256756882067559
582	AGL	0.035520392361295804	0.20937205089449407	-0.022544408938230884	0.0221034836975934	FALSE	FALSE	-0.022544408938230884
11327	DYRK1B	0.02504294842483299	0.17294684553553596	-0.022540216861116104	0.0207910949146898	FALSE	FALSE	-0.022540216861116104
1869	NIF3L1	0.0009957482684436751	0.020141774696685672	-0.022531506208572794	0.014693300101659276	FALSE	FALSE	-0.022531506208572794
12134	DIP2A	0.011309522316501263	0.10230908124752837	-0.02247910524463803	0.020617405681250978	FALSE	FALSE	-0.02247910524463803
7771	WASHC4	0.22206010020411315	0.5500141665599837	-0.022470371750648904	0.04466497442135675	FALSE	FALSE	-0.022470371750648904
683	NOTCH2	0.0016231952933706683	0.028550985812379727	-0.022431493258541848	0.015561692548874613	FALSE	FALSE	-0.022431493258541848
696	PIAS3	0.003578479116721629	0.050176800246406104	-0.02243051544311868	0.016222600128842454	FALSE	FALSE	-0.02243051544311868
272	BSDC1	0.21733993746820118	0.5430018611539711	-0.02241880382767926	0.05442819375345008	FALSE	FALSE	-0.02241880382767926
7285	ZNF511	0.11040940087562721	0.39206823334345775	-0.022418459862377536	0.037002961107232966	FALSE	FALSE	-0.022418459862377536
10710	FAM217B	0.06197564135876497	0.28892869422184797	-0.022401788294159522	0.0242096750118567	FALSE	FALSE	-0.022401788294159522
5136	PRPS1	0.13338316639839493	0.4388386525812253	-0.02240138789705048	0.036914088325545616	FALSE	FALSE	-0.02240138789705048
2656	MAP3K13	0.010701649701685375	0.09839572364605165	-0.02238888422088697	0.018422548444677226	FALSE	FALSE	-0.02238888422088697
6687	SRSF8	0.33916799529244734	0.6026069686609031	-0.022386213115340756	0.06550463961219938	FALSE	FALSE	-0.022386213115340756
11376	CIC	0.00577479775974943	0.0669619065071582	-0.022373943899900495	0.016739837848801717	FALSE	FALSE	-0.022373943899900495
1646	GCC2	0.47127072150983895	0.7184863661958775	-0.02236526885314037	0.13856948075422354	FALSE	FALSE	-0.02236526885314037
11898	DDX17	0.5348767140021556	0.7646496006569241	-0.022351015790950116	0.16432229666867842	FALSE	FALSE	-0.022351015790950116
257	KHDRBS1	0.42982049880601547	0.6862928385408722	-0.022342137186599324	0.11137143153497474	FALSE	FALSE	-0.022342137186599324
6795	CBL	0.03470590144563508	0.20696356798881702	-0.022328315424650684	0.020402361371492737	FALSE	FALSE	-0.022328315424650684
886	IGSF8	0.034449436165141165	0.20618695409963667	-0.022318138888731662	0.02053018977824446	FALSE	FALSE	-0.022318138888731662
2546	GK5	0.07832545765708389	0.3323904347958375	-0.022313703617399646	0.029000963569157507	FALSE	FALSE	-0.022313703617399646
2033	D2HGDH	0.028608064378433443	0.18600350428906456	-0.022298634981232253	0.020695264695053596	FALSE	FALSE	-0.022298634981232253
8344	MNAT1	0.1353960756949962	0.4435906823084713	-0.022293296800983204	0.036725339958626396	FALSE	FALSE	-0.022293296800983204
11499	LIN7B	0.0009876218467441626	0.02008900080444411	-0.022278934906021702	0.012129976807826136	FALSE	FALSE	-0.022278934906021702
323	C1orf122	0.12173615340423236	0.41540893584330835	-0.02226652931371376	0.033510888929622784	FALSE	FALSE	-0.02226652931371376
3096	CEP44	0.0004346309064846311	0.011196871206442513	-0.022250247897544533	0.013494650244254513	FALSE	FALSE	-0.022250247897544533
6605	LAMTOR1	0.4137988070848201	0.6737105932012952	-0.02223552944089574	0.12207165379253472	FALSE	FALSE	-0.02223552944089574
8010	SUPT20H	0.1781138905135793	0.4876035153082272	-0.02221101653868995	0.04095612628508818	FALSE	FALSE	-0.02221101653868995
3341	LNPEP	0.34622692378236797	0.6106631177902156	-0.02220679758928597	0.0695671469960303	FALSE	FALSE	-0.02220679758928597
9507	CDK10	0.07925767149336972	0.33400136794833235	-0.02220391553626956	0.027702899120912564	FALSE	FALSE	-0.02220391553626956
563	RPAP2	0.25956199063832586	0.5797655151934301	-0.02219371078444688	0.05679426774711639	FALSE	FALSE	-0.02219371078444688
931	ALDH9A1	0.21399589054147697	0.538766626868017	-0.02218862117287291	0.04420118519231348	FALSE	FALSE	-0.02218862117287291
10235	OXLD1	0.21922408425542472	0.54621000737272	-0.022161544654277696	0.054340731387822784	FALSE	FALSE	-0.022161544654277696
6954	ZNF33B	0.0009431096887681268	0.019400352411326267	-0.022120925173734266	0.01513727850130868	FALSE	FALSE	-0.022120925173734266
520	IFI44L	0.12138917859393814	0.4146135077490889	-0.022107646903834644	0.03227333438932331	FALSE	FALSE	-0.022107646903834644
6749	CADM1	0.0011334217166368318	0.021974019466305502	-0.022080227763552163	0.012021788824878468	FALSE	FALSE	-0.022080227763552163
5026	NBDY	0.3195414709173228	0.581144103701285	-0.022078116945235714	0.06083254838121426	FALSE	FALSE	-0.022078116945235714
3412	KIF3A	0.11646062760554328	0.4056926942772063	-0.022074937953423673	0.03298171888155516	FALSE	FALSE	-0.022074937953423673
11597	LENG1	0.22203271567252209	0.5500141665599837	-0.0220576725076144	0.0436505670262624	FALSE	FALSE	-0.0220576725076144
3239	PPWD1	0.18256837319026725	0.4931242186838005	-0.022056404135564284	0.04424938369154554	FALSE	FALSE	-0.022056404135564284
4062	SENP6	0.36784432808473266	0.6317363563810249	-0.02205227117748574	0.08297562020998273	FALSE	FALSE	-0.02205227117748574
11372	DEDD2	0.16327639376539735	0.4709478513755411	-0.022033116609745895	0.03905137987919034	FALSE	FALSE	-0.022033116609745895
7704	PPP1R12A	0.44266275779340036	0.6965368165840276	-0.022030203653596904	0.11529830556468633	FALSE	FALSE	-0.022030203653596904
12007	SCO2	0.2264582821260697	0.5556163107958354	-0.022013419221764263	0.04340800325671205	FALSE	FALSE	-0.022013419221764263
6611	ATG16L2	0.07734730668471738	0.32954881757059	-0.02201085829260376	0.025229861448615883	FALSE	FALSE	-0.02201085829260376
7897	ZCCHC8	0.14937743937277406	0.4698890617488551	-0.022009022915251582	0.035408026048155614	FALSE	FALSE	-0.022009022915251582
8732	RNF111	0.05434563204243115	0.2667943095727979	-0.02199492302510975	0.02497906196122102	FALSE	FALSE	-0.02199492302510975
5548	ATP6V1C1	0.02343259407095253	0.16513175808839642	-0.021976555815443388	0.021198419777658836	FALSE	FALSE	-0.021976555815443388
7413	WBP11	0.2619697349895818	0.5797655151934301	-0.02196971413061375	0.05930487644691197	FALSE	FALSE	-0.02196971413061375
1368	DPY30	0.21774448849706848	0.5437638426734063	-0.021943040696356497	0.048863035329978925	FALSE	FALSE	-0.021943040696356497
6792	HINFP	0.010983099780736815	0.10005704662634549	-0.021922170332951404	0.01854111131409929	FALSE	FALSE	-0.021922170332951404
9157	PRKCB	0.026836008529750446	0.17994458021514068	-0.021916416975834258	0.020678415165902686	FALSE	FALSE	-0.021916416975834258
11433	EML2	0.14772485323149517	0.4687079458058816	-0.021914424395590278	0.03217435007685743	FALSE	FALSE	-0.021914424395590278
163	USP48	0.14471786830214192	0.4620734508811155	-0.021911979017273323	0.034274041417645354	FALSE	FALSE	-0.021911979017273323
7088	ATAD1	0.10977715478547212	0.3908395898701799	-0.021891746870736663	0.03140640804068147	FALSE	FALSE	-0.021891746870736663
9854	CWC25	0.2727244449931918	0.5797655151934301	-0.021887925631212807	0.05704888694387881	FALSE	FALSE	-0.021887925631212807
2705	DLG1	0.01170277621230068	0.10477821685816421	-0.021886451014343104	0.01805057688630906	FALSE	FALSE	-0.021886451014343104
8757	TRIP4	0.05904635578401733	0.2802969770659806	-0.021867706920820747	0.02569313336763096	FALSE	FALSE	-0.021867706920820747
1643	NCK2	0.008004505112133735	0.08366360370327844	-0.02186577950587807	0.01797172948953105	FALSE	FALSE	-0.02186577950587807
8727	TCF12	0.05234015373046764	0.2610554790857982	-0.021856528048514665	0.025522150675111013	FALSE	FALSE	-0.021856528048514665
8227	RABGGTA	0.021358997948566542	0.1552257715184247	-0.021847713265850714	0.019161133019235985	FALSE	FALSE	-0.021847713265850714
12012	CHKB	0.06333717969524287	0.2912976900257423	-0.021844743206087182	0.02331139156095425	FALSE	FALSE	-0.021844743206087182
3566	RARS1	0.06356621127423807	0.2918594895958396	-0.02179323305853931	0.026482676905036348	FALSE	FALSE	-0.02179323305853931
9189	C16orf54	0.2670260348767199	0.5797655151934301	-0.021776077789115746	0.04374150250236319	FALSE	FALSE	-0.021776077789115746
9959	ARHGAP27	0.07561455255723899	0.3265866973438994	-0.021719273800596003	0.02729850035595593	FALSE	FALSE	-0.021719273800596003
10206	PGS1	0.07602749356202326	0.3266909174578993	-0.02170430727912756	0.02611219976391138	FALSE	FALSE	-0.02170430727912756
2539	SLC25A36	0.20053820692064175	0.519380845035833	-0.0217005129118929	0.044051230682371545	FALSE	FALSE	-0.0217005129118929
5196	RTL8A	0.04946711815537752	0.25355670183537715	-0.021679846777885706	0.021029777989402556	FALSE	FALSE	-0.021679846777885706
5674	COMMD5	0.14469999535698502	0.4620734508811155	-0.021679579398608192	0.03401519997450832	FALSE	FALSE	-0.021679579398608192
9382	ZFP90	0.05131159312269307	0.25825974352383424	-0.021655563633752553	0.024526485274266745	FALSE	FALSE	-0.021655563633752553
5957	CDK5RAP2	0.01185689779763988	0.10563857638141957	-0.021649542897357894	0.019131805988657363	FALSE	FALSE	-0.021649542897357894
5893	TRIM14	0.10899390596503318	0.3898760880011197	-0.02164459705253113	0.030454501392149398	FALSE	FALSE	-0.02164459705253113
2271	RASSF1	0.298671813032011	0.5797655151934301	-0.02163977078939129	0.059195461121831404	FALSE	FALSE	-0.02163977078939129
2147	VILL	0.008611242092300875	0.08780527547726151	-0.021637080537339027	0.01528260288965721	FALSE	FALSE	-0.021637080537339027
1729	ORC4	0.08081836674035106	0.33809996932395814	-0.021598215481376564	0.02641293666786764	FALSE	FALSE	-0.021598215481376564
6086	SURF1	0.2904011241772186	0.5797655151934301	-0.021591642519438903	0.05767226049952703	FALSE	FALSE	-0.021591642519438903
10260	SLC16A3	0.12328565962504179	0.41886446658921667	-0.021590911593172734	0.03272060200289973	FALSE	FALSE	-0.021590911593172734
7832	OAS2	0.09127853781859298	0.35254243903589155	-0.021573624649532105	0.031259364239895004	FALSE	FALSE	-0.021573624649532105
11101	USE1	0.14851845151099	0.4698890617488551	-0.021549716373833253	0.03995442742993027	FALSE	FALSE	-0.021549716373833253
2629	FXR1	0.21004914827188062	0.5327064886402954	-0.021549082187808197	0.050929368505906604	FALSE	FALSE	-0.021549082187808197
5342	R3HCC1	0.20560889377988753	0.527198579051106	-0.021503595463883904	0.039607226002479574	FALSE	FALSE	-0.021503595463883904
8359	ZBTB1	0.15314239263835627	0.4698890617488551	-0.021468532500939247	0.038490523557745696	FALSE	FALSE	-0.021468532500939247
8984	TMEM204	0.22596796810433273	0.5552864152089148	-0.0214414102994524	0.04685641740586855	FALSE	FALSE	-0.0214414102994524
4181	RNF146	0.027056853013691783	0.18062710389984032	-0.021432754735101946	0.019960620414101363	FALSE	FALSE	-0.021432754735101946
641	ATP5PB	0.5085180460164411	0.746308985417071	-0.02141908480158727	0.18551994432410232	FALSE	FALSE	-0.02141908480158727
6281	SERGEF	0.006107902484216253	0.069019092214304	-0.021396463708540973	0.016369755300531627	FALSE	FALSE	-0.021396463708540973
6694	CCDC82	0.20474543511713	0.5260960686390052	-0.021393024055523718	0.045692250191319256	FALSE	FALSE	-0.021393024055523718
6421	AHNAK	0.4772593966782057	0.7228375471320079	-0.021367350270424603	0.10629270872107063	FALSE	FALSE	-0.021367350270424603
10294	PTPRM	0.11100421070048565	0.3936000298782932	-0.02136537784439752	0.030329720901578008	FALSE	FALSE	-0.02136537784439752
3278	HEXB	0.19790737704087163	0.5158058409490434	-0.02134368115809961	0.04294974521413586	FALSE	FALSE	-0.02134368115809961
3507	PPP2R2B	0.0032887872927262166	0.04708181336624962	-0.021327259166267515	0.01360646781896473	FALSE	FALSE	-0.021327259166267515
3121	CYP4V2	0.0004031160788016145	0.010635837992149844	-0.02131954849878596	0.011607629805215713	FALSE	FALSE	-0.02131954849878596
5587	TATDN1	0.14414459428069587	0.46118670279087315	-0.021313603004801056	0.033939931365405726	FALSE	FALSE	-0.021313603004801056
11302	ACTN4	0.5233621641553828	0.7574948923393698	-0.021308499957082484	0.14174129303885558	FALSE	FALSE	-0.021308499957082484
542	GTF2B	0.2672303290743936	0.5797655151934301	-0.021296767515618938	0.06070620159997549	FALSE	FALSE	-0.021296767515618938
10018	LUC7L3	0.45811506394576973	0.7092787974715725	-0.021293924427421864	0.11632371837220357	FALSE	FALSE	-0.021293924427421864
8079	CKAP2	0.1323256244988751	0.4365426748418039	-0.021282482206681646	0.023994049351157072	FALSE	FALSE	-0.021282482206681646
9834	ZNHIT3	0.3092804969534795	0.5797655151934301	-0.02125940965917683	0.06759501984254795	FALSE	FALSE	-0.02125940965917683
537	SH3GLB1	0.3964264275535143	0.6589812613250703	-0.021250348323259498	0.0959307910516059	FALSE	FALSE	-0.021250348323259498
4616	TRIM4	0.1623751307329409	0.47085787553918945	-0.021227388639369314	0.03825343411991649	FALSE	FALSE	-0.021227388639369314
8404	ACOT2	0.02657005358384986	0.17848997250700616	-0.021137468585257262	0.01902926160310533	FALSE	FALSE	-0.021137468585257262
5069	CHIC1	0.00021452342521651314	0.006675895651395935	-0.021132924481153996	0.01150602059385942	FALSE	FALSE	-0.021132924481153996
7450	CAPRIN2	0.00015552566862188922	0.005325413411777103	-0.021119929042098175	0.011498945104163903	FALSE	FALSE	-0.021119929042098175
10598	SAMHD1	0.38047825103914046	0.6439041785479053	-0.02111377260064307	0.06732052860763924	FALSE	FALSE	-0.02111377260064307
9644	SAT2	0.3523493243214868	0.6166818890504087	-0.02110298068930143	0.06998269831062491	FALSE	FALSE	-0.02110298068930143
10176	EXOC7	0.19007560877560628	0.504420766437305	-0.021093145431455212	0.04286782848957209	FALSE	FALSE	-0.021093145431455212
11	UBE2J2	0.25853816764083776	0.5797655151934301	-0.02104543099475646	0.05730824365224748	FALSE	FALSE	-0.02104543099475646
737	APH1A	0.5279932126919267	0.7603774048351073	-0.021040293013061935	0.13207167979294568	FALSE	FALSE	-0.021040293013061935
5444	TOX	0.00025071829665345097	0.00754434147202657	-0.021036380407754806	0.011453456260052388	FALSE	FALSE	-0.021036380407754806
10761	RNF126	0.1714795409972741	0.4803048330733991	-0.021031986788471044	0.03898313312500433	FALSE	FALSE	-0.021031986788471044
8546	CDCA4	0.27827791796095497	0.5797655151934301	-0.021027098719066054	0.04709649910968185	FALSE	FALSE	-0.021027098719066054
2683	ACAP2	0.47093100739198823	0.7184863661958775	-0.021012270589886976	0.08687824029651725	FALSE	FALSE	-0.021012270589886976
2502	PLXND1	0.13527729638119415	0.4434049645995427	-0.021008661641447778	0.032715764249254854	FALSE	FALSE	-0.021008661641447778
10972	PDE4A	0.0002975368006023421	0.008507838934501003	-0.02100664756337244	0.011437267931736418	FALSE	FALSE	-0.02100664756337244
4905	SYAP1	0.4105144838728698	0.6716846020552035	-0.0210029996501139	0.06735193014897006	FALSE	FALSE	-0.0210029996501139
9434	CFDP1	0.20055685968316564	0.519380845035833	-0.020995964484802048	0.0390032413489059	FALSE	FALSE	-0.020995964484802048
6909	ST8SIA6	0.0003133653742776699	0.008913775998007783	-0.020987882643825954	0.011427051193824138	FALSE	FALSE	-0.020987882643825954
479	ALG6	0.012116603290269342	0.10647599174546421	-0.020986247465028297	0.01651099776079414	FALSE	FALSE	-0.020986247465028297
8870	WHAMM	0.0017493370842359308	0.02988626120787309	-0.020957772579683977	0.014661886664665648	FALSE	FALSE	-0.020957772579683977
6867	IL15RA	0.02288018333363144	0.16239132069737244	-0.020955527064017928	0.017933859892354027	FALSE	FALSE	-0.020955527064017928
5115	BEX4	0.07131840465051902	0.3137377905749574	-0.020947945047620906	0.026670189497974766	FALSE	FALSE	-0.020947945047620906
3268	MCCC2	0.02488416958454284	0.1724681372918537	-0.020931462929041734	0.019129022327178283	FALSE	FALSE	-0.020931462929041734
2812	TBC1D19	0.004643789952336052	0.059605308636153584	-0.02093056908952231	0.014572052311516523	FALSE	FALSE	-0.02093056908952231
866	MRPL24	0.11362872311362943	0.3996889143196248	-0.020905947690448883	0.03081873700915827	FALSE	FALSE	-0.020905947690448883
3447	CDC23	0.01192318982859136	0.10586661623807475	-0.02089800558537662	0.0173486441973162	FALSE	FALSE	-0.02089800558537662
1742	ARL6IP6	0.38051830747292215	0.6439041785479053	-0.02086037766242808	0.06950342864362223	FALSE	FALSE	-0.02086037766242808
3187	OXCT1	0.0737643538371986	0.32149816376926404	-0.020855063667239312	0.02442382894197849	FALSE	FALSE	-0.020855063667239312
3061	TMEM154	0.04356149250680773	0.2377956641328827	-0.02085489840266075	0.020711203126313183	FALSE	FALSE	-0.02085489840266075
33	GNB1	0.0888772525446833	0.3485596874669636	-0.02085187392651159	0.026096323399278643	FALSE	FALSE	-0.02085187392651159
9435	TMEM170A	0.18895945396452082	0.5034156379645026	-0.02083065959780477	0.036967831478698025	FALSE	FALSE	-0.02083065959780477
9753	POLDIP2	0.10124256436528475	0.3734794091732541	-0.020821611698032035	0.02910720493515207	FALSE	FALSE	-0.020821611698032035
6364	PTPMT1	0.158039715910332	0.4698890617488551	-0.020818220415135334	0.03699877554967952	FALSE	FALSE	-0.020818220415135334
3794	ZNRD1	0.40206015002619955	0.6639006831044865	-0.020814899000190547	0.09894701746830054	FALSE	FALSE	-0.020814899000190547
1705	MZT2B	0.3582694071515513	0.6230775851923578	-0.020807874583794368	0.07033570155454359	FALSE	FALSE	-0.020807874583794368
6839	ZBTB44	0.17225057292614998	0.48095424541726384	-0.020787671996775826	0.03443905885099237	FALSE	FALSE	-0.020787671996775826
307	MAP7D1	0.12778900893487433	0.42730475909689253	-0.020761197417458632	0.03054241518774995	FALSE	FALSE	-0.020761197417458632
3867	RNF5	0.425636098743028	0.6820042697036959	-0.020742666286828165	0.0985306008992135	FALSE	FALSE	-0.020742666286828165
2329	CCDC66	0.06084844877852967	0.2852375442177163	-0.020721001847277293	0.027729358435946306	FALSE	FALSE	-0.020721001847277293
11764	UBE2L3	0.4252207291386113	0.6819327786670626	-0.020711698660757182	0.11176458297279732	FALSE	FALSE	-0.020711698660757182
3463	STING1	0.3006301659216011	0.5797655151934301	-0.02071041685256247	0.03956154717443869	FALSE	FALSE	-0.02071041685256247
9024	PDPK1	0.12186652156875907	0.4156624579181583	-0.02070542129400069	0.02912368008437969	FALSE	FALSE	-0.02070542129400069
11293	YIF1B	0.1729087754074909	0.4811367256565846	-0.02069941533736509	0.03674246765649657	FALSE	FALSE	-0.02069941533736509
4401	SKAP2	0.05278181577427065	0.2623001700192713	-0.020696928306999877	0.02027538353547877	FALSE	FALSE	-0.020696928306999877
9439	KARS1	0.19245632441134694	0.5076133417864657	-0.02067150846503368	0.0439261008371314	FALSE	FALSE	-0.02067150846503368
6194	CTSD	0.004590500740902209	0.05922885001443678	-0.02065496386838212	0.014016141198363967	FALSE	FALSE	-0.02065496386838212
802	C1orf43	0.4472059620076657	0.7002337618993308	-0.020635607086666067	0.10411885321986412	FALSE	FALSE	-0.020635607086666067
10052	TRIM37	0.008411530912253579	0.08682118337959407	-0.02062597874544667	0.015762543822829655	FALSE	FALSE	-0.02062597874544667
3970	TAF8	0.03925478749035257	0.2232066859745555	-0.02062284946736964	0.020051909751649534	FALSE	FALSE	-0.02062284946736964
10552	CBFA2T2	0.1671499900619384	0.4749686111983749	-0.020620136709775173	0.028032382250960317	FALSE	FALSE	-0.020620136709775173
7741	TMPO	0.2159121947848753	0.5409967382082173	-0.02061626441290184	0.04235560025091427	FALSE	FALSE	-0.02061626441290184
8003	PDS5B	0.14785609562146318	0.4688046828659629	-0.02060377148565401	0.028020150953615878	FALSE	FALSE	-0.02060377148565401
11263	ZFP14	0.016579059183803896	0.1314687898398072	-0.02059586700178662	0.01587157692960008	FALSE	FALSE	-0.02059586700178662
3438	MACROH2A1	0.2718972079334382	0.5797655151934301	-0.020578503472121777	0.056381367229230775	FALSE	FALSE	-0.020578503472121777
8278	FKBP3	0.19756194702967023	0.5150284361348658	-0.02057424958874184	0.03577408495385564	FALSE	FALSE	-0.02057424958874184
8740	VPS13C	0.34828226911458926	0.6127053028730325	-0.02057255394729349	0.059604594431088925	FALSE	FALSE	-0.02057255394729349
9696	TRPV2	0.030748766411292417	0.19385659488513107	-0.020569907026807555	0.019468134762689895	FALSE	FALSE	-0.020569907026807555
8172	CHD8	0.2022525693529317	0.522517695137671	-0.020489588441625704	0.03575403203347504	FALSE	FALSE	-0.020489588441625704
4464	POLM	0.03594451592545557	0.21079613535388786	-0.020474495620398034	0.019233471875546106	FALSE	FALSE	-0.020474495620398034
8289	NEMF	0.3220594110395417	0.5834406228461604	-0.020455799225189	0.0686600451307718	FALSE	FALSE	-0.020455799225189
7248	WDR11	0.004263389073194373	0.057105759205248394	-0.020440679531672133	0.014974854874780124	FALSE	FALSE	-0.020440679531672133
9565	ATP2A3	0.0004765924161187536	0.01191262920197974	-0.02043421540250572	0.011125601828098297	FALSE	FALSE	-0.02043421540250572
10251	CENPX	0.20826108867085372	0.5309275705329433	-0.0204283975518945	0.03465567606762757	FALSE	FALSE	-0.0204283975518945
4666	PRKRIP1	0.10218335450022074	0.3754284497833539	-0.02042671265936183	0.025527505045433527	FALSE	FALSE	-0.02042671265936183
1551	RNF181	0.5581932506707978	0.7793515239276341	-0.02040989060632431	0.1553183305150703	FALSE	FALSE	-0.02040989060632431
8106	MBNL2	0.0692923496999154	0.30943595084716924	-0.02040648991812639	0.02315861027252975	FALSE	FALSE	-0.02040648991812639
11691	ZNF274	0.05511645078844584	0.2691400642717185	-0.020400263608719372	0.02126565992785177	FALSE	FALSE	-0.020400263608719372
6553	RBM4B	0.006404082212358114	0.07145228805473716	-0.020353730209130845	0.01509312879329412	FALSE	FALSE	-0.020353730209130845
5516	INTS8	0.05233766619946101	0.2610554790857982	-0.020351722849127805	0.02284885022777488	FALSE	FALSE	-0.020351722849127805
9384	TANGO6	0.023272331500098404	0.16432041174891718	-0.020339049877542353	0.016188946913939545	FALSE	FALSE	-0.020339049877542353
6066	FAM78A	0.006445877018612485	0.07184521905541243	-0.02028259489287856	0.013968760661827841	FALSE	FALSE	-0.02028259489287856
2658	SENP2	0.0009473237796174244	0.019450409106693847	-0.020264426034296835	0.012413450750325475	FALSE	FALSE	-0.020264426034296835
49	WRAP73	0.07599704220661722	0.3266909174578993	-0.02025782300898563	0.024513147248407644	FALSE	FALSE	-0.02025782300898563
6026	COQ4	0.22643048001992586	0.5556163107958354	-0.020250704539577263	0.045828433630970375	FALSE	FALSE	-0.020250704539577263
5034	ARHGEF9	0.02131849358800736	0.15503455756445034	-0.02023411358822684	0.018518308829809968	FALSE	FALSE	-0.02023411358822684
621	GSTM4	0.0012390775471777873	0.02340154049731451	-0.020225787881226285	0.012097759095934288	FALSE	FALSE	-0.020225787881226285
571	DR1	0.3196916470641902	0.5812596199146267	-0.020182658528871824	0.06492400319794375	FALSE	FALSE	-0.020182658528871824
930	MGST3	0.4928709904349571	0.734182859015711	-0.02017452159970288	0.11268510361575179	FALSE	FALSE	-0.02017452159970288
9775	PHF12	0.1985169742287171	0.5167810278320565	-0.02016869031294706	0.033551636777747695	FALSE	FALSE	-0.02016869031294706
4563	DMTF1	0.13662819717150906	0.446555893986952	-0.02016780084017463	0.03292364410891518	FALSE	FALSE	-0.02016780084017463
7249	ATE1	0.07847031046825229	0.33247913159221093	-0.020165755858966714	0.025514714572613922	FALSE	FALSE	-0.020165755858966714
9237	ORAI3	0.026368774820946125	0.17757467778618652	-0.020149662716773674	0.018403704715922054	FALSE	FALSE	-0.020149662716773674
9270	LONP2	0.15416820705450185	0.4698890617488551	-0.020146843141829643	0.03312255406887373	FALSE	FALSE	-0.020146843141829643
3720	TRIM38	0.31467251538440066	0.5797655151934301	-0.020101230118146123	0.05245758764657312	FALSE	FALSE	-0.020101230118146123
6663	CREBZF	0.16479327311218062	0.4723166318848592	-0.020101117254531495	0.03433179097361745	FALSE	FALSE	-0.020101117254531495
177	HMGCL	0.05734643425494507	0.27545958723252634	-0.0200982916333224	0.020461830289958027	FALSE	FALSE	-0.0200982916333224
4300	PHF10	0.012225410030541515	0.1073457827681712	-0.020093138200061582	0.015696143484689083	FALSE	FALSE	-0.020093138200061582
1059	TMEM183A	0.2886450231072659	0.5797655151934301	-0.020093023321025263	0.06171417988437207	FALSE	FALSE	-0.020093023321025263
11040	DNASE2	0.13251229848466417	0.4367627749993925	-0.020091612525842406	0.03317074227361273	FALSE	FALSE	-0.020091612525842406
612	SARS1	0.4127956581946788	0.6727182385583604	-0.02009116375861281	0.08202306270505352	FALSE	FALSE	-0.02009116375861281
7294	KDM5A	0.420719581145645	0.6793322670655015	-0.02007236390509037	0.07693885490063236	FALSE	FALSE	-0.02007236390509037
11300	MAP4K1	0.28931494401365926	0.5797655151934301	-0.020071262141233278	0.04448026260037903	FALSE	FALSE	-0.020071262141233278
7898	RSRC2	0.5494292713980788	0.7743762492233827	-0.020069784165327426	0.11559289531658877	FALSE	FALSE	-0.020069784165327426
8368	FUT8	0.03586667901903124	0.2106299650133754	-0.020063999233270475	0.01770395956557444	FALSE	FALSE	-0.020063999233270475
9602	MIS12	0.08007375635458223	0.33667386784018244	-0.020023444246221118	0.02451099690978271	FALSE	FALSE	-0.020023444246221118
8464	FOXN3	0.14602045604070762	0.4643322973311934	-0.02001590253825789	0.0346263056438804	FALSE	FALSE	-0.02001590253825789
1596	ANKRD39	0.1668985855306088	0.4747934794528627	-0.020007811291980582	0.02948090468154345	FALSE	FALSE	-0.020007811291980582
2913	ENOPH1	0.13189060133389838	0.4357655893436697	-0.020006800893906763	0.031943598462486116	FALSE	FALSE	-0.020006800893906763
3919	TAF11	0.11450849200350094	0.4012756683202569	-0.019999824847631142	0.031218945439493617	FALSE	FALSE	-0.019999824847631142
862	NAXE	0.31976463023592344	0.5812596199146267	-0.01998164305676024	0.060897631741096546	FALSE	FALSE	-0.01998164305676024
10975	ATG4D	0.19102199026705877	0.5056066743212994	-0.01995571935937159	0.030418996660961338	FALSE	FALSE	-0.01995571935937159
1303	UBXN2A	0.05685423430212565	0.2740594886505377	-0.019955181913587642	0.01953701000977954	FALSE	FALSE	-0.019955181913587642
10766	MED16	0.10745612759279674	0.38732971231951024	-0.019938440477417715	0.02700958733537972	FALSE	FALSE	-0.019938440477417715
7158	BLOC1S2	0.3240845401767767	0.5857976886233546	-0.019933676020543033	0.06228762141161536	FALSE	FALSE	-0.019933676020543033
7900	DENR	0.31639802656733107	0.5797655151934301	-0.019930994166081142	0.05291314832043573	FALSE	FALSE	-0.019930994166081142
407	GPBP1L1	0.25799821634113623	0.5797655151934301	-0.01990950170918113	0.0443604474047005	FALSE	FALSE	-0.01990950170918113
10570	GSS	0.20914227835084204	0.5316409370319403	-0.019873259052740712	0.04001561359558196	FALSE	FALSE	-0.019873259052740712
440	TUT4	0.3688482687232527	0.632485029711788	-0.019852220737528136	0.06269263172939372	FALSE	FALSE	-0.019852220737528136
1428	ASB3	0.08828763332843513	0.3476444912928972	-0.019851747785238263	0.024520471927119356	FALSE	FALSE	-0.019851747785238263
1854	MOB4	0.05009456697371572	0.25470126595175835	-0.019850533157766543	0.02096162379751634	FALSE	FALSE	-0.019850533157766543
2148	PLCD1	0.1872620016197661	0.5009705715632391	-0.01981707447048697	0.030452996421875635	FALSE	FALSE	-0.01981707447048697
8968	CIAO3	0.04489296237169425	0.24200504089703925	-0.01978235547284404	0.01900843241213812	FALSE	FALSE	-0.01978235547284404
9347	FHOD1	0.00014059176448404592	0.004906338158016721	-0.019780616835732973	0.010769743907150787	FALSE	FALSE	-0.019780616835732973
6757	PCSK7	0.263046835385838	0.5797655151934301	-0.01977624202705165	0.04525184902812028	FALSE	FALSE	-0.01977624202705165
7063	ADK	0.2960320689846984	0.5797655151934301	-0.01976684747474827	0.04347092544289794	FALSE	FALSE	-0.01976684747474827
297	NCDN	0.2298078284886271	0.5601854297213287	-0.019748781234720916	0.031252308833862326	FALSE	FALSE	-0.019748781234720916
10237	16	0.335842875571436	0.59835319236467	-0.019722970400946893	0.04755818084681448	FALSE	FALSE	-0.019722970400946893
11405	ZNF224	0.10088254568782751	0.37318617670907184	-0.019708267227912586	0.021685212145468414	FALSE	FALSE	-0.019708267227912586
8529	MARK3	0.15598467421434317	0.4698890617488551	-0.01969401013487895	0.0312671879488587	FALSE	FALSE	-0.01969401013487895
7250	NSMCE4A	0.2316954330020248	0.5617057415733052	-0.01968960576667951	0.03861696886527426	FALSE	FALSE	-0.01968960576667951
4828	AC073111.4	0.08948498129579	0.3495714415769164	-0.019688819752220487	0.02384696907895597	FALSE	FALSE	-0.019688819752220487
4299	C6orf120	0.054232835902289694	0.2667943095727979	-0.01968780263607437	0.018974783327959314	FALSE	FALSE	-0.01968780263607437
7047	MRPS16	0.28443342694654966	0.5797655151934301	-0.019681850424017166	0.05324714327648235	FALSE	FALSE	-0.019681850424017166
11980	PPARA	0.0011638355883457603	0.022302765142983755	-0.019676614190515262	0.01241827916430327	FALSE	FALSE	-0.019676614190515262
3810	1	0.024688527789169534	0.17122081843879292	-0.01967449547846386	0.016539962010381725	FALSE	FALSE	-0.01967449547846386
2123	AZI2	0.28321020781381084	0.5797655151934301	-0.019670230846168247	0.050256803479010376	FALSE	FALSE	-0.019670230846168247
5840	NAA35	0.04985680133785794	0.25436977512383346	-0.019640440226364103	0.02081478012238015	FALSE	FALSE	-0.019640440226364103
10190	MXRA7	0.0903724206800934	0.3508029242326687	-0.01962267226874684	0.02108826178011458	FALSE	FALSE	-0.01962267226874684
7093	ACTA2	0.035537469775555434	0.20937205089449407	-0.019597441204612254	0.018364577427835493	FALSE	FALSE	-0.019597441204612254
8913	HDDC3	0.05563144423512545	0.27031239563179504	-0.019597107316418977	0.021099310526947492	FALSE	FALSE	-0.019597107316418977
3804	MRPS18B	0.4523859709021958	0.7042815631054465	-0.019596025706778784	0.08569157389154194	FALSE	FALSE	-0.019596025706778784
1371	YIPF4	0.25738951948314054	0.5797655151934301	-0.01955504009129504	0.04269699221153741	FALSE	FALSE	-0.01955504009129504
3238	CENPK	0.049781984344829215	0.2543351800741672	-0.019526593085950766	0.02292406179410426	FALSE	FALSE	-0.019526593085950766
4188	SAMD3	0.496610138179131	0.7364203827492056	-0.019516268752441158	0.0952954443424282	FALSE	FALSE	-0.019516268752441158
7430	C2CD5	8.77923342822874e-05	0.003452104330415362	-0.0195070273721862	0.010620785536309145	FALSE	FALSE	-0.0195070273721862
5053	IL2RG	0.3147938539728185	0.5797655151934301	-0.019501580359165906	0.0567819264361911	FALSE	FALSE	-0.019501580359165906
7241	GRK5	0.114559812440331	0.40132675794924166	-0.0194942455678295	0.024180509408565726	FALSE	FALSE	-0.0194942455678295
1451	C2orf74	0.22125510200734283	0.5491409859636913	-0.01947712926322527	0.029956252252453887	FALSE	FALSE	-0.01947712926322527
2787	RAB28	0.09895372613636916	0.3700623814284057	-0.019477045959128757	0.02653314753755786	FALSE	FALSE	-0.019477045959128757
8751	SNX1	0.35218113771036863	0.6166268155195975	-0.01946252954850437	0.06453043577328842	FALSE	FALSE	-0.01946252954850437
6226	FAM160A2	0.0008341965364365142	0.01759059607624719	-0.019451795412584502	0.010590713973559604	FALSE	FALSE	-0.019451795412584502
28	CDK11B	0.19926725688919225	0.5179590350157266	-0.019448322169205747	0.03237294410399458	FALSE	FALSE	-0.019448322169205747
10788	C19orf25	0.3433211266455778	0.6075982933165338	-0.019437764046780125	0.060778705103540276	FALSE	FALSE	-0.019437764046780125
1761	IFIH1	0.05413164721752004	0.2664623625763729	-0.01943369826942457	0.020076085616502475	FALSE	FALSE	-0.01943369826942457
6031	GLE1	0.07017536390365965	0.3118492676646356	-0.019425972486280342	0.021193504545026772	FALSE	FALSE	-0.019425972486280342
3983	PPP2R5D	0.07040123377469323	0.31224905989041174	-0.01942330541157751	0.018225884094411265	FALSE	FALSE	-0.01942330541157751
6126	TRAF2	0.08381918279030577	0.3417741249101607	-0.019421934924828445	0.023702745170153278	FALSE	FALSE	-0.019421934924828445
12101	NDUFV3	0.07166212963849054	0.3148883742773689	-0.019398543940696643	0.0209401298831408	FALSE	FALSE	-0.019398543940696643
9362	THAP11	0.09199093902589477	0.3545578782568273	-0.01939289672912183	0.02447554920374031	FALSE	FALSE	-0.01939289672912183
11119	JAK3	0.39801467445305705	0.6603150499773301	-0.01939096326791408	0.0566390096459667	FALSE	FALSE	-0.01939096326791408
6476	CCDC88B	0.013142923017037261	0.11268457465863266	-0.01938079748091074	0.015023699512099994	FALSE	FALSE	-0.01938079748091074
5541	YWHAZ	0.6564698387352303	0.8401429465149293	-0.019365418469803115	0.35956002381697816	FALSE	FALSE	-0.019365418469803115
4206	MAP3K5	0.020700918358720566	0.1520619577890415	-0.019359442072685633	0.016818009275790267	FALSE	FALSE	-0.019359442072685633
5864	FAM120AOS	0.1727657902634536	0.4811367256565846	-0.019336815605181495	0.03459869168863312	FALSE	FALSE	-0.019336815605181495
2354	EOGT	0.00013733699770607406	0.004823575646120408	-0.019335145492407883	0.010527202821327873	FALSE	FALSE	-0.019335145492407883
10256	GPS1	0.27441284474031213	0.5797655151934301	-0.019324927304440603	0.053987898226322065	FALSE	FALSE	-0.019324927304440603
1985	PDE6D	0.2697588095918482	0.5797655151934301	-0.01930435387983114	0.04798911596510313	FALSE	FALSE	-0.01930435387983114
5733	DDX58	0.14522290106923905	0.4630716956490274	-0.019250673794930586	0.028419575703914984	FALSE	FALSE	-0.019250673794930586
2273	NPRL2	0.1017618951963701	0.37457190094479365	-0.01920761766956419	0.024927842486590992	FALSE	FALSE	-0.01920761766956419
11116	MAP1S	0.24423012236863373	0.5795584915861692	-0.019207232052214206	0.035136687219706995	FALSE	FALSE	-0.019207232052214206
10371	DYM	0.08509728196265733	0.3422377065088755	-0.01920641110377923	0.024155955473754306	FALSE	FALSE	-0.01920641110377923
5585	TRMT12	0.0004582765100773697	0.011641289115290951	-0.019205825287874727	0.010456793212951733	FALSE	FALSE	-0.019205825287874727
3836	C6orf47	0.13691938515751745	0.4471062613080906	-0.019197173754367653	0.02677279753075789	FALSE	FALSE	-0.019197173754367653
4193	STX7	0.03312256026525878	0.20193107912966152	-0.019185946511941016	0.01597899841937921	FALSE	FALSE	-0.019185946511941016
8827	SIN3A	0.19678060314609663	0.513638770818224	-0.019177121652168616	0.03726913576669497	FALSE	FALSE	-0.019177121652168616
11527	TBC1D17	0.2705784090782457	0.5797655151934301	-0.01915860933214059	0.04635545737124768	FALSE	FALSE	-0.01915860933214059
11861	APOL2	0.09896280525796654	0.3700623814284057	-0.01913507861210496	0.02156393610129033	FALSE	FALSE	-0.01913507861210496
619	GNAI3	0.35157418022059717	0.6160161646694872	-0.01911756997207845	0.06638606393280841	FALSE	FALSE	-0.01911756997207845
5600	EFR3A	0.37630424299252974	0.6391496262179136	-0.019096115136383315	0.059848322242216354	FALSE	FALSE	-0.019096115136383315
8307	ERO1A	0.05904389044154165	0.2802969770659806	-0.019069091018752038	0.018579838004210016	FALSE	FALSE	-0.019069091018752038
9307	POLR2C	0.3343008004580348	0.5965639018792867	-0.01902394154205717	0.05930259205659481	FALSE	FALSE	-0.01902394154205717
8783	AAGAB	0.1474246388624612	0.46811608438798363	-0.019004555872630228	0.03070889816440242	FALSE	FALSE	-0.019004555872630228
329	RRAGC	0.11773044288108178	0.4072101417321268	-0.019000476659130076	0.021494734644513777	FALSE	FALSE	-0.019000476659130076
48	TPRG1L	0.027616736873999362	0.18249099629443136	-0.018981803105366863	0.014509814659174685	FALSE	FALSE	-0.018981803105366863
11931	XPNPEP3	0.015160762133540227	0.12451203367267662	-0.018970571832096845	0.014122836250659044	FALSE	FALSE	-0.018970571832096845
1100	TRAF3IP3	0.558192845874659	0.7793515239276341	-0.018950854289898317	0.10324285729356368	FALSE	FALSE	-0.018950854289898317
2542	RASA2	0.41003310404752946	0.671677970186478	-0.01894440494049096	0.05555855069156701	FALSE	FALSE	-0.01894440494049096
1875	CASP8	0.49599080128023	0.7360310926339778	-0.018938751010843847	0.08811063526274654	FALSE	FALSE	-0.018938751010843847
5194	MOSPD1	0.022231056551889953	0.1595465379213495	-0.018935975775176993	0.015917920780717763	FALSE	FALSE	-0.018935975775176993
4356	ZDHHC4	0.17035032395042946	0.4786609453372348	-0.018875640096049494	0.02588223481450923	FALSE	FALSE	-0.018875640096049494
8596	AQR	0.1443334736335615	0.46121191251800703	-0.018869033543750333	0.028656911821771495	FALSE	FALSE	-0.018869033543750333
7554	ITGB7	0.2048677971446567	0.5261119845998807	-0.018853624973124594	0.0328540474011883	FALSE	FALSE	-0.018853624973124594
2011	HDAC4	0.03792670978633192	0.21746637847564493	-0.01884586156877549	0.018309544983440392	FALSE	FALSE	-0.01884586156877549
420	ATPAF1	0.06822877664277723	0.30593716226151707	-0.018835975253579797	0.02042180914373052	FALSE	FALSE	-0.018835975253579797
782	S100A11	0.724435209055523	0.880200866353001	-0.01882195329307664	0.29679235186110536	FALSE	FALSE	-0.01882195329307664
8055	RCBTB2	0.037420420303540196	0.21589749402221892	-0.018808224240525733	0.017802340081343515	FALSE	FALSE	-0.018808224240525733
1639	MRPS9	0.15745523043045975	0.4698890617488551	-0.01880326092871099	0.030045201549488663	FALSE	FALSE	-0.01880326092871099
5977	RABGAP1	0.06626898657981713	0.30010619420039075	-0.018786566519047157	0.02004996762972337	FALSE	FALSE	-0.018786566519047157
3842	ABHD16A	0.04461126373019679	0.24159089426124916	-0.01877433828384792	0.019212666041091415	FALSE	FALSE	-0.01877433828384792
5257	UBL4A	0.123710758322784	0.4195332330866974	-0.018753041994659048	0.023272008708551853	FALSE	FALSE	-0.018753041994659048
2855	FIP1L1	0.31257656874006423	0.5797655151934301	-0.018743013256330612	0.05530251580222924	FALSE	FALSE	-0.018743013256330612
5260	G6PD	0.06749249313830252	0.3035078231987149	-0.018731502511252943	0.020778229371982416	FALSE	FALSE	-0.018731502511252943
3100	AGA	0.1045969714162724	0.380457115810837	-0.01871584268472321	0.02585119570749415	FALSE	FALSE	-0.01871584268472321
9088	SOCS1	0.009110675370057037	0.08986776701216581	-0.018706457537721044	0.014066264397620404	FALSE	FALSE	-0.018706457537721044
7869	DYNLL1	0.5806896431551571	0.7949458543907484	-0.01870001759361491	0.14192690378295886	FALSE	FALSE	-0.01870001759361491
10627	ADA	0.11936008426591728	0.41090865787706654	-0.018692966304929535	0.025099741571145102	FALSE	FALSE	-0.018692966304929535
4972	PORCN	0.009729025028425415	0.09382230376475147	-0.01868022984756085	0.013346833829130472	FALSE	FALSE	-0.01868022984756085
8939	POLR3K	0.06303712221036384	0.2907120524098506	-0.018677670597918423	0.019568266617339868	FALSE	FALSE	-0.018677670597918423
2183	ZNF445	0.022551466501745675	0.16099978339775686	-0.018669917942484997	0.015051485988243898	FALSE	FALSE	-0.018669917942484997
1193	SPRTN	0.10484914471833946	0.38112053502776105	-0.018665113177176517	0.025564969620118005	FALSE	FALSE	-0.018665113177176517
7637	MBD6	0.012255538061228925	0.10752388935164943	-0.0186643362321151	0.013763264893944895	FALSE	FALSE	-0.0186643362321151
2959	PPP3CA	0.08975179131823866	0.3500031476505251	-0.018660606694278128	0.022719827089870012	FALSE	FALSE	-0.018660606694278128
2535	PIK3CB	0.0004400047123994359	0.011308638761268325	-0.01864098051786287	0.010149258136020661	FALSE	FALSE	-0.01864098051786287
1264	RSAD2	0.0006481482915291604	0.01471876047478798	-0.01861398058529187	0.010134557767386317	FALSE	FALSE	-0.01861398058529187
4713	BMT2	0.0934457712076751	0.3580175934414013	-0.01860954934480323	0.022552281618118286	FALSE	FALSE	-0.01860954934480323
5635	ZNF707	0.02813783474752369	0.1842383142173252	-0.018606534273955293	0.01568847649057957	FALSE	FALSE	-0.018606534273955293
769	PI4KB	0.19002858951934581	0.5044185378662975	-0.018606386476364707	0.03521275237108631	FALSE	FALSE	-0.018606386476364707
4477	CCM2	0.3579624700661789	0.622714454615842	-0.01860297638286557	0.0587058564536391	FALSE	FALSE	-0.01860297638286557
4550	YWHAG	0.020974925476568377	0.15361840136885543	-0.018590306770316267	0.015759851895155216	FALSE	FALSE	-0.018590306770316267
4304	FAM120B	0.16242890520728218	0.47085787553918945	-0.018581148022350592	0.02995766916720649	FALSE	FALSE	-0.018581148022350592
10228	NDUFAF8	0.36487492764120766	0.6286323083004592	-0.018571815276312364	0.06739413023747104	FALSE	FALSE	-0.018571815276312364
11515	SCAF1	0.027722367816428915	0.18266867927837416	-0.018571209977998195	0.015044712429213975	FALSE	FALSE	-0.018571209977998195
4608	ATP5MF	0.5832368590334795	0.7963572250153645	-0.018551618063751663	0.20576387723725675	FALSE	FALSE	-0.018551618063751663
6542	MRPL11	0.28351689313315254	0.5797655151934301	-0.018513556153332587	0.05022826933005255	FALSE	FALSE	-0.018513556153332587
3764	ZNF184	0.0017824836318591586	0.03032720982990279	-0.01850322644536514	0.011628429114536532	FALSE	FALSE	-0.01850322644536514
6698	BIRC2	0.15310530565994837	0.4698890617488551	-0.018485138707506427	0.029236281696084172	FALSE	FALSE	-0.018485138707506427
3575	DUSP1	0.594102066927856	0.8036098878786143	-0.018469238373988377	0.09583152174855633	FALSE	FALSE	-0.018469238373988377
9272	N4BP1	0.19203674942482882	0.5071608834544017	-0.01846640603470698	0.03127683433542492	FALSE	FALSE	-0.01846640603470698
6905	RSU1	0.29096485415542434	0.5797655151934301	-0.01844731596046121	0.0409604580338445	FALSE	FALSE	-0.01844731596046121
8357	ZBTB25	0.2697027057704503	0.5797655151934301	-0.018443645205756858	0.039355701734590985	FALSE	FALSE	-0.018443645205756858
9136	TMEM159	0.044654400104801525	0.24170466419462192	-0.018434135774417156	0.016985145553194386	FALSE	FALSE	-0.018434135774417156
9974	KPNB1	0.5771433655789533	0.7931905426658118	-0.018430563775375605	0.1197611758902622	FALSE	FALSE	-0.018430563775375605
8965	ANTKMT	0.05148741169626431	0.25857568092884853	-0.018426491279947752	0.017209909509644145	FALSE	FALSE	-0.018426491279947752
8378	RDH11	0.14556991073098835	0.46343926986726486	-0.018409984976308302	0.025976347640062732	FALSE	FALSE	-0.018409984976308302
6429	GANAB	0.12461243534868938	0.42114530671835826	-0.01840889127413797	0.027781508404655788	FALSE	FALSE	-0.01840889127413797
6050	PTPA	0.05231947099019862	0.2610554790857982	-0.018403418732442937	0.018797925870266245	FALSE	FALSE	-0.018403418732442937
11483	SPHK2	0.011800850522557948	0.105304170091117	-0.018393156877005712	0.012872718776978716	FALSE	FALSE	-0.018393156877005712
3084	DDX60	0.23092258040517058	0.5616493755879934	-0.018379855765660272	0.030874221670890833	FALSE	FALSE	-0.018379855765660272
10486	CDS2	0.27615248574561774	0.5797655151934301	-0.018373008706372797	0.04827709890878539	FALSE	FALSE	-0.018373008706372797
1986	COPS7B	0.10190722410437311	0.37491835934390955	-0.018355035175743172	0.022012980425677463	FALSE	FALSE	-0.018355035175743172
1484	SNRNP27	0.2318439640711811	0.5617057415733052	-0.018353620349716934	0.04111064191355314	FALSE	FALSE	-0.018353620349716934
2204	CCR5	0.01865973725107311	0.14158413954215376	-0.018342080716928378	0.015555875340611777	FALSE	FALSE	-0.018342080716928378
6365	KBTBD4	0.14516963304573968	0.4630716956490274	-0.01832317135882746	0.028856978643015733	FALSE	FALSE	-0.01832317135882746
7310	TULP3	0.004563234044583196	0.05922885001443678	-0.01831544624749046	0.011991623988851011	FALSE	FALSE	-0.01831544624749046
3104	ING2	0.06788007413778531	0.30483007973325665	-0.018313424779535594	0.019636047022763864	FALSE	FALSE	-0.018313424779535594
4599	TRRAP	0.11469717722808508	0.40162557120426867	-0.01830926763639677	0.024743749428105654	FALSE	FALSE	-0.01830926763639677
1351	SLC4A1AP	0.15402850754283148	0.4698890617488551	-0.01830775203928604	0.02917697151376622	FALSE	FALSE	-0.01830775203928604
6099	BRD3	0.05424860562529299	0.2667943095727979	-0.018299609735659254	0.016593590889960434	FALSE	FALSE	-0.018299609735659254
9006	TSC2	0.07355170058982381	0.32084873224546545	-0.01827655734237134	0.02026439357067132	FALSE	FALSE	-0.01827655734237134
7850	RFC5	0.018653005440484174	0.14158413954215376	-0.018262804104760152	0.014799385005461305	FALSE	FALSE	-0.018262804104760152
1361	TOGARAM2	0.0015644699957551552	0.027831768344680066	-0.01826183603054182	0.011028466937176249	FALSE	FALSE	-0.01826183603054182
9494	PIEZO1	0.002900227853348731	0.04321853866593204	-0.018258907286922928	0.01188646236945778	FALSE	FALSE	-0.018258907286922928
2638	KLHL24	0.3084489639252027	0.5797655151934301	-0.01824194717749966	0.04522059904852124	FALSE	FALSE	-0.01824194717749966
4520	NSUN5	0.19576149833011475	0.5129054560469761	-0.0182417483225596	0.031789154049349885	FALSE	FALSE	-0.0182417483225596
2559	HPS3	0.0816813922219598	0.3401239582879549	-0.01821532345697742	0.019198869393215946	FALSE	FALSE	-0.01821532345697742
6326	COMMD9	0.12586019675598778	0.42326600368882195	-0.018205189916721112	0.02495992824740778	FALSE	FALSE	-0.018205189916721112
276	SYNC	0.22152031431874666	0.5494247032932946	-0.018204750554792735	0.03427005841246915	FALSE	FALSE	-0.018204750554792735
2425	SIDT1	0.05263565461824423	0.2618120470833706	-0.018196514198153758	0.017561199125901383	FALSE	FALSE	-0.018196514198153758
2984	CASP6	0.0011346101784304957	0.021974019466305502	-0.018173319045829483	0.010879992636666879	FALSE	FALSE	-0.018173319045829483
5133	RBM41	0.03074085551698016	0.19385659488513107	-0.018170813540765447	0.01518463077793362	FALSE	FALSE	-0.018170813540765447
244	TAF12	0.31945613782581556	0.5811082587281808	-0.018166419921481686	0.05149548742861401	FALSE	FALSE	-0.018166419921481686
4612	FAM200A	0.01747130071190817	0.13600562332560523	-0.018157144279058006	0.01406539927827259	FALSE	FALSE	-0.018157144279058006
9633	TMEM102	0.01256662986066543	0.10963681946329752	-0.018148576385551056	0.013073289170508694	FALSE	FALSE	-0.018148576385551056
10488	SHLD1	0.06278583254862392	0.29053518461125233	-0.01814680852482549	0.017878571155037413	FALSE	FALSE	-0.01814680852482549
2474	SNX4	0.1475909502725698	0.46850797728197613	-0.0181410901016843	0.02446271717689391	FALSE	FALSE	-0.0181410901016843
4755	CHCHD3	0.29245216303528876	0.5797655151934301	-0.01812778294407379	0.03382719594879481	FALSE	FALSE	-0.01812778294407379
11573	ZNF600	0.00861892691793652	0.08780527547726151	-0.018125789356118964	0.012345758601670573	FALSE	FALSE	-0.018125789356118964
5520	PLEKHF2	0.13967901863656806	0.45313748754595573	-0.0181182782153847	0.025964582832500763	FALSE	FALSE	-0.0181182782153847
2179	SNRK	0.32845285242436695	0.590371977461142	-0.018115765656344752	0.04595100289733628	FALSE	FALSE	-0.018115765656344752
3974	TRERF1	0.01776132855964362	0.13749609628418658	-0.018113394848630317	0.015246141860584731	FALSE	FALSE	-0.018113394848630317
5662	CYHR1	0.10974439915521857	0.3908395898701799	-0.018102833367168544	0.02032145330159446	FALSE	FALSE	-0.018102833367168544
3973	MRPS10	0.2684869027449641	0.5797655151934301	-0.018094810645228686	0.04160127339867011	FALSE	FALSE	-0.018094810645228686
2667	RTP4	0.23318522589637047	0.5633387826213463	-0.01809253724956259	0.03406397824407752	FALSE	FALSE	-0.01809253724956259
6710	CWF19L2	0.15963247785909562	0.4698890617488551	-0.01808705261533742	0.02853414953366063	FALSE	FALSE	-0.01808705261533742
6459	OTUB1	0.5233930758464378	0.7574948923393698	-0.018084233712200623	0.1311336120690457	FALSE	FALSE	-0.018084233712200623
864	ISG20L2	0.3025787499314357	0.5797655151934301	-0.018047918500579373	0.04710504190543849	FALSE	FALSE	-0.018047918500579373
7429	ST8SIA1	0.0004913364625430122	0.012197427682630279	-0.018047119049975753	0.009825924643512216	FALSE	FALSE	-0.018047119049975753
6304	ARL14EP	0.3917196316867967	0.654569960064165	-0.01803243468754388	0.06523747149890154	FALSE	FALSE	-0.01803243468754388
9790	GOSR1	0.30314651282218286	0.5797655151934301	-0.018022884275963155	0.04952941311975759	FALSE	FALSE	-0.018022884275963155
2307	NISCH	0.10626590648678047	0.3846065263602064	-0.01802191956078097	0.022980168837854163	FALSE	FALSE	-0.01802191956078097
2945	SMARCAD1	0.07561026870007172	0.3265866973438994	-0.018013843094262717	0.020719358538885596	FALSE	FALSE	-0.018013843094262717
8861	TLNRD1	0.0010185235627148505	0.020526444419805005	-0.01801063857377594	0.009806062503238958	FALSE	FALSE	-0.01801063857377594
1599	FAHD2B	0.026261821492233054	0.17738734839827067	-0.01800973566485891	0.01491984314276405	FALSE	FALSE	-0.01800973566485891
3139	ICE1	0.2528839294706126	0.5797655151934301	-0.018008967117387868	0.03605099049417378	FALSE	FALSE	-0.018008967117387868
8571	HERC2	0.1152164326529972	0.40282529200247047	-0.018002472085088875	0.021562452648387347	FALSE	FALSE	-0.018002472085088875
6682	ANKRD49	0.23856198472931867	0.5708242188824421	-0.018000668954483736	0.036385775646576746	FALSE	FALSE	-0.018000668954483736
3652	SERPINB6	0.06499069913732346	0.29578891944874336	-0.017998395558817642	0.018194640114057328	FALSE	FALSE	-0.017998395558817642
4956	RBM10	0.13179476608003018	0.4355880258902753	-0.017992857180014078	0.026937943210455145	FALSE	FALSE	-0.017992857180014078
6875	TAF3	0.3868620805301992	0.6502836685378771	-0.01799072352025181	0.052680754029318363	FALSE	FALSE	-0.01799072352025181
6661	TMEM126B	0.26758338145618343	0.5797655151934301	-0.017984978224821424	0.04557541587422323	FALSE	FALSE	-0.017984978224821424
11724	ADA2	0.12890635130194875	0.4296747254413141	-0.017975167152035485	0.02445051868443233	FALSE	FALSE	-0.017975167152035485
2274	CYB561D2	0.32108406029781017	0.5827378056945474	-0.017965076607441892	0.05367022706930193	FALSE	FALSE	-0.017965076607441892
1243	AHCTF1	0.043669914397132505	0.2379084663141538	-0.017951948150554547	0.01608885032615451	FALSE	FALSE	-0.017951948150554547
8820	COX5A	0.5388887157698097	0.7677503844736089	-0.017950667685974295	0.15953577302795854	FALSE	FALSE	-0.017950667685974295
12005	LMF2	0.2925167056303886	0.5797655151934301	-0.017945647942352237	0.03597140809291921	FALSE	FALSE	-0.017945647942352237
2332	APPL1	0.3461445161670732	0.6106631177902156	-0.01793270087341697	0.04686597396240626	FALSE	FALSE	-0.01793270087341697
6778	DDX6	0.5167368898979199	0.7522711115992933	-0.017925848439671654	0.11943066341079747	FALSE	FALSE	-0.017925848439671654
8152	CDC16	0.08771807731104438	0.3463066870640556	-0.01792578797702096	0.01903459059562217	FALSE	FALSE	-0.01792578797702096
9224	ZNF688	0.10201035463664074	0.3750451375617727	-0.017919039001589056	0.02135305247660315	FALSE	FALSE	-0.017919039001589056
3196	TMEM267	0.0011827261848635874	0.022506825988266487	-0.01791839725773266	0.011021316954895432	FALSE	FALSE	-0.01791839725773266
805	ATP8B2	0.008121655273013938	0.08456896143673141	-0.017916858315320694	0.012005836391463076	FALSE	FALSE	-0.017916858315320694
11748	TRMT2A	0.04521460020530471	0.24257322104250656	-0.017912448572663414	0.01847857394335022	FALSE	FALSE	-0.017912448572663414
3600	RAB24	0.03496896751265138	0.20759023485907122	-0.017908257839163094	0.01668459433204368	FALSE	FALSE	-0.017908257839163094
9485	BANP	0.2231041850638937	0.5512252914392469	-0.017894023587575275	0.029702740982879977	FALSE	FALSE	-0.017894023587575275
1168	MRPL55	0.32714957132915135	0.5889041515439843	-0.0178757907393549	0.057046616632103544	FALSE	FALSE	-0.0178757907393549
145	UBR4	0.31032537721183195	0.5797655151934301	-0.017870147558623463	0.04784969905573487	FALSE	FALSE	-0.017870147558623463
841	KHDC4	0.07186628580996199	0.3156395013679995	-0.017857643882459952	0.018612451275534434	FALSE	FALSE	-0.017857643882459952
9897	NKIRAS2	0.1101330519551124	0.39152185007853074	-0.017853215329200235	0.020987777421339077	FALSE	FALSE	-0.017853215329200235
2879	GRSF1	0.38487968895951885	0.6483322130598237	-0.0178465644376239	0.06905442871129851	FALSE	FALSE	-0.0178465644376239
8852	TMED3	0.08180038802732377	0.3401239582879549	-0.017836502108933967	0.022946872481083267	FALSE	FALSE	-0.017836502108933967
4161	KPNA5	0.17949406215048536	0.4897860706644396	-0.017800319915144244	0.027929813862552024	FALSE	FALSE	-0.017800319915144244
2524	MSL2	0.17975370739675303	0.4902496244431295	-0.017789823598983772	0.02814274005685883	FALSE	FALSE	-0.017789823598983772
3796	TRIM26	0.08697656880811097	0.3447188175221321	-0.01778944201247717	0.02158977274051412	FALSE	FALSE	-0.01778944201247717
6481	MAP4K2	0.08702293786212731	0.34475508926763454	-0.01778633826307488	0.020442598948860396	FALSE	FALSE	-0.01778633826307488
2297	ALAS1	0.08020007361715231	0.33667386784018244	-0.017781568431742358	0.02061154786203562	FALSE	FALSE	-0.017781568431742358
9683	ELAC2	0.08769176263688148	0.3463066870640556	-0.017745172603253517	0.01855952262126309	FALSE	FALSE	-0.017745172603253517
10305	MPPE1	0.23348125034492243	0.5638548966432871	-0.017733657827332466	0.03300132419126643	FALSE	FALSE	-0.017733657827332466
2346	THOC7	0.4201959756095368	0.6789640214794552	-0.017718458860562464	0.0576709551554561	FALSE	FALSE	-0.017718458860562464
3203	ITGA1	0.02016476128121714	0.14993852108559214	-0.017713876463447093	0.012502878131668085	FALSE	FALSE	-0.017713876463447093
11246	LIN37	0.012897530688689571	0.11136737368581516	-0.017709147612355595	0.01371173853236794	FALSE	FALSE	-0.017709147612355595
4587	BET1	0.21336624169451998	0.5377145663526713	-0.017703853771383726	0.03385072603398693	FALSE	FALSE	-0.017703853771383726
6117	AGPAT2	0.06590965339533397	0.2990163964041338	-0.017686787180514512	0.016470809499454047	FALSE	FALSE	-0.017686787180514512
7520	SMARCD1	0.1510908263917011	0.4698890617488551	-0.01767849439206822	0.02537225838456808	FALSE	FALSE	-0.01767849439206822
868	PRCC	0.2090546000141003	0.5316178490148055	-0.01766279828794807	0.03571152958537126	FALSE	FALSE	-0.01766279828794807
8969	RPUSD1	0.03607713821195577	0.21110040615716405	-0.01766031125758286	0.017474988451938525	FALSE	FALSE	-0.01766031125758286
2923	MRPS18C	0.492519250599042	0.7340411753709013	-0.017653642899018544	0.0869065342406369	FALSE	FALSE	-0.017653642899018544
1434	SPTBN1	0.12934537093725867	0.4304812573880794	-0.017650785031062412	0.02179337372821212	FALSE	FALSE	-0.017650785031062412
5311	ASAH1	0.23481838306236008	0.5654144138983516	-0.01764957980889191	0.035941978240802835	FALSE	FALSE	-0.01764957980889191
8159	OSGEP	0.32134038359657224	0.5828630039895979	-0.017640975301890932	0.04442408960606397	FALSE	FALSE	-0.017640975301890932
3547	MED7	0.11625370961024421	0.4051816432905863	-0.017634298881639858	0.024383320387934664	FALSE	FALSE	-0.017634298881639858
4350	EIF2AK1	0.2974966562318374	0.5797655151934301	-0.017628528057534735	0.04394725545629718	FALSE	FALSE	-0.017628528057534735
9947	CCDC43	0.1041979122323691	0.3796688472426635	-0.017615398257032927	0.022659475389245183	FALSE	FALSE	-0.017615398257032927
5226	PNMA5	0.00043396750663538333	0.011196871206442513	-0.017615109379924058	0.009590712893013886	FALSE	FALSE	-0.017615109379924058
11746	TANGO2	0.07548999398565479	0.32643594786433383	-0.017614241404982984	0.018894451790803613	FALSE	FALSE	-0.017614241404982984
10401	PIGN	0.0020040713839754665	0.03252670390366125	-0.017600857661348262	0.009582953410052726	FALSE	FALSE	-0.017600857661348262
11025	ZNF791	0.23301475150868467	0.5632648289955399	-0.017588337861811233	0.03565113496752191	FALSE	FALSE	-0.017588337861811233
2353	SUCLG2	0.211729030756836	0.5355989353767762	-0.017576110970226454	0.027595679031843644	FALSE	FALSE	-0.017576110970226454
8589	KATNBL1	0.16695795610898523	0.4747934794528627	-0.01755433097983203	0.02641203437200292	FALSE	FALSE	-0.01755433097983203
12088	MX2	0.31478444132872546	0.5797655151934301	-0.017548115419340694	0.040855154665392655	FALSE	FALSE	-0.017548115419340694
4987	TFE3	0.11183204510817747	0.39544882768424167	-0.017536999696914225	0.022304014246969567	FALSE	FALSE	-0.017536999696914225
6514	SIPA1	0.29331435157232133	0.5797655151934301	-0.017527410320514164	0.02923716782160362	FALSE	FALSE	-0.017527410320514164
4431	AOAH	0.2134161545913354	0.5377145663526713	-0.01752534652870381	0.03471609893657432	FALSE	FALSE	-0.01752534652870381
1480	NFU1	0.4542588007449746	0.7059949367265209	-0.01751751863086063	0.05059438304570195	FALSE	FALSE	-0.01751751863086063
6523	CTSW	0.3083789345121764	0.5797655151934301	-0.017503923939755712	0.040728572344742364	FALSE	FALSE	-0.017503923939755712
6377	YPEL4	0.00025278177932922723	0.007564754453734655	-0.01747811713682507	0.009516126170683922	FALSE	FALSE	-0.01747811713682507
1087	EIF2D	0.05291436058827232	0.2627198003207721	-0.017451044649073235	0.01803559423879682	FALSE	FALSE	-0.017451044649073235
1025	CDC73	0.28698348063510054	0.5797655151934301	-0.017446634906415955	0.050119271390257576	FALSE	FALSE	-0.017446634906415955
7726	NDUFA12	0.516240503076147	0.7519529290706433	-0.017419037065410314	0.09269882360185358	FALSE	FALSE	-0.017419037065410314
8474	PPP4R3A	0.2142615429473637	0.5388852944080252	-0.017418744157458064	0.03552055610373193	FALSE	FALSE	-0.017418744157458064
4099	CASP8AP2	0.13577308161941343	0.44469246492619274	-0.01741749056516701	0.024392098969888615	FALSE	FALSE	-0.01741749056516701
761	TNFAIP8L2	0.1205982104612678	0.4128373160635777	-0.017414057630222052	0.021030210810551883	FALSE	FALSE	-0.017414057630222052
2857	CHIC2	0.37580965670606004	0.6388038709974677	-0.01739587315212223	0.06509727063333198	FALSE	FALSE	-0.01739587315212223
10069	PPM1D	0.10121029835987128	0.3734794091732541	-0.017374906048476028	0.02272083568577699	FALSE	FALSE	-0.017374906048476028
5331	SORBS3	0.06957451500890459	0.3104883422591158	-0.017360549527972363	0.01740339733895255	FALSE	FALSE	-0.017360549527972363
1097	CD46	0.4006222418116676	0.6627285699392467	-0.01733884477998769	0.06545842328470212	FALSE	FALSE	-0.01733884477998769
6328	TRAF6	0.19412218225154032	0.5104469419194932	-0.017317784966943757	0.02859766693779911	FALSE	FALSE	-0.017317784966943757
1491	FAM136A	0.26511511991772796	0.5797655151934301	-0.017313020510069072	0.036602088917129044	FALSE	FALSE	-0.017313020510069072
5704	UHRF2	0.010298236425341828	0.09639043399657994	-0.017279261860861334	0.012809525578861544	FALSE	FALSE	-0.017279261860861334
8797	MYO9A	0.06591883937939706	0.2990163964041338	-0.01727534287338552	0.017382158930134322	FALSE	FALSE	-0.01727534287338552
8383	DCAF5	0.33266584365414587	0.5957876717878726	-0.017270129649281242	0.03712792819136701	FALSE	FALSE	-0.017270129649281242
4633	PVRIG	0.030251791251919593	0.19204508049336844	-0.017269168293135205	0.014063673857775773	FALSE	FALSE	-0.017269168293135205
9915	EZH1	0.1197854164390761	0.41124913806752783	-0.017266993653131914	0.02127841301849964	FALSE	FALSE	-0.017266993653131914
10000	ZNF652	0.0010477067549882584	0.020883395775067055	-0.01726334305264446	0.009399190389372009	FALSE	FALSE	-0.01726334305264446
2094	SH3BP5	0.1804793898302005	0.49059988857938835	-0.017247086661294545	0.028853699752961048	FALSE	FALSE	-0.017247086661294545
1191	GNPAT	0.2595771927820482	0.5797655151934301	-0.01724312031140902	0.03877203300454263	FALSE	FALSE	-0.01724312031140902
3594	FAF2	0.09698051121786316	0.3656603810951741	-0.01724262451767333	0.021790749014411064	FALSE	FALSE	-0.01724262451767333
10605	CTNNBL1	0.2223054594426976	0.550264584665647	-0.01724182775429863	0.034413702597941506	FALSE	FALSE	-0.01724182775429863
8813	CLK3	0.3983427727842904	0.6607590139897956	-0.017222670499329865	0.047284061365323114	FALSE	FALSE	-0.017222670499329865
996	MR1	0.07593336504977538	0.32667600649184925	-0.017220471002459065	0.01762789064189801	FALSE	FALSE	-0.017220471002459065
3872	HLA-DRA	0.051048744653991646	0.25767349253953364	-0.017210047913286657	0.015030316561930563	FALSE	FALSE	-0.017210047913286657
6080	RALGDS	0.12074637770003062	0.41295762048694407	-0.01719957511037923	0.019466537541536502	FALSE	FALSE	-0.01719957511037923
6725	SIK2	0.027913374158704533	0.18367336502140338	-0.017185551470358	0.013024837181136624	FALSE	FALSE	-0.017185551470358
10080	CYB561	0.20685960135235404	0.5288182592891849	-0.017182754400956176	0.02610903698069628	FALSE	FALSE	-0.017182754400956176
4933	GK	0.1133552507381284	0.39915519142894146	-0.017169943037081355	0.015497299240261598	FALSE	FALSE	-0.017169943037081355
4025	EFHC1	0.028657793466560683	0.1861052782611429	-0.017146896018251277	0.013765141238643544	FALSE	FALSE	-0.017146896018251277
5422	SPIDR	0.1537417685400791	0.4698890617488551	-0.01713799054161129	0.025294569917375734	FALSE	FALSE	-0.01713799054161129
2197	LZTFL1	0.1392144200138579	0.4523019362913057	-0.017119229652908186	0.01881338549595714	FALSE	FALSE	-0.017119229652908186
6617	MRPL48	0.09754621655766244	0.3669315632628584	-0.017115554867360452	0.02158302212668706	FALSE	FALSE	-0.017115554867360452
3817	CCHCR1	0.000826070883517745	0.017452944411342996	-0.01710576126156249	0.009313393492921481	FALSE	FALSE	-0.01710576126156249
3995	ABCC10	0.008739248142914324	0.08838778468986404	-0.017087918733342703	0.011856987807981974	FALSE	FALSE	-0.017087918733342703
3639	MGAT1	0.5261415562248282	0.7592871209728891	-0.01707656586296407	0.08026198318892097	FALSE	FALSE	-0.01707656586296407
3048	ZNF827	0.028293326522498552	0.18450627200313532	-0.01707603849428857	0.015048664456897353	FALSE	FALSE	-0.01707603849428857
7859	RAB35	0.16022953183316013	0.4700724429185996	-0.017067727567047074	0.023246960044612266	FALSE	FALSE	-0.017067727567047074
6823	HYLS1	0.037670623919239414	0.21668047660339765	-0.01705465957281042	0.013460563137328211	FALSE	FALSE	-0.01705465957281042
11673	ZNF211	0.0510792898708278	0.257708583491479	-0.017053513469676155	0.015360303775463196	FALSE	FALSE	-0.017053513469676155
7229	ABLIM1	0.5180869985988668	0.7531912334678073	-0.017037773026278825	0.07046917228950687	FALSE	FALSE	-0.017037773026278825
3240	TRIM23	0.053979792557119204	0.2658346591981123	-0.01702933042482026	0.014709863318159754	FALSE	FALSE	-0.01702933042482026
90	LZIC	0.29317565801878287	0.5797655151934301	-0.0170244631814394	0.040351735927423096	FALSE	FALSE	-0.0170244631814394
3873	HLA-DRB5	0.029395728862303343	0.18843283237261704	-0.017023679182402066	0.014504983745021774	FALSE	FALSE	-0.017023679182402066
7589	DNAJC14	0.028158397680596102	0.1842383142173252	-0.01701874207106929	0.014236859906735105	FALSE	FALSE	-0.01701874207106929
6964	ZNF22	0.43498856734600755	0.6899523179707316	-0.017018376607936207	0.058203699319896635	FALSE	FALSE	-0.017018376607936207
8216	IRF9	0.16813226418751187	0.47650934925039734	-0.017007189673943365	0.021039808439296506	FALSE	FALSE	-0.017007189673943365
2348	ATXN7-1	0.0007761245578739672	0.016754167086279335	-0.016997801839712282	0.009254613964692087	FALSE	FALSE	-0.016997801839712282
8480	NDUFB1	0.49538002762903677	0.7357949472113092	-0.016989478148133414	0.08942460266385545	FALSE	FALSE	-0.016989478148133414
8653	UBR1	0.14271140822604111	0.4590214110874697	-0.016985275322102953	0.020636019264626954	FALSE	FALSE	-0.016985275322102953
10275	METRNL	0.15399151657686647	0.4698890617488551	-0.01698172683631445	0.022098958016335025	FALSE	FALSE	-0.01698172683631445
1686	RALB	0.000526834529118686	0.012619766582375893	-0.016976729934138207	0.00924314116641926	FALSE	FALSE	-0.016976729934138207
1645	UXS1	0.1133116280184488	0.3991302524493764	-0.016974257683532057	0.02270361031949144	FALSE	FALSE	-0.016974257683532057
6709	AASDHPPT	0.36608545676953297	0.6295839833416033	-0.01695450117651419	0.05888541799614483	FALSE	FALSE	-0.01695450117651419
10154	TMEM94	0.01975263080458456	0.14717461546962968	-0.01695318409843991	0.012255058065644385	FALSE	FALSE	-0.01695318409843991
2335	DENND6A	0.09731708589485881	0.3665498376653596	-0.01694440257023384	0.019139578930258	FALSE	FALSE	-0.01694440257023384
10749	RGS19	0.29945067952622073	0.5797655151934301	-0.01694131225697615	0.04180152506247304	FALSE	FALSE	-0.01694131225697615
6801	SC5D	0.09397584047728175	0.3591665869605838	-0.016872051618798994	0.019744552096075816	FALSE	FALSE	-0.016872051618798994
8459	GPR65	0.467612332232231	0.715769269194599	-0.016863952310834922	0.08138822061406326	FALSE	FALSE	-0.016863952310834922
10986	TIMM29	0.131089659790606	0.4345652060372653	-0.016859564066009	0.02120718457486351	FALSE	FALSE	-0.016859564066009
3479	NDUFA2	0.555021128237299	0.7779412015572972	-0.016850720395634164	0.11285670936013623	FALSE	FALSE	-0.016850720395634164
9121	COQ7	0.009155058894204123	0.09009072819945192	-0.016835135475610566	0.011288729613817263	FALSE	FALSE	-0.016835135475610566
9955	HEXIM2	0.0004434016081626471	0.011369191938874635	-0.016830124129578884	0.009163320249634023	FALSE	FALSE	-0.016830124129578884
635	CEPT1	0.0042995102685623975	0.057105759205248394	-0.016816207138955402	0.010918401253677035	FALSE	FALSE	-0.016816207138955402
7435	ETFRF1	0.17532955456288452	0.48385741224723394	-0.01679374173723464	0.02308372196620947	FALSE	FALSE	-0.01679374173723464
9332	CIAO2B	0.6330014336606202	0.8256748700609532	-0.016792020567111553	0.17687832984826543	FALSE	FALSE	-0.016792020567111553
4618	ZKSCAN1	0.33274692156688634	0.5958351843073934	-0.016782217556012374	0.04398135243906208	FALSE	FALSE	-0.016782217556012374
1372	BIRC6	0.43277728701360685	0.6887988206396077	-0.016779390591188815	0.05481764759974149	FALSE	FALSE	-0.016779390591188815
9911	RETREG3	0.06471638830116844	0.2951042747915358	-0.016771197230212552	0.017400196762256064	FALSE	FALSE	-0.016771197230212552
130	ZBTB17	0.08612842957503948	0.3440304704469087	-0.016767886564183446	0.017819359493133395	FALSE	FALSE	-0.016767886564183446
7191	3	0.011314599482469493	0.10230908124752837	-0.01676774750008685	0.011899709484131554	FALSE	FALSE	-0.01676774750008685
10070	BCAS3	0.16961007999442884	0.47860998630112406	-0.01676543043695081	0.02305993967768898	FALSE	FALSE	-0.01676543043695081
11265	ZNF566	0.009551611990986742	0.09273978469115395	-0.016758506119831894	0.011487623838243612	FALSE	FALSE	-0.016758506119831894
1944	ATG9A	0.07397681087838627	0.3216754399779511	-0.016756574002238605	0.01643806289916723	FALSE	FALSE	-0.016756574002238605
7251	PLEKHA1	0.2894200492497887	0.5797655151934301	-0.016743854675954288	0.04126398852947006	FALSE	FALSE	-0.016743854675954288
4340	WIPI2	0.09362153034804976	0.3582785937785196	-0.016738695196428403	0.018661998241716753	FALSE	FALSE	-0.016738695196428403
7706	METTL25	0.0761617600587974	0.3270078734205694	-0.01672639507785556	0.014036547181076057	FALSE	FALSE	-0.01672639507785556
5116	TCEAL8	0.2195646053707751	0.5467515339898126	-0.016690311639728637	0.02918904886965872	FALSE	FALSE	-0.016690311639728637
1526	TTC31	0.001938726158916596	0.03189262926784033	-0.01668485354188905	0.010069583516203644	FALSE	FALSE	-0.01668485354188905
3579	CREBRF	0.339214957723172	0.6026069686609031	-0.0166740995876559	0.041986322835416826	FALSE	FALSE	-0.0166740995876559
541	PKN2	0.12454236442004064	0.4210917424558477	-0.01667318727343765	0.019380569939827695	FALSE	FALSE	-0.01667318727343765
11287	ZFP30	0.00181319281538763	0.03064237779409299	-0.016665618693185228	0.009073753709014658	FALSE	FALSE	-0.016665618693185228
11856	TOM1	0.306425645790773	0.5797655151934301	-0.016657137798714555	0.04034187165250538	FALSE	FALSE	-0.016657137798714555
6945	ITGB1	0.5832940115688057	0.7963572250153645	-0.01665497189220525	0.11413996354074507	FALSE	FALSE	-0.01665497189220525
[truncated: 10,157 more rows]
