# Supplementary material for: Single-cell RNA sequencing reveals ex vivo signatures of SARS-CoV-2-reactive T cells through ‘reverse phenotyping’
Source: Nat Commun. 2021 Jul 26;12:4515. doi: 10.1038/s41467-021-24730-4 (PMC8313584; doi:10.1038/s41467-021-24730-4)
Supplement: Supplementary file 11 — Supplementary Data 9 [file 41467_2021_24730_MOESM11_ESM.xlsx]

## Sheet: Sheet 1
Supplementary Data 9
	gene	pval	qval	log2fc	mean	zero_mean	zero_variance	log2fc[True]
11251	TYROBP	1.1770643200918056e-114	1.384580759723991e-110	-0.4538745285098622	0.2799691074975286	FALSE	FALSE	-0.4538745285098622
12149	MT-CYB	1.9344812850256328e-11	1.8962752796463766e-08	-0.345551497714525	2.048026514967871	FALSE	FALSE	-0.345551497714525
1555	GNLY	6.169608403968033e-08	2.5918965591384273e-05	-0.31114138091254506	0.3892223155514549	FALSE	FALSE	-0.31114138091254506
6418	FTH1	8.266289759617543e-07	0.0002068858860476195	-0.28134641854646864	1.1915078944505304	FALSE	FALSE	-0.28134641854646864
11609	KIR2DL3	1.6252723514105931e-82	9.559039334821403e-79	-0.24750049973209	0.15221485735284174	FALSE	FALSE	-0.24750049973209
12146	MT-ND4	8.71375444904683e-06	0.0012202368283825936	-0.20036271196023672	1.1446454349308604	FALSE	FALSE	-0.20036271196023672
12145	MT-ND4L	1.031341748142e-05	0.0013235686704552887	-0.1836508138105959	1.258833377630842	FALSE	FALSE	-0.1836508138105959
9038	IL32	0.00010942473048376354	0.00711139836840061	-0.17629012833631855	1.1753067744050982	FALSE	FALSE	-0.17629012833631855
1566	CD8B	3.0158956680975834e-06	0.0005294922499079384	-0.17524086218340454	0.6699098269198176	FALSE	FALSE	-0.17524086218340454
1723	CXCR4	3.4970833295171284e-06	0.0006049439883104409	-0.17221654726798205	0.39287273262904443	FALSE	FALSE	-0.17221654726798205
12142	MT-ATP6	0.00010678235607783086	0.007017211477896784	-0.16508649052851174	2.1285403463112074	FALSE	FALSE	-0.16508649052851174
12138	MT-ND2	0.0012818925308908091	0.04246028514925214	-0.1486108965411564	0.9630955587646362	FALSE	FALSE	-0.1486108965411564
12137	MT-ND1	0.00044431999721101644	0.021246081817858482	-0.14640324124335596	0.9350440668626557	FALSE	FALSE	-0.14640324124335596
3248	PIK3R1	7.613785199556166e-06	0.001092206771980234	-0.1401337426931404	0.31126807866715805	FALSE	FALSE	-0.1401337426931404
4792	TRBC1	0.000450762532547646	0.021380321251443388	-0.12600003646258393	0.3268504534042058	FALSE	FALSE	-0.12600003646258393
11230	FXYD5	9.910254122731327e-05	0.006623540866232306	-0.12420062498226908	0.3900593492737689	FALSE	FALSE	-0.12420062498226908
12147	MT-ND5	0.0019749084388077315	0.05807711991423836	-0.12337966579837546	0.8862061091419184	FALSE	FALSE	-0.12337966579837546
6449	PLAAT4	0.0025523389103235435	0.06906398033520535	-0.12114105362341972	0.6875046029145432	FALSE	FALSE	-0.12114105362341972
10262	CD7	0.016456069117717114	0.20822138880423502	-0.11788593799053934	0.7677881105992226	FALSE	FALSE	-0.11788593799053934
12144	MT-ND3	0.009423336260265265	0.1574987598065722	-0.11561378919866534	1.2206003300915815	FALSE	FALSE	-0.11561378919866534
869	SH2D2A	0.001505349845045499	0.04747300329026865	-0.1085083259782684	0.44063362543387175	FALSE	FALSE	-0.1085083259782684
7416	ARHGDIB	0.0009917540006663171	0.03668554185483613	-0.10630823791710592	0.805722913342562	FALSE	FALSE	-0.10630823791710592
7716	BTG1	0.039747934981519344	0.34028370791157553	-0.10513273649845863	0.7569650654276159	FALSE	FALSE	-0.10513273649845863
705	TXNIP	0.0010613328103020717	0.03802309218923544	-0.10441372003086394	0.3234783927853624	FALSE	FALSE	-0.10441372003086394
11613	KIR3DL2	4.403048896166092e-25	8.632177360933624e-22	-0.10298682633135409	0.06729577533608681	FALSE	FALSE	-0.10298682633135409
550	GBP5	0.0010368193018960687	0.03777565487549919	-0.10114729653868933	0.321225829953942	FALSE	FALSE	-0.10114729653868933
12140	MT-CO2	0.006528352850363169	0.1265123798662635	-0.09949953076077277	2.4305996079785026	FALSE	FALSE	-0.09949953076077277
4483	UPP1	3.132151734080978e-05	0.0026893066312404772	-0.0974332666998129	0.20637560894519774	FALSE	FALSE	-0.0974332666998129
938	CD247	7.304467987326867e-06	0.0010607710732706906	-0.09634152083213579	0.21473710749343458	FALSE	FALSE	-0.09634152083213579
12143	MT-CO3	0.01735652327995652	0.21510569848914401	-0.09481609921247676	2.1340303741906883	FALSE	FALSE	-0.09481609921247676
6523	CTSW	9.392317853932748e-07	0.00022547313248124677	-0.09215248566049197	0.1691440610543475	FALSE	FALSE	-0.09215248566049197
1216	LYST	0.00013354948444113204	0.008400762489203403	-0.09124296616031968	0.17291054116564517	FALSE	FALSE	-0.09124296616031968
7216	PDCD4	0.0013054390589589586	0.04277403802377223	-0.09029575021286142	0.2803041007404854	FALSE	FALSE	-0.09029575021286142
8342	DHRS7	1.2855312510806924e-06	0.0002853151718200412	-0.09006426156480007	0.17310341231996246	FALSE	FALSE	-0.09006426156480007
6762	IL10RA	4.42365163878008e-08	2.0814165690788032e-05	-0.09000948509050026	0.12178124056208985	FALSE	FALSE	-0.09000948509050026
1399	EML4	0.0003238810454526349	0.01685757848521834	-0.08859580919823934	0.2761828808031204	FALSE	FALSE	-0.08859580919823934
7384	KLRC3	1.0243511220394722e-44	4.016480749516771e-41	-0.08699614683340764	0.054349658411926266	FALSE	FALSE	-0.08699614683340764
3	ISG15	0.00010802869144942452	0.007059674986219892	-0.0861417995019936	0.17367105840292946	FALSE	FALSE	-0.0861417995019936
10731	PPDPF	0.010587867419307131	0.1649273628959648	-0.08512943437660535	0.5243140660015764	FALSE	FALSE	-0.08512943437660535
2434	TIGIT	0.001720486587544976	0.052979276778250144	-0.08498193775565914	0.2036908722280814	FALSE	FALSE	-0.08498193775565914
5620	LY6E	0.001541857063062676	0.048108394251475485	-0.08146012002695326	0.26345722578857017	FALSE	FALSE	-0.08146012002695326
10287	MYL12A	0.02758096722462452	0.2806671759308322	-0.08114451036478865	0.5657130976384293	FALSE	FALSE	-0.08114451036478865
3631	SQSTM1	0.0005282016833905549	0.023270548321060288	-0.08046219069532182	0.23809259017856735	FALSE	FALSE	-0.08046219069532182
2759	LYAR	0.01245065747235544	0.1799227074291364	-0.07907340929177327	0.3545482439035362	FALSE	FALSE	-0.07907340929177327
3820	HLA-C	0.014928996554469847	0.2006968988231186	-0.07774578921843782	1.5186834332118284	FALSE	FALSE	-0.07774578921843782
1996	ARL4C	9.012133167132619e-05	0.0062727646417148515	-0.07759869030737172	0.14140079049631693	FALSE	FALSE	-0.07759869030737172
3793	HLA-A	0.009535651716206066	0.15887800444437952	-0.07627241384849615	1.9373456821306878	FALSE	FALSE	-0.07627241384849615
7596	RPS26	0.018301498660300407	0.22126344047067595	-0.0749648297539862	1.6495277356973086	FALSE	FALSE	-0.0749648297539862
11495	FTL	0.0969324880256315	0.506536430042213	-0.07444707598356372	1.0245937406214538	FALSE	FALSE	-0.07444707598356372
7015	SRGN	0.0710816052495699	0.4507477680188441	-0.0739325038921822	0.9615000707384395	FALSE	FALSE	-0.0739325038921822
10595	SLA2	1.3370849823245782e-05	0.00155724065812713	-0.07211304568412615	0.13067074509620827	FALSE	FALSE	-0.07211304568412615
9489	CYBA	0.03441685304608158	0.3140771469209136	-0.07184807416372496	0.6908168725739577	FALSE	FALSE	-0.07184807416372496
10230	ACTG1	0.2552064574980515	0.7164020772039671	-0.07048640152551867	1.1017432597893244	FALSE	FALSE	-0.07048640152551867
4890	TMSB4X	0.12211905805121977	0.5587267521806683	-0.06993571307745595	2.357396046855408	FALSE	FALSE	-0.06993571307745595
3288	IQGAP2	2.8536086861247737e-05	0.0025078920332897063	-0.06975422838513298	0.11600477945355356	FALSE	FALSE	-0.06975422838513298
7634	ARHGAP9	0.0009597232609164211	0.03618341255820468	-0.06817046165116873	0.18229806949641472	FALSE	FALSE	-0.06817046165116873
8305	PTGER2	0.00042453309618510783	0.02053431542320853	-0.06760359608500924	0.12976622773512375	FALSE	FALSE	-0.06760359608500924
782	S100A11	0.008466556127551315	0.14842339750877218	-0.06686227561738077	0.1951128444051518	FALSE	FALSE	-0.06686227561738077
7076	ANXA11	0.00024024136087339202	0.013521335540448374	-0.06658830725455632	0.13406502609899518	FALSE	FALSE	-0.06658830725455632
7385	KLRC2	9.283612910288777e-33	2.730078466593172e-29	-0.06618842399407134	0.04098561081915754	FALSE	FALSE	-0.06618842399407134
5374	LEPROTL1	0.012321319956279513	0.17959812471588094	-0.06613562741965405	0.25726397961257763	FALSE	FALSE	-0.06613562741965405
7258	BUB3	0.0011768473540330658	0.040318707887029404	-0.06532283741167642	0.1902033175024659	FALSE	FALSE	-0.06532283741167642
918	FCGR3A	7.2790552155934e-12	7.783956954638651e-09	-0.06521837541826524	0.05455821652208551	FALSE	FALSE	-0.06521837541826524
7865	COX6A1	0.01347053507446498	0.18999269074452224	-0.06473383982813402	0.36215215532327244	FALSE	FALSE	-0.06473383982813402
4443	TRGV4	2.680540759701896e-11	2.4254769966441078e-08	-0.06295907829869986	0.049402889198953255	FALSE	FALSE	-0.06295907829869986
8743	RPS27L	0.022894061070893704	0.2552633558075096	-0.0627742050107091	0.2412060012948144	FALSE	FALSE	-0.0627742050107091
1746	CYTIP	0.06177409495287569	0.42075777587184526	-0.06263788726206897	0.3606809540520125	FALSE	FALSE	-0.06263788726206897
4431	AOAH	0.006927929808363286	0.13107937510844256	-0.062430712661273355	0.2055695491014387	FALSE	FALSE	-0.062430712661273355
11968	TSPO	0.000631425465557299	0.026526634826251817	-0.062335595506430544	0.13347068179804897	FALSE	FALSE	-0.062335595506430544
781	S100A10	0.04957951704573582	0.3741825707581345	-0.06233283303510106	0.38896324462476684	FALSE	FALSE	-0.06233283303510106
8893	ISG20	0.054539788991141515	0.39480094640172164	-0.06169929194498519	0.4324647044188883	FALSE	FALSE	-0.06169929194498519
7808	ARPC3	0.06199098479936225	0.42147822726119505	-0.05931139882908052	0.5315643918385897	FALSE	FALSE	-0.05931139882908052
6160	IFITM1	0.2637080328073294	0.7164881502068218	-0.058354401368354424	0.8318283063726823	FALSE	FALSE	-0.058354401368354424
6577	GSTP1	0.020543635606642498	0.2362216868435344	-0.05755880962546307	0.25750461798336755	FALSE	FALSE	-0.05755880962546307
8655	CCNDBP1	0.002890906159269705	0.07344649924727763	-0.0572419530890797	0.16188850476435346	FALSE	FALSE	-0.0572419530890797
3887	HLA-DPB1	0.04321709843147574	0.35724717417389257	-0.056750534162070584	0.37188523941614426	FALSE	FALSE	-0.056750534162070584
3821	HLA-B	0.0305178459013641	0.2920136870491889	-0.056555462840329446	2.5570544779380913	FALSE	FALSE	-0.056555462840329446
8469	CALM1	0.09675253922546986	0.5060471849307256	-0.05600374249636155	0.505767511808054	FALSE	FALSE	-0.05600374249636155
4830	GIMAP7	0.15145689655883413	0.6117800245926935	-0.05543998336683327	0.6089751920180237	FALSE	FALSE	-0.05543998336683327
6632	RPS3	0.11396484968143425	0.5426435805097692	-0.05497631814010714	1.9058712780234952	FALSE	FALSE	-0.05497631814010714
8666	SERF2	0.08419287565403462	0.48714330903000075	-0.054919391882671545	0.7568455775685778	FALSE	FALSE	-0.054919391882671545
1605	ZAP70	0.004546954362611692	0.09913932734217464	-0.05477459323956074	0.15042779358507485	FALSE	FALSE	-0.05477459323956074
7373	KLRB1	0.09783446859326238	0.5077778191075311	-0.05474272270457273	0.18880462520135363	FALSE	FALSE	-0.05474272270457273
10133	CD300A	2.1230700195742967e-10	1.6649115093501634e-07	-0.05465461652998149	0.049112556302922494	FALSE	FALSE	-0.05465461652998149
801	TPM3	0.03529800392556132	0.31890201242425337	-0.054298577508719525	0.3189685698673831	FALSE	FALSE	-0.054298577508719525
308	THRAP3	0.006375012642588645	0.12436032125169193	-0.0542037720724314	0.17002678705657637	FALSE	FALSE	-0.0542037720724314
10283	SMCHD1	0.011372022055510238	0.1708417566270331	-0.05400637898490361	0.1698621947864825	FALSE	FALSE	-0.05400637898490361
8492	DDX24	0.02706322452725567	0.2786611451817835	-0.05389502021846994	0.3026108573495459	FALSE	FALSE	-0.05389502021846994
3791	HLA-F	0.03424861026425488	0.31302750779986804	-0.05369590730443353	0.2975414248526818	FALSE	FALSE	-0.05369590730443353
9251	PYCARD	6.261070114462834e-05	0.0047515463068662145	-0.05365723808027859	0.08483585877491921	FALSE	FALSE	-0.05365723808027859
9559	EMC6	0.0009404305440939331	0.0355700465922088	-0.05339368004228918	0.11553295536786519	FALSE	FALSE	-0.05339368004228918
11873	IL2RB	0.0033878824462800906	0.08073349570734491	-0.053338258633048634	0.13015436230184735	FALSE	FALSE	-0.053338258633048634
6125	EDF1	0.047684164072122295	0.3693483821931516	-0.05284730190941371	0.37223626801576143	FALSE	FALSE	-0.05284730190941371
8862	IL16	0.006042774645241254	0.11986704578747534	-0.05268305847783973	0.14679119981634825	FALSE	FALSE	-0.05268305847783973
502	ZRANB2	0.00018414730613105774	0.010776740109550409	-0.05247977498451989	0.09434585182013774	FALSE	FALSE	-0.05247977498451989
1402	ZFP36L2	0.18534179465222925	0.6359905281488252	-0.051937728664663035	0.4424743144541057	FALSE	FALSE	-0.051937728664663035
6945	ITGB1	0.001171089137707676	0.040279302710103486	-0.05157682844628527	0.09182657895817811	FALSE	FALSE	-0.05157682844628527
7695	GLIPR1	0.0018974145833362344	0.0565045259336307	-0.05147694414733885	0.11623324943182446	FALSE	FALSE	-0.05147694414733885
4439	TRGV8	4.362252754314389e-14	5.1313179149000155e-11	-0.05139187319781246	0.038239062990000516	FALSE	FALSE	-0.05139187319781246
2671	TPRG1	1.6219814336407685e-05	0.0017504006976070054	-0.05107031804166294	0.06751092092897418	FALSE	FALSE	-0.05107031804166294
6664	SYTL2	2.5266172968906244e-06	0.000479364504247168	-0.05103337401847447	0.05999296948985569	FALSE	FALSE	-0.05103337401847447
10598	SAMHD1	0.00011605007934114481	0.007378903152918305	-0.05092522380337096	0.07565726031966678	FALSE	FALSE	-0.05092522380337096
6469	PPP1R14B	0.038909866868856655	0.3358010007177996	-0.050709600554851714	0.1836061773077155	FALSE	FALSE	-0.050709600554851714
3880	PSMB9	0.10973930804065272	0.5316048405957111	-0.050080660000646426	0.5409430632841539	FALSE	FALSE	-0.050080660000646426
1948	TUBA4A	0.01200691472967891	0.1763262646257341	-0.04984753751740189	0.1584766105238554	FALSE	FALSE	-0.04984753751740189
5249	RPL10	0.18197693631012696	0.6316836848091013	-0.049695074897412005	2.056781577069217	FALSE	FALSE	-0.049695074897412005
6528	DRAP1	0.043169969630600775	0.35724717417389257	-0.049450171602583366	0.25535057065945777	FALSE	FALSE	-0.049450171602583366
7568	ATP5MC2	0.11057068314991696	0.5339256756537246	-0.04896294475268903	0.49687634815598564	FALSE	FALSE	-0.04896294475268903
1984	PTMA	0.20136448942078927	0.6589725776547722	-0.048728532399563027	1.4741923722412191	FALSE	FALSE	-0.048728532399563027
1912	IKZF2	1.6608828584959802e-30	3.907393012897643e-27	-0.048655961095356755	0.029617828827145764	FALSE	FALSE	-0.048655961095356755
3391	LMNB1	0.003667655075525874	0.0844278408090232	-0.04852815111347649	0.09470354391620425	FALSE	FALSE	-0.04852815111347649
2850	OCIAD2	0.012606282749312539	0.1813323740095234	-0.04845664932638028	0.16136459808691353	FALSE	FALSE	-0.04845664932638028
4445	TRGV2	9.438490268585591e-06	0.0012909879189461897	-0.04842629976296083	0.0529713939654755	FALSE	FALSE	-0.04842629976296083
8566	SNRPN	0.0061416023497511485	0.12121420879215228	-0.04840291549690133	0.13099474184626206	FALSE	FALSE	-0.04840291549690133
1550	VAMP5	0.0032934547219192166	0.07987816060605309	-0.048046728678048774	0.10775828982225819	FALSE	FALSE	-0.048046728678048774
3903	CUTA	0.007374745530887338	0.13557071034611323	-0.04791350661712417	0.14384962965309378	FALSE	FALSE	-0.04791350661712417
456	TMEM59	0.03563067931512866	0.32064475370762785	-0.0478345880782095	0.25448471864291833	FALSE	FALSE	-0.0478345880782095
11111	BST2	0.010570316803386456	0.1649273628959648	-0.0475590611226116	0.14094520312599826	FALSE	FALSE	-0.0475590611226116
2794	FGFBP2	0.13381437021249623	0.5829846062257753	-0.046939224899986365	0.2150305266295275	FALSE	FALSE	-0.046939224899986365
4305	PSMB1	0.033119835439973766	0.3067626962837885	-0.04645812493202901	0.23948811304481002	FALSE	FALSE	-0.04645812493202901
10110	PITPNC1	0.00426239873852509	0.09389250254919593	-0.04643285423126786	0.10401712191036701	FALSE	FALSE	-0.04643285423126786
6208	NAP1L4	0.014572836785690381	0.19909440082471075	-0.046332943060032244	0.14910807415421848	FALSE	FALSE	-0.046332943060032244
1092	FCMR	2.567130213917732e-05	0.002396599421136054	-0.04611344482741075	0.060110712258463594	FALSE	FALSE	-0.04611344482741075
2165	RPL14	0.17114603357882147	0.620971867053571	-0.04602737288511175	1.4025959936478256	FALSE	FALSE	-0.04602737288511175
4456	STK17A	0.13748903302179857	0.5894443486790474	-0.04601069056797806	0.3621834859873694	FALSE	FALSE	-0.04601069056797806
159	HP1BP3	0.02079384544362901	0.23839961398967646	-0.045802752794169246	0.1484293259459662	FALSE	FALSE	-0.045802752794169246
6705	CARD16	0.02493283350221251	0.27082043091974206	-0.045797948028860766	0.15344203519227526	FALSE	FALSE	-0.045797948028860766
12139	MT-CO1	0.2064317730027881	0.6643657854532958	-0.04557093092972186	2.7773956345998423	FALSE	FALSE	-0.04557093092972186
2903	CNOT6L	0.02495623354412771	0.27082043091974206	-0.045474577649575965	0.15537954628226894	FALSE	FALSE	-0.045474577649575965
7331	GAPDH	0.36917974972438783	0.7574857070404786	-0.04538226596172536	1.153970582247743	FALSE	FALSE	-0.04538226596172536
10794	UQCR11	0.08798298370192562	0.48745514065627915	-0.04526097519720436	0.360979170790431	FALSE	FALSE	-0.04526097519720436
3318	COX7C	0.1446422547854278	0.6080867916515322	-0.04524029428343811	0.533525575017544	FALSE	FALSE	-0.04524029428343811
9744	WSB1	0.04376344947030335	0.35948984365864406	-0.045178874979248725	0.1770194805707296	FALSE	FALSE	-0.045178874979248725
7386	KLRC1	1.3179657317073872e-09	9.119547589455291e-07	-0.045001811450305934	0.03138766754362206	FALSE	FALSE	-0.045001811450305934
2912	HNRNPDL	0.11877625494411148	0.5522391647856061	-0.0446699138218516	0.3131204984310017	FALSE	FALSE	-0.0446699138218516
489	PDE4B	0.0707841126557933	0.4505592625379311	-0.044658283495087006	0.18877711654471518	FALSE	FALSE	-0.044658283495087006
1551	RNF181	0.01933777450401149	0.2287274155520865	-0.044590748057876314	0.15124032625860834	FALSE	FALSE	-0.044590748057876314
1602	COX5B	0.058856002030740345	0.40990121485352204	-0.04451439850980891	0.29905620323616916	FALSE	FALSE	-0.04451439850980891
10723	OGFR	0.0025579766584606987	0.06906398033520535	-0.04447503598059268	0.10212765028386867	FALSE	FALSE	-0.04447503598059268
10746	PRPF6	0.0008461982798083061	0.0325288574032193	-0.04421784667514303	0.08120899334108686	FALSE	FALSE	-0.04421784667514303
3829	LTB	0.05432971176225855	0.394485535107981	-0.044179817011470994	0.10833160966775139	FALSE	FALSE	-0.044179817011470994
11366	ARHGEF1	0.10077854023146367	0.5139813836645848	-0.04414289448611388	0.26260743972069484	FALSE	FALSE	-0.04414289448611388
9609	XAF1	0.0028589345329337744	0.07294934253991321	-0.04406978573612367	0.08273291112265949	FALSE	FALSE	-0.04406978573612367
7853	PEBP1	0.07152623872221713	0.4521027114935196	-0.04404015635005471	0.20175001109432567	FALSE	FALSE	-0.04404015635005471
7926	UBC	0.27389015086147617	0.7164881502068218	-0.04377345425422921	0.9016269169858134	FALSE	FALSE	-0.04377345425422921
11911	APOBEC3G	0.17940661472473865	0.6292383589661796	-0.04365216348970822	0.30569051751618753	FALSE	FALSE	-0.04365216348970822
971	PRDX6	0.03296025403393117	0.3064851615903126	-0.04354405089580958	0.18008263283791484	FALSE	FALSE	-0.04354405089580958
11073	TECR	0.05106260237775863	0.38015784289213594	-0.043406206801143044	0.230438708065737	FALSE	FALSE	-0.043406206801143044
737	APH1A	0.015171062688499782	0.20201454517815065	-0.0433776684300155	0.15066503903366035	FALSE	FALSE	-0.0433776684300155
7341	2	0.019442384101415206	0.22915908234964635	-0.043274908796124965	0.14447402707921544	FALSE	FALSE	-0.043274908796124965
1034	PTPRC	0.2506229860008053	0.7107766677205879	-0.04327049099178093	0.956212101361312	FALSE	FALSE	-0.04327049099178093
2919	PLAC8	9.110115444238808e-08	3.348821499080659e-05	-0.04324885745536263	0.03803287353805325	FALSE	FALSE	-0.04324885745536263
257	KHDRBS1	0.013574592417179484	0.1910023093340697	-0.042869233969486636	0.12393516790457722	FALSE	FALSE	-0.042869233969486636
989	TOR1AIP1	1.4771744129548061e-05	0.0016548573923416557	-0.0428149841920551	0.05470465047442897	FALSE	FALSE	-0.0428149841920551
6887	OPTN	0.039430006357471827	0.33830427774102195	-0.04276686129656055	0.15510725015385796	FALSE	FALSE	-0.04276686129656055
7994	HMGB1	0.18564066307235333	0.6361364152972769	-0.042703464191886246	0.6785213433877937	FALSE	FALSE	-0.042703464191886246
9999	ABI3	0.025203330147860428	0.2730622840561645	-0.04268922187861167	0.12943612410615463	FALSE	FALSE	-0.04268922187861167
7380	KLRD1	0.27273816758889485	0.7164881502068218	-0.04263540205780729	0.4608837095556798	FALSE	FALSE	-0.04263540205780729
7081	CCSER2	0.03230166381260414	0.30324379204123103	-0.042534254761268604	0.160578701940953	FALSE	FALSE	-0.042534254761268604
876	IFI16	0.14996489395149587	0.6117800245926935	-0.04240752504541407	0.3115637496334387	FALSE	FALSE	-0.04240752504541407
2227	SHISA5	0.043162339365303254	0.35724717417389257	-0.041978514322836794	0.16432085651327755	FALSE	FALSE	-0.041978514322836794
267	LCK	0.12542368646646748	0.5639207673216925	-0.04195297489918367	0.3212240742842891	FALSE	FALSE	-0.04195297489918367
4244	PCMT1	0.002811601861401156	0.07236952449816587	-0.04195205586689312	0.08583077671780963	FALSE	FALSE	-0.04195205586689312
6237	TPP1	0.00016144257542845017	0.009591156640226563	-0.04166957436285096	0.06146316110716775	FALSE	FALSE	-0.04166957436285096
10199	TMC6	4.5535067473512424e-05	0.0037196458242425463	-0.04142399119910562	0.05234300877527907	FALSE	FALSE	-0.04142399119910562
7374	CLEC2D	0.09226000610547253	0.4962395358794026	-0.04118745862236195	0.2039317639988332	FALSE	FALSE	-0.04118745862236195
1543	TGOLN2	0.0020012783258983625	0.058662524337509146	-0.04103115326501685	0.08369949636266419	FALSE	FALSE	-0.04103115326501685
4442	TRGV5	6.702335870608431e-06	0.000985494710574587	-0.040771924352817124	0.04307611466261331	FALSE	FALSE	-0.040771924352817124
3107	IRF2	0.02181148156421102	0.24552005515771694	-0.04072598617443431	0.12161337806872051	FALSE	FALSE	-0.04072598617443431
5026	NBDY	0.00013764287313765064	0.008521542719569392	-0.04063703889719121	0.0592494772579195	FALSE	FALSE	-0.04063703889719121
3092	HMGB2	0.04910089373614412	0.3741825707581345	-0.04058640075542779	0.16084083198779042	FALSE	FALSE	-0.04058640075542779
10094	ICAM2	0.000903325454511676	0.03449940688773001	-0.04056997641227039	0.06981719400568254	FALSE	FALSE	-0.04056997641227039
10361	ATP5F1A	0.046940963002472656	0.36897139798422707	-0.040034615917965824	0.17935113385219434	FALSE	FALSE	-0.040034615917965824
6085	RPL7A	0.24066938068402915	0.6994186204359211	-0.03995397755254253	1.4596069266626044	FALSE	FALSE	-0.03995397755254253
4863	DNAJB6	0.03373361917754014	0.30981526988423796	-0.0398547865586574	0.1523812224895444	FALSE	FALSE	-0.0398547865586574
6218	TRIM21	6.697619140801659e-06	0.000985494710574587	-0.03981470116486177	0.0459454373129384	FALSE	FALSE	-0.03981470116486177
10631	STK4	0.11713631213059747	0.5491640542669004	-0.03966960423934087	0.28410148548406033	FALSE	FALSE	-0.03966960423934087
1850	SF3B1	0.08000090704211768	0.4816021850237617	-0.03959449081657654	0.20837289889118712	FALSE	FALSE	-0.03959449081657654
4066	HMGN3	0.02978547726153629	0.28836754652465135	-0.03951964611670418	0.12370065736558042	FALSE	FALSE	-0.03951964611670418
9090	LITAF	0.167359636278965	0.6149652431556341	-0.039440996300681486	0.3490793885284606	FALSE	FALSE	-0.039440996300681486
10288	MYL12B	0.18351995904079765	0.6327656641402257	-0.039006611120264746	0.6339758391896937	FALSE	FALSE	-0.039006611120264746
9945	GPATCH8	0.0031111580569910405	0.07704537310396971	-0.038947905917284295	0.07677461186606904	FALSE	FALSE	-0.038947905917284295
7824	ERP29	0.0987741218545608	0.5095964891996486	-0.03882544889541213	0.2630380512707808	FALSE	FALSE	-0.03882544889541213
3733	H1-4	0.04740564052725892	0.3691610848926343	-0.03878186204233409	0.10842250684128316	FALSE	FALSE	-0.03878186204233409
10090	PSMC5	0.029271528122038128	0.2866952417148497	-0.03876248174736499	0.13482777136572277	FALSE	FALSE	-0.03876248174736499
5372	DUSP4	0.018707197748872036	0.2245187463069358	-0.03823205500535705	0.08174990699657841	FALSE	FALSE	-0.03823205500535705
6947	CREM	0.22838954263019062	0.6876507543664246	-0.038053934723641575	0.2366148694387034	FALSE	FALSE	-0.038053934723641575
5761	VCP	0.05782129712665982	0.40558120013217397	-0.03780576375844654	0.17569513906741047	FALSE	FALSE	-0.03780576375844654
10955	SHFL	0.038411919839364525	0.3334474060695756	-0.037801947893380525	0.12941394468034903	FALSE	FALSE	-0.037801947893380525
2039	CRBN	0.009598740416874916	0.15925244502637467	-0.03768262418042877	0.0892145541843784	FALSE	FALSE	-0.03768262418042877
5307	CNOT7	0.008697855150594425	0.15112683919710815	-0.03755687799035886	0.0832485458656925	FALSE	FALSE	-0.03755687799035886
9327	CMTM3	0.0005160153451501522	0.02302120717487886	-0.037504213677989964	0.056068978917911586	FALSE	FALSE	-0.037504213677989964
10781	CIRBP	0.176163103073363	0.6274574534713953	-0.037488606252424166	0.385128962399982	FALSE	FALSE	-0.037488606252424166
6744	USP28	0.0049709677083595635	0.10497934138857011	-0.03721560529201081	0.072014099997274	FALSE	FALSE	-0.03721560529201081
5211	IDS	0.04149210774029767	0.3485040015010667	-0.03721334801971824	0.13810047108183637	FALSE	FALSE	-0.03721334801971824
7685	CNOT2	0.01694035620488977	0.21227382258739486	-0.03718588454015859	0.09226648265327933	FALSE	FALSE	-0.03718588454015859
3464	UBE2D2	0.10142337543417106	0.5158509022759897	-0.03701518101026157	0.22507742817437185	FALSE	FALSE	-0.03701518101026157
3808	PPP1R18	0.1347963338971564	0.5853116558258585	-0.03696545652633086	0.2272190637635832	FALSE	FALSE	-0.03696545652633086
2132	CMTM6	0.035380832842463295	0.31916007417630043	-0.03687094131076606	0.10813402023021017	FALSE	FALSE	-0.03687094131076606
5648	1	0.03789057925564186	0.3308885551478213	-0.03672159587632307	0.12564022729266058	FALSE	FALSE	-0.03672159587632307
2838	ATP8A1	0.011881333070522861	0.1756951579878044	-0.036661380450689736	0.08318049606552516	FALSE	FALSE	-0.036661380450689736
7811	VPS29	0.024303637938456052	0.26593831913493815	-0.03663659345113413	0.1061929618917195	FALSE	FALSE	-0.03663659345113413
4759	BPGM	0.0010800170970520439	0.03838139308949605	-0.03657980692960237	0.05358111904996722	FALSE	FALSE	-0.03657980692960237
6864	GDI2	0.045227698266294664	0.36564495856111623	-0.03649187005043308	0.13479007063070025	FALSE	FALSE	-0.03649187005043308
7064	KAT6B	3.03493587235976e-09	1.9833305925871032e-06	-0.0364172604830912	0.03191620476787075	FALSE	FALSE	-0.0364172604830912
6362	CELF1	0.0010992434115146112	0.03863095699576095	-0.03638598785653782	0.05471904473291512	FALSE	FALSE	-0.03638598785653782
1975	SP100	0.12500645172706493	0.5636032286793115	-0.036110229799252824	0.2251578991879204	FALSE	FALSE	-0.036110229799252824
4531	LAT2	5.8786999147361925e-22	9.878735299577403e-19	-0.03592690704234875	0.021869406319683364	FALSE	FALSE	-0.03592690704234875
3881	TAP1	0.10318741242137898	0.5179284543687935	-0.03583531553184863	0.22365241435583313	FALSE	FALSE	-0.03583531553184863
10971	CDC37	0.10882758038021094	0.5297759238917894	-0.035809518134219204	0.216551521755404	FALSE	FALSE	-0.035809518134219204
7906	ARL6IP4	0.10701000511855285	0.5261648117036399	-0.03575798783245444	0.2067709205368807	FALSE	FALSE	-0.03575798783245444
7584	CD63	0.041050021619941146	0.3476395999390696	-0.03558151213483784	0.11538797572836741	FALSE	FALSE	-0.03558151213483784
5826	CEP78	1.7991112133255867e-06	0.0003681533939310306	-0.03555744665624718	0.035882213291452636	FALSE	FALSE	-0.03555744665624718
7952	MPHOSPH8	0.07901181059919986	0.47865228159850837	-0.03554217110345297	0.16995089308610675	FALSE	FALSE	-0.03554217110345297
12089	MX1	0.022473698914710762	0.2515300859502785	-0.03553534554199685	0.09529472207136622	FALSE	FALSE	-0.03553534554199685
2857	CHIC2	0.012932315442915324	0.18483940043136446	-0.03548894247301093	0.07876022094873207	FALSE	FALSE	-0.03548894247301093
7377	KLRF1	1.7081432595962103e-06	0.00036532525750236763	-0.03544944423873426	0.033348455985639534	FALSE	FALSE	-0.03544944423873426
1940	CNPPD1	0.005914690634171863	0.11852556376450361	-0.03540161828203534	0.07126143160570679	FALSE	FALSE	-0.03540161828203534
4230	UTRN	0.0024901779197437743	0.06859944466029512	-0.03520307506052991	0.057353912119429015	FALSE	FALSE	-0.03520307506052991
11721	EIF1AY	0.0027201355437375036	0.07142878494413353	-0.03520227964076966	0.07160509593814893	FALSE	FALSE	-0.03520227964076966
8193	C14orf119	0.011961173060201204	0.17587409838393345	-0.035201194000286096	0.08507728272820866	FALSE	FALSE	-0.035201194000286096
11939	PHF5A	0.004580368905000215	0.09959127436140024	-0.03499515878455245	0.07625445963195644	FALSE	FALSE	-0.03499515878455245
3390	PHAX	0.0006009399011282007	0.025704931116258274	-0.034978809683804804	0.05520349431627532	FALSE	FALSE	-0.034978809683804804
6519	CFL1	0.3535144974265141	0.7454681871913904	-0.03496923239993488	0.7876781457044877	FALSE	FALSE	-0.03496923239993488
2541	ZBTB38	0.07019228267794456	0.4480042437008474	-0.03490054682874655	0.1437891232674568	FALSE	FALSE	-0.03490054682874655
3375	ATG12	0.012284285564052304	0.17928046040936382	-0.03489849378585187	0.07427374050422281	FALSE	FALSE	-0.03489849378585187
4282	MRPL18	0.0010962280742934723	0.03863095699576095	-0.03471021577881981	0.05312106170231529	FALSE	FALSE	-0.03471021577881981
10774	AC004151.1	0.00999347771867204	0.16259097981291729	-0.03448484326377978	0.08376087296458304	FALSE	FALSE	-0.03448484326377978
7909	C12orf65	0.017390201499656307	0.21510569848914401	-0.034435887327320114	0.08164995773613934	FALSE	FALSE	-0.034435887327320114
596	S1PR1	0.006861285619017418	0.1310215953514641	-0.034419597345608705	0.07213408061745671	FALSE	FALSE	-0.034419597345608705
1683	PTPN4	0.097292749074542	0.5068443788148085	-0.0343531905445443	0.15311036939816713	FALSE	FALSE	-0.0343531905445443
2625	NDUFB5	0.008146567037178495	0.1457004098753461	-0.034255439905360154	0.07883260097269415	FALSE	FALSE	-0.034255439905360154
3252	MRPS36	0.021382661224783016	0.2432536208772946	-0.03425494545523892	0.09326817987744934	FALSE	FALSE	-0.03425494545523892
1343	PPM1G	0.03658522293494743	0.32553099650815936	-0.03419649285177692	0.11114153687116435	FALSE	FALSE	-0.03419649285177692
7483	PCED1B	0.029225388911875313	0.2866952417148497	-0.03413491231385236	0.10200239254179264	FALSE	FALSE	-0.03413491231385236
677	TENT5C	0.011950415506183787	0.17587409838393345	-0.03385756879150472	0.07389282547990375	FALSE	FALSE	-0.03385756879150472
2562	COMMD2	0.004261939262336124	0.09389250254919593	-0.033815105200115124	0.0646066988716817	FALSE	FALSE	-0.033815105200115124
2485	ABTB1	0.009023927923099685	0.1538383538542342	-0.03374243178120991	0.07984906322953277	FALSE	FALSE	-0.03374243178120991
11435	SNRPD2	0.25862922364716967	0.7164881502068218	-0.033612117301976455	0.4208213503235603	FALSE	FALSE	-0.033612117301976455
8989	NME3	0.005656115583611624	0.11530829741771843	-0.03352011733268053	0.062089205164246736	FALSE	FALSE	-0.03352011733268053
7229	ABLIM1	0.030315146718685407	0.2911726968783882	-0.033232884807908286	0.07656703802630366	FALSE	FALSE	-0.033232884807908286
2932	HSD17B11	0.06389651680549249	0.4273747375712345	-0.03299890241140944	0.11575962828214044	FALSE	FALSE	-0.03299890241140944
522	PRKACB	0.027970114992740314	0.2819301308137141	-0.03290774085753647	0.08693174509429354	FALSE	FALSE	-0.03290774085753647
11494	BAX	0.16379737272060194	0.6118850022276763	-0.03286820634566938	0.18207871400491707	FALSE	FALSE	-0.03286820634566938
9791	CRLF3	0.002356766822934022	0.06600872913116784	-0.032842720666594646	0.05536694531886767	FALSE	FALSE	-0.032842720666594646
7603	MYL6	0.372156820951995	0.7584358650510205	-0.03281626758510881	0.8206602324948497	FALSE	FALSE	-0.03281626758510881
3416	UQCRQ	0.08414810069093454	0.48714330903000075	-0.032776905055892584	0.1569382392602044	FALSE	FALSE	-0.032776905055892584
1844	SLC39A10	0.0006448283971124607	0.0268107684782037	-0.032679245782491706	0.043380901631103225	FALSE	FALSE	-0.032679245782491706
6235	ILK	0.018554316074278016	0.22339244624537594	-0.032666889903918785	0.08780342019081598	FALSE	FALSE	-0.032666889903918785
7241	GRK5	9.258688963771958e-07	0.00022547313248124677	-0.03265842513282163	0.03154258794260298	FALSE	FALSE	-0.03265842513282163
12064	MRPS6	0.10520053873222406	0.5232447937028125	-0.03265462539112913	0.13065276702071263	FALSE	FALSE	-0.03265462539112913
5016	TSR2	0.0074836243242703	0.13733209504897276	-0.03253175453600333	0.06700078310246904	FALSE	FALSE	-0.03253175453600333
1050	PTPN7	0.0720586211302401	0.4540040494670671	-0.03234981838922184	0.10389937108951655	FALSE	FALSE	-0.03234981838922184
5950	AKNA	0.18154205321643777	0.6316836848091013	-0.03233159897714606	0.2011205403893825	FALSE	FALSE	-0.03233159897714606
1924	ARPC2	0.30778034149207834	0.7164881502068218	-0.03231519613182002	0.6554684479336077	FALSE	FALSE	-0.03231519613182002
190	SYF2	0.11436089972150652	0.5433066492019714	-0.03227043764693297	0.16738305275966472	FALSE	FALSE	-0.03227043764693297
7490	ASB8	0.0008242489200636029	0.03189355278522421	-0.03224137526616608	0.04888889844207191	FALSE	FALSE	-0.03224137526616608
1210	ARID4B	0.159778957539661	0.6117800245926935	-0.032199301322969845	0.17347613828379566	FALSE	FALSE	-0.032199301322969845
6806	HSPA8	0.33071786771928136	0.7267390767759959	-0.032192787480068416	0.4388685297637095	FALSE	FALSE	-0.032192787480068416
7521	COX14	0.07137598179143534	0.4513955235551903	-0.03203563833284252	0.14374622496027964	FALSE	FALSE	-0.03203563833284252
10408	VPS4B	0.02352277511407035	0.26005489066429466	-0.03194707801656386	0.0857757423950477	FALSE	FALSE	-0.03194707801656386
218	NUDC	0.041265066775076874	0.34845727241581426	-0.03182406742553423	0.10696205631660581	FALSE	FALSE	-0.03182406742553423
5066	RPS4X	0.33255219769284705	0.7281853130046463	-0.03182074601058944	1.555618471043588	FALSE	FALSE	-0.03182074601058944
4188	SAMD3	0.12450777744419077	0.5636032286793115	-0.03172127554489666	0.1584475635579746	FALSE	FALSE	-0.03172127554489666
7753	GNPTAB	0.0011790899866648062	0.040318707887029404	-0.03155306038897932	0.048260004458946466	FALSE	FALSE	-0.03155306038897932
4384	TOMM7	0.3454071737817478	0.7392693932304766	-0.031534394896902865	0.5305420582259166	FALSE	FALSE	-0.031534394896902865
8684	BLOC1S6	0.0027278457374590097	0.07146469801721678	-0.03153206238220054	0.0536690473175466	FALSE	FALSE	-0.03153206238220054
4881	PRKX	0.02623101961429487	0.27614777700141535	-0.031408869059604376	0.07668929610245963	FALSE	FALSE	-0.031408869059604376
6255	MTRNR2L8	1.3175489309770536e-05	0.0015498328075083082	-0.03130841238089806	0.030463162286916538	FALSE	FALSE	-0.03130841238089806
7070	RPS24	0.3822148951265134	0.7649482294796898	-0.031269369631923276	1.1413227383092468	FALSE	FALSE	-0.031269369631923276
2021	MTERF4	0.005211343581920011	0.10830571475993832	-0.03121223377063195	0.05505226401318852	FALSE	FALSE	-0.03121223377063195
3942	MTCH1	0.028455451360517484	0.28474889382403296	-0.031144434984987125	0.09032170156149813	FALSE	FALSE	-0.031144434984987125
8304	PTGDR	0.011095575781716903	0.168409365058498	-0.030999002155851264	0.0545680044146197	FALSE	FALSE	-0.030999002155851264
2845	TXK	3.4901107568279737e-14	4.561574759174162e-11	-0.030986992929808985	0.02090113728481419	FALSE	FALSE	-0.030986992929808985
9177	TUFM	0.11107876668867293	0.535719365542788	-0.03092041683332264	0.15967350512301778	FALSE	FALSE	-0.03092041683332264
2867	HOPX	0.059435707318481454	0.41320462481518755	-0.03090030561208737	0.08298627267595415	FALSE	FALSE	-0.03090030561208737
930	MGST3	0.05450130432718556	0.3947652972910614	-0.03075452881764978	0.1005724286497602	FALSE	FALSE	-0.03075452881764978
8905	CIB1	0.23978053705763688	0.6986718992838699	-0.030701095957809843	0.32984707026189625	FALSE	FALSE	-0.030701095957809843
6442	TMEM223	7.143102284238139e-05	0.005317994441107166	-0.030673457808370407	0.03307116810422927	FALSE	FALSE	-0.030673457808370407
5680	DOCK8	0.093478829858158	0.499177553294849	-0.03056047864289814	0.13372155868549848	FALSE	FALSE	-0.03056047864289814
7230	FAM160B1	1.1074959798314142e-05	0.001348632758904182	-0.03053406855707502	0.031628165860355786	FALSE	FALSE	-0.03053406855707502
9028	ELOB	0.25493411057385973	0.7164020772039671	-0.030486934561822932	0.3585071799973299	FALSE	FALSE	-0.030486934561822932
238	ATP5IF1	0.21192195356907081	0.66903863119511	-0.030473992867345503	0.23558761047081542	FALSE	FALSE	-0.030473992867345503
2751	MFSD10	0.04467776930417136	0.3636986853459984	-0.030454612572376402	0.09194148655273873	FALSE	FALSE	-0.030454612572376402
4172	SERINC1	0.08176970896151331	0.4870162463363448	-0.030332633877251953	0.12772017464162044	FALSE	FALSE	-0.030332633877251953
8883	SEC11A	0.11399067307996598	0.5426435805097692	-0.03024106386458319	0.15289166051277725	FALSE	FALSE	-0.03024106386458319
11262	ZNF146	0.0016201910162393302	0.05041880138630487	-0.030144337059617457	0.04523920553484442	FALSE	FALSE	-0.030144337059617457
10254	DCXR	0.053277029222530276	0.38877028209964243	-0.03006256737081895	0.08378600309105291	FALSE	FALSE	-0.03006256737081895
12148	MT-ND6	0.3006674664086895	0.7164881502068218	-0.030023505811241736	0.22213311945646	FALSE	FALSE	-0.030023505811241736
4772	ZC3HAV1	0.011785579929460612	0.17493182934702137	-0.029739164744787116	0.0626053636891123	FALSE	FALSE	-0.029739164744787116
4549	HSPB1	0.0022093494267121576	0.06324373350470995	-0.029696647408819127	0.0449165140741165	FALSE	FALSE	-0.029696647408819127
7854	TAOK3	0.02909189358093601	0.2866952417148497	-0.02965392584345324	0.07258787435826672	FALSE	FALSE	-0.02965392584345324
9963	KANSL1	0.009888770617245274	0.16175681997590755	-0.029646686448743482	0.0643136844886304	FALSE	FALSE	-0.029646686448743482
8150	RASA3	0.014880405755917404	0.2006968988231186	-0.029605716956633256	0.06581399489499999	FALSE	FALSE	-0.029605716956633256
1308	ITSN2	0.06744584221171819	0.43968351500498043	-0.02956537627609025	0.10217370088356341	FALSE	FALSE	-0.02956537627609025
4477	CCM2	0.010852685993106822	0.16668859481774634	-0.029171170542481334	0.05196323257295633	FALSE	FALSE	-0.029171170542481334
9757	UNC119	0.0005125741832884804	0.02302120717487886	-0.029144652967501426	0.03867393363051588	FALSE	FALSE	-0.029144652967501426
6141	TUBB4B	0.04139100324256712	0.3485040015010667	-0.0291124814628744	0.08998782234329072	FALSE	FALSE	-0.0291124814628744
931	ALDH9A1	0.012609868395799553	0.1813323740095234	-0.029075290214625318	0.05636301266172372	FALSE	FALSE	-0.029075290214625318
5836	HNRNPK	0.25847039580200215	0.7164881502068218	-0.029073538141369655	0.3087382566680177	FALSE	FALSE	-0.029073538141369655
9837	GGNBP2	0.09308127044787914	0.49882231629995555	-0.02903254177697023	0.10083595600134593	FALSE	FALSE	-0.02903254177697023
4892	RAB9A	0.046908620825901505	0.36897139798422707	-0.02902925260877248	0.0904010771742419	FALSE	FALSE	-0.02902925260877248
12053	IFNAR1	0.006678019826775322	0.12839213180889325	-0.02902613542322559	0.050982192233906785	FALSE	FALSE	-0.02902613542322559
5862	CARD19	0.002209740242322179	0.06324373350470995	-0.029022276562496858	0.04469601614438348	FALSE	FALSE	-0.029022276562496858
3692	NOL7	0.10270710761415229	0.5166561983077014	-0.02897472335953329	0.1284298382418714	FALSE	FALSE	-0.02897472335953329
3870	GPSM3	0.2968800145497102	0.7164881502068218	-0.028880788585415162	0.2898453737572738	FALSE	FALSE	-0.028880788585415162
905	PFDN2	0.06742985160195769	0.43968351500498043	-0.028850444396453553	0.10946792653419608	FALSE	FALSE	-0.028850444396453553
6327	PRR5L	0.0024557063585612603	0.06812847616923609	-0.02881088301229727	0.039043144777938625	FALSE	FALSE	-0.02881088301229727
10201	SYNGR2	0.06635171187934057	0.43665527283968125	-0.02876263650427241	0.09002571106759247	FALSE	FALSE	-0.02876263650427241
3715	C6orf62	0.0035602889533061506	0.0830369059078978	-0.028752314857991724	0.04871236058240343	FALSE	FALSE	-0.028752314857991724
8815	CSK	0.0923364422134854	0.4962395358794026	-0.02864790257831556	0.10270190635046761	FALSE	FALSE	-0.02864790257831556
1019	RGS1	0.003951231761260477	0.08903896399943867	-0.02856094385047305	0.037916812464133566	FALSE	FALSE	-0.02856094385047305
3844	CLIC1	0.38060234199124754	0.7634610409313904	-0.02855617133191161	0.4959467798672005	FALSE	FALSE	-0.02855617133191161
12073	MORC3	0.01017428511114959	0.1634450111959543	-0.028496982427725605	0.05472443039462593	FALSE	FALSE	-0.028496982427725605
8860	MESD	0.01996219251998929	0.23134509419963944	-0.028487684615663336	0.06956046874588542	FALSE	FALSE	-0.028487684615663336
7134	EXOSC1	0.025484265076641303	0.27477381201302564	-0.02840502007963456	0.06611432733758783	FALSE	FALSE	-0.02840502007963456
7288	ECHS1	0.015717295611109065	0.20345802242813404	-0.028390810013107018	0.060994929281811695	FALSE	FALSE	-0.028390810013107018
8941	MPG	0.03787047466180658	0.3308885551478213	-0.028370161346087802	0.07775534549540017	FALSE	FALSE	-0.028370161346087802
11639	EPN1	0.0021864912725613607	0.06288434434997381	-0.028312936806242122	0.04268146502693882	FALSE	FALSE	-0.028312936806242122
3481	IK	0.19308151919781305	0.6474395411413554	-0.028271088590275145	0.1727044617764722	FALSE	FALSE	-0.028271088590275145
9988	SKAP1	0.04544667486830072	0.3661077799745486	-0.02810877996352337	0.07804257205084547	FALSE	FALSE	-0.02810877996352337
5952	ATP6V1G1	0.2709821576783763	0.7164881502068218	-0.028048521542227315	0.3155177126702518	FALSE	FALSE	-0.028048521542227315
341	PPT1	0.010991465353824685	0.1681308282926395	-0.028042582766314706	0.05620550986223956	FALSE	FALSE	-0.028042582766314706
8002	N4BP2L2	0.22896985617103555	0.6888098610626743	-0.027997077231787976	0.20814533151616	FALSE	FALSE	-0.027997077231787976
10563	DYNLRB1	0.004961277707349652	0.10497934138857011	-0.027957048269799657	0.04570908536119224	FALSE	FALSE	-0.027957048269799657
8984	TMEM204	9.100126380563645e-05	0.006296752153798245	-0.027902965100561145	0.03072556808921803	FALSE	FALSE	-0.027902965100561145
6182	PNPLA2	0.1135005825024685	0.5416257005990008	-0.027893264204160915	0.12398221990542328	FALSE	FALSE	-0.027893264204160915
11844	PIK3IP1	0.08522475503321172	0.48714330903000075	-0.02786107120170253	0.09892562530623951	FALSE	FALSE	-0.02786107120170253
9187	SPN	0.05176843383003552	0.38347108762135257	-0.02783198463587536	0.08840514175483549	FALSE	FALSE	-0.02783198463587536
9310	ADGRG1	5.917486182553777e-07	0.00016187765108227926	-0.027757950135522298	0.023308254455618592	FALSE	FALSE	-0.027757950135522298
10588	SCAND1	0.19335282816201244	0.6478421041853761	-0.02772921425306915	0.2148064287983553	FALSE	FALSE	-0.02772921425306915
2445	GSK3B	0.00268332939627701	0.07093034536720554	-0.027599990788777107	0.03846266235990768	FALSE	FALSE	-0.027599990788777107
3202	PARP8	0.1507996140463622	0.6117800245926935	-0.02756966809764686	0.14093137355483717	FALSE	FALSE	-0.02756966809764686
6691	CEP57	0.04511834005046156	0.3652629277450649	-0.027485375100892728	0.08555514324822464	FALSE	FALSE	-0.027485375100892728
632	CD53	0.3137681694133514	0.7164881502068218	-0.027468166086890768	0.3357498269743746	FALSE	FALSE	-0.027468166086890768
7215	SMC3	0.024151968723653525	0.26452477476381414	-0.02741720010319914	0.0667187756611834	FALSE	FALSE	-0.02741720010319914
10809	PLEKHJ1	0.03702423778340754	0.3264532137103302	-0.02734738052140668	0.07407337917995165	FALSE	FALSE	-0.02734738052140668
1015	IVNS1ABP	0.08088741738938236	0.4845139163838874	-0.027328548421137203	0.07955414845456506	FALSE	FALSE	-0.027328548421137203
6498	FAU	0.3651569774276451	0.7545737344272418	-0.027299322119406205	1.5109213310648584	FALSE	FALSE	-0.027299322119406205
9773	FLOT2	0.02698469340521032	0.2783997264435804	-0.027298274100127508	0.05726290209667599	FALSE	FALSE	-0.027298274100127508
7379	GABARAPL1	0.21498768726841166	0.6736548122904439	-0.02726634444610326	0.16944041800049722	FALSE	FALSE	-0.02726634444610326
2026	SEPTIN2	0.08867288387525188	0.4885522871309545	-0.02721982313904487	0.10385841951476132	FALSE	FALSE	-0.02721982313904487
11455	AP2S1	0.0879337558349871	0.4874480536696292	-0.02715880154473561	0.1141387863413081	FALSE	FALSE	-0.02715880154473561
4850	RHEB	0.03673325658394782	0.32627035543756794	-0.027056509488677116	0.0664845013797965	FALSE	FALSE	-0.027056509488677116
8857	ZFAND6	0.043369478113745294	0.35800362880841113	-0.026997256090997037	0.07962032529860133	FALSE	FALSE	-0.026997256090997037
3922	DEF6	0.15057780326564207	0.6117800245926935	-0.026985883738208736	0.1281968208573869	FALSE	FALSE	-0.026985883738208736
1690	GYPC	0.3012380240311462	0.7164881502068218	-0.026977306103496954	0.2478829415998902	FALSE	FALSE	-0.026977306103496954
164	CDC42	0.20677231367432133	0.6645526573090279	-0.026963848461066937	0.17132544315960335	FALSE	FALSE	-0.026963848461066937
671	CD58	0.08566178057883968	0.48714330903000075	-0.02694909019983977	0.1009639424508786	FALSE	FALSE	-0.02694909019983977
9763	SDF2	0.044469116901804294	0.36275327469897634	-0.026874498099485868	0.07258155361610098	FALSE	FALSE	-0.026874498099485868
4291	MPC1	0.010492935383028722	0.1647730521128372	-0.026869854567912573	0.0501704353107137	FALSE	FALSE	-0.026869854567912573
9917	COA3	0.03696861082204361	0.3264532137103302	-0.02685597234331324	0.06853243074859938	FALSE	FALSE	-0.02685597234331324
6524	FIBP	0.044981780934275246	0.3649108200895722	-0.026827622078210076	0.07211455260309445	FALSE	FALSE	-0.026827622078210076
10451	NSFL1C	0.031438773733770034	0.29751753453768054	-0.02681685166469979	0.06387149880252889	FALSE	FALSE	-0.02681685166469979
11871	MPST	2.1424535800022057e-05	0.002100140121797162	-0.026715891130571025	0.02838544925915461	FALSE	FALSE	-0.026715891130571025
5355	BNIP3L	0.11722343352024762	0.5491640542669004	-0.026714548859725618	0.10946468053784217	FALSE	FALSE	-0.026714548859725618
5424	PRKDC	0.01479009233771386	0.20059629084331584	-0.026709894579236643	0.054578281633184865	FALSE	FALSE	-0.026709894579236643
4730	ARF5	0.2603286966698403	0.7164881502068218	-0.026687988289082993	0.22323985170186927	FALSE	FALSE	-0.026687988289082993
7520	SMARCD1	8.60454433647639e-05	0.006060793714369567	-0.026676570253403056	0.02960304603166126	FALSE	FALSE	-0.026676570253403056
5281	ERICH1	0.015578344954643508	0.20318225704214377	-0.026642171036001572	0.05528969602210605	FALSE	FALSE	-0.026642171036001572
1169	GUK1	0.32903414495387784	0.7257534664066783	-0.02660717794100883	0.3444915668158961	FALSE	FALSE	-0.02660717794100883
4273	SYTL3	0.31148375847865883	0.7164881502068218	-0.02660337282485849	0.2415697167190055	FALSE	FALSE	-0.02660337282485849
6016	FAM102A	0.011086454449341091	0.168409365058498	-0.02657509242770724	0.046829123024905196	FALSE	FALSE	-0.02657509242770724
536	ODF2L	0.028340221542613446	0.284442001711401	-0.026524862744739617	0.06683090466549708	FALSE	FALSE	-0.026524862744739617
533	C1orf52	0.004054996583395681	0.0899979713405347	-0.026496087897467133	0.041439676674867545	FALSE	FALSE	-0.026496087897467133
8748	HERC1	0.008557647446568853	0.14913126950220654	-0.026481206023709663	0.0475757635332654	FALSE	FALSE	-0.026481206023709663
5468	TERF1	0.07100704164916956	0.4507477680188441	-0.02640471673973843	0.07554724546522905	FALSE	FALSE	-0.02640471673973843
5434	TGS1	0.029661064479725142	0.28796206009928604	-0.02638991010839071	0.061057414318037545	FALSE	FALSE	-0.02638991010839071
5682	SMARCA2	0.005747948772096758	0.11649037596992112	-0.02636907602257603	0.04276255155320644	FALSE	FALSE	-0.02636907602257603
7283	ADAM8	0.046913009032670205	0.36897139798422707	-0.026342609504945595	0.0702310534091328	FALSE	FALSE	-0.026342609504945595
2263	RBM6	0.03685869569123503	0.32627035543756794	-0.02628305513762651	0.06556510385802745	FALSE	FALSE	-0.02628305513762651
7164	MRPL43	0.09546142251963219	0.5028717926997015	-0.026276003848941135	0.10171313717219262	FALSE	FALSE	-0.026276003848941135
2265	GNAI2	0.041537244759372226	0.3485040015010667	-0.026225677425732404	0.06982080238303458	FALSE	FALSE	-0.026225677425732404
1646	GCC2	0.27707591931942355	0.7164881502068218	-0.026194720548577098	0.18161723954279685	FALSE	FALSE	-0.026194720548577098
6659	CCDC90B	0.025786362590251913	0.27614777700141535	-0.026154653965383905	0.06034212767787047	FALSE	FALSE	-0.026154653965383905
10341	RNF125	0.06569302669044845	0.4338838141267519	-0.026103800845306908	0.07069681981179868	FALSE	FALSE	-0.026103800845306908
5660	VPS28	0.23860122180440016	0.6977773532002552	-0.026098431761925285	0.2056490210653314	FALSE	FALSE	-0.026098431761925285
8714	ARPP19	0.023737252053236006	0.26144316095713027	-0.02599963310346244	0.05790150858221192	FALSE	FALSE	-0.02599963310346244
2444	COX17	0.17296081901173266	0.6233266280744519	-0.025992103488029352	0.1479438934700807	FALSE	FALSE	-0.025992103488029352
11610	KIR2DL1	6.547338504840889e-07	0.00017114742851654082	-0.025961010234006373	0.018572463411750076	FALSE	FALSE	-0.025961010234006373
10153	GRB2	0.10620245536245167	0.5242381378214515	-0.02595291294146399	0.10250246784528204	FALSE	FALSE	-0.02595291294146399
7741	TMPO	0.007883088233052922	0.14244050212811296	-0.02583688377116783	0.04501676676020247	FALSE	FALSE	-0.02583688377116783
3049	6	0.09089867436214041	0.4929650099224793	-0.025826838909465872	0.10285341726117148	FALSE	FALSE	-0.025826838909465872
7272	PTPRE	0.024054027005254826	0.2636975952123136	-0.025821502072831286	0.05831021038642401	FALSE	FALSE	-0.025821502072831286
10267	NARF	0.17977191730992914	0.6298173627190893	-0.025736891983064624	0.11975758696729531	FALSE	FALSE	-0.025736891983064624
6129	CLIC3	0.06480443822397967	0.4311621079347697	-0.025690247063475925	0.07008009254781988	FALSE	FALSE	-0.025690247063475925
5981	PSMB7	0.044815123496967924	0.364312576153997	-0.025660257588731725	0.07047181301982133	FALSE	FALSE	-0.025660257588731725
8731	MINDY2	0.003949836465792108	0.08903896399943867	-0.02555678583917747	0.03900014715266701	FALSE	FALSE	-0.02555678583917747
6704	CASP1	0.12644319941254387	0.5668259735860341	-0.025401160350749064	0.12692571911223804	FALSE	FALSE	-0.025401160350749064
1972	SP110	0.19256162998231258	0.6462772209271953	-0.025384220059639077	0.12837196593229253	FALSE	FALSE	-0.025384220059639077
4584	SAMD9	0.10597917320128894	0.5239478080264316	-0.025376867801314693	0.08510627537905607	FALSE	FALSE	-0.025376867801314693
3290	F2R	0.18303995474082072	0.6325418874018348	-0.025335613462938975	0.1239409625660603	FALSE	FALSE	-0.025335613462938975
4042	PHF3	0.1609307058017124	0.6117800245926935	-0.025329024377627796	0.11253315260480903	FALSE	FALSE	-0.025329024377627796
4118	ATG5	0.028662619544007367	0.2856000735485415	-0.025308789543862217	0.05750544266687508	FALSE	FALSE	-0.025308789543862217
6245	TMEM9B	0.1102667954595985	0.5330700733825577	-0.025302130590599124	0.09751555934287658	FALSE	FALSE	-0.025302130590599124
7692	ATXN7L3B	0.001870276987986096	0.05626615910404207	-0.025205954667561935	0.03194147837504965	FALSE	FALSE	-0.025205954667561935
4389	TRA2A	0.015357935604445679	0.20214535740214393	-0.0251544834848334	0.04764655539778489	FALSE	FALSE	-0.0251544834848334
7369	M6PR	0.08994671810198454	0.4911704691854162	-0.025135511648660097	0.08087684881458533	FALSE	FALSE	-0.025135511648660097
10159	SAP30BP	0.06970749691428345	0.4466063650341592	-0.025123365373942913	0.08212372313177121	FALSE	FALSE	-0.025123365373942913
11470	SELENOW	0.2503144318626423	0.7104905037441529	-0.025118216643332705	0.17855210511031414	FALSE	FALSE	-0.025118216643332705
5185	RBMX2	0.005807999789400565	0.11738745966102895	-0.025100112782100475	0.03867305088838409	FALSE	FALSE	-0.025100112782100475
1420	CALM2	0.3864928276139933	0.7701702746439781	-0.025044500579606634	0.359818273826852	FALSE	FALSE	-0.025044500579606634
8925	SYNM	1.786538292541449e-05	0.0018763437442111664	-0.02499703739881188	0.023778528306623206	FALSE	FALSE	-0.02499703739881188
11144	COPE	0.24018341136018123	0.6992856967196823	-0.024986929387230312	0.16966575075286877	FALSE	FALSE	-0.024986929387230312
11930	ST13	0.18676752435407057	0.6386472060979453	-0.024985671764095874	0.13444460806603548	FALSE	FALSE	-0.024985671764095874
9338	TRADD	0.02726676682004869	0.2786611451817835	-0.02497986197517142	0.060607386166342654	FALSE	FALSE	-0.02497986197517142
5994	ZBTB43	0.0005057509550178313	0.02302120717487886	-0.02497432628359677	0.030336464942003	FALSE	FALSE	-0.02497432628359677
770	RFX5	0.00023972482006182985	0.013521335540448374	-0.024955886518749575	0.028297546162980722	FALSE	FALSE	-0.024955886518749575
5162	RNF113A	0.05267756347059096	0.38681158383915143	-0.024914680550494412	0.06964054918054537	FALSE	FALSE	-0.024914680550494412
3749	BTN3A2	0.2576141362185555	0.7164881502068218	-0.024873635815974435	0.18784816111882954	FALSE	FALSE	-0.024873635815974435
6299	SVIP	0.03052264350465557	0.2920136870491889	-0.02486578910752882	0.05329564817921631	FALSE	FALSE	-0.02486578910752882
1054	KDM5B	2.6336633042801512e-06	0.00048405908512886593	-0.024852640496424574	0.022882041014971596	FALSE	FALSE	-0.024852640496424574
6363	NDUFS3	0.07638654794820195	0.46973765645023074	-0.024799425302127132	0.0807871321268871	FALSE	FALSE	-0.024799425302127132
5841	ISCA1	0.01629191349075868	0.207180300964102	-0.02472004455983827	0.04888854432515148	FALSE	FALSE	-0.02472004455983827
7329	MRPL51	0.14796736423684262	0.6117800245926935	-0.024714390630191152	0.12466606433085928	FALSE	FALSE	-0.024714390630191152
3138	NDUFS6	0.12402227794772276	0.5630165122203034	-0.024671513205547918	0.11263200482240757	FALSE	FALSE	-0.024671513205547918
5176	SASH3	0.13113085503525723	0.5781455201573205	-0.024662011164087748	0.09190298960836225	FALSE	FALSE	-0.024662011164087748
3074	PPID	0.034876158676661904	0.31679401892940073	-0.024602091333635577	0.05538809266126894	FALSE	FALSE	-0.024602091333635577
3652	SERPINB6	0.0013256381715946318	0.04307591660902667	-0.02450274179324419	0.03181109394537207	FALSE	FALSE	-0.02450274179324419
6665	PICALM	0.008748796807748345	0.1513413188963879	-0.024492108428408814	0.04032991639266986	FALSE	FALSE	-0.024492108428408814
10504	DSTN	0.08707891442485954	0.48714330903000075	-0.02446491904619897	0.0811529520944182	FALSE	FALSE	-0.02446491904619897
1344	NRBP1	0.13428402940074807	0.5839493670391865	-0.024396964401276804	0.09993468889838755	FALSE	FALSE	-0.024396964401276804
5966	RAB14	0.1042053028039107	0.5204955315848838	-0.02435186195108803	0.09067898973682206	FALSE	FALSE	-0.02435186195108803
9692	NCOR1	0.2638956993393553	0.7164881502068218	-0.024301385043059797	0.18882311857524822	FALSE	FALSE	-0.024301385043059797
11340	SERTAD3	0.00392992090566585	0.08903896399943867	-0.02427276068060682	0.036315115777873413	FALSE	FALSE	-0.02427276068060682
3754	HMGN4	0.11558500604352923	0.546127749016001	-0.024256884532149046	0.10490688857087216	FALSE	FALSE	-0.024256884532149046
6943	EPC1	0.27361671078140215	0.7164881502068218	-0.024250865139368846	0.16461047862091102	FALSE	FALSE	-0.024250865139368846
9078	CARHSP1	0.03648611092437328	0.32489486964678493	-0.02423283383331745	0.056312920681099395	FALSE	FALSE	-0.02423283383331745
4696	HBP1	0.04837439662998187	0.37099660938869095	-0.024175520614917418	0.06140047481000263	FALSE	FALSE	-0.024175520614917418
1166	ARF1	0.3322018507211675	0.7279602030613065	-0.024149029912226706	0.2976999462533286	FALSE	FALSE	-0.024149029912226706
11477	KDELR1	0.12071981557009036	0.555656517821157	-0.024139635359923327	0.0949587588615886	FALSE	FALSE	-0.024139635359923327
7105	TNKS2	0.028719298524800176	0.2856000735485415	-0.024128338249544776	0.05252620491072595	FALSE	FALSE	-0.024128338249544776
7884	KDM2B	0.009092374380086107	0.15455722519212844	-0.024087148404663132	0.036227868010025484	FALSE	FALSE	-0.024087148404663132
2546	GK5	0.0018126933161864483	0.05495544195438452	-0.024046009617130965	0.030911872588338715	FALSE	FALSE	-0.024046009617130965
4799	ZYX	0.18564715762632275	0.6361364152972769	-0.024034274488438496	0.11381421823801616	FALSE	FALSE	-0.024034274488438496
4071	IBTK	0.004714116359540911	0.10193410061999951	-0.02401963177805488	0.03535795370354988	FALSE	FALSE	-0.02401963177805488
3019	MFSD8	0.0005832235393978399	0.025129884593175056	-0.024019316028656812	0.02881761298177721	FALSE	FALSE	-0.024019316028656812
5548	ATP6V1C1	1.1121089655164978e-05	0.001348632758904182	-0.02401675913033969	0.023155817872321943	FALSE	FALSE	-0.02401675913033969
8992	SPSB3	0.264197843781066	0.7164881502068218	-0.023998566590553105	0.1867704944106002	FALSE	FALSE	-0.023998566590553105
8990	MRPS34	0.12690862274936693	0.5680958769842279	-0.02389809647570219	0.11049057479601851	FALSE	FALSE	-0.02389809647570219
4177	NCOA7	0.0263400327973806	0.27614777700141535	-0.023847839920445372	0.052999510666703956	FALSE	FALSE	-0.023847839920445372
8259	FAM177A1	0.23788532136891236	0.6977773532002552	-0.0238421913652561	0.15719724755388248	FALSE	FALSE	-0.0238421913652561
9644	SAT2	0.12545954672114845	0.5639207673216925	-0.02380608575749059	0.10448337012894382	FALSE	FALSE	-0.02380608575749059
8532	BAG5	0.006292687276797005	0.1233681340616053	-0.02378596916179748	0.03369786223574651	FALSE	FALSE	-0.02378596916179748
7185	CUEDC2	0.03505856492496429	0.3177148684224615	-0.023763213707305192	0.0533185367714388	FALSE	FALSE	-0.023763213707305192
5674	COMMD5	0.014555647696082662	0.19909079517327946	-0.02372861832219257	0.04225904412798253	FALSE	FALSE	-0.02372861832219257
6573	TMEM134	0.06450783479433268	0.43004167994850073	-0.02367929154814198	0.06520238031870103	FALSE	FALSE	-0.02367929154814198
1296	PUM2	0.009928455667993306	0.16175681997590755	-0.02366088940449966	0.04186765010773253	FALSE	FALSE	-0.02366088940449966
9868	MIEN1	0.17197165119890018	0.6215981771663646	-0.02364521748543979	0.12278503525004412	FALSE	FALSE	-0.02364521748543979
5678	WASHC1	0.08089648319118889	0.4845139163838874	-0.023633103457469638	0.0693648735896094	FALSE	FALSE	-0.023633103457469638
42	TNFRSF14	0.1800630038310935	0.6303812839479621	-0.02357178089352137	0.1207576366153973	FALSE	FALSE	-0.02357178089352137
1480	NFU1	0.053139992766990225	0.38829313165564655	-0.023553282009637938	0.05569905228160753	FALSE	FALSE	-0.023553282009637938
3980	CNPY3	0.12732045151093727	0.5688076229104273	-0.02352863474598616	0.10140965539525848	FALSE	FALSE	-0.02352863474598616
5755	DCTN3	0.19646016765669225	0.6526279231691937	-0.02350851277583521	0.12683646798555012	FALSE	FALSE	-0.02350851277583521
11761	THAP7	0.0574832051423801	0.4044108505321873	-0.02345148440370067	0.058529926754764885	FALSE	FALSE	-0.02345148440370067
6356	DDB2	0.029311859129705697	0.2867802000293951	-0.02339131197373005	0.047247969694586014	FALSE	FALSE	-0.02339131197373005
3953	GLO1	0.01941016442371855	0.2290087904876643	-0.023358826063319415	0.044314472121343235	FALSE	FALSE	-0.023358826063319415
10594	RAB5IF	0.21354774824691056	0.6713121648018059	-0.023335917436778705	0.14092606573815622	FALSE	FALSE	-0.023335917436778705
10922	MAP2K7	0.01602739252639966	0.20537060815690547	-0.023335646026657813	0.04191960718402511	FALSE	FALSE	-0.023335646026657813
4097	LYRM2	0.03291528825883844	0.3064851615903126	-0.023323147724952142	0.04969313414328673	FALSE	FALSE	-0.023323147724952142
7582	BLOC1S1	0.1212980852908393	0.5567028393586199	-0.0233109799524036	0.091123133476618	FALSE	FALSE	-0.0233109799524036
3201	EMB	0.18197656188234085	0.6316836848091013	-0.023298962664674558	0.11548439502555621	FALSE	FALSE	-0.023298962664674558
11074	NDUFB7	0.19234254533300493	0.6458822040400048	-0.0232555370453317	0.12038711611868394	FALSE	FALSE	-0.0232555370453317
1471	C1D	0.08663271019128306	0.48714330903000075	-0.023232749344092377	0.08312294952080035	FALSE	FALSE	-0.023232749344092377
10184	RHBDF2	0.010371296905247178	0.16441720417307623	-0.023177421987864027	0.03902361454369443	FALSE	FALSE	-0.023177421987864027
6574	AIP	0.17842216749827267	0.6289687504934389	-0.023156432042772006	0.12900996382672886	FALSE	FALSE	-0.023156432042772006
10918	PET100	0.2136124195780776	0.6713125545009155	-0.023138653336239063	0.1424450553743066	FALSE	FALSE	-0.023138653336239063
5772	TLN1	0.10298638730040584	0.5174835001344186	-0.02311615585572307	0.07710727775020683	FALSE	FALSE	-0.02311615585572307
3566	RARS1	0.015301659437815569	0.20214535740214393	-0.02309638053810277	0.04226559936915039	FALSE	FALSE	-0.02309638053810277
3579	CREBRF	0.038768358456207026	0.33491959725232817	-0.02303895714331703	0.05383773836962788	FALSE	FALSE	-0.02303895714331703
12023	SAMSN1	0.18306382244119315	0.6325418874018348	-0.023031776867643506	0.09045971773093513	FALSE	FALSE	-0.023031776867643506
9834	ZNHIT3	0.06608137603299676	0.4352268904121729	-0.023027278446431876	0.0675046202848248	FALSE	FALSE	-0.023027278446431876
5046	IGBP1	0.0897143420347694	0.4911704691854162	-0.022993661212646038	0.07841451991033586	FALSE	FALSE	-0.022993661212646038
1549	VAMP8	0.24121477531431465	0.6998675322154968	-0.022978773964430724	0.17655075641291298	FALSE	FALSE	-0.022978773964430724
9998	GNGT2	2.1852464713400753e-05	0.0021243846481300253	-0.022959306334521732	0.021496456144640817	FALSE	FALSE	-0.022959306334521732
5739	SMU1	0.04925197314069663	0.3741825707581345	-0.022957367498856143	0.05191404353150369	FALSE	FALSE	-0.022957367498856143
2085	TMEM43	0.06668369557552693	0.4374792588147927	-0.022935450459786816	0.05632621296813077	FALSE	FALSE	-0.022935450459786816
11420	GEMIN7	0.007795737763416768	0.14151429523313494	-0.022931677590383514	0.03732564363222504	FALSE	FALSE	-0.022931677590383514
1451	C2orf74	0.004549236360933955	0.09913932734217464	-0.022801123947776204	0.03224180250843513	FALSE	FALSE	-0.022801123947776204
2708	FYTTD1	0.08347179277941338	0.48714330903000075	-0.022785180618595437	0.06174019086619646	FALSE	FALSE	-0.022785180618595437
1488	TIA1	0.02715359084154365	0.2786611451817835	-0.02274563535781267	0.049732206459501875	FALSE	FALSE	-0.02274563535781267
2644	AP2M1	0.23404447447912963	0.694086660583543	-0.022714458127885945	0.14996140115314024	FALSE	FALSE	-0.022714458127885945
9785	SSH2	0.14593486553642593	0.6103689303516276	-0.022682845566874225	0.08164197038533229	FALSE	FALSE	-0.022682845566874225
10572	TRPC4AP	0.12200407163900645	0.5585493743997855	-0.02263558795909183	0.07464347246026527	FALSE	FALSE	-0.02263558795909183
253	SNRNP40	0.08239159857446009	0.48714330903000075	-0.02262399525353211	0.07639957702697367	FALSE	FALSE	-0.02262399525353211
10549	MAPRE1	0.05960874197678209	0.4137334672477825	-0.02260976906363105	0.06542337578276365	FALSE	FALSE	-0.02260976906363105
9369	PSMB10	0.35615274258953533	0.7483788337050205	-0.022595811596621967	0.26677631599826096	FALSE	FALSE	-0.022595811596621967
546	GBP1	0.1593741945575416	0.6117800245926935	-0.02257077737200575	0.09158257914965277	FALSE	FALSE	-0.02257077737200575
7816	PPP1CC	0.1210615457688134	0.5560511373988879	-0.022566101593685415	0.08224146576500517	FALSE	FALSE	-0.022566101593685415
700	RBM8A	0.35888200400109793	0.7508073855985851	-0.022526911047120055	0.2574076635981152	FALSE	FALSE	-0.022526911047120055
2972	INTS12	0.0027468751973607664	0.07164410852894612	-0.022510099742998214	0.03119641004950009	FALSE	FALSE	-0.022510099742998214
1706	CCDC115	0.13670138524453246	0.5881080099144927	-0.02250353215551839	0.0967351622919616	FALSE	FALSE	-0.02250353215551839
4717	TES	0.09542038412376352	0.5028717926997015	-0.022498039459606458	0.07224880115782108	FALSE	FALSE	-0.022498039459606458
6429	GANAB	0.0068777169565030095	0.13102829862788123	-0.02247629977764583	0.03435114241915869	FALSE	FALSE	-0.02247629977764583
8921	CHD2	0.1724984701866048	0.6225253529691178	-0.022472242061977038	0.10484445296619013	FALSE	FALSE	-0.022472242061977038
2240	DALRD3	0.012180326551506445	0.17820544928528645	-0.022463358083168405	0.03574868620274285	FALSE	FALSE	-0.022463358083168405
6445	STX5	0.05074859583611618	0.3797661864896396	-0.022370422958208416	0.05388226772973146	FALSE	FALSE	-0.022370422958208416
1741	PRPF40A	0.19173985862410806	0.6453321765365904	-0.022336741230928502	0.12100528721092206	FALSE	FALSE	-0.022336741230928502
3589	KIAA1191	0.010261530103987058	0.16355877860867177	-0.02233636233165082	0.03811772926904833	FALSE	FALSE	-0.02233636233165082
5137	TSC22D3	0.5429256595686183	0.8616597124444744	-0.022327389674287837	0.3154151193386453	FALSE	FALSE	-0.022327389674287837
5783	CLTA	0.20054257652397486	0.6581930780429264	-0.02231934948536	0.12940893920883034	FALSE	FALSE	-0.02231934948536
5933	PTBP3	0.10169669662314207	0.5158509022759897	-0.022290805739774613	0.07234829107442342	FALSE	FALSE	-0.022290805739774613
7898	RSRC2	0.23464951230817443	0.6946556981056667	-0.022280911362892165	0.12445063421735854	FALSE	FALSE	-0.022280911362892165
1656	MTLN	0.11320707111932193	0.5415145586049197	-0.02227236060046958	0.06833827694875476	FALSE	FALSE	-0.02227236060046958
3960	OARD1	0.06087217181439193	0.41727389094748596	-0.02221750888376002	0.05429216720725373	FALSE	FALSE	-0.02221750888376002
8010	SUPT20H	0.04151546796730059	0.3485040015010667	-0.022196258277462785	0.048279394479631414	FALSE	FALSE	-0.022196258277462785
4768	MTPN	0.13658937788714134	0.5881042650389618	-0.02217780776369991	0.0882603281138723	FALSE	FALSE	-0.02217780776369991
6811	TBRG1	0.2215829969787548	0.6810767686075497	-0.022145045068710543	0.14734528190675686	FALSE	FALSE	-0.022145045068710543
4613	ZNF655	0.13067134309371103	0.5775271570345744	-0.022143142510635375	0.07976816988187876	FALSE	FALSE	-0.022143142510635375
6136	SSNA1	0.20053037971414167	0.6581930780429264	-0.022124149176630713	0.12836801823263694	FALSE	FALSE	-0.022124149176630713
4444	TRGV3	0.0020158998177432757	0.05884126440723115	-0.022024188291660085	0.025273941322524366	FALSE	FALSE	-0.022024188291660085
7755	WASHC3	0.12472382430974051	0.5636032286793115	-0.021957347503125148	0.06669654623977589	FALSE	FALSE	-0.021957347503125148
839	SYT11	0.007185809904193265	0.13370987456873376	-0.02195520578167612	0.0346989122859903	FALSE	FALSE	-0.02195520578167612
8476	TC2N	0.22625388060504398	0.685757381488568	-0.021850213060553295	0.1095694669874568	FALSE	FALSE	-0.021850213060553295
5723	KLHL9	0.006606896812993915	0.1278238934395517	-0.021820524555448105	0.032670172590707224	FALSE	FALSE	-0.021820524555448105
11932	RBX1	0.29208592671950784	0.7164881502068218	-0.021809399427720415	0.18402256373401285	FALSE	FALSE	-0.021809399427720415
9492	RNF166	0.23150881209084606	0.6919376346631896	-0.021775712325982664	0.1347758333182431	FALSE	FALSE	-0.021775712325982664
134	SZRD1	0.0745878680597148	0.46451362455165673	-0.02177225654959189	0.06347965670456235	FALSE	FALSE	-0.02177225654959189
9241	STX4	0.07131751541083708	0.4512691049657391	-0.02176416261608566	0.06356266897277027	FALSE	FALSE	-0.02176416261608566
11085	TPM4	0.2906636341995423	0.7164881502068218	-0.02173501693122225	0.09067410443223822	FALSE	FALSE	-0.02173501693122225
8673	EIF3J	0.011207528702864355	0.1690631583010199	-0.02167080290895635	0.03653964727695826	FALSE	FALSE	-0.02167080290895635
8486	MOAP1	0.010254262286504702	0.16355877860867177	-0.02160955827464675	0.035975884238802006	FALSE	FALSE	-0.02160955827464675
9325	CKLF	0.22253504146258493	0.6824193233964763	-0.021589670093411818	0.11975930118745301	FALSE	FALSE	-0.021589670093411818
6748	REXO2	0.15952842103395068	0.6117800245926935	-0.021459586715865463	0.08494217230525986	FALSE	FALSE	-0.021459586715865463
4167	ASF1A	0.09570534882930358	0.5030680087329087	-0.02142750120256387	0.06499082566530996	FALSE	FALSE	-0.02142750120256387
8359	ZBTB1	0.05483603613932823	0.3959612483283433	-0.021390202465158	0.05334923878151668	FALSE	FALSE	-0.021390202465158
943	DCAF6	0.00027380594079316956	0.014911015192361357	-0.021331522790852285	0.022674996855206193	FALSE	FALSE	-0.021331522790852285
1992	INPP5D	0.12422969487767246	0.5631267440639928	-0.021323784915177918	0.0669109541446492	FALSE	FALSE	-0.021323784915177918
7750	1	0.007856148826586232	0.14217212099559054	-0.021292416891997894	0.03134616238377176	FALSE	FALSE	-0.021292416891997894
1306	SF3B6	0.24820225061524687	0.7091578999240099	-0.021284271901142186	0.14027468110077473	FALSE	FALSE	-0.021284271901142186
2271	RASSF1	0.12503103587284817	0.5636032286793115	-0.021249187440366173	0.07038061737934	FALSE	FALSE	-0.021249187440366173
8351	PPP2R5E	0.039082513105682	0.33704369623323854	-0.021216779459594215	0.04415607301475703	FALSE	FALSE	-0.021216779459594215
5691	AK3	0.06061986475823268	0.41727389094748596	-0.02121471566778386	0.04525838556673132	FALSE	FALSE	-0.02121471566778386
9949	EFTUD2	0.009756151862668986	0.16138353905109978	-0.021186214917861188	0.03272093941042673	FALSE	FALSE	-0.021186214917861188
11748	TRMT2A	0.005126404197156712	0.10691824923963547	-0.021168455021930686	0.025136222284472726	FALSE	FALSE	-0.021168455021930686
3000	C4orf3	0.4210186768405979	0.7942971444548442	-0.021152275216604982	0.30051184252084984	FALSE	FALSE	-0.021152275216604982
5529	RPL30	0.528578254151902	0.8525749399409204	-0.021138215634896946	2.002083212578441	FALSE	FALSE	-0.021138215634896946
1168	MRPL55	0.05576169239200924	0.3992238512521027	-0.021127165749579013	0.05201419273925341	FALSE	FALSE	-0.021127165749579013
11112	MVB12A	0.03210886483339745	0.3016745822965289	-0.021126536938011795	0.04465754254699796	FALSE	FALSE	-0.021126536938011795
5717	DENND4C	0.10027288246173209	0.513053465157614	-0.021103045182795502	0.0591435402651815	FALSE	FALSE	-0.021103045182795502
1442	PPP4R3B	0.13102221404685163	0.57788312854635	-0.021092532743261512	0.06911172512241841	FALSE	FALSE	-0.021092532743261512
3798	RPP21	0.009194230322205132	0.1560631043002871	-0.02105114404343981	0.0309820303951627	FALSE	FALSE	-0.02105114404343981
9995	ATP5MC1	0.11418819067933837	0.5431442324953729	-0.02103603106799524	0.07476241129775148	FALSE	FALSE	-0.02103603106799524
12084	HMGN1	0.4035751207741882	0.7827428277424547	-0.021014302134950293	0.25502446450262983	FALSE	FALSE	-0.021014302134950293
3680	TMEM14C	0.01785328568887436	0.2183037417445209	-0.020995236245764798	0.03683436109808501	FALSE	FALSE	-0.020995236245764798
4718	CAPZA2	0.20042526345311154	0.6581930780429264	-0.020922549390714987	0.09591702315680592	FALSE	FALSE	-0.020922549390714987
5400	PLEKHA2	0.08747874871657192	0.48714330903000075	-0.020901374026827502	0.05986518694105411	FALSE	FALSE	-0.020901374026827502
4535	GTF2I	0.1008474907334746	0.5139813836645848	-0.020861296694718628	0.05605835483871992	FALSE	FALSE	-0.020861296694718628
8574	NSMCE3	0.012239646082268373	0.17885087809406566	-0.020823202537552515	0.032764756630900574	FALSE	FALSE	-0.020823202537552515
6694	CCDC82	0.08241706082059594	0.48714330903000075	-0.020765373371199897	0.05724054199679783	FALSE	FALSE	-0.020765373371199897
10238	HGS	0.0429481744781191	0.3571449595455108	-0.020744391487794632	0.046884721195172334	FALSE	FALSE	-0.020744391487794632
6243	RPL27A	0.4794899524540609	0.8266636812954378	-0.02073882892393079	0.34056214831799553	FALSE	FALSE	-0.02073882892393079
5500	DECR1	0.14130289164217855	0.5991874240760441	-0.020737055352843765	0.08171597784472828	FALSE	FALSE	-0.020737055352843765
11854	FBXO7	0.20399455936131897	0.661767997617811	-0.0207339274183812	0.11357500651803665	FALSE	FALSE	-0.0207339274183812
8965	ANTKMT	0.02170484704428596	0.24502314374466003	-0.020713324434253617	0.03846571072409604	FALSE	FALSE	-0.020713324434253617
2758	TMEM128	0.008260339840047926	0.14670826825770358	-0.020708054778342026	0.03033303479447179	FALSE	FALSE	-0.020708054778342026
1774	METTL5	0.14069931294205473	0.5977486684675358	-0.020702239614959726	0.08031907982492512	FALSE	FALSE	-0.020702239614959726
5371	KIF13B	0.0006804646855920449	0.027696560887955794	-0.02068542159276559	0.022435251518727994	FALSE	FALSE	-0.02068542159276559
5260	G6PD	0.03593226471886671	0.32240368412511755	-0.02067988993203432	0.0438124028524612	FALSE	FALSE	-0.02067988993203432
3408	IRF1	0.5510570060178419	0.8657949836278674	-0.020672744590336755	0.3627604144659209	FALSE	FALSE	-0.020672744590336755
10010	MRPL27	0.016947515036241763	0.21227382258739486	-0.02066910339515052	0.037988430998397146	FALSE	FALSE	-0.02066910339515052
6687	SRSF8	0.16275555234696024	0.6117800245926935	-0.020548379635931587	0.07982759106488119	FALSE	FALSE	-0.020548379635931587
2798	MED28	0.05787000742416096	0.40558120013217397	-0.020517600115884983	0.05414459249944818	FALSE	FALSE	-0.020517600115884983
3850	HSPA1B	0.03812502749096091	0.3321960728712394	-0.020517374388655727	0.025381391842926013	FALSE	FALSE	-0.020517374388655727
693	RNF115	0.22550990127005582	0.6854682915867557	-0.02051184407153892	0.09446798946362485	FALSE	FALSE	-0.02051184407153892
978	CACYBP	0.17281428751564198	0.6231886438018758	-0.020501912073451593	0.08691154763824525	FALSE	FALSE	-0.020501912073451593
2881	DCK	0.07663165585103598	0.47046877232554085	-0.020475002163049403	0.0528778314294637	FALSE	FALSE	-0.020475002163049403
3179	RICTOR	0.04488461092647319	0.3646254684586354	-0.02047291149894985	0.048563849827723424	FALSE	FALSE	-0.02047291149894985
11784	SMARCB1	0.0603686977152641	0.4162467709405929	-0.02045031190373491	0.05248072131475482	FALSE	FALSE	-0.02045031190373491
10668	RNF114	0.12529198867013105	0.5638095161507076	-0.020447060356742035	0.07177098113466882	FALSE	FALSE	-0.020447060356742035
12010	KLHDC7B	0.0014633663264308552	0.046649263137686046	-0.02041549616585087	0.023966816814257833	FALSE	FALSE	-0.02041549616585087
5018	MAGED2	0.2874722810160076	0.7164881502068218	-0.020398550500283046	0.11537126245661507	FALSE	FALSE	-0.020398550500283046
1506	CCT7	0.2564184023378085	0.7164881502068218	-0.02036936719421476	0.11558714821874533	FALSE	FALSE	-0.02036936719421476
2193	ZDHHC3	0.003856457423673517	0.08808448286343996	-0.020302960393150358	0.025317929103509256	FALSE	FALSE	-0.020302960393150358
656	PTPN22	0.22683271246822997	0.6869807406703886	-0.02028275243167398	0.09855176443246622	FALSE	FALSE	-0.02028275243167398
10399	PMAIP1	0.10891070359824125	0.5297759238917894	-0.02024362637860269	0.04880655763487796	FALSE	FALSE	-0.02024362637860269
1433	ACYP2	0.026880748595814952	0.27785434598644226	-0.020226379743395854	0.03495743655390326	FALSE	FALSE	-0.020226379743395854
1832	PMS1	0.015666607764789967	0.20318225704214377	-0.02018850325177224	0.029734499127043772	FALSE	FALSE	-0.02018850325177224
3338	CAST	0.3110410695015032	0.7164881502068218	-0.020174027149581646	0.12118630822682766	FALSE	FALSE	-0.020174027149581646
7016	VPS26A	0.09937010454985977	0.5115494703807442	-0.020068816762916324	0.061276831981270985	FALSE	FALSE	-0.020068816762916324
4666	PRKRIP1	0.008479372684678075	0.14842687632420865	-0.020047786509390507	0.026144772590028967	FALSE	FALSE	-0.020047786509390507
5251	TAZ	0.030640604176066746	0.2925531062687282	-0.02004734580384767	0.042533546463056175	FALSE	FALSE	-0.02004734580384767
12061	CRYZL1	0.01899426801817393	0.22654962462088285	-0.020030905337316753	0.03440045392890317	FALSE	FALSE	-0.020030905337316753
1037	DDX59	0.021282468127184546	0.24258301606596105	-0.019992233425932898	0.03522239615802288	FALSE	FALSE	-0.019992233425932898
5810	SMC5	0.03974038299889895	0.34028370791157553	-0.019936078403197274	0.042141235016115906	FALSE	FALSE	-0.019936078403197274
223	SYTL1	0.0660120665854652	0.43501397156572946	-0.019929682798368313	0.04568436586900963	FALSE	FALSE	-0.019929682798368313
291	TMEM35B	0.011084049550862727	0.168409365058498	-0.01992841980077604	0.03059261742212169	FALSE	FALSE	-0.01992841980077604
4255	SYNE1	0.2582894894132763	0.7164881502068218	-0.019926662353062535	0.11836652471752859	FALSE	FALSE	-0.019926662353062535
6052	NTMT1	0.029475241165989853	0.2867802000293951	-0.01991228030388413	0.040647469400798004	FALSE	FALSE	-0.01991228030388413
3513	CSNK1A1	0.26012289731559823	0.7164881502068218	-0.01981746411868033	0.11753479704702044	FALSE	FALSE	-0.01981746411868033
10261	CSNK1D	0.18796697299556078	0.6394419486432767	-0.01981326129264987	0.08769229088545166	FALSE	FALSE	-0.01981326129264987
10191	JMJD6	0.14440989364027296	0.607979090512001	-0.019781476748987288	0.06670306040874079	FALSE	FALSE	-0.019781476748987288
3827	LTA	0.08127140119007949	0.4854275514507308	-0.019777187931631395	0.04051101072359214	FALSE	FALSE	-0.019777187931631395
3330	SLF1	0.11368466462624244	0.5422841484178791	-0.019760725967269122	0.05870061636241817	FALSE	FALSE	-0.019760725967269122
8538	ATP5MPL	0.38045958619827724	0.7634610409313904	-0.019735482138797163	0.22736259859712096	FALSE	FALSE	-0.019735482138797163
3429	CDKN2AIPNL	0.0015386934312864565	0.048108394251475485	-0.019662247089047725	0.02288310634771996	FALSE	FALSE	-0.019662247089047725
5902	STX17	0.06475676003276071	0.4310887200143544	-0.019645040762274683	0.04575227030012682	FALSE	FALSE	-0.019645040762274683
3412	KIF3A	0.014474571371991951	0.19909079517327946	-0.019634350965631993	0.029849290133304743	FALSE	FALSE	-0.019634350965631993
6480	SF1	0.37908223027222965	0.7628244954866817	-0.01960757004221795	0.1967726713234451	FALSE	FALSE	-0.01960757004221795
6149	DPH7	0.00045725362546042257	0.021569294556944476	-0.01960155333666667	0.021244755439700943	FALSE	FALSE	-0.01960155333666667
11165	GMIP	0.08660656273243753	0.48714330903000075	-0.019600545625821773	0.04950315487467023	FALSE	FALSE	-0.019600545625821773
7251	PLEKHA1	0.07568864473879877	0.4673624819225669	-0.019586383929414787	0.04184697160289233	FALSE	FALSE	-0.019586383929414787
6907	TRDMT1	6.895031665318546e-07	0.0001763179510416132	-0.019577192934702076	0.014984360723386483	FALSE	FALSE	-0.019577192934702076
5399	TACC1	0.08163645710104481	0.48682847998515877	-0.019513312800629453	0.05217619219727183	FALSE	FALSE	-0.019513312800629453
2067	BRK1	0.3807482474067886	0.7634610409313904	-0.01951173271002465	0.21213494895043636	FALSE	FALSE	-0.01951173271002465
3914	RPS10	0.33324031075852034	0.7283362644839232	-0.019497802115304764	0.18070345174415917	FALSE	FALSE	-0.019497802115304764
8541	SIVA1	0.2846712746249029	0.7164881502068218	-0.019473058111411878	0.12686824147786296	FALSE	FALSE	-0.019473058111411878
6171	IRF7	0.33286383443166756	0.7282451504241633	-0.019456762755242624	0.1377868785010212	FALSE	FALSE	-0.019456762755242624
11050	STX10	0.06121198636924198	0.4188694564638705	-0.019440564139314484	0.04739951967069952	FALSE	FALSE	-0.019440564139314484
11920	RPS19BP1	0.25372722999898834	0.7155582369882761	-0.01943380307135244	0.12607917154501136	FALSE	FALSE	-0.01943380307135244
3993	DNPH1	0.1953101556146521	0.6519028453854172	-0.01937868263175091	0.07660559982983935	FALSE	FALSE	-0.01937868263175091
1945	ANKZF1	0.06531515270052612	0.43284627674157117	-0.019368911867398766	0.04466499224766427	FALSE	FALSE	-0.019368911867398766
2001	LRRFIP1	0.31175862662712966	0.7164881502068218	-0.019362978465943998	0.13054922607653394	FALSE	FALSE	-0.019362978465943998
148	AKR7A2	0.09314737606099711	0.49894926439230836	-0.019359506566179706	0.05275698645920324	FALSE	FALSE	-0.019359506566179706
11958	RRP7A	0.10665595567040008	0.5251544606743056	-0.01935606691316245	0.06193584081382161	FALSE	FALSE	-0.01935606691316245
10285	LPIN2	0.1346304554797043	0.5848072554681542	-0.01932963532950797	0.06542323790941873	FALSE	FALSE	-0.01932963532950797
11518	PRMT1	0.17329418365940033	0.6237969370202713	-0.01932905488806131	0.08129305338855547	FALSE	FALSE	-0.01932905488806131
10086	LIMD2	0.5570875308550858	0.8685182505578147	-0.019326120434080964	0.52404333785437	FALSE	FALSE	-0.019326120434080964
7551	SPRYD3	0.015393590144212394	0.20214535740214393	-0.019258770415665736	0.03219441228081168	FALSE	FALSE	-0.019258770415665736
2055	TADA3	0.19710888883246871	0.6529405405058658	-0.019219061233918866	0.08215227978827977	FALSE	FALSE	-0.019219061233918866
4681	PMPCB	0.19438084432588967	0.6501284821738528	-0.019177828393374508	0.08269837931861466	FALSE	FALSE	-0.019177828393374508
8849	PSMA4	0.23543480491305963	0.6953099699202411	-0.01916828335625162	0.1061506401221011	FALSE	FALSE	-0.01916828335625162
8296	MAP4K5	0.043980482607826145	0.3600155998022679	-0.019164268636245544	0.03766672489450164	FALSE	FALSE	-0.019164268636245544
4438	TRGV9	4.8591773834685476e-08	2.1984039831438662e-05	-0.019070174475862112	0.012594592634135354	FALSE	FALSE	-0.019070174475862112
8946	MRPL28	0.13889333762174033	0.5932284682284088	-0.01907014575610303	0.07032906866731425	FALSE	FALSE	-0.01907014575610303
11982	TTC38	0.029753007346426705	0.28836754652465135	-0.019041526768107893	0.02827963501736421	FALSE	FALSE	-0.019041526768107893
5419	FNTA	0.16119378281586483	0.6117800245926935	-0.019038791169067606	0.07080481283136042	FALSE	FALSE	-0.019038791169067606
8234	RIPK3	0.0004608635776188432	0.021569294556944476	-0.019022734976272212	0.01995190831771168	FALSE	FALSE	-0.019022734976272212
254	ZCCHC17	0.23937604003327628	0.6982340398251625	-0.019017153601805926	0.08926408216457508	FALSE	FALSE	-0.019017153601805926
11882	LGALS1	0.3248444827167203	0.7233049317618111	-0.018994903346350553	0.10684357906414715	FALSE	FALSE	-0.018994903346350553
5602	TMEM71	0.02872268018430031	0.2856000735485415	-0.01897532957089923	0.034914763551581435	FALSE	FALSE	-0.01897532957089923
10493	TMX4	0.12236752267124004	0.5594283595731817	-0.018933661399269875	0.05748569524895856	FALSE	FALSE	-0.018933661399269875
6890	PRPF18	0.0067729900422138735	0.1295458241732712	-0.018925445196847794	0.02635015556488492	FALSE	FALSE	-0.018925445196847794
191	RSRP1	0.3988757203643426	0.7781126509599433	-0.018905214393925597	0.17709244610202746	FALSE	FALSE	-0.018905214393925597
6406	TMEM216	0.015914677417865616	0.20481876418638212	-0.018875689809784508	0.029311819564836906	FALSE	FALSE	-0.018875689809784508
6620	UCP2	0.29399282814418193	0.7164881502068218	-0.018871946499899324	0.10306945997183768	FALSE	FALSE	-0.018871946499899324
9196	KCTD13	0.0026074989063682628	0.06970911280820426	-0.01885255814324346	0.022571326767421587	FALSE	FALSE	-0.01885255814324346
8736	BNIP2	0.20318692248411205	0.6613413860488683	-0.018844010068049796	0.082578028074665	FALSE	FALSE	-0.018844010068049796
1292	RDH14	0.07421120930733886	0.4640640400133084	-0.018833578245383398	0.049528055050953076	FALSE	FALSE	-0.018833578245383398
6515	RELA	0.14853330177920165	0.6117800245926935	-0.018825210214527356	0.07794879634098763	FALSE	FALSE	-0.018825210214527356
3833	PRRC2A	0.1391558565157225	0.5939369884595224	-0.018802927712324943	0.06417533638981117	FALSE	FALSE	-0.018802927712324943
10097	PECAM1	0.007321321596516508	0.13519734056487234	-0.01879134844290982	0.026631558736382635	FALSE	FALSE	-0.01879134844290982
11354	TGFB1	0.3378095484012277	0.7326057739387244	-0.0187627590144328	0.11965014803076657	FALSE	FALSE	-0.0187627590144328
10937	MYO1F	0.3101122365996628	0.7164881502068218	-0.01874162664620803	0.11373363799775273	FALSE	FALSE	-0.01874162664620803
549	GBP4	0.32467061568389155	0.7233049317618111	-0.018717463083761807	0.11849256831034516	FALSE	FALSE	-0.018717463083761807
11091	EPS15L1	0.004712461852401799	0.10193410061999951	-0.018716673038459405	0.02441507582408583	FALSE	FALSE	-0.018716673038459405
150	CAPZB	0.43458891961448687	0.8023967134555343	-0.01868531307696614	0.2566203148496584	FALSE	FALSE	-0.01868531307696614
2491	RAB7A	0.2656510342305215	0.7164881502068218	-0.018656538229693657	0.1206471598575526	FALSE	FALSE	-0.018656538229693657
7479	SCAF11	0.37335862513795803	0.7599143647575332	-0.018558518867617533	0.16967478701355962	FALSE	FALSE	-0.018558518867617533
9049	NLRC3	0.042857269362733985	0.35677994303881094	-0.018555275382311418	0.03689880420304685	FALSE	FALSE	-0.018555275382311418
3979	C6orf226	0.05816769660739453	0.4067934691990379	-0.01855516520592571	0.03950068663459767	FALSE	FALSE	-0.01855516520592571
6893	FAM107B	0.257368881101343	0.7164881502068218	-0.01854612536783973	0.08729987480698972	FALSE	FALSE	-0.01854612536783973
11232	USF2	0.09556371860050238	0.5029601887685501	-0.018526669830460876	0.04881277170488523	FALSE	FALSE	-0.018526669830460876
5934	HSDL2	0.00036279966630245545	0.018554836846590365	-0.018486337211604628	0.01881638245875189	FALSE	FALSE	-0.018486337211604628
6616	RAB6A	0.18101638623581057	0.6311848829864863	-0.018479353103642248	0.07901127259892538	FALSE	FALSE	-0.018479353103642248
4581	RBM48	0.059119541102529	0.41149299525979205	-0.018462146776869207	0.04164472946202731	FALSE	FALSE	-0.018462146776869207
2665	ST6GAL1	0.0015110331675856187	0.04752482125751239	-0.018441731898766005	0.0207405616109376	FALSE	FALSE	-0.018441731898766005
10810	SF3A2	0.26714516665270094	0.7164881502068218	-0.018432745805258426	0.09732868995211648	FALSE	FALSE	-0.018432745805258426
4916	EIF1AX	0.19217317378084092	0.6456821031659616	-0.018428252758504633	0.07753467223385141	FALSE	FALSE	-0.018428252758504633
6598	NADSYN1	0.06827576342592968	0.4410071488050728	-0.018424710990788427	0.0424014641546104	FALSE	FALSE	-0.018424710990788427
92	UBE4B	0.005414866246750603	0.11174573975531114	-0.01840950530594613	0.02255315139130119	FALSE	FALSE	-0.01840950530594613
8811	UBL7	0.11763010957156707	0.5497349935996597	-0.018371901568057868	0.05936685281468513	FALSE	FALSE	-0.018371901568057868
1330	OST4	0.49809296213605003	0.8373685170224892	-0.018334210495229715	0.41886966084888455	FALSE	FALSE	-0.018334210495229715
10610	PPP1R16B	0.3157405508311914	0.7164881502068218	-0.01829471897902534	0.11322788680586489	FALSE	FALSE	-0.01829471897902534
11051	IER2	0.4859131925294481	0.8303578867925248	-0.01829052690191056	0.220209533100494	FALSE	FALSE	-0.01829052690191056
173	ELOA	0.008283298743497898	0.14670826825770358	-0.01825033401895814	0.026997332799613156	FALSE	FALSE	-0.01825033401895814
3603	LMAN2	0.3509776982794176	0.7434811209905978	-0.01824460753413019	0.17791732818810807	FALSE	FALSE	-0.01824460753413019
8646	ZNF106	0.10157821113266861	0.5158509022759897	-0.01823065006712111	0.04956054853709116	FALSE	FALSE	-0.01823065006712111
10559	RALY	0.31441984361677927	0.7164881502068218	-0.01820659936828951	0.1486663539589334	FALSE	FALSE	-0.01820659936828951
1396	1	0.013887374548280217	0.19436731594296988	-0.018200640438160005	0.02577461140771794	FALSE	FALSE	-0.018200640438160005
6462	FERMT3	0.2744350840698728	0.7164881502068218	-0.018191733617905558	0.09906842345484654	FALSE	FALSE	-0.018191733617905558
1377	FEZ2	0.02549007698719197	0.27477381201302564	-0.018151814832302948	0.030818496349431866	FALSE	FALSE	-0.018151814832302948
8246	HECTD1	0.098399468361477	0.5087120552807015	-0.018151645536881006	0.051085728994027926	FALSE	FALSE	-0.018151645536881006
9347	FHOD1	0.00027223413527646234	0.014894372712823378	-0.01813557254890486	0.017747943200895497	FALSE	FALSE	-0.01813557254890486
11746	TANGO2	0.005912549623297919	0.11852556376450361	-0.018120057160929563	0.023349172836808867	FALSE	FALSE	-0.018120057160929563
4062	SENP6	0.20207933502087844	0.6600400912114787	-0.01811488961971692	0.08671433095535712	FALSE	FALSE	-0.01811488961971692
2380	CLDND1	0.41140948777634545	0.7879208408845899	-0.01810508660861774	0.11997485586002088	FALSE	FALSE	-0.01810508660861774
1620	TXNDC9	0.12371308995162068	0.5625426956206497	-0.01808487327268352	0.059306980089396034	FALSE	FALSE	-0.01808487327268352
4117	PRDM1	0.38004377646799725	0.7634610409313904	-0.018075634579657482	0.12458063894694779	FALSE	FALSE	-0.018075634579657482
1468	ACTR2	0.3803443124063314	0.7634610409313904	-0.0180692497237442	0.15884531038646582	FALSE	FALSE	-0.0180692497237442
7093	ACTA2	0.0719603467174476	0.45398894003193996	-0.018007658436903957	0.04493753684742294	FALSE	FALSE	-0.018007658436903957
1383	CEBPZ	0.16213331914033216	0.6117800245926935	-0.017969542781906486	0.06781153017868104	FALSE	FALSE	-0.017969542781906486
1509	TPRKB	0.08318679846336374	0.48714330903000075	-0.01795110839151713	0.0431052215828549	FALSE	FALSE	-0.01795110839151713
4089	AKIRIN2	0.2533910693592631	0.7150165206734962	-0.0179482169331995	0.09272247680223485	FALSE	FALSE	-0.0179482169331995
3713	TDP2	0.11327715309056736	0.5415145586049197	-0.01793968229415043	0.04751427384396742	FALSE	FALSE	-0.01793968229415043
4240	GINM1	0.07564352818266337	0.4673624819225669	-0.017938763261859884	0.03807517362465207	FALSE	FALSE	-0.017938763261859884
3896	PFDN6	0.04805083153119878	0.3703201437356818	-0.017889377368773062	0.03910375329318631	FALSE	FALSE	-0.017889377368773062
4670	POLR2J	0.1774193259073024	0.6284820036027706	-0.01787889180152827	0.07283387886432989	FALSE	FALSE	-0.01787889180152827
11431	VASP	0.22201823601729012	0.6815785190088061	-0.017878531712853026	0.09035961943130795	FALSE	FALSE	-0.017878531712853026
12141	MT-ATP8	0.28472098935645984	0.7164881502068218	-0.017868879186573348	0.08576715888498128	FALSE	FALSE	-0.017868879186573348
6128	PAXX	0.46376097353087253	0.818310044632996	-0.01786845997886187	0.23998703027437385	FALSE	FALSE	-0.01786845997886187
3530	CCDC69	0.10389292554728798	0.519611799654677	-0.017853003038115576	0.04803971280400236	FALSE	FALSE	-0.017853003038115576
5390	EIF4EBP1	0.1423998752327236	0.6021027075350567	-0.017847504967745807	0.05517564273488233	FALSE	FALSE	-0.017847504967745807
4604	PDAP1	0.2663205201734572	0.7164881502068218	-0.017831634193745872	0.09336778709055758	FALSE	FALSE	-0.017831634193745872
4304	FAM120B	0.03508705098568156	0.3177282376786545	-0.01782354026023964	0.035494386924187556	FALSE	FALSE	-0.01782354026023964
5034	ARHGEF9	0.041205230397321345	0.34823696121403747	-0.01781506205299789	0.03229837151041222	FALSE	FALSE	-0.01781506205299789
10750	PCMTD2	0.0005253275671289382	0.023230932977961277	-0.017804096143583695	0.017797673528156623	FALSE	FALSE	-0.017804096143583695
10877	SAFB	0.2391124284071855	0.6980643471938024	-0.017723849441775446	0.0726777586063137	FALSE	FALSE	-0.017723849441775446
7944	CHFR	0.016555233872894336	0.2087237042302852	-0.017713689029229943	0.027764298178476168	FALSE	FALSE	-0.017713689029229943
1515	MOB1A	0.32820538649542486	0.7252044803111276	-0.01770640932608639	0.11402509557045645	FALSE	FALSE	-0.01770640932608639
8225	TINF2	0.31186141688429136	0.7164881502068218	-0.017694166311128093	0.1009868904697542	FALSE	FALSE	-0.017694166311128093
8730	ADAM10	0.1522417562144509	0.6117800245926935	-0.01769102225329201	0.055013184429398294	FALSE	FALSE	-0.01769102225329201
1735	NMI	0.24669727755578047	0.7067462435189104	-0.01767691430146342	0.09445247420111062	FALSE	FALSE	-0.01767691430146342
3804	MRPS18B	0.1971029867230822	0.6529405405058658	-0.0176460649134649	0.07926420172523521	FALSE	FALSE	-0.0176460649134649
8960	STUB1	0.1760698522595795	0.6274574534713953	-0.017612130586666535	0.07026374042736089	FALSE	FALSE	-0.017612130586666535
4566	ABCB1	0.12034076343916142	0.5550716406554215	-0.01760797344352771	0.04020485064719238	FALSE	FALSE	-0.01760797344352771
9119	ARL6IP1	0.13346687538235394	0.5825494824202706	-0.017604719209305914	0.057514202478937154	FALSE	FALSE	-0.017604719209305914
944	TIPRL	0.17929523760207938	0.6292383589661796	-0.017593427473385204	0.07089326932304318	FALSE	FALSE	-0.017593427473385204
8060	SETDB2	0.014790572106630217	0.20059629084331584	-0.017534172732090667	0.025287145719278106	FALSE	FALSE	-0.017534172732090667
537	SH3GLB1	0.30936585254470034	0.7164881502068218	-0.017526074767741057	0.10017381429491742	FALSE	FALSE	-0.017526074767741057
9123	GDE1	0.04096807731813498	0.3471956004994393	-0.017503899754695434	0.03323395580334105	FALSE	FALSE	-0.017503899754695434
3886	HLA-DPA1	0.5246241818272328	0.8506778247246749	-0.01745611007558693	0.2753630621637021	FALSE	FALSE	-0.01745611007558693
8787	PIAS1	0.24359380508502795	0.703136265144972	-0.01745411077727065	0.08914364303786855	FALSE	FALSE	-0.01745411077727065
10247	SIRT7	0.18148369708063014	0.6316836848091013	-0.01744050265002113	0.058745059649764605	FALSE	FALSE	-0.01744050265002113
7038	DDIT4	0.6608151806406546	0.904481280640286	-0.017439943706405826	0.3212768120407897	FALSE	FALSE	-0.017439943706405826
9069	UBN1	0.10055821460768469	0.513981272932567	-0.017412066393592534	0.04221249869893008	FALSE	FALSE	-0.017412066393592534
6566	PPP1CA	0.501617610238324	0.8407278953905044	-0.017405332197919687	0.2809439001863128	FALSE	FALSE	-0.017405332197919687
1609	UNC50	0.08999845204127103	0.4911704691854162	-0.017370919544373604	0.04422893324769121	FALSE	FALSE	-0.017370919544373604
4016	ENPP4	0.009814149259480353	0.16175681997590755	-0.017353623195431753	0.023105471800451204	FALSE	FALSE	-0.017353623195431753
619	GNAI3	0.20641945282612123	0.6643657854532958	-0.017327219827680932	0.07443589064847893	FALSE	FALSE	-0.017327219827680932
11025	ZNF791	0.03955522366418832	0.33913126527831433	-0.017323121803578343	0.02991870836972749	FALSE	FALSE	-0.017323121803578343
4208	IFNGR1	0.16936109206960911	0.6169005474928532	-0.017308710194881824	0.059654726610490164	FALSE	FALSE	-0.017308710194881824
10179	UBALD2	0.07131762867731947	0.4512691049657391	-0.0172987378883607	0.03888987655429268	FALSE	FALSE	-0.0172987378883607
6501	CAPN1	0.12820940609006048	0.5710440150842035	-0.0172985470951074	0.04873963844276774	FALSE	FALSE	-0.0172985470951074
621	GSTM4	0.000418703967800376	0.0203521271621315	-0.017293046337508708	0.016475823657740092	FALSE	FALSE	-0.017293046337508708
11308	SIRT2	0.15065330857384618	0.6117800245926935	-0.017268084668073325	0.05296962876950828	FALSE	FALSE	-0.017268084668073325
7715	ATP2B1	0.06801572135775036	0.4408093280061804	-0.01723882343236637	0.034138983532956836	FALSE	FALSE	-0.01723882343236637
7182	NFKB2	0.2554693080169944	0.7164020772039671	-0.017231909192355902	0.07916128006669747	FALSE	FALSE	-0.017231909192355902
990	CEP350	0.25904369820993867	0.7164881502068218	-0.017209771800515153	0.07044453926705337	FALSE	FALSE	-0.017209771800515153
7190	TRIM8	0.007195303120123138	0.13370987456873376	-0.017155274798023	0.024288373471589943	FALSE	FALSE	-0.017155274798023
3285	CERT1	0.05149413575676779	0.3821612106667883	-0.01709746444227282	0.034908429859895486	FALSE	FALSE	-0.01709746444227282
3327	FAM172A	0.01639839634993408	0.20786027614684763	-0.017053020363169382	0.026021422973732448	FALSE	FALSE	-0.017053020363169382
4793	TRBC2	0.6329694106372522	0.8955165590559853	-0.0170228427824008	0.5188648569150696	FALSE	FALSE	-0.0170228427824008
11108	DDA1	0.13198796569916418	0.5795350655167109	-0.017002774556828245	0.0501983437040372	FALSE	FALSE	-0.017002774556828245
9845	DDX52	0.03449927183937633	0.3143415450399564	-0.01699080563921976	0.029277874302234337	FALSE	FALSE	-0.01699080563921976
3796	TRIM26	0.026676471053271165	0.2769596902026732	-0.0169886182348791	0.02728511993980103	FALSE	FALSE	-0.0169886182348791
10473	C20orf27	0.0024265228916053876	0.06779854815666074	-0.01698443421945108	0.01894509582623619	FALSE	FALSE	-0.01698443421945108
11305	ECH1	0.06388469745033891	0.4273747375712345	-0.016976961035825307	0.03595499807911077	FALSE	FALSE	-0.016976961035825307
3676	SLC35B3	0.017093798345378792	0.21345472392430015	-0.01696898937123492	0.02219529997514784	FALSE	FALSE	-0.01696898937123492
7347	USP5	0.007077895014355932	0.1325752851176255	-0.01696340530953972	0.020259548067008706	FALSE	FALSE	-0.01696340530953972
1720	UBXN4	0.4604781502143517	0.815753686893286	-0.016959123210256128	0.21660246167577613	FALSE	FALSE	-0.016959123210256128
9397	NFAT5	0.0835386091553322	0.48714330903000075	-0.016926717916713088	0.03974044317326948	FALSE	FALSE	-0.016926717916713088
2768	MRFAP1	0.3791836627616243	0.7628244954866817	-0.0169189975080267	0.13161658479118893	FALSE	FALSE	-0.0169189975080267
9200	INO80E	0.204540231044329	0.6623299885667098	-0.01691378965838026	0.0698488875596833	FALSE	FALSE	-0.01691378965838026
4689	ATXN7L1	0.023228805248759955	0.25753104254586556	-0.016907584846804602	0.027929393966929186	FALSE	FALSE	-0.016907584846804602
1338	MPV17	0.06578043516561118	0.4342173169770394	-0.016889999620753878	0.036075946488850125	FALSE	FALSE	-0.016889999620753878
11611	KIR2DL4	1.5620770942384335e-10	1.3124794899661924e-07	-0.016889556227982123	0.010281001013348915	FALSE	FALSE	-0.016889556227982123
4532	RFC2	0.06204138518215716	0.42147822726119505	-0.016886737324845323	0.03515118390727853	FALSE	FALSE	-0.016886737324845323
6465	DNAJC4	0.13985896643050888	0.5959710419028048	-0.01688538027424086	0.04940356253264008	FALSE	FALSE	-0.01688538027424086
9976	TBX21	0.20546611926650982	0.6632392660891713	-0.016870525272772583	0.055109867831118015	FALSE	FALSE	-0.016870525272772583
9696	TRPV2	0.08437360676349219	0.48714330903000075	-0.016866806147947676	0.04210933591934826	FALSE	FALSE	-0.016866806147947676
10518	CRNKL1	0.06664269787319449	0.4374542718093676	-0.016854082119012747	0.034703620371044006	FALSE	FALSE	-0.016854082119012747
8177	TRDV1	1.147780805330817e-09	8.4383410081915e-07	-0.01682543357149949	0.010241968306546096	FALSE	FALSE	-0.01682543357149949
1073	RBBP5	0.016005913896137498	0.20537060815690547	-0.01681884851703169	0.02506025572286099	FALSE	FALSE	-0.01681884851703169
7175	OGA	0.32952370450163304	0.7258777782870243	-0.01681343240714397	0.1060815469172569	FALSE	FALSE	-0.01681343240714397
2603	SEC62	0.41580009036751653	0.7908485805391835	-0.016805994157494154	0.17371978981778888	FALSE	FALSE	-0.016805994157494154
8013	NHLRC3	0.043630936800563395	0.3586517886687821	-0.016803280056285227	0.030829230348503125	FALSE	FALSE	-0.016803280056285227
2597	NMD3	0.014069756892868636	0.19547145517554407	-0.016796094406153865	0.024738650240034146	FALSE	FALSE	-0.016796094406153865
11000	ELOF1	0.15322293571531356	0.6117800245926935	-0.0167785575502237	0.051591619114676045	FALSE	FALSE	-0.0167785575502237
3277	ENC1	0.01060116806642684	0.1649273628959648	-0.016759777850918155	0.02315746402257645	FALSE	FALSE	-0.016759777850918155
9316	CFAP20	0.013089016900798053	0.1868520701505916	-0.01675154686873702	0.023996660324793768	FALSE	FALSE	-0.01675154686873702
9886	SMARCE1	0.23172799284187254	0.6921635298864053	-0.016746251684150688	0.07906862707309736	FALSE	FALSE	-0.016746251684150688
442	SHISAL2A	0.0010715634119980554	0.03819636489494887	-0.016716525557840617	0.016487381081341252	FALSE	FALSE	-0.016716525557840617
4004	MRPS18A	0.06704236875023777	0.4395871703506392	-0.01671420379205397	0.0368232253116642	FALSE	FALSE	-0.01671420379205397
3973	MRPS10	0.14868332012148333	0.6117800245926935	-0.01669089476840422	0.054790740980594985	FALSE	FALSE	-0.01669089476840422
9740	TMEM11	0.12002828115878976	0.5550716406554215	-0.016679549287905115	0.0451406004536561	FALSE	FALSE	-0.016679549287905115
8757	TRIP4	0.006942314944534534	0.13107937510844256	-0.016658834783777367	0.020405861094699294	FALSE	FALSE	-0.016658834783777367
808	ADAR	0.44562234558152514	0.8090360914050885	-0.016651059286898123	0.1606118766488169	FALSE	FALSE	-0.016651059286898123
9724	TVP23B	0.13194057098607168	0.5795350655167109	-0.016630894321084458	0.052108870275208316	FALSE	FALSE	-0.016630894321084458
2904	MRPL1	0.007149963734621313	0.13328846816220366	-0.01662744929360936	0.020523655898919173	FALSE	FALSE	-0.01662744929360936
1479	GFPT1	0.026622843916821782	0.2768917002595708	-0.016601041895015163	0.025351537061882774	FALSE	FALSE	-0.016601041895015163
6521	MUS81	0.11644641647567626	0.5484233086188495	-0.01655634521639327	0.04270380322005435	FALSE	FALSE	-0.01655634521639327
8230	CIDEB	9.170994658016527e-09	5.335715852290274e-06	-0.01654140573516583	0.011291775739865194	FALSE	FALSE	-0.01654140573516583
2894	SDAD1	0.1772757870505757	0.6284820036027706	-0.016523980231284024	0.060538833554768946	FALSE	FALSE	-0.016523980231284024
8294	DMAC2L	0.04384669582316915	0.35967132703482474	-0.016522472695860057	0.03278824894452119	FALSE	FALSE	-0.016522472695860057
4356	ZDHHC4	0.04759883664626246	0.3693483821931516	-0.016512035498735818	0.03294761888407081	FALSE	FALSE	-0.016512035498735818
1463	AFTPH	0.15155569620438278	0.6117800245926935	-0.016490997183523242	0.05003732032722932	FALSE	FALSE	-0.016490997183523242
8099	OBI1	0.019781086433934083	0.2302288422788742	-0.01648301208278826	0.025017780693646515	FALSE	FALSE	-0.01648301208278826
5633	TSTA3	0.1444909103291792	0.6080649711063206	-0.01646992930879255	0.05245391044309451	FALSE	FALSE	-0.01646992930879255
9619	GABARAP	0.5134416829183799	0.8478762241563553	-0.016453236242743176	0.321688628533647	FALSE	FALSE	-0.016453236242743176
5375	DCTN6	0.06287765309743705	0.4250499003743542	-0.016451021966113318	0.03172404271917741	FALSE	FALSE	-0.016451021966113318
11752	DGCR6L	0.16269672244367356	0.6117800245926935	-0.016449683726111292	0.05322631523965747	FALSE	FALSE	-0.016449683726111292
6858	KLF6	0.6468383565458813	0.901353053317639	-0.016445239049478057	0.5507264097558378	FALSE	FALSE	-0.016445239049478057
1271	IAH1	0.1626091225406826	0.6117800245926935	-0.01643807489717805	0.059266024448408734	FALSE	FALSE	-0.01643807489717805
7066	VDAC2	0.32569410201646753	0.7234852703713283	-0.01642948113909275	0.12154243909534504	FALSE	FALSE	-0.01642948113909275
9977	OSBPL7	0.05585207340517894	0.3996277004045741	-0.016409592957857818	0.03222966863125723	FALSE	FALSE	-0.016409592957857818
541	PKN2	0.04584916507618114	0.36786546476629867	-0.016403261846522934	0.0299176211665669	FALSE	FALSE	-0.016403261846522934
4547	STYXL1	0.004002362584452816	0.08950530623748759	-0.016401175213266762	0.02038183462057729	FALSE	FALSE	-0.016401175213266762
11607	LILRB1	0.016314702480278324	0.207246053213298	-0.016386825410835394	0.0219620514133366	FALSE	FALSE	-0.016386825410835394
1925	AAMP	0.21301388261433093	0.6705063690640553	-0.01638017586287352	0.07271469938462227	FALSE	FALSE	-0.01638017586287352
2598	PDCD10	0.2740263796786762	0.7164881502068218	-0.016351820223312514	0.09744564489452708	FALSE	FALSE	-0.016351820223312514
2372	C3orf38	0.028874994222360114	0.2862129462517172	-0.016347026206919715	0.028948905956737127	FALSE	FALSE	-0.016347026206919715
4763	TMEM140	0.169394607532255	0.6169005474928532	-0.016345816953905835	0.05471234834561197	FALSE	FALSE	-0.016345816953905835
10805	MOB3A	0.054625291468133136	0.3951766934438192	-0.01633845932112361	0.032573498509734025	FALSE	FALSE	-0.01633845932112361
4530	EIF4H	0.30340997150468446	0.7164881502068218	-0.01630042965745157	0.09846700283712526	FALSE	FALSE	-0.01630042965745157
10228	NDUFAF8	0.26053269495634207	0.7164881502068218	-0.016293582598164096	0.0835250168487249	FALSE	FALSE	-0.016293582598164096
10846	MATK	0.13984159412663638	0.5959710419028048	-0.016271348466082237	0.04763294714045476	FALSE	FALSE	-0.016271348466082237
5182	RAB33A	0.06219186991572068	0.4221367373448484	-0.016265009293060594	0.03355533835850406	FALSE	FALSE	-0.016265009293060594
5426	UBE2V2	0.25629667389028277	0.7164881502068218	-0.016263270655949527	0.07197407989550889	FALSE	FALSE	-0.016263270655949527
6272	CYP2R1	0.027739346757497108	0.280810182015469	-0.016248595698818872	0.022314461102285507	FALSE	FALSE	-0.016248595698818872
9896	DNAJC7	0.2055179057124058	0.6632392660891713	-0.0162113103975576	0.07169580665663948	FALSE	FALSE	-0.0162113103975576
1692	ERCC3	0.08089490888033196	0.4845139163838874	-0.016209547575386257	0.03777859547998992	FALSE	FALSE	-0.016209547575386257
6154	RIC8A	0.16575767356073817	0.6128303213325381	-0.016209354094904035	0.05799906659735966	FALSE	FALSE	-0.016209354094904035
5893	TRIM14	0.08065998457494879	0.48433047399444745	-0.01620539580670527	0.037914092085934666	FALSE	FALSE	-0.01620539580670527
6832	ETS1	0.4537183394658051	0.813208719661171	-0.016203431442364948	0.1581197944175186	FALSE	FALSE	-0.016203431442364948
8280	MIS18BP1	0.20504642345807825	0.6625232618718068	-0.016202163070314836	0.05015955069183822	FALSE	FALSE	-0.016202163070314836
11300	MAP4K1	0.15976304135654568	0.6117800245926935	-0.016199653198503805	0.05245276072976326	FALSE	FALSE	-0.016199653198503805
945	SFT2D2	0.09708070921729535	0.506536430042213	-0.016184835818240408	0.03903829886466465	FALSE	FALSE	-0.016184835818240408
9847	MRPL45	0.0026921726954062934	0.07100454577592875	-0.01618198735558549	0.01931579639410668	FALSE	FALSE	-0.01618198735558549
8185	LRP10	0.3289060899982922	0.7257534664066783	-0.01617287227508976	0.10283166800361142	FALSE	FALSE	-0.01617287227508976
8720	CCPG1	0.2107682716539013	0.6680860090177422	-0.01616761068086493	0.06730154505899505	FALSE	FALSE	-0.01616761068086493
7882	ANAPC5	0.3535378750741255	0.7454681871913904	-0.01614109848034286	0.09597524923860304	FALSE	FALSE	-0.01614109848034286
4119	CRYBG1	0.1775537405499051	0.6284820036027706	-0.016130779521291088	0.05399835726915587	FALSE	FALSE	-0.016130779521291088
11096	SMIM7	0.12203280559444434	0.5585493743997855	-0.01612796867984105	0.04358315974483981	FALSE	FALSE	-0.01612796867984105
3169	DNAJC21	0.0032109843978853983	0.07861662216332799	-0.016114807976206666	0.018691581213272718	FALSE	FALSE	-0.016114807976206666
8621	DNAJC17	0.032412926627809646	0.3039769971161535	-0.016102625423899064	0.02680077673654256	FALSE	FALSE	-0.016102625423899064
2349	PSMD6	0.32436878442003314	0.7231899187135804	-0.016052398428160364	0.10731147989269701	FALSE	FALSE	-0.016052398428160364
7971	PARP4	0.07328040975167963	0.45976251443697336	-0.01605233662189521	0.035712355523449174	FALSE	FALSE	-0.01605233662189521
9008	TRAF7	0.006691584203750347	0.12840637029154214	-0.016039831602117242	0.02034082206362209	FALSE	FALSE	-0.016039831602117242
5832	UBQLN1	0.13345620518433515	0.5825494824202706	-0.016032249585720217	0.04372729987036411	FALSE	FALSE	-0.016032249585720217
19	CCNL2	0.16939007533142236	0.6169005474928532	-0.01601892093027835	0.05199243781353632	FALSE	FALSE	-0.01601892093027835
7905	OGFOD2	0.0004488436930693599	0.021375499439574414	-0.016014681826657474	0.014784940799841127	FALSE	FALSE	-0.016014681826657474
9490	MVD	0.15173261322651646	0.6117800245926935	-0.016007693687851713	0.043837831171372375	FALSE	FALSE	-0.016007693687851713
6866	FBH1	0.0006731760809655958	0.02759083707455855	-0.015997990104222565	0.014813168409304295	FALSE	FALSE	-0.015997990104222565
232	THEMIS2	0.12514933548502605	0.5636032286793115	-0.01599363410614368	0.043623577201711373	FALSE	FALSE	-0.01599363410614368
1357	PPP1CB	0.232401752111759	0.6921635298864053	-0.01598901207240174	0.07239317368530489	FALSE	FALSE	-0.01598901207240174
3902	PHF1	0.32083472097301097	0.7204274647116284	-0.015970373452614484	0.1011116393060896	FALSE	FALSE	-0.015970373452614484
4427	HERPUD2	0.21847951393886628	0.6767417426103511	-0.015969389926829863	0.06222972010850185	FALSE	FALSE	-0.015969389926829863
7516	TMBIM6	0.535670427985073	0.8567085308481868	-0.015955733429459787	0.3488895773767302	FALSE	FALSE	-0.015955733429459787
7337	ING4	0.16751895973918754	0.6149652431556341	-0.015952954834756786	0.05400190043888615	FALSE	FALSE	-0.015952954834756786
314	MRPS15	0.24034787654830195	0.6992856967196823	-0.015933338063642746	0.0715530602334125	FALSE	FALSE	-0.015933338063642746
3650	SERPINB1	0.516121309332772	0.8483978426050024	-0.01591948808579045	0.19536239743072284	FALSE	FALSE	-0.01591948808579045
7872	POP5	0.12347214631719415	0.5625426956206497	-0.015913968517589323	0.041809172674131104	FALSE	FALSE	-0.015913968517589323
423	CMPK1	0.09153547767194069	0.494797985160526	-0.015908510755653346	0.03594107934540767	FALSE	FALSE	-0.015908510755653346
10173	SRP68	0.1581729726035002	0.6117800245926935	-0.01589808162021587	0.04332588755677318	FALSE	FALSE	-0.01589808162021587
2474	SNX4	0.0123618065236441	0.1799227074291364	-0.01587799861488426	0.02236304257859753	FALSE	FALSE	-0.01587799861488426
11713	PRKY	0.2174346187037701	0.6752536438748834	-0.0158617502852211	0.06380654414952765	FALSE	FALSE	-0.0158617502852211
3426	PPP2CA	0.3339469280487123	0.7293386027918682	-0.01585216762689334	0.11047495883033381	FALSE	FALSE	-0.01585216762689334
3192	ANXA2R	0.3404885983828694	0.7346235111477792	-0.015828251289507732	0.10220805546557117	FALSE	FALSE	-0.015828251289507732
1295	LAPTM4A	0.33140593137009133	0.7277072933930155	-0.01579653123933922	0.09844630531976714	FALSE	FALSE	-0.01579653123933922
2663	EIF4A2	0.5285537174369088	0.8525749399409204	-0.015792887356924065	0.23517514557689229	FALSE	FALSE	-0.015792887356924065
4009	SLC35B2	0.10209724221169038	0.5166561983077014	-0.015791301891861422	0.041070224250971385	FALSE	FALSE	-0.015791301891861422
11903	SUN2	0.2822412416760793	0.7164881502068218	-0.015782799499559394	0.06860624279069788	FALSE	FALSE	-0.015782799499559394
1132	DUSP10	0.011077125495802568	0.168409365058498	-0.015782000048955774	0.01566105591594511	FALSE	FALSE	-0.015782000048955774
3239	PPWD1	0.17941557901662555	0.6292383589661796	-0.015776500634971543	0.050598881474394015	FALSE	FALSE	-0.015776500634971543
757	CDC42SE1	0.3259725880149784	0.7236111630156994	-0.015769755690383018	0.10155583800770554	FALSE	FALSE	-0.015769755690383018
6303	METTL15	0.0055778946184981484	0.11391106666214187	-0.015768702296646484	0.019015757585117345	FALSE	FALSE	-0.015768702296646484
4536	NCF1	0.06262511195978186	0.42409855612142433	-0.015759380299523933	0.028478450427636567	FALSE	FALSE	-0.015759380299523933
4365	UMAD1	0.05640899396988685	0.4011723071751989	-0.015749579975653676	0.03039694925918072	FALSE	FALSE	-0.015749579975653676
6576	CDK2AP2	0.3661600603353623	0.7555061900938198	-0.015747516183843322	0.12243746112264985	FALSE	FALSE	-0.015747516183843322
11184	ZNF493	0.07472580433218895	0.46465756958158283	-0.015740991592026212	0.03383226907770695	FALSE	FALSE	-0.015740991592026212
6355	ARFGAP2	0.21047507119926984	0.6678765207761023	-0.015731489550566042	0.060207549206822274	FALSE	FALSE	-0.015731489550566042
1230	SDCCAG8	0.03984129475472559	0.34059095218011415	-0.015730812368878272	0.028506337751510326	FALSE	FALSE	-0.015730812368878272
107	FBXO6	0.03502586749246128	0.3176632839736485	-0.01571860966235377	0.028165989846221772	FALSE	FALSE	-0.01571860966235377
246	YTHDF2	0.2659788098357726	0.7164881502068218	-0.01570960475824375	0.08343246918106464	FALSE	FALSE	-0.01570960475824375
1520	WDR54	0.29945687003004573	0.7164881502068218	-0.01570762695775883	0.08141219516662057	FALSE	FALSE	-0.01570762695775883
7890	PSMD9	0.2825369042402114	0.7164881502068218	-0.015703069417510963	0.0855842345315226	FALSE	FALSE	-0.015703069417510963
4842	FASTK	0.15635285826696854	0.6117800245926935	-0.015702526597269176	0.05047710733500737	FALSE	FALSE	-0.015702526597269176
5196	RTL8A	0.00807336700759884	0.14498781085554985	-0.01569447834665458	0.02145868251388479	FALSE	FALSE	-0.01569447834665458
5494	WWP1	0.03628692234986054	0.3243387050480014	-0.015689660145201505	0.026009136522602425	FALSE	FALSE	-0.015689660145201505
9573	PELP1	0.021530437681474696	0.24393724807161662	-0.015680451011693585	0.02361640011112069	FALSE	FALSE	-0.015680451011693585
2038	TRNT1	0.16494457965581955	0.6126098857139811	-0.01566587816926188	0.045957266923396134	FALSE	FALSE	-0.01566587816926188
228	IFI6	0.3692986382437251	0.7574857070404786	-0.01566011675045798	0.08196819751131101	FALSE	FALSE	-0.01566011675045798
10732	HELZ2	0.029379833459518067	0.2867802000293951	-0.015639298788016818	0.02395304770134941	FALSE	FALSE	-0.015639298788016818
11651	ZNF264	0.04334268528956509	0.35800362880841113	-0.015628829344145546	0.02576482502936635	FALSE	FALSE	-0.015628829344145546
2212	KLHL18	1.0011747556810347e-06	0.0002321515970375651	-0.015621256397146127	0.011028405034025909	FALSE	FALSE	-0.015621256397146127
630	LAMTOR5	0.3660144777550609	0.7554613746722159	-0.015598181498316007	0.13348318688561425	FALSE	FALSE	-0.015598181498316007
1426	PPP1R21	0.03387866571850425	0.31061164836069016	-0.015595373344094889	0.025893391230335384	FALSE	FALSE	-0.015595373344094889
8447	AHSA1	0.16537664578607314	0.6126098857139811	-0.015590415406737985	0.05419960672419373	FALSE	FALSE	-0.015590415406737985
1529	AUP1	0.37933140510893515	0.7628783242086518	-0.015568106032246374	0.12548031565679355	FALSE	FALSE	-0.015568106032246374
8464	FOXN3	0.10616525618303012	0.5242381378214515	-0.015562003335369664	0.03783790044571758	FALSE	FALSE	-0.015562003335369664
12012	CHKB	0.034934648497425336	0.31708045545927027	-0.015555712532468574	0.02568599816867994	FALSE	FALSE	-0.015555712532468574
10904	GPR108	0.25774760125910423	0.7164881502068218	-0.01555543843511876	0.06958841846586476	FALSE	FALSE	-0.01555543843511876
9695	UBB	0.6294342519801132	0.8950719422197861	-0.015555357818251169	0.506200636439978	FALSE	FALSE	-0.015555357818251169
4608	ATP5MF	0.48920794723198036	0.8318423341081187	-0.01555254160234329	0.22092510199282084	FALSE	FALSE	-0.01555254160234329
7060	CAMK2G	0.036463109348329484	0.32489486964678493	-0.015549647456796739	0.024973398396647556	FALSE	FALSE	-0.015549647456796739
9569	UBE2G1	0.1313092978329858	0.5784986031495926	-0.015547580977757465	0.042475748508867796	FALSE	FALSE	-0.015547580977757465
6757	PCSK7	0.17281657367012826	0.6231886438018758	-0.015536074263523176	0.04977086075101534	FALSE	FALSE	-0.015536074263523176
3407	AC116366.3	0.4625996596530557	0.8176648830201193	-0.015517317405663452	0.11964052466833575	FALSE	FALSE	-0.015517317405663452
812	SHC1	0.056023222379322425	0.39965296289848634	-0.015490681592611074	0.027405107220883	FALSE	FALSE	-0.015490681592611074
10763	PTBP1	0.23328168507760422	0.6932626305315923	-0.015469640590169576	0.06835800153861377	FALSE	FALSE	-0.015469640590169576
7748	SCYL2	0.040872721550834344	0.3467704895443093	-0.015439661864341054	0.025905418150818843	FALSE	FALSE	-0.015439661864341054
5527	MTDH	0.49388069611001073	0.8351009287714178	-0.01543939851590692	0.20188360922991186	FALSE	FALSE	-0.01543939851590692
7508	TUBA1A	0.4101478605763862	0.7872652081534636	-0.015419212052261898	0.12187603934295727	FALSE	FALSE	-0.015419212052261898
10002	SPOP	0.2147635944107253	0.6731319373976449	-0.015417422357801356	0.06082841663459669	FALSE	FALSE	-0.015417422357801356
10197	SEPTIN9	0.5245852796269743	0.8506778247246749	-0.015399111579942308	0.1803508689313686	FALSE	FALSE	-0.015399111579942308
4508	GUSB	0.09555748189823252	0.5029601887685501	-0.01539808237126605	0.029565759252601406	FALSE	FALSE	-0.01539808237126605
12110	TRAPPC10	0.017974778938975373	0.21942368437388796	-0.015395612807888816	0.019915962724634327	FALSE	FALSE	-0.015395612807888816
8700	USP8	0.26719590547049893	0.7164881502068218	-0.015393801615596918	0.06534837217422386	FALSE	FALSE	-0.015393801615596918
4269	GTF2H5	0.16026729248537713	0.6117800245926935	-0.015377758858946121	0.04635585347894945	FALSE	FALSE	-0.015377758858946121
8759	OAZ2	0.0003209624074260868	0.01685757848521834	-0.015370197668573227	0.013913170543272414	FALSE	FALSE	-0.015370197668573227
10749	RGS19	0.19898676304216573	0.6560205419464673	-0.01534485642805293	0.04983666296271184	FALSE	FALSE	-0.01534485642805293
9376	NFATC3	0.19669698703751168	0.6526279231691937	-0.015341739242506041	0.05224791911968392	FALSE	FALSE	-0.015341739242506041
11537	EMC10	0.2156928457727199	0.6744404937515168	-0.015322681415007307	0.06210763718616995	FALSE	FALSE	-0.015322681415007307
4362	C1GALT1	0.07650765132426073	0.46995274283408817	-0.015295379169182836	0.033792546655717	FALSE	FALSE	-0.015295379169182836
6437	HNRNPUL2	0.0006105703360710781	0.02583503188202911	-0.015280256788437047	0.014526912553328645	FALSE	FALSE	-0.015280256788437047
12088	MX2	0.24536592345662744	0.7058083713050199	-0.015271011377338712	0.05068524900076768	FALSE	FALSE	-0.015271011377338712
1999	COPS8	0.13614801352778402	0.5872787250191872	-0.015264266432750187	0.04748815220365775	FALSE	FALSE	-0.015264266432750187
8449	ALKBH1	3.919261114667507e-05	0.003293019177988135	-0.015245385962360154	0.011870063606945454	FALSE	FALSE	-0.015245385962360154
5722	HACD4	0.13612911295001176	0.5872787250191872	-0.01523611502258708	0.03842260613335575	FALSE	FALSE	-0.01523611502258708
3751	BTN3A1	0.3475997350421294	0.7407663455154478	-0.015232277659689705	0.08953379379888723	FALSE	FALSE	-0.015232277659689705
7604	SMARCC2	0.31708492938512894	0.7164881502068218	-0.015230084880891203	0.07609689407662298	FALSE	FALSE	-0.015230084880891203
932	TMCO1	0.32780911420244896	0.7249517973986477	-0.015225366106908155	0.09759671019432843	FALSE	FALSE	-0.015225366106908155
1398	THUMPD2	0.0034070493843384488	0.08073349570734491	-0.01520871066206366	0.014136986338193774	FALSE	FALSE	-0.01520871066206366
11756	MED15	0.24491531168208586	0.7052850939018742	-0.015198235843734547	0.061836370338421334	FALSE	FALSE	-0.015198235843734547
2743	HAUS3	0.07053691931007566	0.4494722545202709	-0.015187575606609972	0.028884987780525978	FALSE	FALSE	-0.015187575606609972
449	CZIB	0.14157250382486872	0.5998981853357099	-0.015185546748775576	0.043400819775614566	FALSE	FALSE	-0.015185546748775576
7424	PYROXD1	0.08578000813192548	0.48714330903000075	-0.015185280713112521	0.033593978272803623	FALSE	FALSE	-0.015185280713112521
328	UTP11	0.08781037496496281	0.4874441345001442	-0.015177511934305579	0.030292600182713604	FALSE	FALSE	-0.015177511934305579
4140	CDC40	0.23769690143271702	0.6977773532002552	-0.015162656932837302	0.0686036221993884	FALSE	FALSE	-0.015162656932837302
2028	STK25	0.11676737657992665	0.5489746805394393	-0.01515138669474795	0.03708947088674693	FALSE	FALSE	-0.01515138669474795
6645	RSF1	0.41323288992042573	0.789570116366539	-0.015148016909682607	0.12508618235989183	FALSE	FALSE	-0.015148016909682607
1565	CD8A	0.6847855780091558	0.9106990112065235	-0.015142556460517712	0.7525049528234901	FALSE	FALSE	-0.015142556460517712
1465	SLC1A4	0.06599472445036444	0.43501397156572946	-0.015137372795931551	0.02778559041361188	FALSE	FALSE	-0.015137372795931551
7768	CHST11	0.20606807599046045	0.6642857708620954	-0.01511157271107321	0.053655730003884634	FALSE	FALSE	-0.01511157271107321
2260	UBA7	0.04855242839442433	0.3715869286861724	-0.015101893312504337	0.026690206373885052	FALSE	FALSE	-0.015101893312504337
9109	MARF1	0.10357696985728335	0.5188994448173867	-0.015089438006461382	0.03382720797627282	FALSE	FALSE	-0.015089438006461382
1239	SMYD3	0.010646147487021244	0.16521191674120173	-0.0150612422570211	0.01899712350191912	FALSE	FALSE	-0.0150612422570211
10206	PGS1	0.02065208130715197	0.2370052999180767	-0.015055916169302193	0.02211124530879337	FALSE	FALSE	-0.015055916169302193
7984	MTIF3	0.2427119886442873	0.7024333778029253	-0.015053275966888557	0.06152948570684662	FALSE	FALSE	-0.015053275966888557
2490	RPN1	0.3912387493075109	0.7720065910604486	-0.015040420263736563	0.11442628840779231	FALSE	FALSE	-0.015040420263736563
922	ATF6	0.020876484651342734	0.23911401066576882	-0.01502873484877911	0.021128858396379856	FALSE	FALSE	-0.01502873484877911
6935	WAC	0.2447973311837843	0.7052850939018742	-0.015025248169255758	0.0610353788674319	FALSE	FALSE	-0.015025248169255758
2576	RAP2B	0.07533690501415352	0.46641474404288835	-0.0150120296901996	0.03316551198854461	FALSE	FALSE	-0.0150120296901996
12058	SON	0.5773076340401859	0.8752551481460358	-0.01501111871959581	0.35735799737204454	FALSE	FALSE	-0.01501111871959581
2241	NDUFAF3	0.36345131327697644	0.7529548781396749	-0.015005142322478328	0.09924589255937497	FALSE	FALSE	-0.015005142322478328
3975	UBR2	0.2500664774524963	0.7103764407450694	-0.015001794035244343	0.05972885455520044	FALSE	FALSE	-0.015001794035244343
9621	ELP5	0.10398688876998378	0.5198460572041306	-0.015001073857893855	0.037374401951401744	FALSE	FALSE	-0.015001073857893855
5741	BAG1	0.19035837299430958	0.6422063115565602	-0.014992598337881023	0.0554837983648116	FALSE	FALSE	-0.014992598337881023
9624	GPS2	0.03017023963214112	0.29096640324704914	-0.014982272660756954	0.023341829812688147	FALSE	FALSE	-0.014982272660756954
2701	NCBP2	0.20062521715511183	0.6581930780429264	-0.014977426243400219	0.052163733415115085	FALSE	FALSE	-0.014977426243400219
11258	POLR2I	0.4018894381677369	0.7805511380339837	-0.014974798133516721	0.1113661755914242	FALSE	FALSE	-0.014974798133516721
5181	AIFM1	0.027158546972975862	0.2786611451817835	-0.01497461540195018	0.02305818263135479	FALSE	FALSE	-0.01497461540195018
5171	XIAP	0.06342004724634051	0.4261693035243776	-0.014967564113264805	0.0288870225674291	FALSE	FALSE	-0.014967564113264805
6325	TRIM44	0.10308034226532894	0.5177344432395663	-0.014918019673671717	0.034634202424171076	FALSE	FALSE	-0.014918019673671717
6850	ZMYND11	0.058479044598517424	0.4080005940761331	-0.014912564598964662	0.030870551435204167	FALSE	FALSE	-0.014912564598964662
8817	SCAMP2	0.40632564921492476	0.7847001496823444	-0.01489527765532403	0.1122331631646904	FALSE	FALSE	-0.01489527765532403
2089	CCDC174	0.2546252890820749	0.716202122303311	-0.014864809853832116	0.061960186200118644	FALSE	FALSE	-0.014864809853832116
5685	RFX3	2.7099399041441867e-05	0.002479938668386887	-0.014863601944432696	0.012033318958469588	FALSE	FALSE	-0.014863601944432696
9160	ARHGAP17	0.03373912783488131	0.30981526988423796	-0.014852681046102907	0.02190035103455507	FALSE	FALSE	-0.014852681046102907
568	MTF2	0.18666293316934082	0.6384751622189463	-0.014843650613318151	0.046368175658772166	FALSE	FALSE	-0.014843650613318151
4922	SMS	0.18430240238887222	0.6343515477215297	-0.014825011993530894	0.04245973300705207	FALSE	FALSE	-0.014825011993530894
3109	PRIMPOL	0.029162979093187966	0.2866952417148497	-0.014821401701477235	0.022677645507778767	FALSE	FALSE	-0.014821401701477235
9616	ACADVL	0.35640969145770285	0.7485692611969481	-0.014803707642655263	0.09025689073077442	FALSE	FALSE	-0.014803707642655263
2290	ABHD14B	0.31038446913469014	0.7164881502068218	-0.01480313795012428	0.08312781353156468	FALSE	FALSE	-0.01480313795012428
484	JAK1	0.6154848217902578	0.8892100170374357	-0.01478784224311317	0.32871619308139244	FALSE	FALSE	-0.01478784224311317
9491	SNAI3	0.060629305006472546	0.41727389094748596	-0.014775475615624565	0.02867064421713192	FALSE	FALSE	-0.014775475615624565
5742	CHMP5	0.3215283553909063	0.7206733632604133	-0.014772997990560574	0.08054683210571394	FALSE	FALSE	-0.014772997990560574
15	INTS11	0.17446148208496726	0.6258508197100815	-0.014772057460438668	0.04697326913947292	FALSE	FALSE	-0.014772057460438668
847	LMNA	1.81386785425142e-05	0.001887169897175473	-0.014756725307885332	0.010757247544840746	FALSE	FALSE	-0.014756725307885332
10232	NPLOC4	1.5224647590740673e-05	0.0016737152299989022	-0.014756719093668455	0.011521133746353917	FALSE	FALSE	-0.014756719093668455
4449	RALA	0.3757154932624106	0.7606783730199201	-0.014752188089806174	0.08473422836066095	FALSE	FALSE	-0.014752188089806174
4624	TAF6	0.06518225912307944	0.43245285621251184	-0.014737889344724283	0.027795494671956127	FALSE	FALSE	-0.014737889344724283
5215	CXorf40B	0.08325400294695215	0.48714330903000075	-0.014734799031466591	0.030465652510614047	FALSE	FALSE	-0.014734799031466591
4721	ING3	0.07328527710357265	0.45976251443697336	-0.014730260301821166	0.02811933564796823	FALSE	FALSE	-0.014730260301821166
9603	NLRP1	0.050684090699931954	0.37974328592566853	-0.014716571557704054	0.026669306384742984	FALSE	FALSE	-0.014716571557704054
6375	TIMM10	0.11243305214330578	0.5400367465748085	-0.014699408226593729	0.03455648347760474	FALSE	FALSE	-0.014699408226593729
780	THEM4	0.0584020566618508	0.40770527745599466	-0.014693340463692976	0.027075811908461284	FALSE	FALSE	-0.014693340463692976
8790	FEM1B	0.01401798312306674	0.19514027867057285	-0.014669168839559992	0.018855462698102957	FALSE	FALSE	-0.014669168839559992
2656	MAP3K13	0.016464636670657222	0.20822138880423502	-0.014650233280977105	0.01954250734908604	FALSE	FALSE	-0.014650233280977105
5520	PLEKHF2	0.059776729830045575	0.4141237646362593	-0.014648060656395501	0.02730831172577987	FALSE	FALSE	-0.014648060656395501
732	SF3B4	0.31053978053496983	0.7164881502068218	-0.014647730127238376	0.08618509248500718	FALSE	FALSE	-0.014647730127238376
6854	IDI1	0.3257928655238397	0.7234852703713283	-0.014606594026935127	0.08402461143433647	FALSE	FALSE	-0.014606594026935127
7478	ARID2	0.09897378030056454	0.5104027083189568	-0.014591768584984968	0.03290792510119012	FALSE	FALSE	-0.014591768584984968
786	S100A4	0.6275066678244423	0.8938728392104992	-0.014584214784491603	0.22259631781045391	FALSE	FALSE	-0.014584214784491603
866	MRPL24	0.13420761814396132	0.5839493670391865	-0.014576712041347714	0.0366026316324442	FALSE	FALSE	-0.014576712041347714
1333	PREB	0.18322730169845466	0.6326101408508724	-0.014574487015802176	0.05033423207589948	FALSE	FALSE	-0.014574487015802176
3235	SREK1IP1	0.2815932886820976	0.7164881502068218	-0.014573121903510953	0.06286111279499804	FALSE	FALSE	-0.014573121903510953
3070	MAP9	1.6507808540733308e-05	0.001765285016951326	-0.01456744647603248	0.011266732038140376	FALSE	FALSE	-0.01456744647603248
8940	SNRNP25	0.0157224638601695	0.20345802242813404	-0.014565099181571095	0.019735013320916716	FALSE	FALSE	-0.014565099181571095
730	BOLA1	0.009876668597015545	0.16175681997590755	-0.01455963738879174	0.018022278632121323	FALSE	FALSE	-0.01455963738879174
7172	POLL	0.011337456410211692	0.17075864244983371	-0.014556896415293615	0.017791797230233254	FALSE	FALSE	-0.014556896415293615
10736	ARFRP1	0.12560933432137752	0.5643783802988404	-0.01455103288179076	0.03898275304650876	FALSE	FALSE	-0.01455103288179076
10799	ABHD17A	0.22785681121278284	0.6875807596702884	-0.014550968388296687	0.05824414846232891	FALSE	FALSE	-0.014550968388296687
995	STX6	0.013961727388108783	0.19481826721983822	-0.014506318736180891	0.017127729821348536	FALSE	FALSE	-0.014506318736180891
11327	DYRK1B	0.03580506105153165	0.3215746863421047	-0.01446130496454647	0.02207736905681754	FALSE	FALSE	-0.01446130496454647
7303	DCP1B	0.12507345582132873	0.5636032286793115	-0.014454534491283207	0.03280889269711593	FALSE	FALSE	-0.014454534491283207
6481	MAP4K2	0.018051309859032735	0.21981113651325265	-0.01443749477270319	0.02033290173858404	FALSE	FALSE	-0.01443749477270319
8184	MRPL52	0.3311030355186403	0.7274495716857986	-0.014435621774146137	0.08753935880407511	FALSE	FALSE	-0.014435621774146137
11722	IL17RA	0.1096895885986776	0.5316048405957111	-0.014434259349083834	0.03314287429938687	FALSE	FALSE	-0.014434259349083834
10562	ITCH	0.17444037276443425	0.6258508197100815	-0.014427065637265713	0.04061397019658403	FALSE	FALSE	-0.014427065637265713
10478	PANK2	0.1956443442921063	0.6523389931540796	-0.014409442790010114	0.047897886497396	FALSE	FALSE	-0.014409442790010114
1233	ADSS2	0.3924552224056904	0.772811446835549	-0.014403966217471701	0.08902801245872137	FALSE	FALSE	-0.014403966217471701
6447	SLC3A2	0.566179579494746	0.8709377336469448	-0.014397162153846942	0.22721217320993803	FALSE	FALSE	-0.014397162153846942
7238	DENND10	0.15080666495625952	0.6117800245926935	-0.014393714439142927	0.03504468672463863	FALSE	FALSE	-0.014393714439142927
3081	TMEM192	0.0003258722832836486	0.016886500741257967	-0.014393025164925015	0.011452295193837236	FALSE	FALSE	-0.014393025164925015
6666	EED	0.21743890146617878	0.6752536438748834	-0.014367183428018418	0.045251212061494385	FALSE	FALSE	-0.014367183428018418
6328	TRAF6	0.08704082731898667	0.48714330903000075	-0.014359731742224003	0.02491950662743957	FALSE	FALSE	-0.014359731742224003
3229	SMIM15	0.16162238720909816	0.6117800245926935	-0.014358525176439044	0.04587627190991254	FALSE	FALSE	-0.014358525176439044
5248	EMD	0.4405822515974146	0.8059982932411178	-0.014348684544134988	0.15231671181293066	FALSE	FALSE	-0.014348684544134988
10517	NAA20	0.19633075573212333	0.6526279231691937	-0.014336731749900022	0.05135470957646941	FALSE	FALSE	-0.014336731749900022
4509	ASL	0.02180089301309036	0.24552005515771694	-0.014331099318084265	0.02026497771208893	FALSE	FALSE	-0.014331099318084265
2606	PRKCI	0.012442753035533192	0.1799227074291364	-0.01429674712718888	0.01814789910052438	FALSE	FALSE	-0.01429674712718888
7095	LIPA	0.0820358034536144	0.48714330903000075	-0.014295369922367516	0.0305459919670148	FALSE	FALSE	-0.014295369922367516
1111	PPP2R5A	0.17295917596598143	0.6233266280744519	-0.01429203775850705	0.04352144077721066	FALSE	FALSE	-0.01429203775850705
878	DUSP23	0.04071779487087227	0.345821964668643	-0.014287331077054141	0.023937974014215442	FALSE	FALSE	-0.014287331077054141
10766	MED16	0.06086886419240436	0.41727389094748596	-0.014283699287169124	0.025192749794336944	FALSE	FALSE	-0.014283699287169124
498	SRSF11	0.5514945987032949	0.8661691086217431	-0.01426854062883292	0.20332671078185213	FALSE	FALSE	-0.01426854062883292
10714	PSMA7	0.5859890477034455	0.8769078105863156	-0.014258350656769298	0.2941501485747893	FALSE	FALSE	-0.014258350656769298
11078	BRD4	0.2161556026642467	0.6747570351476055	-0.014242130543009799	0.054765264943623125	FALSE	FALSE	-0.014242130543009799
11034	GET3	0.2919380077057459	0.7164881502068218	-0.014236175643723674	0.07583348388366232	FALSE	FALSE	-0.014236175643723674
5169	C1GALT1C1	0.016944536304453587	0.21227382258739486	-0.014229857968533386	0.019983716332886373	FALSE	FALSE	-0.014229857968533386
9364	EDC4	0.01484504150210184	0.2006968988231186	-0.014229634928533047	0.018980367337309657	FALSE	FALSE	-0.014229634928533047
8162	PNP	0.1648991259163486	0.6126098857139811	-0.014221772096713913	0.03758763618677012	FALSE	FALSE	-0.014221772096713913
6463	TRPT1	0.2765500514673879	0.7164881502068218	-0.014219278348276403	0.06025487473823662	FALSE	FALSE	-0.014219278348276403
11597	LENG1	0.1779865194901938	0.6285366042519213	-0.014202789511624932	0.04458956967933984	FALSE	FALSE	-0.014202789511624932
2784	WDR1	0.5157461744071055	0.8483978426050024	-0.014184140142921995	0.16934342357464144	FALSE	FALSE	-0.014184140142921995
10582	CPNE1	0.30343473416202144	0.7164881502068218	-0.014174509114473679	0.0710268966843591	FALSE	FALSE	-0.014174509114473679
4603	ARPC1B	0.2303747024102811	0.6905957248858656	-0.01416518980458005	0.05397025721892214	FALSE	FALSE	-0.01416518980458005
8708	TMOD3	0.359117226790849	0.7508073855985851	-0.014146508189130077	0.0892420038430479	FALSE	FALSE	-0.014146508189130077
10879	MICOS13	0.36647830614432253	0.756030220129019	-0.014133652485978082	0.09477881845061745	FALSE	FALSE	-0.014133652485978082
231	PPP1R8	0.02846036144023566	0.28474889382403296	-0.01413148120501094	0.021946972454139718	FALSE	FALSE	-0.01413148120501094
7870	COQ5	0.01959592698103566	0.2297517836280347	-0.014128682456091038	0.019356412767316058	FALSE	FALSE	-0.014128682456091038
7480	SLC38A1	0.49073657204556076	0.8330977481558567	-0.014124827626205684	0.1458918726119347	FALSE	FALSE	-0.014124827626205684
2447	NDUFB4	0.5213028823278915	0.8504739805205618	-0.014112401879680846	0.20666683078173193	FALSE	FALSE	-0.014112401879680846
5790	POLR1E	0.024823188177112925	0.2703658912290549	-0.014086853050726501	0.019310124160177897	FALSE	FALSE	-0.014086853050726501
11314	GMFG	0.6101472019246381	0.8863079176595744	-0.01408456218807243	0.41052357816359236	FALSE	FALSE	-0.01408456218807243
11720	KDM5D	0.022403634531701713	0.2509847171394355	-0.014080579714813387	0.020854952407958212	FALSE	FALSE	-0.014080579714813387
6360	PSMC3	0.38162777720159136	0.7644106479469963	-0.014063988763462966	0.08981178763095655	FALSE	FALSE	-0.014063988763462966
7832	OAS2	0.1710636035668647	0.620971867053571	-0.014048112615005192	0.04196383422027526	FALSE	FALSE	-0.014048112615005192
524	GNG5	0.5731234085595438	0.8736604123279593	-0.014039803703185383	0.22709036723761988	FALSE	FALSE	-0.014039803703185383
7233	PDZD8	0.0023529607135846673	0.06600872913116784	-0.014032976798114806	0.013780266059685404	FALSE	FALSE	-0.014032976798114806
5115	BEX4	0.06338301436268698	0.4261693035243776	-0.014020794245807204	0.023397919169124492	FALSE	FALSE	-0.014020794245807204
4285	MAP3K4	0.018545735090609878	0.22339244624537594	-0.014008138741209729	0.01975517317058561	FALSE	FALSE	-0.014008138741209729
8587	EMC7	0.32924714124894927	0.7258273911416732	-0.014002709195177411	0.09063241992291178	FALSE	FALSE	-0.014002709195177411
9918	BECN1	0.35895247572621014	0.7508073855985851	-0.013998990070352503	0.0791961448580468	FALSE	FALSE	-0.013998990070352503
9265	DNAJA2	0.35981471335649806	0.7508883691760235	-0.013993486625524893	0.0997630804225622	FALSE	FALSE	-0.013993486625524893
7507	TUBA1B	0.4421417829248854	0.8070940087748956	-0.01398992873443517	0.11934865496721755	FALSE	FALSE	-0.01398992873443517
4360	ZNF12	0.001283165516892077	0.04246028514925214	-0.013986589180695173	0.0141953557907086	FALSE	FALSE	-0.013986589180695173
4858	RBM33	0.13569188749613045	0.5872787250191872	-0.013961642962826076	0.03447135042745123	FALSE	FALSE	-0.013961642962826076
7911	SBNO1	0.20766563080456296	0.6662989405640116	-0.01395120576570184	0.048514631440208705	FALSE	FALSE	-0.01395120576570184
7087	MINPP1	0.0034070604647738296	0.08073349570734491	-0.013939228786406598	0.014560344265485595	FALSE	FALSE	-0.013939228786406598
9437	GABARAPL2	0.539847437515252	0.8595324049122779	-0.013934206355555619	0.23485135837567128	FALSE	FALSE	-0.013934206355555619
523	RPF1	0.08558610287726424	0.48714330903000075	-0.013920036597461875	0.029953286471660096	FALSE	FALSE	-0.013920036597461875
792	SLC27A3	0.02156717997062665	0.24393724807161662	-0.01390268784755609	0.01830908393269232	FALSE	FALSE	-0.01390268784755609
10296	NDUFV2	0.5299177181029289	0.8531884262293606	-0.013899702336226267	0.2056491131196112	FALSE	FALSE	-0.013899702336226267
7670	CAND1	0.21463268805765068	0.6731319373976449	-0.013880606887522656	0.0528725915554595	FALSE	FALSE	-0.013880606887522656
9581	MINK1	0.018219476730002165	0.22094402554125306	-0.01387567313522603	0.01805510572978818	FALSE	FALSE	-0.01387567313522603
5715	HAUS6	0.037040615637590896	0.3264532137103302	-0.013866945015694743	0.021987066971461515	FALSE	FALSE	-0.013866945015694743
2593	SMC4	0.21795167278483119	0.6762768469976178	-0.01386065152556473	0.039739036859886806	FALSE	FALSE	-0.01386065152556473
4152	HDAC2	0.23624681024021021	0.6963095035969914	-0.01384596850674732	0.05373377445207791	FALSE	FALSE	-0.01384596850674732
6250	ZNF143	0.055726838321117085	0.3992172954758223	-0.013832876327450387	0.024846877757344562	FALSE	FALSE	-0.013832876327450387
4181	RNF146	0.07438658787864111	0.4640640400133084	-0.013823237237315312	0.0280837599767189	FALSE	FALSE	-0.013823237237315312
4163	GOPC	0.27384658061822387	0.7164881502068218	-0.013819993752009195	0.05874166236801792	FALSE	FALSE	-0.013819993752009195
1481	AAK1	0.31322793514667696	0.7164881502068218	-0.013815162114411519	0.07144103730210226	FALSE	FALSE	-0.013815162114411519
10421	CNDP2	0.21132378371606156	0.6689104624105596	-0.013812378145250676	0.04066858634172185	FALSE	FALSE	-0.013812378145250676
5496	CPNE3	0.3409387207178103	0.7349390943172319	-0.013809508184764403	0.08075552270779057	FALSE	FALSE	-0.013809508184764403
940	RCSD1	0.2829102932175842	0.7164881502068218	-0.013779717564960261	0.057183044848519896	FALSE	FALSE	-0.013779717564960261
8850	MORF4L1	0.571891775918668	0.8728641985017901	-0.013776713243028002	0.24337059560245652	FALSE	FALSE	-0.013776713243028002
9980	SCRN2	0.2845215226128633	0.7164881502068218	-0.013773977643987715	0.05831530990272079	FALSE	FALSE	-0.013773977643987715
2944	GPRIN3	0.4471300354835731	0.809995920716732	-0.013768845036751028	0.11502179923601459	FALSE	FALSE	-0.013768845036751028
6529	SART1	0.1470824232221818	0.6117800245926935	-0.013762844454573268	0.0361498338038736	FALSE	FALSE	-0.013762844454573268
5258	SLC10A3	0.1610193536077359	0.6117800245926935	-0.013757580173119514	0.0399855204969444	FALSE	FALSE	-0.013757580173119514
2774	TBC1D14	0.017562982102231298	0.21587602765783362	-0.013756580523961373	0.016990095687827063	FALSE	FALSE	-0.013756580523961373
4560	TMEM60	0.10862187808494118	0.5296288549495829	-0.013751160383230276	0.027708220937380804	FALSE	FALSE	-0.013751160383230276
216	GPN2	0.0032659448637249685	0.07953894292338883	-0.013742942837193737	0.01486503206128267	FALSE	FALSE	-0.013742942837193737
7412	H2AJ	0.21850421987878207	0.6767417426103511	-0.01372390919475528	0.04611104923083596	FALSE	FALSE	-0.01372390919475528
7698	NAP1L1	0.4923607508420771	0.834409957089087	-0.013713746094980855	0.1528967762639192	FALSE	FALSE	-0.013713746094980855
3906	BAK1	0.17146533085942103	0.6210102555407754	-0.013710532169192857	0.04254051557119088	FALSE	FALSE	-0.013710532169192857
8689	DUT	0.4313980191589213	0.8014911850571638	-0.013701750305083174	0.10180791364142905	FALSE	FALSE	-0.013701750305083174
10844	APBA3	0.17837349701151808	0.6289687504934389	-0.013662137863577414	0.03725848524062863	FALSE	FALSE	-0.013662137863577414
5085	P2RY10	0.38182670385071293	0.7644106479469963	-0.013659937023092155	0.07961878684897121	FALSE	FALSE	-0.013659937023092155
3030	NAA15	0.047462890591098095	0.3691610848926343	-0.013643097503066658	0.02265768682503945	FALSE	FALSE	-0.013643097503066658
9329	DYNC1LI2	0.21349152997155052	0.6713121648018059	-0.013624798817737748	0.044750223700884696	FALSE	FALSE	-0.013624798817737748
12072	DOP1B	0.0018054659411464015	0.05495544195438452	-0.01362206590592638	0.012917465129227932	FALSE	FALSE	-0.01362206590592638
11724	ADA2	0.1588799507569043	0.6117800245926935	-0.013599683976253938	0.03354243894294406	FALSE	FALSE	-0.013599683976253938
10932	RAB11B	0.4685041968155408	0.8213136910791663	-0.013599506619145236	0.1266713623423756	FALSE	FALSE	-0.013599506619145236
11534	NR1H2	0.3833944158410296	0.7658122794257144	-0.013585533028762631	0.09299342185860528	FALSE	FALSE	-0.013585533028762631
3048	ZNF827	0.03205758971961241	0.3016745822965289	-0.013576383014290946	0.019487908005985165	FALSE	FALSE	-0.013576383014290946
8643	TMEM87A	0.3254998263295247	0.7234852703713283	-0.013568560490905608	0.07082344687382114	FALSE	FALSE	-0.013568560490905608
6535	RAB1B	0.44763181329629986	0.8102485843132358	-0.013564916608490452	0.12198604956209098	FALSE	FALSE	-0.013564916608490452
3314	RPS23	0.7011381674318597	0.916752979816084	-0.013564787621502306	1.6440840950724576	FALSE	FALSE	-0.013564787621502306
7730	METAP2	0.29728925198442935	0.7164881502068218	-0.013553732361726531	0.06177425501093489	FALSE	FALSE	-0.013553732361726531
7099	IFIT5	0.02337545073921609	0.2586692634481645	-0.013543495363156815	0.01848692937990999	FALSE	FALSE	-0.013543495363156815
10828	TLE5	0.5578255065432838	0.8685182505578147	-0.013534110216154652	0.15667371085843682	FALSE	FALSE	-0.013534110216154652
7618	BAZ2A	0.2608997673644149	0.7164881502068218	-0.013533266426273857	0.057087034510992576	FALSE	FALSE	-0.013533266426273857
8300	TMX1	0.3080675636916582	0.7164881502068218	-0.013526048529395459	0.06195819274613867	FALSE	FALSE	-0.013526048529395459
7464	KIF21A	0.169861017224472	0.6180250991684083	-0.013522275659992155	0.0408575692355713	FALSE	FALSE	-0.013522275659992155
11864	TXN2	0.30031654337381086	0.7164881502068218	-0.013514090360702653	0.05777289247338335	FALSE	FALSE	-0.013514090360702653
10001	PHB	0.3374028899879804	0.7326057739387244	-0.01350581907008772	0.06832201105027308	FALSE	FALSE	-0.01350581907008772
4575	AKAP9	0.45878238471329147	0.815622967976858	-0.013505249377556738	0.10312986784535655	FALSE	FALSE	-0.013505249377556738
710	PRKAB2	0.0004337880088929704	0.02082713611676739	-0.013504679685025753	0.01210554135389235	FALSE	FALSE	-0.013504679685025753
4674	POLR2J3-1	0.006330723626951572	0.12390732449888743	-0.013500972652730986	0.014316964996690345	FALSE	FALSE	-0.013500972652730986
4610	ZNF394	0.2722184537189138	0.7164881502068218	-0.013492087330307894	0.05529685839659674	FALSE	FALSE	-0.013492087330307894
3063	ARFIP1	0.05283798439105516	0.3872481061632286	-0.013478117770768669	0.021167863148463886	FALSE	FALSE	-0.013478117770768669
8993	NUBP2	0.32242650838880327	0.7212664266813823	-0.013460050187126855	0.0637638772641024	FALSE	FALSE	-0.013460050187126855
7613	STAT2	0.07807025186862693	0.4754459778535588	-0.013457166790495984	0.025732475583608264	FALSE	FALSE	-0.013457166790495984
6210	OSBPL5	0.008020921413183016	0.14448713412445915	-0.013454254506154225	0.01324453975843619	FALSE	FALSE	-0.013454254506154225
11169	ZNF506	0.10234287451398799	0.5166561983077014	-0.013449578056026663	0.027410897626861188	FALSE	FALSE	-0.013449578056026663
1352	MRPL33	0.44211140264369686	0.8070940087748956	-0.01344739871337276	0.13163738025410018	FALSE	FALSE	-0.01344739871337276
4875	P2RY8	0.3967907841141197	0.7763556210137043	-0.013445614393370059	0.07738318530439046	FALSE	FALSE	-0.013445614393370059
433	TXNDC12	0.23525115739600239	0.6952212510960161	-0.013439976587096463	0.058290214858157	FALSE	FALSE	-0.013439976587096463
209	ZNF683	0.013978354882744416	0.1948191806702874	-0.01343829505359994	0.014336030986373129	FALSE	FALSE	-0.01343829505359994
9626	ACAP1	0.5258945882080597	0.8506778247246749	-0.013429673751418212	0.1563595455255194	FALSE	FALSE	-0.013429673751418212
3256	TAF9	0.2671724796890006	0.7164881502068218	-0.013426889782257371	0.05292538179944534	FALSE	FALSE	-0.013426889782257371
1729	ORC4	0.053782390031477736	0.39100262913490275	-0.013426876346112771	0.023937580368731018	FALSE	FALSE	-0.013426876346112771
5516	INTS8	0.05827282091000049	0.40704465104770526	-0.013416801924892698	0.02442803652016985	FALSE	FALSE	-0.013416801924892698
5499	NBN	0.276828870190331	0.7164881502068218	-0.013407616976445057	0.05457376608497201	FALSE	FALSE	-0.013407616976445057
4044	LMBRD1	0.33946832175409136	0.7337680758532482	-0.013399017843901916	0.08006932836121217	FALSE	FALSE	-0.013399017843901916
2939	PYURF	0.4679521612669889	0.8208352628964495	-0.013398630882937475	0.145086711049481	FALSE	FALSE	-0.013398630882937475
6407	CPSF7	0.08813713838486617	0.48750113698470016	-0.013395750173535522	0.026031889866230305	FALSE	FALSE	-0.013395750173535522
3720	TRIM38	0.29361569360964784	0.7164881502068218	-0.013392224529192835	0.060771314911093076	FALSE	FALSE	-0.013392224529192835
9510	ZNF276	0.11394364913635086	0.5426435805097692	-0.013384221961469876	0.026913478952979176	FALSE	FALSE	-0.013384221961469876
3639	MGAT1	0.4859384649453683	0.8303578867925248	-0.013379132349895904	0.1153287490576626	FALSE	FALSE	-0.013379132349895904
10737	ZGPAT	0.17935114448171327	0.6292383589661796	-0.01337616564916852	0.041003288994486846	FALSE	FALSE	-0.01337616564916852
8438	GPATCH2L	0.1197384441890897	0.554543546970866	-0.013368122773011764	0.030175934946803755	FALSE	FALSE	-0.013368122773011764
3055	LRBA	0.29061331618177816	0.7164881502068218	-0.013364164484813	0.05160734268258831	FALSE	FALSE	-0.013364164484813
10656	ZMYND8	0.09719057405468629	0.506536430042213	-0.013350403185515055	0.026151675521615455	FALSE	FALSE	-0.013350403185515055
2559	HPS3	0.12502722176125902	0.5636032286793115	-0.013340876958994607	0.0330359277893284	FALSE	FALSE	-0.013340876958994607
6127	FBXW5	0.36917486408320244	0.7574857070404786	-0.013338275721400308	0.07010166083799717	FALSE	FALSE	-0.013338275721400308
3383	SRFBP1	0.03689742612079208	0.32633415297659946	-0.013335228403805332	0.019868719786365455	FALSE	FALSE	-0.013335228403805332
5725	CDKN2A	0.16561302807977427	0.6128303213325381	-0.013319282387395647	0.03761102164898714	FALSE	FALSE	-0.013319282387395647
9021	ATP6V0C	0.5168155759639208	0.8489316313022855	-0.013319196396070215	0.21180447077686984	FALSE	FALSE	-0.013319196396070215
11829	TBC1D10A	0.19629116867568683	0.6526279231691937	-0.01331524616955821	0.042989295800774284	FALSE	FALSE	-0.01331524616955821
399	TOE1	0.010423899674432212	0.16458568036288068	-0.013312943214374	0.01617868212684688	FALSE	FALSE	-0.013312943214374
4924	ACOT9	0.09336670481084966	0.499177553294849	-0.01330825399990907	0.027333066566856037	FALSE	FALSE	-0.01330825399990907
5256	LAGE3	0.27578880279334905	0.7164881502068218	-0.013304282275565706	0.05454621724984929	FALSE	FALSE	-0.013304282275565706
8909	CRTC3	0.12815559415496156	0.5710205507745503	-0.013303906063516944	0.030089658598539647	FALSE	FALSE	-0.013303906063516944
395	UROD	0.21252943670553043	0.6698216157622031	-0.013303680336287685	0.0414412667696561	FALSE	FALSE	-0.013303680336287685
1814	CWC22	0.23221738986183055	0.6921635298864053	-0.01329692464278348	0.04996614698145142	FALSE	FALSE	-0.01329692464278348
4053	DDX43	0.0039375420820069815	0.08903896399943867	-0.01328624022059863	0.014902618135830756	FALSE	FALSE	-0.01328624022059863
7559	C12orf10	0.2175674630034816	0.6754410312245854	-0.013283961450474698	0.04308806821543468	FALSE	FALSE	-0.013283961450474698
3365	REEP5	0.48285341286673666	0.8288055881440863	-0.013270267331899746	0.14373634232165516	FALSE	FALSE	-0.013270267331899746
11942	PMM1	0.12101087653582372	0.5560355237073806	-0.013239571115949655	0.032402337624028346	FALSE	FALSE	-0.013239571115949655
4851	PRKAG2	0.0032140328104350562	0.07861662216332799	-0.013225876997374703	0.01314749338063706	FALSE	FALSE	-0.013225876997374703
1187	TTC13	0.040550030457963446	0.34539464755758437	-0.013217491499530682	0.01881710132508768	FALSE	FALSE	-0.013217491499530682
4620	ZNF3	0.019656159347485196	0.2297517836280347	-0.013198293936128121	0.017929698366290745	FALSE	FALSE	-0.013198293936128121
10135	SLC9A3R1	0.526403458826057	0.8506778247246749	-0.01319259566720383	0.15881089456028444	FALSE	FALSE	-0.01319259566720383
9445	MAF	0.12047524165944133	0.555309666003138	-0.013188105307678959	0.02984299945042119	FALSE	FALSE	-0.013188105307678959
168	HNRNPR	0.47667703475749623	0.8250797397011523	-0.013166798269574408	0.11705444587712974	FALSE	FALSE	-0.013166798269574408
12078	VPS26C	0.25257777886280697	0.7137095198206891	-0.013165013949571707	0.046156577745886225	FALSE	FALSE	-0.013165013949571707
11357	B9D2	0.00873183094803862	0.1513413188963879	-0.013152960384252252	0.014689110850596933	FALSE	FALSE	-0.013152960384252252
7261	FAM53B	0.04305109179802395	0.3571449595455108	-0.013149257382800861	0.01914879341433038	FALSE	FALSE	-0.013149257382800861
5210	FMR1	0.05653994802224975	0.40161800035369793	-0.013148398813161008	0.02041739057799648	FALSE	FALSE	-0.013148398813161008
2043	BHLHE40	0.5204770615302854	0.8502582902657819	-0.013135303946635157	0.13659361498192213	FALSE	FALSE	-0.013135303946635157
9208	CORO1A	0.7327084010834992	0.928808285105114	-0.013132509228558636	0.5281782323948307	FALSE	FALSE	-0.013132509228558636
10833	NFIC	0.05007929874170817	0.3768923807413392	-0.013125988667584907	0.020105199665859	FALSE	FALSE	-0.013125988667584907
2076	MKRN2	0.06079011810819264	0.41727389094748596	-0.01312576965842795	0.02115364523145745	FALSE	FALSE	-0.01312576965842795
8542	AKT1	0.0029997506488211954	0.07523681637970943	-0.013118689482031688	0.013084971773078411	FALSE	FALSE	-0.013118689482031688
7400	BORCS5	0.23072452351861458	0.6909400636836719	-0.013113779242988108	0.042416446459947174	FALSE	FALSE	-0.013113779242988108
9787	NSRP1	0.2629992296117456	0.7164881502068218	-0.013104282575985778	0.047058442138727063	FALSE	FALSE	-0.013104282575985778
9854	CWC25	0.30014681279970806	0.7164881502068218	-0.013077996102692965	0.0631734211559371	FALSE	FALSE	-0.013077996102692965
2760	ZBTB49	0.004964928384966324	0.10497934138857011	-0.013076342113292871	0.013859171793240838	FALSE	FALSE	-0.013076342113292871
11521	AP2A1	0.12933934150810275	0.5734171959979152	-0.013053219852053042	0.03312745924743236	FALSE	FALSE	-0.013053219852053042
4290	SFT2D1	0.19641281757749193	0.6526279231691937	-0.01305032839373541	0.041581016628029044	FALSE	FALSE	-0.01305032839373541
9788	BLMH	0.09214552459359375	0.4962395358794026	-0.013049081519516656	0.02304353161864133	FALSE	FALSE	-0.013049081519516656
1087	EIF2D	0.0408884356880011	0.3467704895443093	-0.013042552896856168	0.018989229122926336	FALSE	FALSE	-0.013042552896856168
4990	WDR45	0.28199321726486426	0.7164881502068218	-0.013040176042876666	0.059599620276312486	FALSE	FALSE	-0.013040176042876666
5727	CAAP1	0.0674120692318119	0.43968351500498043	-0.013022140705981889	0.02331418725994101	FALSE	FALSE	-0.013022140705981889
1866	BZW1	0.5735641859894591	0.8738916870754294	-0.013014593623560822	0.2001505532523825	FALSE	FALSE	-0.013014593623560822
6087	SURF2	0.2714245278576977	0.7164881502068218	-0.012994288921843332	0.057553109543681306	FALSE	FALSE	-0.012994288921843332
9061	CDIP1	0.03625373659709591	0.3243387050480014	-0.012991572133405484	0.019296015710551118	FALSE	FALSE	-0.012991572133405484
704	POLR3GL	0.44565749809409094	0.8090360914050885	-0.012989763628342504	0.11598782898158758	FALSE	FALSE	-0.012989763628342504
8203	AP1G2	0.2872172758873907	0.7164881502068218	-0.012974462546873554	0.05692341751487948	FALSE	FALSE	-0.012974462546873554
9279	SNX20	0.2812199094953161	0.7164881502068218	-0.012962450633602355	0.052247929455735004	FALSE	FALSE	-0.012962450633602355
7742	SLC25A3	0.5831393464281311	0.876660668387174	-0.012959881642755092	0.272621262783478	FALSE	FALSE	-0.012959881642755092
3078	TMA16	0.0005073616648398771	0.02302120717487886	-0.012958221942993543	0.011671047117642577	FALSE	FALSE	-0.012958221942993543
1405	LRPPRC	0.10190973723375159	0.5160414287906241	-0.01295349678684181	0.028335624162614106	FALSE	FALSE	-0.01295349678684181
3917	SNRPC	0.3521915656041428	0.7447113762720711	-0.012952411146358239	0.08392561337889284	FALSE	FALSE	-0.012952411146358239
5571	MRPL13	0.2760578435137488	0.7164881502068218	-0.012951008412862139	0.057653528035268645	FALSE	FALSE	-0.012951008412862139
11218	GPI	0.40729701832152765	0.7852670948406332	-0.01294910048032913	0.09653760987668628	FALSE	FALSE	-0.01294910048032913
6315	HIPK3	0.14429246414593033	0.6077022039916142	-0.01294879144900336	0.030943048492445037	FALSE	FALSE	-0.01294879144900336
2913	ENOPH1	0.13719612246953483	0.5889919666456709	-0.012935374115007142	0.03220996415069575	FALSE	FALSE	-0.012935374115007142
3020	ABHD18	0.0756628249895514	0.4673624819225669	-0.0129255899145104	0.023804030037694393	FALSE	FALSE	-0.0129255899145104
11016	ZNF136	0.01447390700364218	0.19909079517327946	-0.012920395501008559	0.016076409745545278	FALSE	FALSE	-0.012920395501008559
5559	EBAG9	0.16011545446442366	0.6117800245926935	-0.012919457658115573	0.02739479815810518	FALSE	FALSE	-0.012919457658115573
4175	HDDC2	0.46415056739809446	0.8183746188386014	-0.012917369681244942	0.10138812831140463	FALSE	FALSE	-0.012917369681244942
8030	EPSTI1	0.19004606980499075	0.641974766827752	-0.01291198984894764	0.03343144946381911	FALSE	FALSE	-0.01291198984894764
9181	SPNS1	0.2525863071506868	0.7137095198206891	-0.012904535475924305	0.04741740347077997	FALSE	FALSE	-0.012904535475924305
8378	RDH11	0.19764178898411364	0.6534177526194853	-0.012890005629155318	0.038796136598196765	FALSE	FALSE	-0.012890005629155318
3188	C5orf51	0.1590741849436172	0.6117800245926935	-0.01288767042722407	0.036552271032317334	FALSE	FALSE	-0.01288767042722407
9305	CIAPIN1	0.1688566681844854	0.6168489257794484	-0.01286186496790789	0.03406311341337007	FALSE	FALSE	-0.01286186496790789
1190	C1orf131	0.24622694548775764	0.7060481208037896	-0.012860147828628182	0.04518113768888916	FALSE	FALSE	-0.012860147828628182
6876	GATA3	0.23878009008608955	0.6977773532002552	-0.01285087151439727	0.04051028389839673	FALSE	FALSE	-0.01285087151439727
414	LRRC41	0.1691147212288051	0.6169005474928532	-0.012842283130769808	0.03227788274343129	FALSE	FALSE	-0.012842283130769808
8419	ISCA2	0.3145742172832323	0.7164881502068218	-0.012838735988595761	0.061983267080996426	FALSE	FALSE	-0.012838735988595761
6203	TSSC4	0.33735903805771617	0.7326057739387244	-0.012833442147623891	0.07084316216298903	FALSE	FALSE	-0.012833442147623891
9352	CTCF	0.11692659258833718	0.5491640542669004	-0.01282935218520806	0.025835125640656393	FALSE	FALSE	-0.01282935218520806
11961	CYB5R3	0.24081879441009701	0.6995397097168234	-0.012821467855557569	0.04847822680287213	FALSE	FALSE	-0.012821467855557569
11596	CNOT3	0.07986046265965079	0.48124929419337714	-0.012821392613147815	0.02481033885162098	FALSE	FALSE	-0.012821392613147815
3056	RPS3A	0.708650339429709	0.9201737435381021	-0.012816319124947363	1.676083812883693	FALSE	FALSE	-0.012816319124947363
3716	GMNN	0.002292808505783787	0.06498869024948117	-0.01281293791915911	0.01240267971634594	FALSE	FALSE	-0.01281293791915911
1104	RCOR3	0.07704118119878274	0.4713617917461991	-0.012807455300355628	0.023108866028763445	FALSE	FALSE	-0.012807455300355628
1976	CAB39	0.12464855461545589	0.5636032286793115	-0.012804949459387979	0.0312788757717445	FALSE	FALSE	-0.012804949459387979
6713	CUL5	0.27760658485267997	0.7164881502068218	-0.012799717424681263	0.0530831696713797	FALSE	FALSE	-0.012799717424681263
5195	RTL8C	0.12024621226935123	0.5550716406554215	-0.012791421949006052	0.0294060962660737	FALSE	FALSE	-0.012791421949006052
52	CEP104	0.16765302260520135	0.6151286665330579	-0.01278762489454247	0.026852311248092602	FALSE	FALSE	-0.01278762489454247
8417	ABCD4	0.06541772551437663	0.4331055373019861	-0.012779575300313416	0.021950726753945587	FALSE	FALSE	-0.012779575300313416
11523	MED25	0.07507171704497234	0.46570603819027806	-0.012772799452592312	0.02163958888310403	FALSE	FALSE	-0.012772799452592312
7395	SMIM10L1	0.2624839748370982	0.7164881502068218	-0.012767072967764366	0.04626201350658049	FALSE	FALSE	-0.012767072967764366
2268	NAA80	0.0011951372723521874	0.040631213106008035	-0.012759292096427283	0.0116125132222967	FALSE	FALSE	-0.012759292096427283
886	IGSF8	0.06160561372571408	0.4205195594385785	-0.012758586698835854	0.021362697775820384	FALSE	FALSE	-0.012758586698835854
2391	SENP7	0.1879784288368997	0.6394419486432767	-0.012735379789885053	0.03829067187887663	FALSE	FALSE	-0.012735379789885053
5889	TRMO	0.3249122893334532	0.7233049317618111	-0.01272661942360673	0.05811812544635135	FALSE	FALSE	-0.01272661942360673
8172	CHD8	0.23198066277778454	0.6921635298864053	-0.012722927171071019	0.04484204271830829	FALSE	FALSE	-0.012722927171071019
11082	RASAL3	0.3907654191651627	0.7716255876514704	-0.012715870507927803	0.07877599862610989	FALSE	FALSE	-0.012715870507927803
7227	CCDC186	0.35356378384490983	0.7454681871913904	-0.012708120539723299	0.05550622103251968	FALSE	FALSE	-0.012708120539723299
9176	ATXN2L	0.2144149367190734	0.6729386980671062	-0.012707421860204168	0.044610923484549383	FALSE	FALSE	-0.012707421860204168
3108	CASP3	0.2589160177947293	0.7164881502068218	-0.012693953468858474	0.04751580144362687	FALSE	FALSE	-0.012693953468858474
187	SRRM1	0.6240371874566286	0.8923973623896205	-0.012683870985951641	0.2368328881676874	FALSE	FALSE	-0.012683870985951641
7700	OSBPL8	0.4279424631062012	0.7994239259101261	-0.012676572472205652	0.08910387657673009	FALSE	FALSE	-0.012676572472205652
8620	GCHFR	0.4168581525674633	0.7916043731181424	-0.0126734875334058	0.07564921548758027	FALSE	FALSE	-0.0126734875334058
1522	WBP1	0.34617646654533385	0.7395581136786167	-0.012668113075566338	0.060621848176979284	FALSE	FALSE	-0.012668113075566338
4105	NDUFAF4	0.23745939407697628	0.6977773532002552	-0.012668091577734979	0.046698979832843684	FALSE	FALSE	-0.012668091577734979
3843	DDAH2	0.16325861105445116	0.6117800245926935	-0.012653204329519668	0.03195343293941518	FALSE	FALSE	-0.012653204329519668
11372	DEDD2	0.21256181956124273	0.6698216157622031	-0.012647819122764525	0.03850031043948107	FALSE	FALSE	-0.012647819122764525
6364	PTPMT1	0.2122006779299101	0.6693796123597566	-0.012643696913601657	0.04253621329459416	FALSE	FALSE	-0.012643696913601657
407	GPBP1L1	0.21155428943110935	0.6689104624105596	-0.012641659994080501	0.0432235560408752	FALSE	FALSE	-0.012641659994080501
6090	REXO4	0.03552257954636818	0.3201931825317463	-0.012640954596489073	0.01880497657687655	FALSE	FALSE	-0.012640954596489073
9772	ERAL1	0.08089430842957042	0.4845139163838874	-0.01264027607118684	0.024672509506996596	FALSE	FALSE	-0.01264027607118684
7709	CEP290	0.10879808826914678	0.5297759238917894	-0.01263677729913335	0.02609058519547071	FALSE	FALSE	-0.01263677729913335
7477	ANO6	0.05738810913156367	0.4042253459368763	-0.012636006064433387	0.016326532189008525	FALSE	FALSE	-0.012636006064433387
4328	CHST12	0.5397064774836169	0.8595324049122779	-0.012616668765127	0.14059625328349232	FALSE	FALSE	-0.012616668765127
9190	KIF22	0.38993295337604206	0.7716255876514704	-0.012595493401239517	0.06627654756543454	FALSE	FALSE	-0.012595493401239517
6404	CYB561A3	0.05097503096386398	0.3799724693337065	-0.012589085703880417	0.01906141075512462	FALSE	FALSE	-0.012589085703880417
8159	OSGEP	0.19950199505994906	0.657166611002571	-0.01257805059832154	0.037473807413466925	FALSE	FALSE	-0.01257805059832154
9456	PLCG2	0.14094472960273657	0.5983157179058066	-0.012576752666753309	0.02834844960508966	FALSE	FALSE	-0.012576752666753309
345	SMAP2	0.401761450090116	0.7805511380339837	-0.012574038565544381	0.09162993545607635	FALSE	FALSE	-0.012574038565544381
9062	UBALD1	0.05521969565525749	0.3972501283807159	-0.012567356770835468	0.02184827230722815	FALSE	FALSE	-0.012567356770835468
1647	LIMS1	0.09111269653085548	0.49332362949999997	-0.012560846958777419	0.025009078808469774	FALSE	FALSE	-0.012560846958777419
11994	TRABD	0.5569411701878013	0.8685182505578147	-0.012556109374191934	0.15096905769361624	FALSE	FALSE	-0.012556109374191934
11612	KIR3DL1	0.0007706450804750734	0.03052221576305821	-0.01255533276503413	0.008809881078011656	FALSE	FALSE	-0.01255533276503413
6539	BRMS1	0.3377097221777313	0.7326057739387244	-0.012548606631048042	0.06800131455645426	FALSE	FALSE	-0.012548606631048042
10301	VAPA	0.49099581911103996	0.8332973337473905	-0.012535686434401975	0.13680891207297752	FALSE	FALSE	-0.012535686434401975
950	NME7	0.0618206123641718	0.420830939374857	-0.01252981618282682	0.021511587266049386	FALSE	FALSE	-0.01252981618282682
4280	ACAT2	0.20954760998679864	0.6674824064713464	-0.012517773366423046	0.03857005263953237	FALSE	FALSE	-0.012517773366423046
10271	FN3KRP	0.14537690284287189	0.6094328254243414	-0.012517128431482309	0.03120781587308942	FALSE	FALSE	-0.012517128431482309
10085	STRADA	0.06226263173057399	0.4223733200961602	-0.012509929345206349	0.02136594034896845	FALSE	FALSE	-0.012509929345206349
9093	ZC3H7A	0.0371561215400372	0.3269016138185921	-0.0125080160382155	0.01930571832690353	FALSE	FALSE	-0.0125080160382155
10886	NDUFA11	0.4807798154748937	0.8279770300871089	-0.01249941959290128	0.13719441230292276	FALSE	FALSE	-0.01249941959290128
2535	PIK3CB	0.0004659643219392906	0.021579284720361712	-0.012483805449263181	0.011524224641932172	FALSE	FALSE	-0.012483805449263181
2254	APEH	0.29569659570865614	0.7164881502068218	-0.012481689256488892	0.05685229024637997	FALSE	FALSE	-0.012481689256488892
10275	METRNL	0.14599825960709178	0.6103689303516276	-0.012477013478168559	0.029120940439312806	FALSE	FALSE	-0.012477013478168559
10053	SKA2	0.17895711723386262	0.6292383589661796	-0.012474855633346014	0.03298857931077761	FALSE	FALSE	-0.012474855633346014
8086	PIBF1	0.12961142430777	0.5740283072787269	-0.012470255097435436	0.02949665521784193	FALSE	FALSE	-0.012470255097435436
8289	NEMF	0.4468128141845983	0.809995920716732	-0.012450608766803279	0.09072552191677677	FALSE	FALSE	-0.012450608766803279
7158	BLOC1S2	0.32207197225998874	0.7212131371966967	-0.012442778181731182	0.06085919705877635	FALSE	FALSE	-0.012442778181731182
2985	PLA2G12A	1.0065231190101012e-06	0.0002321515970375651	-0.012435542817864804	0.009013487183404922	FALSE	FALSE	-0.012435542817864804
11789	DDT	0.04214982569856954	0.35188672795761067	-0.01243379746268144	0.018860833152807736	FALSE	FALSE	-0.01243379746268144
1964	DOCK10	0.2464544796790772	0.7062226661303252	-0.012428132784118646	0.046195254582174695	FALSE	FALSE	-0.012428132784118646
569	TMED5	0.31835821692279137	0.7172663676810562	-0.012425424057367556	0.057943961090467185	FALSE	FALSE	-0.012425424057367556
7576	ITGA5	0.06073323669899637	0.41727389094748596	-0.012420342507480345	0.020459679078215467	FALSE	FALSE	-0.012420342507480345
4658	AP1S1	0.06963074253313607	0.4466063650341592	-0.012416545453016764	0.022329650212625795	FALSE	FALSE	-0.012416545453016764
2350	SLC25A26	0.1360451580844062	0.5872787250191872	-0.012415860209642233	0.029783248406249536	FALSE	FALSE	-0.012415860209642233
3697	DTNBP1	0.22828086418550644	0.6876507543664246	-0.012399395558051038	0.04050030377549327	FALSE	FALSE	-0.012399395558051038
1645	UXS1	0.11287444615680771	0.5410522046220575	-0.012395899473226467	0.0245626596558443	FALSE	FALSE	-0.012395899473226467
5122	TCEAL1	0.0005813205948062182	0.025129884593175056	-0.012395238414912213	0.010327086698710117	FALSE	FALSE	-0.012395238414912213
2696	NRROS	1.4496372328846568e-05	0.0016396233433098287	-0.01239428108960956	0.009267951076358938	FALSE	FALSE	-0.01239428108960956
3657	PSMG4	0.14514634115390787	0.6086832124753719	-0.012386964437068361	0.03262387306841835	FALSE	FALSE	-0.012386964437068361
11170	ZNF253	0.00011081454388871769	0.007162150987708715	-0.012379641066454863	0.01016342627294462	FALSE	FALSE	-0.012379641066454863
9818	SLFN5	0.5795354740637865	0.876379717977727	-0.012367616388846295	0.1661811759181491	FALSE	FALSE	-0.012367616388846295
7263	ABRAXAS2	0.0678102392895273	0.44006118792856824	-0.01236085532088425	0.022020084653074777	FALSE	FALSE	-0.01236085532088425
6194	CTSD	0.06551573330045479	0.4331055373019861	-0.01234764624712931	0.022206769613762202	FALSE	FALSE	-0.01234764624712931
5431	LYPLA1	0.23918939358150415	0.6980643471938024	-0.01234294225290532	0.042877271533273115	FALSE	FALSE	-0.01234294225290532
1256	TMEM18	0.2118930042525325	0.66903863119511	-0.012342138771458322	0.03396658653651601	FALSE	FALSE	-0.012342138771458322
7577	GTSF1	0.000516600347939977	0.02302120717487886	-0.012326974738664278	0.011348398641744582	FALSE	FALSE	-0.012326974738664278
3552	THG1L	0.03631336177405575	0.3243387050480014	-0.01229814211597002	0.0183690572514739	FALSE	FALSE	-0.01229814211597002
6007	CDK9	0.15852041282149898	0.6117800245926935	-0.012293954069698618	0.02934804623934013	FALSE	FALSE	-0.012293954069698618
10675	BCAS4	0.0373860162861319	0.3280047648663214	-0.012291757260056737	0.01898835585321003	FALSE	FALSE	-0.012291757260056737
5047	PDZD11	0.1619624299690473	0.6117800245926935	-0.012265576932306255	0.03390194586456865	FALSE	FALSE	-0.012265576932306255
4683	PSMC2	0.3509468761230825	0.7434811209905978	-0.012255763172291396	0.06426821913805816	FALSE	FALSE	-0.012255763172291396
1512	DGUOK	0.5248444487812434	0.8506778247246749	-0.012250990653729952	0.1435706275408714	FALSE	FALSE	-0.012250990653729952
1449	PEX13	0.023729279991468486	0.26144316095713027	-0.012241363656125015	0.017055018069811696	FALSE	FALSE	-0.012241363656125015
4720	8	0.5487203367966921	0.8645171501778068	-0.012204576835828353	0.15778748231813372	FALSE	FALSE	-0.012204576835828353
2683	ACAP2	0.4783760466666733	0.826062454042877	-0.012203942649803295	0.10523474641134248	FALSE	FALSE	-0.012203942649803295
6915	MLLT10	0.2690128533390938	0.7164881502068218	-0.012203184851247932	0.04190024105558726	FALSE	FALSE	-0.012203184851247932
1687	CLASP1	0.22779359891024448	0.6875807596702884	-0.012186811565440008	0.03496745746071334	FALSE	FALSE	-0.012186811565440008
4450	CDK13	0.12403863209408753	0.5630165122203034	-0.012176304500363859	0.028904793837921217	FALSE	FALSE	-0.012176304500363859
999	RNASEL	0.03294443952925833	0.3064851615903126	-0.012169005986617867	0.016290597333090222	FALSE	FALSE	-0.012169005986617867
6500	MRPL49	0.2043426304054423	0.662171449437801	-0.012148631416948465	0.034138354214602734	FALSE	FALSE	-0.012148631416948465
7610	CNPY2	0.20738347381416936	0.6659710080469763	-0.012132757955719612	0.03670123378679778	FALSE	FALSE	-0.012132757955719612
3052	PRMT9	0.011182688666154201	0.1690631583010199	-0.012132442206321543	0.014545302216996455	FALSE	FALSE	-0.012132442206321543
10605	CTNNBL1	0.2405133526126484	0.6994186204359211	-0.012131296103187278	0.04059818967384654	FALSE	FALSE	-0.012131296103187278
6071	MED27	0.2956824073647453	0.7164881502068218	-0.012130097599089076	0.048371544927559185	FALSE	FALSE	-0.012130097599089076
11104	BABAM1	0.23361975756396136	0.6932626305315923	-0.012126991162457868	0.04197132633058893	FALSE	FALSE	-0.012126991162457868
7668	TMBIM4	0.24245707196613273	0.7024333778029253	-0.0121256609841426	0.03771233286277403	FALSE	FALSE	-0.0121256609841426
8732	RNF111	0.07954829916290136	0.4803524861669449	-0.012125499750407416	0.02142263733948585	FALSE	FALSE	-0.012125499750407416
6451	PLAAT3	0.4175204135594047	0.7922231744568641	-0.012122121903655315	0.06968968166577383	FALSE	FALSE	-0.012122121903655315
7063	ADK	0.20200733614754027	0.6600400912114787	-0.012114337001474853	0.033236361700354565	FALSE	FALSE	-0.012114337001474853
5383	TTI2	0.012663791106899278	0.18166362779323927	-0.012105196392304386	0.014164067119796175	FALSE	FALSE	-0.012105196392304386
8769	DPP8	0.271428375710918	0.7164881502068218	-0.0121014732366361	0.044823771139574246	FALSE	FALSE	-0.0121014732366361
312	10	0.44125148982622986	0.8063748575896321	-0.01208605929155252	0.07916493258598195	FALSE	FALSE	-0.01208605929155252
10488	SHLD1	0.057149257875090606	0.4030256117414213	-0.012085768399021958	0.015033734480074504	FALSE	FALSE	-0.012085768399021958
11955	NDUFA6	0.584255209688402	0.8766657174714851	-0.012082877612511558	0.1814916613906582	FALSE	FALSE	-0.012082877612511558
192	TMEM50A	0.5963565408417124	0.8822534102901375	-0.01208044835756812	0.24801649131171635	FALSE	FALSE	-0.01208044835756812
836	YY1AP1	0.342713705717551	0.7367217325211171	-0.012077535401419131	0.05452118425919583	FALSE	FALSE	-0.012077535401419131
3212	GZMK	0.8087932544118075	0.9547250428144598	-0.01207275213394201	0.3745581744737612	FALSE	FALSE	-0.01207275213394201
11909	APOBEC3D	0.016864843661343047	0.21210763668349533	-0.012067984318031176	0.014801764556471244	FALSE	FALSE	-0.012067984318031176
12005	LMF2	0.39265971525781296	0.7728416272099715	-0.012066764987908847	0.06423626114610548	FALSE	FALSE	-0.012066764987908847
10486	CDS2	0.3134541143072947	0.7164881502068218	-0.012062411677058883	0.05601522964732483	FALSE	FALSE	-0.012062411677058883
9987	SNX11	0.027529170104852584	0.2806671759308322	-0.012048583197037945	0.01649769624221373	FALSE	FALSE	-0.012048583197037945
1617	MITD1	0.3374705012558473	0.7326057739387244	-0.012040064681362397	0.06138463755054237	FALSE	FALSE	-0.012040064681362397
7157	CWF19L1	0.09083990016204517	0.4929650099224793	-0.012035007316535463	0.023621211906401176	FALSE	FALSE	-0.012035007316535463
9167	GTF3C1	0.26652571657469976	0.7164881502068218	-0.012025317169050911	0.040098858628707816	FALSE	FALSE	-0.012025317169050911
9636	POLR2A	0.2854149915778214	0.7164881502068218	-0.01201262807409194	0.048086296689281716	FALSE	FALSE	-0.01201262807409194
3123	FRG1	0.37280382591391537	0.759404768590423	-0.012002443476486158	0.07327601237881873	FALSE	FALSE	-0.012002443476486158
342	RLF	0.32576612787220816	0.7234852703713283	-0.011985438691882098	0.05403813787937806	FALSE	FALSE	-0.011985438691882098
4192	MED23	0.056082093312266275	0.39965296289848634	-0.011983691993084272	0.018289377053003774	FALSE	FALSE	-0.011983691993084272
1667	CHCHD5	0.4188140556279879	0.7925440702986115	-0.011982052783443236	0.07325568765121064	FALSE	FALSE	-0.011982052783443236
10058	DHX40	0.014535548052940151	0.19909079517327946	-0.011981524742960508	0.014654667624980612	FALSE	FALSE	-0.011981524742960508
3200	MRPS30	0.33522396073200356	0.7310417964572781	-0.011969186331375562	0.05264303280719999	FALSE	FALSE	-0.011969186331375562
521	IFI44	0.07554510045696919	0.4672118909964924	-0.01196840569137438	0.020692574638061095	FALSE	FALSE	-0.01196840569137438
2103	RFTN1	0.44001467476716727	0.8057168318882244	-0.01196551020221337	0.0836780847252057	FALSE	FALSE	-0.01196551020221337
8292	2	0.022498344641266745	0.2515665665543923	-0.011950657887974014	0.01519009819026149	FALSE	FALSE	-0.011950657887974014
10320	ESCO1	0.2861311420456831	0.7164881502068218	-0.011948129205560546	0.044691040154300817	FALSE	FALSE	-0.011948129205560546
973	CENPL	0.002544931769270695	0.06906398033520535	-0.011941987543864501	0.011488484903733831	FALSE	FALSE	-0.011941987543864501
4548	MDH2	0.5140476737293351	0.8478762241563553	-0.011903112746697206	0.14577559742720578	FALSE	FALSE	-0.011903112746697206
9781	TP53I13	0.21896539015299374	0.6770142617916668	-0.01189597009222856	0.04085422249844305	FALSE	FALSE	-0.01189597009222856
9311	KATNB1	0.06016195385039471	0.41555200419388905	-0.011880701257506647	0.018508374279873847	FALSE	FALSE	-0.011880701257506647
5819	NMRK1	0.4111217635952348	0.7877237656291806	-0.011880647512928253	0.075673371954529	FALSE	FALSE	-0.011880647512928253
1022	UCHL5	0.2954269279186184	0.7164881502068218	-0.01188026592642165	0.04839600904181619	FALSE	FALSE	-0.01188026592642165
1255	ACP1	0.4632588635565542	0.8180924804107113	-0.011878852444009871	0.0966989576445534	FALSE	FALSE	-0.011878852444009871
8632	NDUFAF1	0.09874855617145799	0.5095964891996486	-0.011873053404001091	0.024260639086425867	FALSE	FALSE	-0.011873053404001091
10019	TOB1	0.11920920360398223	0.5531589199185968	-0.011861337085911063	0.024491661219465298	FALSE	FALSE	-0.011861337085911063
6079	GTF3C5	0.17460464155323452	0.6258508197100815	-0.01184325740973911	0.02987516855678119	FALSE	FALSE	-0.01184325740973911
9396	CYB5B	0.3393302274708746	0.7337651435219266	-0.01183624911671645	0.05933194729082116	FALSE	FALSE	-0.01183624911671645
3232	DIMT1	0.23186391054422528	0.6921635298864053	-0.01183544832249837	0.04442969886623674	FALSE	FALSE	-0.01183544832249837
5481	MRPS28	0.11346498206309356	0.5416257005990008	-0.011822713544647763	0.024851629840182507	FALSE	FALSE	-0.011822713544647763
1011	NIBAN1	0.5345528355608371	0.8563977878311282	-0.011812101677643743	0.12580220993422725	FALSE	FALSE	-0.011812101677643743
7509	TUBA1C	0.22782173588046165	0.6875807596702884	-0.011805808187513733	0.03969888471588392	FALSE	FALSE	-0.011805808187513733
6840	SNX19	0.021548218533497893	0.24393724807161662	-0.011795864768703496	0.012745382536571188	FALSE	FALSE	-0.011795864768703496
7830	OAS1	0.08645996184282502	0.48714330903000075	-0.011791650521950128	0.01905660548160908	FALSE	FALSE	-0.011791650521950128
2806	PI4K2B	5.031659064589314e-06	0.0007686676048930403	-0.011789697578332713	0.008309942083859448	FALSE	FALSE	-0.011789697578332713
8506	SETD3	0.1652977313136306	0.6126098857139811	-0.011776361533011316	0.029183654422955754	FALSE	FALSE	-0.011776361533011316
7476	NELL2	0.23407649260689578	0.694086660583543	-0.011774751882888398	0.029545672472270548	FALSE	FALSE	-0.011774751882888398
10976	KRI1	0.20133812053487662	0.6589725776547722	-0.011772465051077706	0.03581336844827815	FALSE	FALSE	-0.011772465051077706
3578	ATP6V0E1	0.5993960892875256	0.8834162649599079	-0.011752176472733734	0.2685045290683192	FALSE	FALSE	-0.011752176472733734
7965	ZDHHC20	0.07588730267249143	0.4681711390489083	-0.01175031153586344	0.018362596498183094	FALSE	FALSE	-0.01175031153586344
3358	SLC25A46	0.1547601545724692	0.6117800245926935	-0.011744050292480466	0.02776902491379715	FALSE	FALSE	-0.011744050292480466
7487	TMEM106C	0.22598010815024025	0.6854918646610881	-0.011739272399461185	0.03995895813674256	FALSE	FALSE	-0.011739272399461185
329	RRAGC	0.10878621113159574	0.5297759238917894	-0.01172821445245649	0.02330744363151962	FALSE	FALSE	-0.01172821445245649
8175	METTL3	0.09397785631513819	0.49998259784485327	-0.011719466178708305	0.020659087319177743	FALSE	FALSE	-0.011719466178708305
11626	UBE2S	0.01552832435658884	0.20318225704214377	-0.011703628323262638	0.013914906288513445	FALSE	FALSE	-0.011703628323262638
7404	CDKN1B	0.5448388761621674	0.8634749297683536	-0.01170331190205734	0.12809532558893932	FALSE	FALSE	-0.01170331190205734
10960	EIF3G	0.6092958243404202	0.8861801576299421	-0.011699420794581568	0.2778625015976612	FALSE	FALSE	-0.011699420794581568
8589	KATNBL1	0.2456955383611056	0.7058083713050199	-0.011689722585410256	0.035982441589547116	FALSE	FALSE	-0.011689722585410256
5252	ATP6AP1	0.425330994467527	0.797601291295528	-0.011683157685159352	0.08144231848067744	FALSE	FALSE	-0.011683157685159352
2482	TPRA1	0.1511748896538672	0.6117800245926935	-0.011678960233586734	0.02787663611617255	FALSE	FALSE	-0.011678960233586734
3940	C6orf89	0.2782536575131411	0.7164881502068218	-0.011677815474066927	0.04883437965712027	FALSE	FALSE	-0.011677815474066927
9284	RBL2	0.60198225961857	0.884133722254536	-0.01166087518295694	0.15742832756178857	FALSE	FALSE	-0.01166087518295694
6873	KIN	0.2695741314460465	0.7164881502068218	-0.011654312969934957	0.03834388635471002	FALSE	FALSE	-0.011654312969934957
9584	SLC25A11	0.31256858771741886	0.7164881502068218	-0.01164787974390112	0.04993112913231349	FALSE	FALSE	-0.01164787974390112
10645	CTSA	0.3984162006883387	0.7780914656821992	-0.011636851356414542	0.06904257594797043	FALSE	FALSE	-0.011636851356414542
3944	PIM1	0.7242265209536671	0.9255841553648398	-0.011627360063870051	0.38354720347742693	FALSE	FALSE	-0.011627360063870051
11254	ALKBH6	0.28338303984433416	0.7164881502068218	-0.0116150686787912	0.04329684014465976	FALSE	FALSE	-0.0116150686787912
9505	CHMP1A	0.30457992347974633	0.7164881502068218	-0.011612445943365541	0.045471476270625436	FALSE	FALSE	-0.011612445943365541
1545	ELMOD3	0.1567530541472025	0.6117800245926935	-0.011611303871074655	0.025668635409109766	FALSE	FALSE	-0.011611303871074655
9261	VPS35	0.4188379790159704	0.7925440702986115	-0.011603991921184068	0.0789569320701173	FALSE	FALSE	-0.011603991921184068
662	BCAS2	0.3777068457542194	0.7616823868875733	-0.01159966010816546	0.0716673666172602	FALSE	FALSE	-0.01159966010816546
4035	ZNF451	0.16214862660256207	0.6117800245926935	-0.01159866852069408	0.03017317582282813	FALSE	FALSE	-0.01159866852069408
287	SMIM12	0.37753149564681177	0.7615978943977296	-0.011589867845981958	0.06099620150103865	FALSE	FALSE	-0.011589867845981958
10927	CERS4	0.00834099282998966	0.1473199679567093	-0.011578241550060741	0.011904896816682487	FALSE	FALSE	-0.011578241550060741
8955	METTL26	0.45110888708665586	0.811229718995891	-0.011576388705720586	0.10328943896060996	FALSE	FALSE	-0.011576388705720586
3969	CCND3	0.5018477127284123	0.8407278953905044	-0.011559878371237757	0.10135857696728943	FALSE	FALSE	-0.011559878371237757
10679	NFATC2	0.509050466792222	0.8453833275947914	-0.01155943766569492	0.11724775215838992	FALSE	FALSE	-0.01155943766569492
10537	HM13	0.5254197640892628	0.8506778247246749	-0.01154763535627946	0.1080720174912248	FALSE	FALSE	-0.01154763535627946
11505	ALDH16A1	0.04285678706723212	0.35677994303881094	-0.011544342157238329	0.01747704085406332	FALSE	FALSE	-0.011544342157238329
2528	NCK1	0.3994942149497491	0.7784082243587707	-0.011539724154339771	0.08019523542690246	FALSE	FALSE	-0.011539724154339771
8254	EAPP	0.5257799741592983	0.8506778247246749	-0.011536983180841644	0.1260735121020398	FALSE	FALSE	-0.011536983180841644
351	NFYC	0.2182661608521933	0.6765388274319762	-0.011534983882525364	0.03633987911617131	FALSE	FALSE	-0.011534983882525364
11890	POLR2F	0.4423244661979777	0.8073022026201414	-0.011531447489266999	0.08453779730289011	FALSE	FALSE	-0.011531447489266999
307	MAP7D1	0.13276583303596703	0.5810471251523207	-0.011528053519141377	0.026189314526120958	FALSE	FALSE	-0.011528053519141377
3780	ZSCAN16	0.03776464579252273	0.3302792033140854	-0.011527503980827292	0.015805082550475406	FALSE	FALSE	-0.011527503980827292
4684	ORC5	0.11875595022445996	0.5522391647856061	-0.011522689810217594	0.02291614989578363	FALSE	FALSE	-0.011522689810217594
9764	SUPT6H	0.3056389662688955	0.7164881502068218	-0.01152202606467442	0.04800190288488268	FALSE	FALSE	-0.01152202606467442
10655	TP53RK	0.25136841047586467	0.7120488595614909	-0.011521655227083497	0.038586065524118585	FALSE	FALSE	-0.011521655227083497
11229	FXYD7	0.011010883075366053	0.16820911378640374	-0.011521066723950075	0.012683865359782531	FALSE	FALSE	-0.011521066723950075
7534	SMAGP	0.13443979382778148	0.58419478935951	-0.011517749339848667	0.021469550635314687	FALSE	FALSE	-0.011517749339848667
5152	PGRMC1	0.10799570197613333	0.5286531179131321	-0.011501355899823847	0.023566948793938794	FALSE	FALSE	-0.011501355899823847
7771	WASHC4	0.282208378001403	0.7164881502068218	-0.01148752204534507	0.043188969300079635	FALSE	FALSE	-0.01148752204534507
3810	1	0.08115651697160038	0.48508338878909313	-0.01147970892726095	0.020364624411143454	FALSE	FALSE	-0.01147970892726095
6635	UVRAG	0.3066506208224181	0.7164881502068218	-0.011479594720031861	0.041385998310142696	FALSE	FALSE	-0.011479594720031861
10734	STMN3	0.2030195015239774	0.6609793513497222	-0.011473572640022743	0.03449791598774262	FALSE	FALSE	-0.011473572640022743
1259	ADI1	0.23096077353134023	0.6912290041760863	-0.011471121887247948	0.030005854933020003	FALSE	FALSE	-0.011471121887247948
1794	GPR155	0.14363361417431916	0.6062297106324063	-0.011462340023138267	0.02486740938772624	FALSE	FALSE	-0.011462340023138267
2401	BBX	0.5661328669668615	0.8709377336469448	-0.011460655130605594	0.11529061408314858	FALSE	FALSE	-0.011460655130605594
7590	PYM1	0.285180042105558	0.7164881502068218	-0.011458349488192465	0.041258677160856225	FALSE	FALSE	-0.011458349488192465
5888	XPA	0.37732036512865486	0.7615978943977296	-0.011448347622153224	0.06004975175091428	FALSE	FALSE	-0.011448347622153224
4941	CXorf38	0.131649228194013	0.5793452567325758	-0.01144670841251219	0.02549498023096758	FALSE	FALSE	-0.01144670841251219
7301	ADIPOR2	0.2093022191659291	0.6674824064713464	-0.011441213029371337	0.02846105280551623	FALSE	FALSE	-0.011441213029371337
7666	LEMD3	0.1122806129056791	0.5395248568666271	-0.011436171787917922	0.023734230323773614	FALSE	FALSE	-0.011436171787917922
10934	HNRNPM	0.5460300283244564	0.8634749297683536	-0.011433557114179023	0.13253586253961033	FALSE	FALSE	-0.011433557114179023
4343	ACTB	0.8730577788753668	0.9708263913618425	-0.011427043271277594	1.8247101318948522	FALSE	FALSE	-0.011427043271277594
3849	HSPA1A	0.5713175739335328	0.8724796330294744	-0.011410801659686737	0.06885507856752639	FALSE	FALSE	-0.011410801659686737
8329	NAA30	0.03995491710937289	0.34131422654869525	-0.0114085833522135	0.01659213076376959	FALSE	FALSE	-0.0114085833522135
2706	BDH1	0.02675501789283085	0.27704161573359976	-0.011378382929999098	0.013937415115154207	FALSE	FALSE	-0.011378382929999098
6989	CISD1	0.1642207833761378	0.6124643092397188	-0.011355390999361876	0.027684199464573837	FALSE	FALSE	-0.011355390999361876
7708	C12orf29	0.08593042651818544	0.48714330903000075	-0.01135315791212958	0.021268566387227936	FALSE	FALSE	-0.01135315791212958
8158	TEP1	0.014902556410525958	0.2006968988231186	-0.011345428769949203	0.012429805417654191	FALSE	FALSE	-0.011345428769949203
10641	ACOT8	0.21441590073582537	0.6729386980671062	-0.011326468354498808	0.031033466356990717	FALSE	FALSE	-0.011326468354498808
2475	OSBPL11	0.027438415879245552	0.2801719496419839	-0.011312692275441806	0.013791874630820423	FALSE	FALSE	-0.011312692275441806
8192	ACIN1	0.4350434334125134	0.8027319070166894	-0.011300947741448119	0.06577498494355387	FALSE	FALSE	-0.011300947741448119
10217	EIF4A3	0.3985353911959083	0.7780914656821992	-0.01130053928265232	0.061976385614953805	FALSE	FALSE	-0.01130053928265232
8837	RCN2	0.20948400869356332	0.6674824064713464	-0.01129462737902891	0.033101820638892145	FALSE	FALSE	-0.01129462737902891
2723	GAK	0.20481856571812235	0.6624362904982879	-0.011294382841197215	0.031913782878557014	FALSE	FALSE	-0.011294382841197215
2270	TUSC2	0.43208371193254547	0.8017692282562242	-0.01129232711107362	0.07354738358232728	FALSE	FALSE	-0.01129232711107362
10776	GPX4	0.6499368289767133	0.901353053317639	-0.01128042806141705	0.20893929571835862	FALSE	FALSE	-0.01128042806141705
5117	BEX2	0.01740558586717068	0.21510569848914401	-0.011277274598279746	0.012263696047215451	FALSE	FALSE	-0.011277274598279746
7446	CCDC91	0.3253815227109784	0.7234852703713283	-0.011274795629601294	0.052812385456799504	FALSE	FALSE	-0.011274795629601294
3140	MED10	0.5338270636768405	0.8560005414636755	-0.011269560907665656	0.12668790448141132	FALSE	FALSE	-0.011269560907665656
140	SDHB	0.4187638545428356	0.7925440702986115	-0.011263197549583732	0.07525327661818002	FALSE	FALSE	-0.011263197549583732
11198	AC092279.1	0.00928106139564221	0.15663289124381538	-0.011262175058979775	0.012141068643372641	FALSE	FALSE	-0.011262175058979775
4143	GTF3C6	0.47399930887872277	0.8241343652517619	-0.011238163324967515	0.09054293850509508	FALSE	FALSE	-0.011238163324967515
1803	AGPS	0.07201166258499757	0.45398894003193996	-0.011226590773624692	0.019048810968473856	FALSE	FALSE	-0.011226590773624692
2840	GNPDA2	0.03876275553956709	0.33491959725232817	-0.01121961069650569	0.015655513669829188	FALSE	FALSE	-0.01121961069650569
8386	SLC39A9	0.07808906139701399	0.4754459778535588	-0.011219470960601864	0.017235365203640666	FALSE	FALSE	-0.011219470960601864
11163	PBX4	0.1577194254193697	0.6117800245926935	-0.011205849397207744	0.025753933298345126	FALSE	FALSE	-0.011205849397207744
1353	RBKS	0.1383739203673304	0.5918881546476027	-0.011194944622251474	0.024298641711603827	FALSE	FALSE	-0.011194944622251474
743	TARS2	0.01620277507114894	0.206269743681737	-0.011193940942249955	0.012925318311298239	FALSE	FALSE	-0.011193940942249955
2093	CAPN7	0.3680891038648544	0.7570089618089012	-0.011189572851640931	0.049154531995328404	FALSE	FALSE	-0.011189572851640931
2414	GCSAM	8.931579947631881e-06	0.0012360255873411037	-0.011182548939100177	0.0078041279553887	FALSE	FALSE	-0.011182548939100177
8750	CIAO2A	0.4692158884061952	0.8215817944808088	-0.011181108080543779	0.08667198587635164	FALSE	FALSE	-0.011181108080543779
9649	NAA38	0.4456817029928567	0.8090360914050885	-0.011178130630900715	0.08145332161442428	FALSE	FALSE	-0.011178130630900715
2453	IQCB1	0.13392125205566927	0.5831089637575034	-0.011174062166316242	0.02386519214336436	FALSE	FALSE	-0.011174062166316242
6458	COX8A	0.6601045130247499	0.904481280640286	-0.011167822420764625	0.28879476766807716	FALSE	FALSE	-0.011167822420764625
5319	DOK2	0.4132774977870255	0.789570116366539	-0.01116127633111616	0.0654628034906705	FALSE	FALSE	-0.01116127633111616
9674	PIK3R5	0.3328029838582901	0.7282451504241633	-0.011154595880021708	0.04322054202782434	FALSE	FALSE	-0.011154595880021708
467	OMA1	0.1297681449861626	0.574506093139718	-0.011151446447727783	0.02334417136258184	FALSE	FALSE	-0.011151446447727783
9189	C16orf54	0.298046694385238	0.7164881502068218	-0.011135607920474886	0.03994169175464404	FALSE	FALSE	-0.011135607920474886
1441	CFAP36	0.3031369008365792	0.7164881502068218	-0.011135414439992665	0.040725158991274574	FALSE	FALSE	-0.011135414439992665
1696	WDR33	0.4388004727726562	0.8047638198395195	-0.011113389911766547	0.06931420704437619	FALSE	FALSE	-0.011113389911766547
245	GMEB1	0.16343301785636613	0.6117800245926935	-0.011110436647183763	0.02674781794197266	FALSE	FALSE	-0.011110436647183763
11080	AKAP8L	0.198844147021929	0.6558675560768243	-0.011107007743082185	0.02776940322254219	FALSE	FALSE	-0.011107007743082185
5795	DCAF10	0.1358476414682669	0.5872787250191872	-0.011095200059208886	0.024293178763907415	FALSE	FALSE	-0.011095200059208886
9908	COASY	0.18048605993133435	0.6306515537077836	-0.011092824548843843	0.02990126742543916	FALSE	FALSE	-0.011092824548843843
2918	COPS4	0.30968905823073334	0.7164881502068218	-0.011086469252448678	0.04257680806876593	FALSE	FALSE	-0.011086469252448678
11122	CCDC124	0.4028454089217127	0.7818298210107418	-0.011082164311719269	0.07496879418777906	FALSE	FALSE	-0.011082164311719269
5432	MRPL15	0.20139474765526705	0.6589725776547722	-0.011068736228807372	0.03152050740871463	FALSE	FALSE	-0.011068736228807372
5859	ZNF484	0.07201272091092689	0.45398894003193996	-0.011062968091931167	0.017772668992040094	FALSE	FALSE	-0.011062968091931167
7441	MED21	0.187853544293147	0.6394419486432767	-0.011052809023000123	0.030878729165643253	FALSE	FALSE	-0.011052809023000123
10461	PTPRA	0.026083076827464118	0.27614777700141535	-0.011049082508295685	0.01265707965858762	FALSE	FALSE	-0.011049082508295685
9096	SNX29	0.06087239623105381	0.41727389094748596	-0.0110376275232181	0.015618222984353714	FALSE	FALSE	-0.0110376275232181
2237	ARIH2	0.4547486393392024	0.8141108261707034	-0.01102472210633109	0.08483751971038964	FALSE	FALSE	-0.01102472210633109
10671	TMEM189	0.0005165493995397394	0.02302120717487886	-0.011024718075487711	0.009009911234379015	FALSE	FALSE	-0.011024718075487711
11226	GRAMD1A	0.0031370990411847014	0.07736204616657368	-0.011015856266317667	0.01134867768535393	FALSE	FALSE	-0.011015856266317667
9996	UBE2Z	0.10587225766415131	0.5239478080264316	-0.011008434811848598	0.022421581353515907	FALSE	FALSE	-0.011008434811848598
217	GPATCH3	0.16365488111989043	0.6118850022276763	-0.01100442009184252	0.025837041072868324	FALSE	FALSE	-0.01100442009184252
2049	THUMPD3	0.16827991893006464	0.6167526626267634	-0.01099482131014124	0.026740945663809534	FALSE	FALSE	-0.01099482131014124
315	ZC3H12A	0.24465118228309743	0.7052850939018742	-0.010993499193512732	0.034664593289780506	FALSE	FALSE	-0.010993499193512732
515	USP33	0.37706687470210454	0.7615978943977296	-0.010980769790119964	0.053180412942114945	FALSE	FALSE	-0.010980769790119964
3430	JADE2	0.23356139348729807	0.6932626305315923	-0.010967392764557542	0.03148175987338554	FALSE	FALSE	-0.010967392764557542
7842	MED13L	0.15224097732661315	0.6117800245926935	-0.010960548392498985	0.02311518111844042	FALSE	FALSE	-0.010960548392498985
4103	UFL1	0.41430000697997627	0.7906141449915506	-0.010960336101414326	0.06617866268489274	FALSE	FALSE	-0.010960336101414326
4137	ZBTB24	0.036829356898823114	0.32627035543756794	-0.01093969012162403	0.015138208506375673	FALSE	FALSE	-0.01093969012162403
2022	PASK	0.4197252935341641	0.7933797506610794	-0.010930429930766636	0.03244007852249359	FALSE	FALSE	-0.010930429930766636
10401	PIGN	0.006746084838716341	0.12924136149482135	-0.0109295874845003	0.010687531395107107	FALSE	FALSE	-0.0109295874845003
9287	FTO	0.02616710581034435	0.27614777700141535	-0.010922522087863096	0.012549584692288918	FALSE	FALSE	-0.010922522087863096
4165	CEP85L	0.2820892550489582	0.7164881502068218	-0.010921118682559766	0.032914281991958456	FALSE	FALSE	-0.010921118682559766
5646	CYC1	0.45681983748819577	0.8154717348785949	-0.010910525626158185	0.08020826567009512	FALSE	FALSE	-0.010910525626158185
8457	SEL1L	0.24479481837073278	0.7052850939018742	-0.010904734647836164	0.03186955903988948	FALSE	FALSE	-0.010904734647836164
7457	BICD1	0.1333257360241787	0.5825494824202706	-0.010903994316268779	0.020809547572671203	FALSE	FALSE	-0.010903994316268779
7201	CALHM2	0.1720594201782132	0.6215981771663646	-0.01089866419770649	0.024199276009366458	FALSE	FALSE	-0.01089866419770649
1375	FAM98A	0.05704810329195053	0.4030256117414213	-0.010889803060343676	0.017171952925487087	FALSE	FALSE	-0.010889803060343676
6493	ZFPL1	0.21159702717246387	0.6689104624105596	-0.010885488714313048	0.032962526350180606	FALSE	FALSE	-0.010885488714313048
1478	ARHGAP25	0.5378644314934585	0.8584347178421731	-0.010884513250215186	0.11079318783826334	FALSE	FALSE	-0.010884513250215186
654	PHTF1	0.19217267829426438	0.6456821031659616	-0.010876994383697778	0.026474838339363906	FALSE	FALSE	-0.010876994383697778
4572	GTPBP10	0.22188071049489003	0.6814888772169371	-0.010875204689237236	0.030098776752943947	FALSE	FALSE	-0.010875204689237236
903	ARHGAP30	0.5212332285644639	0.8504739805205618	-0.010858307393789965	0.10552460630581004	FALSE	FALSE	-0.010858307393789965
2420	GTPBP8	0.5346024786231381	0.8563977878311282	-0.010845371073770378	0.05654382330903215	FALSE	FALSE	-0.010845371073770378
12055	TMEM50B	0.316061374244143	0.7164881502068218	-0.010843269660755148	0.041010441702275385	FALSE	FALSE	-0.010843269660755148
4368	NDUFA4	0.6660034625230908	0.9057568806457498	-0.01083555193929768	0.27433477911702076	FALSE	FALSE	-0.01083555193929768
612	SARS1	0.48544492614007195	0.8303578867925248	-0.010834638281464972	0.09537251381401579	FALSE	FALSE	-0.010834638281464972
8083	MZT1	0.24322543042481676	0.7027887615461355	-0.01083454154122386	0.03737760122118375	FALSE	FALSE	-0.01083454154122386
11516	IRF3	0.5223115136693287	0.8506778247246749	-0.010831424355676973	0.10860821259775842	FALSE	FALSE	-0.010831424355676973
3303	TENT2	0.3037842131711574	0.7164881502068218	-0.010814086354686865	0.037397820547644255	FALSE	FALSE	-0.010814086354686865
3807	DHX16	0.22931387959948102	0.6891910130349275	-0.010810004453957793	0.029461920342858113	FALSE	FALSE	-0.010810004453957793
4959	USP11	0.48566932032187005	0.8303578867925248	-0.010807884230340126	0.08481555645671218	FALSE	FALSE	-0.010807884230340126
6497	ZNHIT2	0.06316172489336783	0.4260942559177563	-0.010802078472259046	0.018646596564283323	FALSE	FALSE	-0.010802078472259046
676	MAN1A2	0.28937305269923774	0.7164881502068218	-0.010800284746955125	0.03931225390545773	FALSE	FALSE	-0.010800284746955125
10851	ZBTB7A	0.2956257954096412	0.7164881502068218	-0.010799752675629019	0.03900130041705727	FALSE	FALSE	-0.010799752675629019
5090	SH3BGRL	0.5955348834989312	0.8818375807078895	-0.010795329496827141	0.16298050100477676	FALSE	FALSE	-0.010795329496827141
3257	RAD17	0.05445226585462049	0.39465311352304433	-0.010784581924762674	0.01668590561625915	FALSE	FALSE	-0.010784581924762674
2799	DCAF16	0.09018821036359138	0.4911704691854162	-0.010783898025002603	0.019483090126398116	FALSE	FALSE	-0.010783898025002603
11503	CD37	0.7125705101832088	0.9216016395035828	-0.010768650688112048	0.3295041089463844	FALSE	FALSE	-0.010768650688112048
12136	PRMT2	0.594356632820668	0.8811822924811742	-0.010767704783532301	0.14204030922171565	FALSE	FALSE	-0.010767704783532301
7605	RNF41	0.17402927752347927	0.6252727380400489	-0.010755166173392835	0.02748984599067337	FALSE	FALSE	-0.010755166173392835
9806	ZNF207	0.5250388786459919	0.8506778247246749	-0.010745991973860872	0.10482489042896603	FALSE	FALSE	-0.010745991973860872
9373	DPEP2	0.11755208751528455	0.5495887144047266	-0.010729578379619152	0.01914359536147294	FALSE	FALSE	-0.010729578379619152
7772	APPL2	0.0002452502880754322	0.013737519707768136	-0.010720726647557558	0.008974484580382204	FALSE	FALSE	-0.010720726647557558
6689	SESN3	0.0747370672148563	0.46465756958158283	-0.0107165036673102	0.01623049403652348	FALSE	FALSE	-0.0107165036673102
5106	ARMCX6	0.34043780461667905	0.7346235111477792	-0.010713858090438724	0.04176574396182599	FALSE	FALSE	-0.010713858090438724
3128	SLC9A3	0.016149514182507603	0.20603767389244787	-0.010713726416221658	0.011600544712535065	FALSE	FALSE	-0.010713726416221658
2497	COPG1	0.32126371345874605	0.7204274647116284	-0.01070718301380211	0.043431516012244556	FALSE	FALSE	-0.01070718301380211
7986	POLR1D	0.5196651598823072	0.850065536878818	-0.010706736933801437	0.10913503510955204	FALSE	FALSE	-0.010706736933801437
11460	SAE1	0.28566198861792924	0.7164881502068218	-0.010702426618614187	0.0386177994371022	FALSE	FALSE	-0.010702426618614187
4113	CCNC	0.19508360949423667	0.651737716126301	-0.010690927966066657	0.03070370182470189	FALSE	FALSE	-0.010690927966066657
1231	AKT3	0.09571250561457532	0.5030680087329087	-0.01068677619738567	0.02036507350729821	FALSE	FALSE	-0.01068677619738567
7523	LIMA1	0.1812002218171735	0.6311848829864863	-0.010685566944371793	0.026308039945335922	FALSE	FALSE	-0.010685566944371793
7560	AAAS	0.1957072436317901	0.6523389931540796	-0.010672316218568597	0.02622538807138821	FALSE	FALSE	-0.010672316218568597
9617	DVL2	0.0882895156020488	0.487810977936543	-0.010650039090824024	0.0165354809955685	FALSE	FALSE	-0.010650039090824024
5257	UBL4A	0.10517981560640939	0.5232447937028125	-0.010639728193459014	0.01977427885397607	FALSE	FALSE	-0.010639728193459014
10485	PCNA	0.20039243794394018	0.6581930780429264	-0.01063676417996055	0.028483972832069184	FALSE	FALSE	-0.01063676417996055
6368	FNBP4	0.5251015299183985	0.8506778247246749	-0.010632386684050308	0.10628228614039088	FALSE	FALSE	-0.010632386684050308
2815	DTHD1	0.42032797158383395	0.7940128359949638	-0.010620089924513618	0.05173836883613752	FALSE	FALSE	-0.010620089924513618
9110	NDE1	0.28753707466037504	0.7164881502068218	-0.01061676582233991	0.037406768525723735	FALSE	FALSE	-0.01061676582233991
327	FHL3	0.01503546132195463	0.20120834076240307	-0.010616001305712245	0.011520594519514133	FALSE	FALSE	-0.010616001305712245
2168	ZNF621	0.0021183481059714503	0.0615262438778819	-0.010610425305703804	0.0095536128221729	FALSE	FALSE	-0.010610425305703804
7496	DDX23	0.32325157498373447	0.7222048008610956	-0.010603138884487951	0.04284845217861847	FALSE	FALSE	-0.010603138884487951
2439	POGLUT1	0.1533542751785041	0.6117800245926935	-0.010598248127854041	0.024294062110208087	FALSE	FALSE	-0.010598248127854041
118	VPS13D	0.17334410656715082	0.6237969370202713	-0.010573006986611004	0.023289833928572458	FALSE	FALSE	-0.010573006986611004
7658	RXYLT1	0.07971967458523711	0.4807544857957823	-0.010563224129728722	0.015627864389122535	FALSE	FALSE	-0.010563224129728722
8852	TMED3	0.2169199093481577	0.6750378848983719	-0.010560723663218911	0.031240288438939792	FALSE	FALSE	-0.010560723663218911
2173	SEC22C	0.3007542348692376	0.7164881502068218	-0.010554774138390626	0.03388403322231802	FALSE	FALSE	-0.010554774138390626
8262	PSMA6	0.4957389589555149	0.8364388761550554	-0.01054973827139505	0.083956133719649	FALSE	FALSE	-0.01054973827139505
11298	FAM98C	0.23003520502214866	0.6903083360529519	-0.010548846111393699	0.025919652575298564	FALSE	FALSE	-0.010548846111393699
6405	TMEM138	0.2170635192366318	0.6751237907933633	-0.010545065180303638	0.028254808661243396	FALSE	FALSE	-0.010545065180303638
2360	FOXP1	0.459475610174664	0.815753686893286	-0.010542472004396095	0.06870608671516942	FALSE	FALSE	-0.010542472004396095
7633	R3HDM2	0.0033427253373606836	0.08073349570734491	-0.010541233527767715	0.009755995256662077	FALSE	FALSE	-0.010541233527767715
10981	DNM2	0.38565612386167836	0.7691544565928996	-0.010537452260774037	0.04999057010498053	FALSE	FALSE	-0.010537452260774037
9585	RNF167	0.5361112714606382	0.857180492889967	-0.010533754633780488	0.11203124106913043	FALSE	FALSE	-0.010533754633780488
6023	GOLGA2	0.2993158607562319	0.7164881502068218	-0.010531895071368032	0.044343342731329505	FALSE	FALSE	-0.010531895071368032
6333	ALKBH3	0.08085165594329616	0.4845139163838874	-0.010529588085340444	0.018593034560981422	FALSE	FALSE	-0.010529588085340444
1851	COQ10B	0.48184767651439586	0.8282359548357328	-0.01052071619906195	0.0778217568171297	FALSE	FALSE	-0.01052071619906195
11563	ZNF766	0.2643649114850879	0.7164881502068218	-0.010503402383132122	0.03129389572106452	FALSE	FALSE	-0.010503402383132122
7285	ZNF511	0.26779816824066605	0.7164881502068218	-0.010499046385053237	0.033453654086726195	FALSE	FALSE	-0.010499046385053237
224	MAP3K6	0.0012850345586273707	0.04246028514925214	-0.010496471347940904	0.008864913131066498	FALSE	FALSE	-0.010496471347940904
9024	PDPK1	0.2286347628756776	0.6880099042482978	-0.010492965186007884	0.03054284196457303	FALSE	FALSE	-0.010492965186007884
10028	MMD	0.012410596825414686	0.1799227074291364	-0.010490478155642673	0.010572617221122273	FALSE	FALSE	-0.010490478155642673
7039	DNAJB12	0.21475613168802665	0.6731319373976449	-0.010489815753713959	0.03050338136831933	FALSE	FALSE	-0.010489815753713959
1156	ACBD3	1.1589602799361173e-05	0.001377055532615005	-0.010475295312246191	0.0077496857186816984	FALSE	FALSE	-0.010475295312246191
9417	AP1G1	0.20635725066901303	0.6643657854532958	-0.01047510317537843	0.029134888292201275	FALSE	FALSE	-0.01047510317537843
11215	PEPD	0.3087669792818237	0.7164881502068218	-0.010474286257786831	0.03912587850674245	FALSE	FALSE	-0.010474286257786831
491	MIER1	0.5123762812246285	0.8478762241563553	-0.01046340298066192	0.08146628622131105	FALSE	FALSE	-0.01046340298066192
5556	EMC2	0.26346399123865066	0.7164881502068218	-0.01044149400327935	0.03637638398412299	FALSE	FALSE	-0.01044149400327935
6099	BRD3	0.24919532383826212	0.7097248403232652	-0.010436361396042662	0.030965337696488984	FALSE	FALSE	-0.010436361396042662
8832	UBE2Q2	0.09624329441602493	0.5045052906487083	-0.0104251919290378	0.01782387376902061	FALSE	FALSE	-0.0104251919290378
6564	POLD4	0.5549381519073566	0.8675984188829795	-0.010424513403735567	0.10382068552287399	FALSE	FALSE	-0.010424513403735567
2732	MAEA	0.3424939342143547	0.7364688974348002	-0.010415328455287925	0.04788163014779101	FALSE	FALSE	-0.010415328455287925
7474	TWF1	0.26703012837919715	0.7164881502068218	-0.010413455456730872	0.03499889623845048	FALSE	FALSE	-0.010413455456730872
4650	POP7	0.3149318027719601	0.7164881502068218	-0.010411636202752214	0.041558149836024884	FALSE	FALSE	-0.010411636202752214
7141	ZFYVE27	0.1847291606804187	0.63491176807757	-0.010404902007079367	0.023721529251092374	FALSE	FALSE	-0.010404902007079367
6584	KMT5B	0.23051469622175472	0.6906633651697658	-0.010401913808520626	0.027838160262554687	FALSE	FALSE	-0.010401913808520626
8357	ZBTB25	0.3604694905004583	0.7510100277642386	-0.010401720328038405	0.040168961991391784	FALSE	FALSE	-0.010401720328038405
8804	ADPGK	0.3280434596924463	0.7250611079222559	-0.010398092568996768	0.04632163735690701	FALSE	FALSE	-0.010398092568996768
10637	DNTTIP1	0.27941305164254815	0.7164881502068218	-0.0103861800831956	0.0365127318502375	FALSE	FALSE	-0.0103861800831956
2346	THOC7	0.42899175932512823	0.8000727328279891	-0.010384419948253175	0.06893712920945233	FALSE	FALSE	-0.010384419948253175
3976	TBCC	0.5124326913425947	0.8478762241563553	-0.010362997359305076	0.07042777249000436	FALSE	FALSE	-0.010362997359305076
11087	HSH2D	0.2620645865932246	0.7164881502068218	-0.01035887246291329	0.027967129676060035	FALSE	FALSE	-0.01035887246291329
8358	AKAP5	0.000516670806271191	0.02302120717487886	-0.010352146160975394	0.008254157001115658	FALSE	FALSE	-0.010352146160975394
6144	EXD3	0.0022680979022941116	0.06459960199681751	-0.010351680766516857	0.008963973991244451	FALSE	FALSE	-0.010351680766516857
7798	MMAB	0.0008875477873688381	0.03400724632840275	-0.010344736295181041	0.008929925342121765	FALSE	FALSE	-0.010344736295181041
2664	RFC4	0.10169042601124166	0.5158509022759897	-0.010344720171807523	0.01926547641556304	FALSE	FALSE	-0.010344720171807523
8134	ANKRD10	0.39040615705984294	0.7716255876514704	-0.010344251250361031	0.05098443505922044	FALSE	FALSE	-0.010344251250361031
11330	PSMC4	0.47474159784357617	0.8246620945179572	-0.010343638562167332	0.08612964287259858	FALSE	FALSE	-0.010343638562167332
11072	DNAJB1	0.6600467220559147	0.904481280640286	-0.01034284314240709	0.1629691868519077	FALSE	FALSE	-0.01034284314240709
5065	PIN4	0.4446759252191923	0.8088329841276263	-0.010339032651798911	0.06275047490455983	FALSE	FALSE	-0.010339032651798911
2459	KPNA1	0.30030796000281207	0.7164881502068218	-0.01033874780553342	0.04098145589533276	FALSE	FALSE	-0.01033874780553342
8803	BBS4	0.0689335801056531	0.44358124381100655	-0.010330059322628699	0.013594763209632175	FALSE	FALSE	-0.010330059322628699
2970	PPA2	0.28070789972872234	0.7164881502068218	-0.01032895554334992	0.034468694503543194	FALSE	FALSE	-0.01032895554334992
9277	BRD7	0.3517490293861192	0.7443108171737578	-0.010303115150057782	0.038198308490246816	FALSE	FALSE	-0.010303115150057782
4222	ADAT2	0.0011356752927574273	0.03952351617960242	-0.010297279160651356	0.008634519284154873	FALSE	FALSE	-0.010297279160651356
7430	C2CD5	0.07105981600430054	0.4507477680188441	-0.010297181748603015	0.014063245911416904	FALSE	FALSE	-0.010297181748603015
4668	ALKBH4	0.08809283369168461	0.48750113698470016	-0.010289867111483506	0.0175487607852888	FALSE	FALSE	-0.010289867111483506
1795	WIPF1	0.7105873541885291	0.9213200305931724	-0.010288475126903085	0.29257305022604857	FALSE	FALSE	-0.010288475126903085
4736	CALU	0.1553343195054271	0.6117800245926935	-0.010284747940391418	0.0207121805156284	FALSE	FALSE	-0.010284747940391418
1393	GEMIN6	0.15241727906456234	0.6117800245926935	-0.010281366062795937	0.021248363950546745	FALSE	FALSE	-0.010281366062795937
6435	UBXN1	0.6619889409658586	0.9049691523690674	-0.010278500133153042	0.26733695796890183	FALSE	FALSE	-0.010278500133153042
11017	ZNF44	0.17747971739188967	0.6284820036027706	-0.010272554639168137	0.019124088671640026	FALSE	FALSE	-0.010272554639168137
6516	KAT5	0.3263788844978367	0.7241031343545932	-0.010271271487358966	0.04284876601301726	FALSE	FALSE	-0.010271271487358966
6966	MARCHF8	0.00313183681344735	0.07736204616657368	-0.010267126100846664	0.008858790592488508	FALSE	FALSE	-0.010267126100846664
827	GBA	0.2094206857373441	0.6674824064713464	-0.010266380730725054	0.026717949229948135	FALSE	FALSE	-0.010266380730725054
6187	CHID1	0.15057962607692513	0.6117800245926935	-0.010241048223698746	0.02199489066645523	FALSE	FALSE	-0.010241048223698746
11385	ETHE1	0.3648738222492145	0.7541751486764207	-0.01023179609452811	0.04265932250933403	FALSE	FALSE	-0.01023179609452811
6904	PTER	0.014492293341367488	0.19909079517327946	-0.01022769672681106	0.011086728781697367	FALSE	FALSE	-0.01022769672681106
9382	ZFP90	0.31585517157029247	0.7164881502068218	-0.010217844001976865	0.03372007195773869	FALSE	FALSE	-0.010217844001976865
563	RPAP2	0.3718020065944271	0.7584358650510205	-0.01019729207519876	0.04903979103606129	FALSE	FALSE	-0.01019729207519876
6036	ZDHHC12	0.33958165488700964	0.7338010773494057	-0.01018769866795532	0.045426406294689047	FALSE	FALSE	-0.01018769866795532
9231	PHKG2	0.3396336634022238	0.7338010773494057	-0.01017498270070715	0.04114393619908218	FALSE	FALSE	-0.01017498270070715
10613	1	0.5435623121295906	0.861947085141598	-0.010168667712745782	0.09679022205750361	FALSE	FALSE	-0.010168667712745782
1134	MIA3	0.414616472101517	0.7906141449915506	-0.010166641542140304	0.05333345873008105	FALSE	FALSE	-0.010166641542140304
4480	HUS1	0.21736458262074682	0.6752536438748834	-0.010156344080919893	0.027146498448294393	FALSE	FALSE	-0.010156344080919893
11522	FUZ	0.004284647475403246	0.09420618365078202	-0.010146402677531348	0.009435670434661501	FALSE	FALSE	-0.010146402677531348
6261	USP47	0.4341666746015046	0.8019141030988132	-0.010140188460654469	0.05925012316960907	FALSE	FALSE	-0.010140188460654469
11736	SLC25A1	0.06648542023009583	0.4369094961824677	-0.010131054569556302	0.014528624102984673	FALSE	FALSE	-0.010131054569556302
10717	OSBPL2	0.08927563681629819	0.49003701160528024	-0.010129928620638934	0.016410115562269054	FALSE	FALSE	-0.010129928620638934
6909	ST8SIA6	0.01263792634268228	0.18151395307566748	-0.010124069117979459	0.010608336516602083	FALSE	FALSE	-0.010124069117979459
4616	TRIM4	0.3376403762108565	0.7326057739387244	-0.010119808516527225	0.04549704384043672	FALSE	FALSE	-0.010119808516527225
2134	CNOT10	0.1481676334103615	0.6117800245926935	-0.010117384636041627	0.020149216589845045	FALSE	FALSE	-0.010117384636041627
7217	BBIP1	0.31197329617401315	0.7164881502068218	-0.010113676260132399	0.03750052931812538	FALSE	FALSE	-0.010113676260132399
11245	PSENEN	0.4789239332026527	0.8265495026712226	-0.010111171762779208	0.07912877368995191	FALSE	FALSE	-0.010111171762779208
2689	TCTEX1D2	0.0025912760298293465	0.06955528791866969	-0.010110506001814346	0.008796920204876069	FALSE	FALSE	-0.010110506001814346
4641	AGFG2	0.0006429042134719776	0.0268107684782037	-0.010103683799394378	0.009108313921498057	FALSE	FALSE	-0.010103683799394378
11758	SNAP29	0.2550037498270286	0.7164020772039671	-0.010096719845648893	0.029820946893813954	FALSE	FALSE	-0.010096719845648893
8467	PSMC1	0.4647347350269483	0.8185717024824848	-0.010090990673592025	0.06356188587964705	FALSE	FALSE	-0.010090990673592025
3824	DDX39B	0.13268614738614287	0.5810471251523207	-0.010077520938631873	0.019315630534079684	FALSE	FALSE	-0.010077520938631873
11861	APOL2	0.3114610402629204	0.7164881502068218	-0.010075791706822025	0.036647071244638826	FALSE	FALSE	-0.010075791706822025
3508	JAKMIP2	0.17725656085102287	0.6284820036027706	-0.010074120250433952	0.02320450604523496	FALSE	FALSE	-0.010074120250433952
2393	PCNP	0.532951130349756	0.8553832918957811	-0.010073378575252107	0.09137159947451319	FALSE	FALSE	-0.010073378575252107
2116	TOP2B	0.32072312149073934	0.7203868776199287	-0.010072763199829488	0.03686245872412243	FALSE	FALSE	-0.010072763199829488
2767	MAN2B2	0.15576722458980152	0.6117800245926935	-0.010071365840791227	0.0215989801503748	FALSE	FALSE	-0.010071365840791227
11573	ZNF600	0.16540414834885692	0.6126098857139811	-0.01006864502151	0.02057591545888164	FALSE	FALSE	-0.01006864502151
10328	RIOK3	0.4627663337463842	0.8178365961326198	-0.010068219095726222	0.06493033432122194	FALSE	FALSE	-0.010068219095726222
10899	DENND1C	0.37453169210586934	0.7604073864773337	-0.010067794513556905	0.050634278074749225	FALSE	FALSE	-0.010067794513556905
6369	NUP160	0.06742286667900566	0.43968351500498043	-0.010062510077886253	0.015608186973321525	FALSE	FALSE	-0.010062510077886253
7955	ZMYM2	0.45013486975340467	0.8110296560852742	-0.010050209287506183	0.056051265691503545	FALSE	FALSE	-0.010050209287506183
4098	MDN1	0.007943183592725464	0.14330624018593502	-0.010044995391594674	0.011046525016038465	FALSE	FALSE	-0.010044995391594674
8628	CHP1	0.06135486581159858	0.41935926004755036	-0.010041963525565988	0.014338776254261847	FALSE	FALSE	-0.010041963525565988
902	USF1	0.22271409179856128	0.6824193233964763	-0.01001962862239964	0.028311238166641738	FALSE	FALSE	-0.01001962862239964
10465	UBOX5	0.0009667212247128462	0.03633080436516681	-0.010014897084079223	0.008395691811825333	FALSE	FALSE	-0.010014897084079223
1574	MRPS5	0.41041217122943796	0.7872652081534636	-0.009993487259468492	0.05777790613251853	FALSE	FALSE	-0.009993487259468492
8224	GMPR2	0.330431788624136	0.7266278016843489	-0.00998561367873368	0.040336456230038106	FALSE	FALSE	-0.00998561367873368
5461	CSPP1	0.019706994352841373	0.2297517836280347	-0.009979218745711949	0.010967577630553702	FALSE	FALSE	-0.009979218745711949
8237	SDR39U1	0.43050279798493374	0.8014911850571638	-0.009972886962569831	0.0550219507970688	FALSE	FALSE	-0.009972886962569831
296	KIAA0319L	0.27219550327328174	0.7164881502068218	-0.009959450817971175	0.03430829182628186	FALSE	FALSE	-0.009959450817971175
9010	MLST8	0.16193768746800197	0.6117800245926935	-0.009947420094097537	0.021479025923096716	FALSE	FALSE	-0.009947420094097537
12128	SPATC1L	0.13338632418459764	0.5825494824202706	-0.009941172286859161	0.018340474794321715	FALSE	FALSE	-0.009941172286859161
2948	RAP1GDS1	0.32867474602930435	0.7257278223117147	-0.009936276155767412	0.03729138589523041	FALSE	FALSE	-0.009936276155767412
2244	QARS1	0.2938029201193031	0.7164881502068218	-0.009933852275281813	0.03582622897265978	FALSE	FALSE	-0.009933852275281813
11755	KLHL22	0.02905665821250124	0.2866952417148497	-0.009923935728760774	0.011824448979340624	FALSE	FALSE	-0.009923935728760774
2365	PPP4R2	0.4836038430338795	0.8291631336849143	-0.009923162478639122	0.08209696180446632	FALSE	FALSE	-0.009923162478639122
7028	EIF4EBP2	0.43585625534907546	0.8029425823926223	-0.009919411107067178	0.05568118541329738	FALSE	FALSE	-0.009919411107067178
9986	CBX1	0.22228250491365473	0.6819794223524571	-0.00991528621067539	0.029552315850648152	FALSE	FALSE	-0.00991528621067539
6009	ENG	2.1865840857035032e-07	6.595074000033413e-05	-0.009911807005007472	0.006538691397242106	FALSE	FALSE	-0.009911807005007472
8281	RPS29	0.7594580795470705	0.9379993059336612	-0.009906114698372347	0.5801771496940269	FALSE	FALSE	-0.009906114698372347
4027	TMEM14A	0.24759050871582597	0.7079259003461986	-0.009899600855470918	0.03021637672460657	FALSE	FALSE	-0.009899600855470918
5143	ACSL4	0.11038379005249356	0.5332421036498899	-0.009892541505098783	0.01658318137241124	FALSE	FALSE	-0.009892541505098783
11904	DNAL4	0.10617155673669404	0.5242381378214515	-0.009886628257860915	0.016692300766460787	FALSE	FALSE	-0.009886628257860915
4775	FMC1	0.3641378817731382	0.7533032687187163	-0.009879736859296263	0.04142379593279609	FALSE	FALSE	-0.009879736859296263
36	SKI	0.1280090450126274	0.5705837046167245	-0.009879410360982516	0.01842425931257623	FALSE	FALSE	-0.009879410360982516
9641	CD68	7.544864369878121e-09	4.671065241204018e-06	-0.00987496971519266	0.006011085920687639	FALSE	FALSE	-0.00987496971519266
4013	SUPT3H	0.23568008489540537	0.6953864588192535	-0.009868625167713174	0.02576277732553304	FALSE	FALSE	-0.009868625167713174
1790	SP3	0.35409763866843913	0.7457923945670277	-0.009859867488663769	0.041757821507782025	FALSE	FALSE	-0.009859867488663769
2661	TBCCD1	0.05769752546259053	0.40558120013217397	-0.009853602214437415	0.014188633674522548	FALSE	FALSE	-0.009853602214437415
8791	ANP32A	0.5987790879283871	0.8834111184535013	-0.009845533809605922	0.14245241399087302	FALSE	FALSE	-0.009845533809605922
615	PSMA5	0.6408138426726329	0.8996172850409572	-0.009841707195624225	0.18459046420467012	FALSE	FALSE	-0.009841707195624225
1528	PCGF1	0.2935148636067826	0.7164881502068218	-0.00984136054309358	0.028618429930351703	FALSE	FALSE	-0.00984136054309358
8078	VPS36	0.4834316018192236	0.8291631336849143	-0.009837418378268334	0.07289222117969678	FALSE	FALSE	-0.009837418378268334
4586	VPS50	0.05314562118214664	0.38829313165564655	-0.009833219583081252	0.014723097123982808	FALSE	FALSE	-0.009833219583081252
10531	PYGB	0.03529581552176283	0.31890201242425337	-0.009831658303078888	0.012123487607110918	FALSE	FALSE	-0.009831658303078888
5153	SLC25A43	0.005753711505442844	0.11649037596992112	-0.00983039698500469	0.009883786588474797	FALSE	FALSE	-0.00983039698500469
6485	ATG2A	0.1750014998897968	0.6260774462298296	-0.009819884209567085	0.022396614831467414	FALSE	FALSE	-0.009819884209567085
11912	APOBEC3H	0.4848756974572832	0.8302172968253309	-0.009808960624008378	0.06515729271156229	FALSE	FALSE	-0.009808960624008378
6611	ATG16L2	0.19667402646029933	0.6526279231691937	-0.009807711062560703	0.025268023461354133	FALSE	FALSE	-0.009807711062560703
964	VAMP4	0.3048437865853081	0.7164881502068218	-0.009794683376757846	0.03619214948918545	FALSE	FALSE	-0.009794683376757846
1588	NCAPH	0.2180129519863878	0.6762885955210653	-0.009790674031209605	0.022085852984935646	FALSE	FALSE	-0.009790674031209605
5600	EFR3A	0.4253380235801727	0.797601291295528	-0.009789214865906191	0.05305447834286924	FALSE	FALSE	-0.009789214865906191
10992	TMEM205	0.19874996153625324	0.6557912475598728	-0.009785807459635972	0.025393414535480746	FALSE	FALSE	-0.009785807459635972
865	RRNAD1	0.04297954409221755	0.3571449595455108	-0.009778070927576066	0.011740087145440592	FALSE	FALSE	-0.009778070927576066
1483	GMCL1	0.35965637732405875	0.7508883691760235	-0.009777898944925202	0.03714122825890057	FALSE	FALSE	-0.009777898944925202
1955	EPHA4	0.21692112598111415	0.6750378848983719	-0.009774048145883228	0.024959325106014795	FALSE	FALSE	-0.009774048145883228
4187	L3MBTL3	0.05050331165612372	0.3788714636549639	-0.009768861794068147	0.012488415862106458	FALSE	FALSE	-0.009768861794068147
10014	RSAD1	0.2483601254104783	0.7092644222392465	-0.009767354258644176	0.028037706474005213	FALSE	FALSE	-0.009767354258644176
11572	ZNF611	0.07125084920305529	0.4512691049657391	-0.00976562099599095	0.014516632274434994	FALSE	FALSE	-0.00976562099599095
6949	ZNF248	0.00767611672719985	0.1399909473830261	-0.009757561996460676	0.00943972803100763	FALSE	FALSE	-0.009757561996460676
2405	DZIP3	0.02264465781361467	0.25272211561816826	-0.009743173901017204	0.01076368719977383	FALSE	FALSE	-0.009743173901017204
5731	C9orf72	0.00032350682543709356	0.01685757848521834	-0.009738695634022472	0.008086997175508983	FALSE	FALSE	-0.009738695634022472
7137	UBTD1	2.2611135341000936e-08	1.156412108766061e-05	-0.009737882747274253	0.005927638419932645	FALSE	FALSE	-0.009737882747274253
445	ECHDC2	0.09655600224436531	0.5053282294968767	-0.009736386632573191	0.013845946097027004	FALSE	FALSE	-0.009736386632573191
11599	MBOAT7	0.021777142084494747	0.24552005515771694	-0.009726692454245262	0.010636927773687152	FALSE	FALSE	-0.009726692454245262
7829	PTPN11	0.24069085909416038	0.6994186204359211	-0.00972320577472191	0.02937279670457901	FALSE	FALSE	-0.00972320577472191
5733	DDX58	0.31894238628798655	0.717483130599653	-0.009722955862432374	0.031045145322574984	FALSE	FALSE	-0.009722955862432374
3198	PAIP1	0.36195165504201265	0.7517981258003021	-0.009716702680736159	0.04322753645339291	FALSE	FALSE	-0.009716702680736159
8593	LPCAT4	0.11300173781696618	0.5412212711486047	-0.009709965797834393	0.018166423366626935	FALSE	FALSE	-0.009709965797834393
8157	PARP2	0.011959284982973651	0.17587409838393345	-0.009708981600242542	0.009809232114163676	FALSE	FALSE	-0.009708981600242542
3469	CYSTM1	0.1738133195819111	0.6248673833258008	-0.00969108532744436	0.02273324145377685	FALSE	FALSE	-0.00969108532744436
11545	ETFB	0.349606921403262	0.7427574927302248	-0.009688707129850399	0.03996686612833718	FALSE	FALSE	-0.009688707129850399
2311	GNL3	0.22739214169381616	0.6875807596702884	-0.00968597959249687	0.02380274701612835	FALSE	FALSE	-0.00968597959249687
2822	TMEM156	0.07617942698997346	0.46891606472164193	-0.009685233886471646	0.01478767916397223	FALSE	FALSE	-0.009685233886471646
2851	DCUN1D4	0.021474598627740923	0.2438278992838962	-0.009681604112008317	0.011190550076219968	FALSE	FALSE	-0.009681604112008317
11029	WDR83OS	0.3701852318503911	0.7582254714010361	-0.009680543328392254	0.04634506983148538	FALSE	FALSE	-0.009680543328392254
429	RNF11	0.3305436850134278	0.7266278016843489	-0.009679135220438315	0.03769671122015806	FALSE	FALSE	-0.009679135220438315
1418	MCFD2	0.1336629071959089	0.582558359334587	-0.009678091232003	0.019199961894799732	FALSE	FALSE	-0.009678091232003
8404	ACOT2	0.2018882826333625	0.6600400912114787	-0.009673868251755641	0.022335537647876092	FALSE	FALSE	-0.009673868251755641
5472	UBE2W	0.0094452891315703	0.15759565397824318	-0.009673028492718226	0.008863755558839276	FALSE	FALSE	-0.009673028492718226
4804	TCAF1	0.056894442854247565	0.4024671622149531	-0.009666896236323398	0.012401105810337843	FALSE	FALSE	-0.009666896236323398
11562	PPP2R1A	0.6228474890969773	0.8920705175997015	-0.009654891041124498	0.1409562353851978	FALSE	FALSE	-0.009654891041124498
11513	PRR12	0.1299255500734739	0.5749865483499901	-0.009634630678684183	0.018131647223273286	FALSE	FALSE	-0.009634630678684183
6053	ASB6	0.13561893366384017	0.5872787250191872	-0.009633402615067866	0.019738049516491944	FALSE	FALSE	-0.009633402615067866
8996	MSRB1	0.18088366026687036	0.6311848829864863	-0.0096282659769878	0.02008153399901307	FALSE	FALSE	-0.0096282659769878
10351	RPRD1A	0.11964390199680126	0.5545197869142526	-0.009615989371668007	0.017090614757865347	FALSE	FALSE	-0.009615989371668007
6555	RCE1	0.3497753450863934	0.7427574927302248	-0.009614824457931303	0.036425666387216726	FALSE	FALSE	-0.009614824457931303
11672	ZNF134	0.030441060219303824	0.2920136870491889	-0.009609225616477044	0.011739779284416947	FALSE	FALSE	-0.009609225616477044
8528	EIF5	0.6393539053496233	0.8988550243369928	-0.009601576419357027	0.1506999120577508	FALSE	FALSE	-0.009601576419357027
10380	ELAC1	0.006183679061429193	0.12184022914504455	-0.009597674898869193	0.008660267234258456	FALSE	FALSE	-0.009597674898869193
1209	RBM34	0.18662207222345026	0.6384751622189463	-0.009596058194770359	0.01954799210326809	FALSE	FALSE	-0.009596058194770359
4142	CDK19	0.03925945837261298	0.3375796848224024	-0.009589074758615208	0.010229317257356296	FALSE	FALSE	-0.009589074758615208
9312	KIFC3	6.889956279251371e-08	2.7015518570944627e-05	-0.009585786262224687	0.005835054334488724	FALSE	FALSE	-0.009585786262224687
9567	CYB5D2	0.02846762723259906	0.28474889382403296	-0.009585676085838978	0.01135424419505519	FALSE	FALSE	-0.009585676085838978
2801	LCORL	0.16273523876153068	0.6117800245926935	-0.009579177022696606	0.01876479856266288	FALSE	FALSE	-0.009579177022696606
3577	RPL26L1	0.2716565760471436	0.7164881502068218	-0.009579057441009679	0.030250048149542567	FALSE	FALSE	-0.009579057441009679
4520	NSUN5	0.2551497913979844	0.7164020772039671	-0.009577772945586047	0.030508190691771932	FALSE	FALSE	-0.009577772945586047
8459	GPR65	0.5680629786765141	0.8710868312589548	-0.009574295671363914	0.0829233522971899	FALSE	FALSE	-0.009574295671363914
1439	MTIF2	0.0781410342298678	0.4755162884872917	-0.009571259102684618	0.015176440424926349	FALSE	FALSE	-0.009571259102684618
11860	APOL3	0.4082752285596385	0.7856275991406884	-0.009566190988942005	0.04337498384200708	FALSE	FALSE	-0.009566190988942005
5240	NAA10	0.14414521874014294	0.6075170935293089	-0.009556754784590369	0.019250016373082053	FALSE	FALSE	-0.009556754784590369
2565	TSC22D2	0.06868148054466006	0.4428125906382195	-0.009556723881457792	0.013937104022077726	FALSE	FALSE	-0.009556723881457792
3236	CWC27	0.3276987360925957	0.7249517973986477	-0.00954552351132035	0.034900676317432766	FALSE	FALSE	-0.00954552351132035
2011	HDAC4	0.2827764014494295	0.7164881502068218	-0.009533675519013254	0.029198966837647302	FALSE	FALSE	-0.009533675519013254
3035	SCOC	0.34834082854607495	0.7415007539246253	-0.009529155599970267	0.03568835152140136	FALSE	FALSE	-0.009529155599970267
4815	ZNF212	0.05091134548219402	0.3799724693337065	-0.0095217274274289	0.012732798279066286	FALSE	FALSE	-0.0095217274274289
9354	ACD	0.44716103013252306	0.809995920716732	-0.009518299195134552	0.053318623295442416	FALSE	FALSE	-0.009518299195134552
2056	ARPC4	0.40762876075642396	0.7852683976093643	-0.009503433444750598	0.03963248754323812	FALSE	FALSE	-0.009503433444750598
5234	BCAP31	0.6245001532279852	0.892423276436058	-0.00950021414450476	0.15046935091309077	FALSE	FALSE	-0.00950021414450476
10289	TGIF1	0.568049594305188	0.8710868312589548	-0.009476340802781867	0.08374628379018438	FALSE	FALSE	-0.009476340802781867
5997	SLC2A8	9.525634013270063e-09	5.335715852290274e-06	-0.009474635756032296	0.005767394861890803	FALSE	FALSE	-0.009474635756032296
10788	C19orf25	0.4437758526259602	0.8079454193529128	-0.009473524586873987	0.05699713789879233	FALSE	FALSE	-0.009473524586873987
5589	MTSS1	0.09103871665576965	0.49332362949999997	-0.009465415873608699	0.014429725608180502	FALSE	FALSE	-0.009465415873608699
3084	DDX60	0.3604344613686016	0.7510100277642386	-0.009460969853361003	0.039030102027697966	FALSE	FALSE	-0.009460969853361003
7778	RIC8B	0.01031143210064349	0.16413176698223192	-0.009455127817689507	0.009770724497494837	FALSE	FALSE	-0.009455127817689507
2329	CCDC66	0.37068789027362237	0.7583618942490273	-0.009445443044662796	0.03627043264300073	FALSE	FALSE	-0.009445443044662796
2692	UBXN7	0.19007492720392993	0.641974766827752	-0.009440769953571381	0.022523602597355284	FALSE	FALSE	-0.009440769953571381
10507	MGME1	0.1251443185964017	0.5636032286793115	-0.009435764989708382	0.01745012016405388	FALSE	FALSE	-0.009435764989708382
5704	UHRF2	0.1314031316808357	0.5786952594390379	-0.009435349812840284	0.019064940038371538	FALSE	FALSE	-0.009435349812840284
1272	ADAM17	0.13646017478569478	0.5880169188003807	-0.009427390240780039	0.019185791774822117	FALSE	FALSE	-0.009427390240780039
10308	AFG3L2	0.038724226493759374	0.33491959725232817	-0.009418142142452783	0.012763236117239635	FALSE	FALSE	-0.009418142142452783
11692	ZNF544	0.015621385786867557	0.20318225704214377	-0.00941393293425364	0.009564501241389738	FALSE	FALSE	-0.00941393293425364
7869	DYNLL1	0.6602947492598561	0.904481280640286	-0.009407665980509211	0.14204544679313136	FALSE	FALSE	-0.009407665980509211
12130	MCM3AP	0.32362482933132075	0.7226511329237957	-0.009397228783384974	0.03630815753725785	FALSE	FALSE	-0.009397228783384974
3997	TJAP1	0.12283412393533666	0.5611253591655787	-0.009395793803141837	0.01545557322564709	FALSE	FALSE	-0.009395793803141837
11591	ZNF331	0.19578212775885534	0.65240373054601	-0.009393942302416143	0.021533013537054828	FALSE	FALSE	-0.009393942302416143
10475	CDC25B	0.45840180415900855	0.815622967976858	-0.009393144195426983	0.05040796993558532	FALSE	FALSE	-0.009393144195426983
5954	TNFSF8	0.09814996323814235	0.5087120552807015	-0.009392339370365523	0.015139405190077277	FALSE	FALSE	-0.009392339370365523
10972	PDE4A	0.22276111231898876	0.6824193233964763	-0.009388664584817791	0.01877612404119158	FALSE	FALSE	-0.009388664584817791
5716	PLIN2	0.5487064943143913	0.8645171501778068	-0.009386931322164564	0.08443095609746262	FALSE	FALSE	-0.009386931322164564
5644	EXOSC4	0.27407167374562824	0.7164881502068218	-0.009384418763124614	0.026427293731548986	FALSE	FALSE	-0.009384418763124614
5098	CSTF2	0.11508903732347735	0.545224464774895	-0.009371123698044244	0.017695452850612827	FALSE	FALSE	-0.009371123698044244
3156	ZNF622	0.42838705891843865	0.7996059939793071	-0.0093703618686455	0.04744456231864833	FALSE	FALSE	-0.0093703618686455
1963	CUL3	0.10438656601171799	0.5211796162970453	-0.00936696252406204	0.01674307793915312	FALSE	FALSE	-0.00936696252406204
2112	UBE2E1	0.2515008889844386	0.7120488595614909	-0.009365379746228319	0.028248684974650516	FALSE	FALSE	-0.009365379746228319
1361	TOGARAM2	0.09055508127494491	0.49223633134804845	-0.009360788615618957	0.015338179406560808	FALSE	FALSE	-0.009360788615618957
2746	RNF4	0.47060327156659953	0.8222088742489362	-0.009357645901397331	0.057700980111234604	FALSE	FALSE	-0.009357645901397331
4101	MAP3K7	0.2556587789588679	0.7164020772039671	-0.009352279505244627	0.02884824957177143	FALSE	FALSE	-0.009352279505244627
9254	ARMC5	0.005391733221555859	0.11146389786495882	-0.0093387026170313	0.008362563241562714	FALSE	FALSE	-0.0093387026170313
1553	USP39	0.39430267824160903	0.7740624840046808	-0.009337695913897246	0.04230876655278986	FALSE	FALSE	-0.009337695913897246
1146	WDR26	0.28085113218680174	0.7164881502068218	-0.009331966741840378	0.031851417887680145	FALSE	FALSE	-0.009331966741840378
10127	C17orf80	0.01459451589056075	0.19915926962954303	-0.009328224103762422	0.009447021245352252	FALSE	FALSE	-0.009328224103762422
5908	ZNF189	0.013957380330911616	0.19481826721983822	-0.009326906017977294	0.010057253122873715	FALSE	FALSE	-0.009326906017977294
1456	COMMD1	0.4596169116147324	0.815753686893286	-0.009326490169301965	0.051236506561531836	FALSE	FALSE	-0.009326490169301965
10741	TPD52L2	0.26979205009089513	0.7164881502068218	-0.009326178450747277	0.030511152249927637	FALSE	FALSE	-0.009326178450747277
8388	SRSF5	0.7183643319950633	0.9237122471860439	-0.00932464135580519	0.30288180672785475	FALSE	FALSE	-0.00932464135580519
5962	PHF19	0.14027693267070812	0.5965573242970136	-0.009323766662791817	0.015412432054486402	FALSE	FALSE	-0.009323766662791817
6198	MRPL23	0.32963555076832174	0.7259882014019413	-0.009317974340855337	0.03626729175573764	FALSE	FALSE	-0.009317974340855337
1707	IMP4	0.34626877952999024	0.7395581136786167	-0.009313295875306084	0.038740418964187194	FALSE	FALSE	-0.009313295875306084
9270	LONP2	0.36148796778422054	0.7517981258003021	-0.009311189087833014	0.03757875329723349	FALSE	FALSE	-0.009311189087833014
6699	TMEM123	0.43323706391678585	0.8019141030988132	-0.00930982934999963	0.05317860317803809	FALSE	FALSE	-0.00930982934999963
1686	RALB	0.11911940723742649	0.5529603738491902	-0.009309400736986934	0.015949203846487313	FALSE	FALSE	-0.009309400736986934
2547	XRN1	0.5832752157505348	0.876660668387174	-0.009307131372164221	0.10300199962741273	FALSE	FALSE	-0.009307131372164221
431	OSBPL9	0.33845185022793545	0.7332875625156304	-0.009306583177464595	0.035467628996272746	FALSE	FALSE	-0.009306583177464595
7569	CALCOCO1	0.4885785474234755	0.8314151561934229	-0.00930622846324719	0.06833518744216954	FALSE	FALSE	-0.00930622846324719
9527	TIMM22	0.23786917593470266	0.6977773532002552	-0.009303186520110055	0.027156981239709527	FALSE	FALSE	-0.009303186520110055
9431	WDR59	0.11975967019378166	0.554543546970866	-0.009302959449266337	0.01642459366046905	FALSE	FALSE	-0.009302959449266337
6624	PGM2L1	0.144792225341145	0.6083445000281348	-0.009300077396249926	0.01638561154152912	FALSE	FALSE	-0.009300077396249926
4262	TFB1M	0.2568444778122564	0.7164881502068218	-0.009293902144192383	0.02906212791133657	FALSE	FALSE	-0.009293902144192383
5945	HDHD3	0.16278546896964632	0.6117800245926935	-0.009288480659846825	0.018679771302230305	FALSE	FALSE	-0.009288480659846825
1060	BTG2	0.6073924122894183	0.8854944717515665	-0.00928382772297231	0.08180515050466898	FALSE	FALSE	-0.00928382772297231
4954	RP2	0.0012948607038228322	0.04266511613184307	-0.009274236835005981	0.0071661136709912	FALSE	FALSE	-0.009274236835005981
10446	PSMF1	0.5681015261942226	0.8710868312589548	-0.009271466469941545	0.09629343087568097	FALSE	FALSE	-0.009271466469941545
9291	OGFOD1	0.15907973753642687	0.6117800245926935	-0.009271027108013169	0.01947999180985231	FALSE	FALSE	-0.009271027108013169
3547	MED7	0.2953248659966034	0.7164881502068218	-0.009260596628961231	0.03051939001118872	FALSE	FALSE	-0.009260596628961231
10541	PDRG1	0.27426794343628863	0.7164881502068218	-0.009254894329193563	0.0300525114238563	FALSE	FALSE	-0.009254894329193563
9721	SHMT1	0.07062640702884243	0.44979882289132295	-0.0092527069248529	0.013850617900611093	FALSE	FALSE	-0.0092527069248529
4406	JAZF1	0.2532160826558279	0.7150165206734962	-0.00924209505784888	0.026257036935693482	FALSE	FALSE	-0.00924209505784888
10694	RBM38	0.07510287777369645	0.46570603819027806	-0.009237380314709213	0.012014068794107092	FALSE	FALSE	-0.009237380314709213
1700	SAP130	0.11728264024791601	0.549202108772387	-0.00923079391662695	0.01467108840253179	FALSE	FALSE	-0.00923079391662695
2186	ZNF197	1.0090451127412342e-08	5.395180755079608e-06	-0.009229835919517067	0.005618380445330172	FALSE	FALSE	-0.009229835919517067
6582	TCIRG1	0.4443527877630501	0.8086343065548085	-0.009227084197103263	0.05210076972922438	FALSE	FALSE	-0.009227084197103263
319	C1orf109	0.09322135473966423	0.49896098552779844	-0.009220770552756353	0.013972845743880339	FALSE	FALSE	-0.009220770552756353
7611	PAN2	0.0005197507346726811	0.02307104864888584	-0.009218651000945915	0.007312689926964137	FALSE	FALSE	-0.009218651000945915
7402	CREBL2	0.12443147157875246	0.5636032286793115	-0.009211535890573696	0.017337265453260007	FALSE	FALSE	-0.009211535890573696
5958	MEGF9	4.6317850921119794e-06	0.0007463518909385372	-0.00920636423454177	0.006299523972195772	FALSE	FALSE	-0.00920636423454177
10466	FASTKD5	0.0519177028159295	0.3839345676507552	-0.009200160178749243	0.012388867587114348	FALSE	FALSE	-0.009200160178749243
3800	GNL1	0.4589241301021959	0.815622967976858	-0.009199330496820276	0.05599266243534486	FALSE	FALSE	-0.009199330496820276
2428	ATP6V1A	0.17587088859340566	0.6273567861361468	-0.009198439680433386	0.018964717397152935	FALSE	FALSE	-0.009198439680433386
9321	CNOT1	0.4469517194759923	0.809995920716732	-0.00919619181344203	0.045679852391516694	FALSE	FALSE	-0.00919619181344203
9717	FLII	0.3940239955141337	0.7739028651248546	-0.009193321852955757	0.04186476413085355	FALSE	FALSE	-0.009193321852955757
4149	FYN	0.7651400952959609	0.9405318639947998	-0.00919178475801367	0.4397389400213917	FALSE	FALSE	-0.00919178475801367
11805	TPST2	0.674720776463924	0.9077272381327934	-0.009188753563792213	0.15258847021599317	FALSE	FALSE	-0.009188753563792213
6116	NOTCH1	0.08620420972549067	0.48714330903000075	-0.009186038118968825	0.015860038340056608	FALSE	FALSE	-0.009186038118968825
3806	C6orf136	0.28457239632601883	0.7164881502068218	-0.009185773426920231	0.028929848681438417	FALSE	FALSE	-0.009185773426920231
5232	CCNQ	0.10862254856767743	0.5296288549495829	-0.009185045187882985	0.016154332560252695	FALSE	FALSE	-0.009185045187882985
12117	SUMO3	0.527662015092551	0.8517991086952543	-0.00917888605919896	0.07365008150785159	FALSE	FALSE	-0.00917888605919896
3269	MRPS27	0.24965287662000787	0.7101745473026396	-0.009174616052445506	0.025307865764489488	FALSE	FALSE	-0.009174616052445506
1172	TRIM11	0.3711515881817712	0.7584358650510205	-0.009173001027864749	0.039785059499848896	FALSE	FALSE	-0.009173001027864749
2147	VILL	0.09234619944232018	0.4962395358794026	-0.009157850431215303	0.014129573303810039	FALSE	FALSE	-0.009157850431215303
3537	GALNT10	0.08947461085682182	0.490900115442535	-0.00915347427891952	0.013847764139596378	FALSE	FALSE	-0.00915347427891952
7364	C3AR1	0.16163526240339582	0.6117800245926935	-0.009148580835056689	0.017490774517801178	FALSE	FALSE	-0.009148580835056689
8634	RPAP1	0.07108422984284835	0.4507477680188441	-0.009139605490464787	0.01225632874415448	FALSE	FALSE	-0.009139605490464787
8774	RAB11A	0.5657081175748455	0.8708811295172393	-0.009137158768533372	0.09503527319567681	FALSE	FALSE	-0.009137158768533372
3894	B3GALT4	0.43846942284069446	0.8046548651190154	-0.009134251186842222	0.04183974784634717	FALSE	FALSE	-0.009134251186842222
9679	ADPRM	0.08103354297046653	0.4846459028710224	-0.00913256898153847	0.013656026372889091	FALSE	FALSE	-0.00913256898153847
2702	NCBP2AS2	0.4866519826190313	0.8303578867925248	-0.00912306156562046	0.06729526216888733	FALSE	FALSE	-0.00912306156562046
2629	FXR1	0.4617054708072027	0.8171895054326098	-0.009110818550662163	0.060305337813929785	FALSE	FALSE	-0.009110818550662163
4783	MKRN1	0.45968340730573387	0.815753686893286	-0.009095033767987662	0.054681355477101394	FALSE	FALSE	-0.009095033767987662
11841	SELENOM	0.39285758798587866	0.7728416272099715	-0.00908884776701444	0.0384196482152549	FALSE	FALSE	-0.00908884776701444
11370	ZNF574	0.23921596391551625	0.6980643471938024	-0.009077037395912221	0.024095549997729455	FALSE	FALSE	-0.009077037395912221
5323	FAM160B2	0.10762176086782402	0.5281413321185707	-0.009063173981915326	0.014675940920925959	FALSE	FALSE	-0.009063173981915326
5271	VBP1	0.4401789896788719	0.8057168318882244	-0.009058181110582465	0.054739385093706454	FALSE	FALSE	-0.009058181110582465
6345	PHF21A	0.23882101708613682	0.6977773532002552	-0.00905563093033764	0.02335885388608696	FALSE	FALSE	-0.00905563093033764
8489	UBR7	0.09088603017257856	0.4929650099224793	-0.009047046577553558	0.015227206592218673	FALSE	FALSE	-0.009047046577553558
5296	MTMR9	0.0431867896277955	0.35724717417389257	-0.009044286121645765	0.011848809035535033	FALSE	FALSE	-0.009044286121645765
6049	CRAT	0.038734633396332215	0.33491959725232817	-0.009042785976101324	0.010798997077765007	FALSE	FALSE	-0.009042785976101324
9366	PSKH1	0.017982184114292952	0.21942368437388796	-0.009041897175136123	0.008726759248101033	FALSE	FALSE	-0.009041897175136123
1739	STAM2	0.017223553247335252	0.2143922294692112	-0.00904182461995529	0.009785142699306679	FALSE	FALSE	-0.00904182461995529
1085	IKBKE	0.2568976787146991	0.7164881502068218	-0.00904062006959202	0.025006459250013328	FALSE	FALSE	-0.00904062006959202
4300	PHF10	0.13265179047540432	0.5810471251523207	-0.009035307418017712	0.01354287078411069	FALSE	FALSE	-0.009035307418017712
7791	SSH1	0.056698683161687614	0.4022597165445907	-0.009033985301389205	0.012506546110446248	FALSE	FALSE	-0.009033985301389205
6155	SIRT3	0.17782752489244727	0.6284820036027706	-0.009032499263796593	0.0195008025944614	FALSE	FALSE	-0.009032499263796593
1694	IWS1	0.4272802954901104	0.7993013471981407	-0.009029212782827761	0.04633848115671451	FALSE	FALSE	-0.009029212782827761
4933	GK	0.00298543391959125	0.07503773332511085	-0.009023154089324612	0.00755689900464342	FALSE	FALSE	-0.009023154089324612
11515	SCAF1	0.1601779024343622	0.6117800245926935	-0.009022696252697412	0.018578549870822584	FALSE	FALSE	-0.009022696252697412
4611	ZKSCAN5	0.006011182523929883	0.1196438917580156	-0.009018246873413568	0.008017853254321987	FALSE	FALSE	-0.009018246873413568
4956	RBM10	0.33053129602564135	0.7266278016843489	-0.009013771965454985	0.03148734666818244	FALSE	FALSE	-0.009013771965454985
11480	CYTH2	0.27131973005615784	0.7164881502068218	-0.009008265833398456	0.03030243161614498	FALSE	FALSE	-0.009008265833398456
8718	PIGBOS1	0.3762200554513061	0.7611431864653411	-0.009005833891226098	0.039010998475820347	FALSE	FALSE	-0.009005833891226098
5253	GDI1	0.535287217064224	0.856678031881152	-0.00899720788639376	0.07125536598074644	FALSE	FALSE	-0.00899720788639376
9275	TENT4B	0.12871244554461378	0.5715202824558264	-0.008989015869031959	0.016799665311248636	FALSE	FALSE	-0.008989015869031959
2339	RPP14	0.08033438387442676	0.48286834824470204	-0.008981673016008794	0.013340693833318967	FALSE	FALSE	-0.008981673016008794
7675	NUP107	0.4315121744239313	0.8014911850571638	-0.008973479655032533	0.05134661652869764	FALSE	FALSE	-0.008973479655032533
2543	RNF7	0.6413069889490317	0.8997149904720882	-0.008971646964909276	0.1467733679597503	FALSE	FALSE	-0.008971646964909276
4077	CYB5R4	0.3580700942360018	0.7502633627534894	-0.008966785767793481	0.03213089007212409	FALSE	FALSE	-0.008966785767793481
8253	SPTSSA	0.09359966754178073	0.499177553294849	-0.008965061910441474	0.014412788475561551	FALSE	FALSE	-0.008965061910441474
4022	CENPQ	0.0004888858529084987	0.02237651473837615	-0.008962957138390093	0.007174268916116408	FALSE	FALSE	-0.008962957138390093
6343	PEX16	0.4574822378997787	0.8154717348785949	-0.008955437600065456	0.05590323104070622	FALSE	FALSE	-0.008955437600065456
9242	ZNF668	0.09378275448131759	0.499622527610389	-0.008955281740788112	0.014465076284806469	FALSE	FALSE	-0.008955281740788112
4703	DLD	0.39329927172610224	0.7731570703785798	-0.008946999701257499	0.03995188529707221	FALSE	FALSE	-0.008946999701257499
4312	GET4	0.24854578819462592	0.709622355954705	-0.008946730978365526	0.023964277051218747	FALSE	FALSE	-0.008946730978365526
10281	METTL4	0.1875351059299702	0.6394419486432767	-0.008942358856913123	0.019778848532963328	FALSE	FALSE	-0.008942358856913123
9036	THOC6	0.12411478001177409	0.5630165122203034	-0.008935921600035906	0.015835088175692638	FALSE	FALSE	-0.008935921600035906
4260	SCAF8	0.20981967120223624	0.6676755172333365	-0.00893588800967441	0.02255901462031205	FALSE	FALSE	-0.00893588800967441
8612	IVD	0.28201334372002457	0.7164881502068218	-0.008931744302680185	0.023178608294621532	FALSE	FALSE	-0.008931744302680185
4729	GCC1	0.023112356669011663	0.25672393909120317	-0.008919635649167874	0.009474995398134354	FALSE	FALSE	-0.008919635649167874
5456	MYBL1	0.38994649927412606	0.7716255876514704	-0.00891656952097046	0.03824362978038365	FALSE	FALSE	-0.00891656952097046
9074	METTL22	0.0809612866778359	0.4846459028710224	-0.008912392895421969	0.013052770330521754	FALSE	FALSE	-0.008912392895421969
8412	COQ6	0.23230499253999437	0.6921635298864053	-0.008900843857332193	0.022388164312509798	FALSE	FALSE	-0.008900843857332193
3418	AFF4	0.43818610193931085	0.8043669034194934	-0.008900730993717564	0.04993694333026178	FALSE	FALSE	-0.008900730993717564
2099	BTD	0.1027120043859862	0.5166561983077014	-0.00888796531273438	0.01344939961234762	FALSE	FALSE	-0.00888796531273438
5667	LRRC14	0.07259431362452358	0.4566454070402518	-0.008887501765745726	0.013182171521405031	FALSE	FALSE	-0.008887501765745726
10505	RRBP1	0.29142886100174453	0.7164881502068218	-0.008886894452009868	0.026908001814834763	FALSE	FALSE	-0.008886894452009868
9464	TAF1C	0.017457430222449364	0.2152534084975596	-0.008884019117065755	0.008539305635117506	FALSE	FALSE	-0.008884019117065755
9195	CDIPT	0.564452041551212	0.8708029339918084	-0.008879528757540884	0.070738746482543	FALSE	FALSE	-0.008879528757540884
9997	SNF8	0.3413584314103334	0.7354211041538007	-0.008877416595609975	0.036262845760900754	FALSE	FALSE	-0.008877416595609975
104	UBIAD1	0.2448884399348617	0.7052850939018742	-0.008875288310305547	0.02533136782002	FALSE	FALSE	-0.008875288310305547
7143	R3HCC1L	0.18183024515876034	0.6316836848091013	-0.008871416013432214	0.020127022755488975	FALSE	FALSE	-0.008871416013432214
8813	CLK3	0.41892580735187424	0.7925440702986115	-0.0088677640693303	0.04645969084192012	FALSE	FALSE	-0.0088677640693303
6032	SPTAN1	0.5189049077955095	0.8498755699119659	-0.008861771548839298	0.06533038656291217	FALSE	FALSE	-0.008861771548839298
6982	WASHC2A	0.2640251216570791	0.7164881502068218	-0.008860707406187085	0.025880728754268844	FALSE	FALSE	-0.008860707406187085
9419	IST1	0.5118751783169004	0.8477113367965678	-0.00884404658688475	0.06104869326804721	FALSE	FALSE	-0.00884404658688475
10374	ACAA2	0.232167246990059	0.6921635298864053	-0.00883976045675778	0.02263493259960076	FALSE	FALSE	-0.00883976045675778
7309	RHNO1	0.2868331328373833	0.7164881502068218	-0.008839489046636886	0.02525619642801513	FALSE	FALSE	-0.008839489046636886
10941	ZNF317	0.010729591752156984	0.16611761082558021	-0.00883379581626682	0.008484622958858283	FALSE	FALSE	-0.00883379581626682
4852	GALNT11	0.4940760555950393	0.8351511196959975	-0.008825714311194343	0.053306629089074534	FALSE	FALSE	-0.008825714311194343
5291	PPP1R3B	0.25412545233190303	0.7159269013349651	-0.008823886995528926	0.02071412727437302	FALSE	FALSE	-0.008823886995528926
418	MKNK1	0.15359072246503458	0.6117800245926935	-0.008820390910704355	0.015883397064040117	FALSE	FALSE	-0.008820390910704355
10282	NDC80	0.029246856121541757	0.2866952417148497	-0.008818854487569498	0.010115783677585572	FALSE	FALSE	-0.008818854487569498
8914	UNC45A	0.4585256621712941	0.815622967976858	-0.008818754388292238	0.04859022059619507	FALSE	FALSE	-0.008818754388292238
2855	FIP1L1	0.5274627904027662	0.8517804307240269	-0.008817340905880459	0.06182528681010208	FALSE	FALSE	-0.008817340905880459
923	SH2D1B	0.007376116179674613	0.13557071034611323	-0.008812217368041378	0.006677199803288991	FALSE	FALSE	-0.008812217368041378
2202	CCR1	5.6371344186724244e-08	2.4559115617349526e-05	-0.008812159256715989	0.005364132545885917	FALSE	FALSE	-0.008812159256715989
354	SCMH1	3.982887924351124e-05	0.003322745436463991	-0.008811295564546006	0.006241158359506372	FALSE	FALSE	-0.008811295564546006
11989	BRD1	0.16456331417905393	0.6126098857139811	-0.008809511664422823	0.016290953362167564	FALSE	FALSE	-0.008809511664422823
2148	PLCD1	0.24832491976277415	0.7092644222392465	-0.00880854291839726	0.021326472794744884	FALSE	FALSE	-0.00880854291839726
3457	PAIP2	0.6888235697384375	0.9129725803755764	-0.008807253048515788	0.23788849146056465	FALSE	FALSE	-0.008807253048515788
11405	ZNF224	0.3827474215571538	0.7652177863660428	-0.008806978951165976	0.03735414480547324	FALSE	FALSE	-0.008806978951165976
7588	ORMDL2	0.48657508301624086	0.8303578867925248	-0.008805253750199507	0.05629787964102076	FALSE	FALSE	-0.008805253750199507
6305	DNAJC24	0.22265887372885157	0.6824193233964763	-0.008804972934777396	0.019964534258482474	FALSE	FALSE	-0.008804972934777396
6597	DHCR7	0.21041152426314158	0.6678765207761023	-0.008798336822960119	0.01864247118821054	FALSE	FALSE	-0.008798336822960119
457	TCEANC2	0.0071210548983986635	0.13296026788867218	-0.008797351281753808	0.007928831838409782	FALSE	FALSE	-0.008797351281753808
5488	ZFAND1	0.3817438990588383	0.7644106479469963	-0.008793575053314356	0.04065340635282756	FALSE	FALSE	-0.008793575053314356
5463	NCOA2	0.38072438297004574	0.7634610409313904	-0.008792107826324181	0.032244782614074194	FALSE	FALSE	-0.008792107826324181
6782	CCDC84	0.26743020053030475	0.7164881502068218	-0.008787523413787121	0.02319367164006384	FALSE	FALSE	-0.008787523413787121
4893	TRAPPC2	0.23069262276118402	0.6909400636836719	-0.008783363583419376	0.022507239501637535	FALSE	FALSE	-0.008783363583419376
8737	ANXA2	0.6036603723351889	0.884133722254536	-0.008776801370397392	0.08219278537107991	FALSE	FALSE	-0.008776801370397392
11524	PTOV1	7.920666826474037e-05	0.005744057659528071	-0.008771077572798365	0.006276835842887855	FALSE	FALSE	-0.008771077572798365
873	FCRL3	0.30087424121891204	0.7164881502068218	-0.008770142417134297	0.02101857675437491	FALSE	FALSE	-0.008770142417134297
3669	RREB1	0.0015361474047104974	0.048108394251475485	-0.008759656849889505	0.007583629802461027	FALSE	FALSE	-0.008759656849889505
2811	RBPJ	0.578243194872949	0.875853039053631	-0.00875691587639138	0.0787901524228732	FALSE	FALSE	-0.00875691587639138
994	XPR1	0.07109317669796021	0.4507477680188441	-0.008739969539016323	0.011844168624290408	FALSE	FALSE	-0.008739969539016323
1861	TYW5	0.013403408900717624	0.18991234629603473	-0.008738337719254818	0.008703494586757465	FALSE	FALSE	-0.008738337719254818
10722	MRGBP	0.0004619820875173088	0.021569294556944476	-0.00873109160647276	0.006502390875509898	FALSE	FALSE	-0.00873109160647276
10145	NT5C	0.557651479706373	0.8685182505578147	-0.008729312660927899	0.07960487930743403	FALSE	FALSE	-0.008729312660927899
4479	IGFBP3	4.38334495046155e-07	0.00012276496821971242	-0.00872850178960137	0.00531320862032092	FALSE	FALSE	-0.00872850178960137
2757	LRPAP1	0.5757955798551804	0.8746233736875628	-0.008727764817070134	0.09079070819960469	FALSE	FALSE	-0.008727764817070134
7806	ATP2A2	0.04143726908663403	0.3485040015010667	-0.008723860273449765	0.010609842450790418	FALSE	FALSE	-0.008723860273449765
1180	NUP133	0.3228503718908098	0.7218030535064441	-0.00871429911295336	0.027828860412505964	FALSE	FALSE	-0.00871429911295336
6608	CLPB	0.0010530567452963103	0.03802309218923544	-0.008708327082582871	0.006679306947876866	FALSE	FALSE	-0.008708327082582871
3604	RGS14	0.4575145869894617	0.8154717348785949	-0.008703665748117984	0.04349102945258768	FALSE	FALSE	-0.008703665748117984
8745	APH1B	0.07704792776113033	0.4713617917461991	-0.00870189889510326	0.01306671319870356	FALSE	FALSE	-0.00870189889510326
9013	E4F1	0.2875756475340218	0.7164881502068218	-0.008700924774619857	0.027502117465434454	FALSE	FALSE	-0.008700924774619857
8777	TIPIN	3.1312613789158405e-08	1.5347094833411263e-05	-0.008695368928828311	0.005293040004249256	FALSE	FALSE	-0.008695368928828311
581	DPYD	0.4270625412874063	0.7991626906082978	-0.008688633389541005	0.042998909977832525	FALSE	FALSE	-0.008688633389541005
8818	MPI	0.1860695746074522	0.6373722790062493	-0.008680212957721027	0.018500752162318654	FALSE	FALSE	-0.008680212957721027
12107	CSTB	0.6895831538391337	0.9133263458992588	-0.00867697619048721	0.19929098412093693	FALSE	FALSE	-0.00867697619048721
10530	ENTPD6	0.003987128820410825	0.08933446917046196	-0.00867438032735075	0.0074439087148109	FALSE	FALSE	-0.00867438032735075
2101	DPH3	0.45339019479858134	0.8128682916347679	-0.008658262328290202	0.04933767884588659	FALSE	FALSE	-0.008658262328290202
7335	LPAR5	0.054882502704924875	0.3959612483283433	-0.008657859243952242	0.010715410874186341	FALSE	FALSE	-0.008657859243952242
7456	RESF1	0.6568739290520187	0.9031190690884991	-0.008655618095033187	0.12390621843300309	FALSE	FALSE	-0.008655618095033187
10490	TRMT6	0.2490712531702137	0.7097248403232652	-0.00864475631573963	0.022391227674375954	FALSE	FALSE	-0.00864475631573963
8214	PSME2	0.7287053573515909	0.9262763257539187	-0.008628197611136246	0.2308629739573313	FALSE	FALSE	-0.008628197611136246
11110	GTPBP3	0.07593900648689254	0.4681711390489083	-0.00862276940871839	0.012377189320648744	FALSE	FALSE	-0.00862276940871839
10304	CHMP1B	0.3119911461930176	0.7164881502068218	-0.008616414112323225	0.029625498659627995	FALSE	FALSE	-0.008616414112323225
3694	MCUR1	0.1848074184140248	0.63491176807757	-0.008603634995195442	0.017897253335249257	FALSE	FALSE	-0.008603634995195442
11878	MFNG	0.5577945410205791	0.8685182505578147	-0.00859115684770667	0.06362183823238952	FALSE	FALSE	-0.00859115684770667
3602	PRELID1	0.6807174826106874	0.9100614964525051	-0.008589093055896316	0.1402486038581038	FALSE	FALSE	-0.008589093055896316
3643	TRIM52	0.20951618249097484	0.6674824064713464	-0.008581684365764616	0.020461983368312123	FALSE	FALSE	-0.008581684365764616
9293	MT2A	0.7070163389010562	0.919535766217971	-0.008580225200461202	0.12744618544648345	FALSE	FALSE	-0.008580225200461202
11392	ZNF428	0.6106585343551402	0.8863079176595744	-0.008579677005761576	0.09811267007047042	FALSE	FALSE	-0.008579677005761576
9954	HEXIM1	0.09425390725081423	0.5003790825394036	-0.008575872561418467	0.012792521347837024	FALSE	FALSE	-0.008575872561418467
562	GLMN	0.3372800912506382	0.7326057739387244	-0.008574109067439894	0.03225438489828103	FALSE	FALSE	-0.008574109067439894
7011	CCAR1	0.581783220128415	0.876660668387174	-0.00856663857104304	0.07930863956002016	FALSE	FALSE	-0.00856663857104304
8653	UBR1	0.3904178207663228	0.7716255876514704	-0.008565982887186626	0.03726096333958419	FALSE	FALSE	-0.008565982887186626
5028	SPIN2B	0.026108573314088817	0.27614777700141535	-0.008562306758024434	0.00946156121289024	FALSE	FALSE	-0.008562306758024434
12065	SLC5A3	0.3407504192498598	0.734784084626233	-0.008561019575371882	0.0289922921754129	FALSE	FALSE	-0.008561019575371882
2754	HTT	0.08911065750390323	0.4897003459333666	-0.008554188639457925	0.013581685657947654	FALSE	FALSE	-0.008554188639457925
8379	ZFYVE26	0.014279602260241823	0.19738068318122745	-0.00855284771222698	0.008377533863532993	FALSE	FALSE	-0.00855284771222698
4364	RPA3	0.567128886057803	0.8710868312589548	-0.008548386912220225	0.08511030103906007	FALSE	FALSE	-0.008548386912220225
2654	VPS8	0.2027811979182277	0.660749365730401	-0.008543959702574967	0.02005250679459398	FALSE	FALSE	-0.008543959702574967
1096	CD55	0.3677376002811694	0.7567700126150098	-0.008539516369556192	0.03377743626532332	FALSE	FALSE	-0.008539516369556192
10194	MFSD11	0.4930979030060335	0.8348292456031094	-0.00853471966593447	0.05006365558511075	FALSE	FALSE	-0.00853471966593447
421	EFCAB14	0.5276766220404929	0.8517991086952543	-0.008524556566160047	0.05749507079434908	FALSE	FALSE	-0.008524556566160047
5401	TM2D2	0.2638080090018509	0.7164881502068218	-0.008518203956993802	0.024205707081293996	FALSE	FALSE	-0.008518203956993802
8354	SYNE2	0.7200560869786388	0.9242524769090451	-0.008515398490001602	0.19786037541775492	FALSE	FALSE	-0.008515398490001602
6530	EIF1AD	0.24278244325069775	0.7024333778029253	-0.008513090160359553	0.022039668314900965	FALSE	FALSE	-0.008513090160359553
8028	AKAP11	0.1828853354629471	0.6325418874018348	-0.008512891305419493	0.017939977053287134	FALSE	FALSE	-0.008512891305419493
7975	MTMR6	0.23524072638512547	0.6952212510960161	-0.008502833007572938	0.021727470219797113	FALSE	FALSE	-0.008502833007572938
1446	PAPOLG	0.4135456524525739	0.789825866179514	-0.008501989217692142	0.030980620530720995	FALSE	FALSE	-0.008501989217692142
4390	CCDC126	0.21974206015979222	0.6780184951355294	-0.008501900539137791	0.020277358625400036	FALSE	FALSE	-0.008501900539137791
4239	PPIL4	0.3658272173059144	0.7552253290700437	-0.008488668623937034	0.034192543064430855	FALSE	FALSE	-0.008488668623937034
8839	TSPAN3	0.32909708321118947	0.7257534664066783	-0.008486572585379644	0.028969635787102852	FALSE	FALSE	-0.008486572585379644
6563	RAD9A	0.14171969385172126	0.6000895459963272	-0.008478720502476188	0.014249652056311774	FALSE	FALSE	-0.008478720502476188
2847	SLAIN2	0.32574179481063603	0.7234852703713283	-0.00847849746247585	0.028523295754278494	FALSE	FALSE	-0.00847849746247585
7993	KATNAL1	0.005706014029178834	0.11592373579487156	-0.00847580553090551	0.007506931799465182	FALSE	FALSE	-0.00847580553090551
7350	LRRC23	0.1458928925843798	0.6103689303516276	-0.008475342655724086	0.014762564193743154	FALSE	FALSE	-0.008475342655724086
9041	ZNF263	0.1343773409876828	0.5841391951360358	-0.008474797148253381	0.015524859592809893	FALSE	FALSE	-0.008474797148253381
4747	ZC3HC1	0.15993303507895973	0.6117800245926935	-0.00846931117041375	0.01575306093340306	FALSE	FALSE	-0.00846931117041375
3801	PRR3	0.09387472763619426	0.4996599190880331	-0.00846728634342273	0.012722852582194683	FALSE	FALSE	-0.00846728634342273
7614	TIMELESS	5.523356200881335e-06	0.0008329646024482967	-0.0084597983800379	0.005784654290406572	FALSE	FALSE	-0.0084597983800379
10181	PRPSAP1	0.449113685303706	0.8106374528506204	-0.008439908855188508	0.044161252496942055	FALSE	FALSE	-0.008439908855188508
9307	POLR2C	0.49483652104154263	0.8358360133560693	-0.008438941452777404	0.06571542052990816	FALSE	FALSE	-0.008438941452777404
6715	NPAT	0.4018158601828937	0.7805511380339837	-0.00842928086481097	0.030785060740886997	FALSE	FALSE	-0.00842928086481097
6889	SEPHS1	0.07700960290007923	0.4713617917461991	-0.008426069626251892	0.01113802509590442	FALSE	FALSE	-0.008426069626251892
8008	ALG5	0.4330417436811673	0.8018199433297275	-0.008420026048411416	0.035704532875096576	FALSE	FALSE	-0.008420026048411416
6047	MIGA2	0.0201858630256542	0.23298802479568198	-0.008417301198286807	0.008997476912914583	FALSE	FALSE	-0.008417301198286807
7652	ATP23	0.019650804855029777	0.2297517836280347	-0.008415553155874523	0.009063222201749141	FALSE	FALSE	-0.008415553155874523
4317	ZFAND2A	0.3482882751730483	0.7415007539246253	-0.008414737581897385	0.028302902051198772	FALSE	FALSE	-0.008414737581897385
11498	SNRNP70	0.5743160139183541	0.8739429977791441	-0.008412434626713174	0.08493019495545454	FALSE	FALSE	-0.008412434626713174
7334	CHD4	0.1973895093792478	0.6533181763725638	-0.0084123835693637	0.01937029796901935	FALSE	FALSE	-0.0084123835693637
9565	ATP2A3	0.42757783515276926	0.7994239259101261	-0.008404316508146666	0.03135157225736258	FALSE	FALSE	-0.008404316508146666
10597	DSN1	0.023227606121426388	0.25753104254586556	-0.008395531285000833	0.008765094720822424	FALSE	FALSE	-0.008395531285000833
2709	LRCH3	0.38625015477994773	0.7698171078747078	-0.008388023839206334	0.0316939273570861	FALSE	FALSE	-0.008388023839206334
5943	PRPF4	0.3511148080522972	0.7435037780592569	-0.008384358458959821	0.025604948075550884	FALSE	FALSE	-0.008384358458959821
1119	ANGEL2	0.29305631452332664	0.7164881502068218	-0.008382517707149805	0.023861693703440368	FALSE	FALSE	-0.008382517707149805
4970	SLC38A5	0.11338522127381766	0.5415145586049197	-0.00838096717606312	0.015334180632698906	FALSE	FALSE	-0.00838096717606312
7421	PLEKHA5	0.09831828214693952	0.5087120552807015	-0.008380418981363495	0.012286782057888175	FALSE	FALSE	-0.008380418981363495
1736	RIF1	0.42587527155490945	0.797726957021779	-0.008380322241122385	0.04191238949799842	FALSE	FALSE	-0.008380322241122385
9434	CFDP1	0.4426378365287599	0.807572648809214	-0.00837925809847017	0.039816332996031954	FALSE	FALSE	-0.00837925809847017
9870	GSDMB	0.03259928514606045	0.3048214556225032	-0.008374697870993387	0.008350853265474975	FALSE	FALSE	-0.008374697870993387
8861	TLNRD1	0.08129663150199266	0.4854275514507308	-0.008372173219423299	0.01169812147133303	FALSE	FALSE	-0.008372173219423299
9120	SMG1	0.5831578768219552	0.876660668387174	-0.008365934817486143	0.08202889358592226	FALSE	FALSE	-0.008365934817486143
6354	C11orf49	0.3813375139767815	0.7641691953848179	-0.008360383002537978	0.02879428967061386	FALSE	FALSE	-0.008360383002537978
3659	FAM50B	0.0029209244953391856	0.07388996739499966	-0.008359255877957958	0.006960152452457496	FALSE	FALSE	-0.008359255877957958
10772	CNN2	0.7138255580074764	0.9222108774126244	-0.008358163351450279	0.13622692071934248	FALSE	FALSE	-0.008358163351450279
9804	RHOT1	0.24125277210293194	0.6998675322154968	-0.008352908475297745	0.019241734132707158	FALSE	FALSE	-0.008352908475297745
9643	FXR2	0.007051083458579487	0.13228372364157975	-0.00835090615384893	0.007487512400598186	FALSE	FALSE	-0.00835090615384893
1116	NSL1	0.48849376909230824	0.8314151561934229	-0.008348709680110665	0.05083139551851101	FALSE	FALSE	-0.008348709680110665
2496	CNBP	0.7566071556110676	0.9376285262803401	-0.00834765091191629	0.4146071293593095	FALSE	FALSE	-0.00834765091191629
1133	TAF1A	0.04193132724338394	0.35056020068509264	-0.008338206645877894	0.00924067243790783	FALSE	FALSE	-0.008338206645877894
6803	UBASH3B	0.11786683788875607	0.5499603494841165	-0.008334096529245164	0.011955678533176072	FALSE	FALSE	-0.008334096529245164
2300	WDR82	0.4375227451990261	0.8043669034194934	-0.008329071411165267	0.04502607101617158	FALSE	FALSE	-0.008329071411165267
4087	RARS2	0.26409956954951075	0.7164881502068218	-0.008324315015977343	0.02337297499631087	FALSE	FALSE	-0.008324315015977343
9691	TTC19	0.2518258671060706	0.7124164681983426	-0.008320461529706448	0.02241389279931904	FALSE	FALSE	-0.008320461529706448
6076	GTF3C4	0.005989010445844869	0.11958391171230474	-0.00831983070271754	0.007420218851439865	FALSE	FALSE	-0.00831983070271754
10051	RAD51C	0.4425671828541845	0.807572648809214	-0.008311771031380037	0.04071088876790827	FALSE	FALSE	-0.008311771031380037
6340	SLC35C1	0.029433392066152322	0.2867802000293951	-0.008300457797627968	0.009301469240132042	FALSE	FALSE	-0.008300457797627968
3923	PPARD	1.6013853354668302e-06	0.0003488351055758578	-0.008299952220699491	0.005430646129094301	FALSE	FALSE	-0.008299952220699491
8547	GPR132	0.4490990723384617	0.8106374528506204	-0.008298904579312363	0.037789484814391004	FALSE	FALSE	-0.008298904579312363
10273	TBCD	0.7281438796332564	0.926241009191137	-0.008298076912805085	0.18872420991173022	FALSE	FALSE	-0.008298076912805085
8569	UBE3A	0.6140732192875384	0.8885309109742997	-0.008288101919055043	0.09685196508910421	FALSE	FALSE	-0.008288101919055043
5564	MED30	0.4904409999414391	0.8328951642369046	-0.0082783311547029	0.05035622362774442	FALSE	FALSE	-0.0082783311547029
9411	VAC14	0.15539411168935702	0.6117800245926935	-0.008276953949881536	0.015109287813671865	FALSE	FALSE	-0.008276953949881536
10865	TNFAIP8L1	0.0036327345015371736	0.08413607130912047	-0.008271087729149763	0.00661502084738674	FALSE	FALSE	-0.008271087729149763
7679	CPSF6	0.3168300489026198	0.7164881502068218	-0.008266888933962683	0.02673740190119153	FALSE	FALSE	-0.008266888933962683
11745	COMT	0.4271908107630935	0.7992755697480943	-0.008266201003359232	0.04398506791312072	FALSE	FALSE	-0.008266201003359232
10420	CYB5A	0.2127536840337546	0.6698665913514603	-0.008262805689619152	0.019085020615943627	FALSE	FALSE	-0.008262805689619152
1763	GALNT3	0.19521056438104428	0.6519028453854172	-0.008257986144551612	0.014582456794002096	FALSE	FALSE	-0.008257986144551612
1827	ASNSD1	1.9974231979876526e-06	0.00039823201826997895	-0.008254395208943766	0.005458530306503206	FALSE	FALSE	-0.008254395208943766
10502	KIF16B	3.0405878331481336e-07	8.723520653980853e-05	-0.008253667095870375	0.005024167516959448	FALSE	FALSE	-0.008253667095870375
7823	TMEM116	0.1689609146358397	0.6168489257794484	-0.008252634528157967	0.014171622600155715	FALSE	FALSE	-0.008252634528157967
652	LRIG2	0.05487330488671913	0.3959612483283433	-0.008250645978757366	0.010210734018040657	FALSE	FALSE	-0.008250645978757366
11558	ZNF432	0.006125322458495273	0.12109608080551243	-0.008240792246212327	0.007331205946694142	FALSE	FALSE	-0.008240792246212327
10947	ZNF561	0.0997087174965437	0.5118643822129334	-0.00823240238162131	0.013019561783246404	FALSE	FALSE	-0.00823240238162131
6214	PGAP2	0.03825565999859044	0.3328412193516415	-0.00822710719703498	0.0090914154838906	FALSE	FALSE	-0.00822710719703498
3431	SAR1B	0.43304957068551886	0.8018199433297275	-0.008214170877015392	0.040838550560647675	FALSE	FALSE	-0.008214170877015392
8672	CTDSPL2	0.26517072599501207	0.7164881502068218	-0.008213415765688948	0.022015249563448764	FALSE	FALSE	-0.008213415765688948
7001	JMJD1C	0.6198446356615319	0.890688957055699	-0.00821130091652912	0.10047312820402964	FALSE	FALSE	-0.00821130091652912
4428	SEPTIN7	0.7776884636321946	0.9436581673604171	-0.008210881708817641	0.4245312567273829	FALSE	FALSE	-0.008210881708817641
6386	ZFP91	0.033223184012183674	0.30688576064724377	-0.0082078014726684	0.008905823508272522	FALSE	FALSE	-0.0082078014726684
507	TYW3	0.3784282457196926	0.761973888120634	-0.008207063156522703	0.030745834213697816	FALSE	FALSE	-0.008207063156522703
4821	ZNF862	0.044049351535733194	0.36017467354572313	-0.008202725297239026	0.009141624301313492	FALSE	FALSE	-0.008202725297239026
9163	KDM8	1.1951201173366778e-07	4.0166279829232405e-05	-0.008202257047599764	0.004992873221761165	FALSE	FALSE	-0.008202257047599764
8945	AXIN1	0.03565445361298795	0.32064475370762785	-0.008197400553134579	0.0093782367733148	FALSE	FALSE	-0.008197400553134579
7413	WBP11	0.5452718489461079	0.8634749297683536	-0.008191211193125207	0.05872253062827751	FALSE	FALSE	-0.008191211193125207
5188	RAP2C	0.26999079763065625	0.7164881502068218	-0.008189018414326708	0.02160824456253411	FALSE	FALSE	-0.008189018414326708
908	UFC1	0.6442435546560441	0.9007358588795337	-0.00818609470926204	0.13270233289751038	FALSE	FALSE	-0.00818609470926204
10125	COG1	0.3292540133581542	0.7258273911416732	-0.008184829024440846	0.026571392746012994	FALSE	FALSE	-0.008184829024440846
1837	NEMP2	0.0025363041777748266	0.06906398033520535	-0.008173551060568348	0.006916245074427535	FALSE	FALSE	-0.008173551060568348
11181	ZNF431	0.25709433180042685	0.7164881502068218	-0.008172741868759895	0.022877322004739478	FALSE	FALSE	-0.008172741868759895
9350	ATP6V0D1	0.5845819521050051	0.8769078105863156	-0.008167434591643425	0.08183346742896982	FALSE	FALSE	-0.008167434591643425
11954	SMDT1	0.565105199526204	0.8708029339918084	-0.008155148581022412	0.07983165453432547	FALSE	FALSE	-0.008155148581022412
[truncated: 10,157 more rows]
