# Supplementary material for: Single-cell RNA sequencing reveals ex vivo signatures of SARS-CoV-2-reactive T cells through ‘reverse phenotyping’
Source: Nat Commun. 2021 Jul 26;12:4515. doi: 10.1038/s41467-021-24730-4 (PMC8313584; doi:10.1038/s41467-021-24730-4)
Supplement: Supplementary file 13 — Supplementary Data 11 [file 41467_2021_24730_MOESM13_ESM.xlsx]

## Sheet: Supplementary Data 11
	clonotype	clonotypes_all_chains	exclusive_clonotype_map	size	n_cd4	n_cd8	ave_cd4	ave_cd8	n_stimulated	n_unstimulated	in_ifng_cluster	ave_ifng+	ave_ifng+_stimulated	ave_ifng	ave_ifng_stimulated	lfc_ifng_stimulated	pval_ifng_condition	frac_orphan_beta	TRA_1_cdr3	TRA_2_cdr3	TRB_1_cdr3	TRB_2_cdr3	TRA_1_junction_ins	TRA_2_junction_ins	TRB_1_junction_ins	TRB_2_junction_ins	TRA_1_expr	TRA_2_expr	TRB_1_expr	TRB_2_expr	TRA_1_v_gene	TRA_2_v_gene	TRB_1_v_gene	TRB_2_v_gene	TRA_1_d_gene	TRA_2_d_gene	TRB_1_d_gene	TRB_2_d_gene	TRA_1_j_gene	TRA_2_j_gene	TRB_1_j_gene	TRB_2_j_gene	TRA_1_c_gene	TRA_2_c_gene	TRB_1_c_gene	TRB_2_c_gene	TRA_1_cdr3_nt	TRA_2_cdr3_nt	TRB_1_cdr3_nt
9	9	['1387' '2495' '3717' '4167' '5046' '5520' '5537' '5630' '5808' '6097' '610' '6382' '83' '895' '9' '945' '958']	False	544	5	539	0.000647129	13808184	260	284	0.0	0.07352941176470588	0.05698529411764706	0.027253315	0.046694756	0.036226947856752685	0.0002042945134412315	0.0	['CAASAQNNDMRF']	['CAASKGGATNKLIF' 'CAEDSGAGSYQLTF' 'CAVEENNAGNMLTF' 'CAVGLNDMRF' 'CLVGASGGSYIPTF' 'None']	['CASSLLLAAGELFF']	['CASSGGLTNLRLEQYF' 'CASSLAGTPTYEQYF' 'CASSLAYYEQYF' 'CASSLDPGIATQYF' 'CASSLDRAGGKYEQYF' 'CASSNPGQGVTEAFF' 'CASSQDAGRSIQETQYF' 'CASSQVKASGMETQYF' 'CASSRDSSGNTIYF' 'CASSSLGTGANVLTF' 'CASSSTGGYNEQFF' 'CASSVSVGLAGDEQFF' 'CASTYLMGTEAFF' 'CATSSFGQGTTNEKLFF' 'CAWSTWDNTQYF' 'CSAIPLRAYNTEAFF' 'None']	[5.]	[0. 1. 2.]	[4.]	[ 0. 3. 6. 7. 8. 9. 11.]	[ 1. 2. 3. 4. 5. 6. 7. 8. 9. 10.]	[2. 3. 4.]	[ 1. 2. 3. 4. 5. 6. 7. 8. 9. 10. 11. 12. 13. 14. 15. 16. 17. 18. 19. 20. 21. 22. 23. 24. 25. 26. 27. 30. 31. 34. 35. 36. 40.]	[ 2. 3. 6. 7. 8. 10. 11. 13. 18. 19.]	['TRAV29DV5']	['None' 'TRAV13-1' 'TRAV17' 'TRAV2' 'TRAV4' 'TRAV8-3']	['TRBV28']	['None' 'TRBV11-1' 'TRBV15' 'TRBV19' 'TRBV2' 'TRBV20OR9-2' 'TRBV27' 'TRBV3-1' 'TRBV30' 'TRBV4-1' 'TRBV5-1' 'TRBV5-5' 'TRBV6-2' 'TRBV7-6' 'TRBV7-9' 'TRBV9']	['None']	['None']	['TRBD1']	['None' 'TRBD1']	['TRAJ43']	['None' 'TRAJ28' 'TRAJ32' 'TRAJ39' 'TRAJ43' 'TRAJ6']	['TRBJ2-2']	['None' 'TRBJ1-1' 'TRBJ1-3' 'TRBJ1-4' 'TRBJ2-1' 'TRBJ2-3' 'TRBJ2-5' 'TRBJ2-6' 'TRBJ2-7']	['TRAC']	['None' 'TRAC']	['TRBC1' 'TRBC2']	['None' 'TRBC1' 'TRBC2']	['TGTGCAGCAAGCGCGCAGAACAATGACATGCGCTTT']	['None' 'TGCCTCGTGGGCGCATCAGGAGGAAGCTACATACCTACATTT' 'TGTGCAGCAAGTAAGGGTGGTGCTACAAACAAGCTCATCTTT' 'TGTGCTGAGGACTCTGGGGCTGGGAGTTACCAACTCACTTTC' 'TGTGCTGTGGAGGAAAACAATGCAGGCAACATGCTCACCTTT' 'TGTGCTGTGGGTCTCAATGACATGCGCTTT']	['TGTGCCAGCAGTTTATTACTAGCGGCCGGGGAGCTGTTTTTT']
42	42	['42' '4556' '4861' '6682' '755']	False	237	3	234	0.00050099206	14312443	125	112	0.0	0.08438818565400844	0.08016877637130802	0.028367344	0.051344436	0.0473501920358653	9.08646e+10	1.0	['None']	['None']	['CASSLLLAAGELFF']	['CASSFRGTVNTEAFF' 'CASSPPGHSYNEQFF' 'CASSVILHPSYEQYF' 'CSAPGAGDTQYF' 'None']	[]	[]	[4.]	[5. 6.]	[]	[]	[ 1. 2. 3. 4. 5. 6. 7. 8. 9. 10. 11. 12. 13. 14. 15. 16. 17. 18. 19. 20. 21. 24. 25. 28.]	[4. 8. 9.]	['None']	['None']	['TRBV28']	['None' 'TRBV11-1' 'TRBV20OR9-2' 'TRBV5-6' 'TRBV6-1']	['None']	['None']	['TRBD1']	['None' 'TRBD1']	['None']	['None']	['TRBJ2-2']	['None' 'TRBJ1-1' 'TRBJ2-1' 'TRBJ2-3' 'TRBJ2-7']	['None']	['None']	['TRBC1' 'TRBC2']	['None' 'TRBC1' 'TRBC2']	['None']	['None']	['TGTGCCAGCAGTTTATTACTAGCGGCCGGGGAGCTGTTTTTT']
18	18	['1636' '18' '4298' '6082' '6427' '6883']	False	186	6	180	0.00068704167	18998951	93	93	0.005376344086021506	0.053763440860215055	0.03225806451612903	0.01861358	0.02000511	0.0027322075056669046	0.8297192564112902	0.0	['CAEDSGAGSYQLTF']	['CAGGGGSYIPTF' 'CAVRPDSGYALNF' 'None']	['CATSSFGQGTTNEKLFF']	['CASGSKAGVQETQYF' 'CASSIVPRNNYGYTF' 'CASSLGGASGQETQYF' 'CASTYLMGTEAFF' 'CSARDRGGTEAFF' 'None']	[0.]	[2. 4.]	[6.]	[3. 7. 8.]	[1. 2. 3. 4. 5. 6. 7. 9.]	[2. 3.]	[ 1. 2. 3. 4. 5. 6. 7. 8. 9. 10. 11. 12. 13. 14. 15. 16. 18. 19. 20. 21.]	[2. 3. 4. 5.]	['TRAV17']	['None' 'TRAV21' 'TRAV27']	['TRBV15']	['None' 'TRBV19' 'TRBV20-1' 'TRBV5-1' 'TRBV6-2' 'TRBV6-6']	['None']	['None']	['TRBD1']	['None' 'TRBD1']	['TRAJ28']	['None' 'TRAJ41' 'TRAJ6']	['TRBJ1-4']	['None' 'TRBJ1-1' 'TRBJ1-2' 'TRBJ2-5']	['None' 'TRAC']	['None' 'TRAC']	['TRBC1']	['None' 'TRBC1' 'TRBC2']	['TGTGCTGAGGACTCTGGGGCTGGGAGTTACCAACTCACTTTC']	['None' 'TGTGCAGGAGGGGGAGGAAGCTACATACCTACATTT' 'TGTGCTGTGAGGCCGGATTCCGGGTATGCACTCAACTTC']	['TGTGCCACCAGCAGTTTCGGACAGGGAACAACTAATGAAAAACTGTTTTTT']
13	13	['13' '1577' '3897' '4624' '4869' '5444' '612' '6486' '7219']	False	165	3	162	0.0017730964	1134828	62	103	0.0	0.07878787878787878	0.06666666666666667	0.025348516	0.06150689	0.05611261979760077	0.005614569925802982	0.0	['CAASAIIQGAQKLVF']	['CALSEATMGTYKYIF' 'CATDATGNQFYF' 'CATEANFGNEKLTF' 'CILRGAGGTSYGKLTF' 'None']	['CASSLAYYEQYF']	['CASKGATSTDTQYF' 'CASSLGRNNNSPLHF' 'CASSLQGANYEQYF' 'CASSSNRLADNEQFF' 'CATSSFGQGTTNEKLFF' 'None']	[3.]	[2. 4. 7.]	[]	[4. 6.]	[ 1. 2. 3. 4. 5. 6. 7. 9. 10.]	[2. 3. 4.]	[ 4. 5. 6. 7. 8. 9. 10. 11. 12. 13. 14. 15. 16. 17. 18. 19. 20. 21. 22. 23. 24. 25. 26. 27. 28. 29. 30. 31. 34. 40.]	[ 3. 6. 13. 17.]	['TRAV29DV5']	['None' 'TRAV17' 'TRAV19' 'TRAV26-2']	['TRBV7-9']	['None' 'TRBV11-1' 'TRBV15' 'TRBV19' 'TRBV27' 'TRBV5-1']	['None']	['None']	['None']	['None' 'TRBD1']	['TRAJ54']	['None' 'TRAJ40' 'TRAJ48' 'TRAJ49' 'TRAJ52']	['TRBJ2-7']	['None' 'TRBJ1-4' 'TRBJ1-6' 'TRBJ2-1' 'TRBJ2-3' 'TRBJ2-7']	['TRAC']	['None' 'TRAC']	['TRBC2']	['None' 'TRBC1' 'TRBC2']	['TGTGCAGCAAGCGCGATAATTCAGGGAGCCCAGAAGCTGGTATTT']	['None' 'TGCATCCTGAGGGGGGCTGGTGGTACTAGCTATGGAAAGCTGACATTT' 'TGTGCTACGGAAGCGAACTTTGGAAATGAGAAATTAACCTTT' 'TGTGCTACGGACGCGACCGGTAACCAGTTCTATTTT' 'TGTGCTCTGAGTGAGGCAACTATGGGAACCTACAAATACATCTTT']	['TGTGCCAGCAGCTTAGCGTACTACGAGCAGTACTTC']
64	64	['1427' '2031' '3113' '3388' '477' '5837' '64' '916']	False	154	2	152	0.0022171543	12537559	69	85	0.0	0.1038961038961039	0.05194805194805195	0.033525154	0.039676473	0.010777296484286967	0.5543896324028365	0.0	['CVVDSSYKLIF']	['CAASAQNNDMRF' 'CAASIGNFGNEKLTF' 'CAASPPGTASKLTF' 'CAEDSGAGSYQLTF' 'None']	['CASSQDAGRSIQETQYF']	['CASSHGRRSNQPQHF' 'CASSLSGAITDTQYF' 'CASSLSSGAGTNSPLHF' 'None']	[0.]	[0. 5.]	[11.]	[5. 8.]	[ 1. 2. 3. 4. 5. 6. 7. 8. 9. 10. 11. 12. 15. 22.]	[2. 3. 4.]	[ 7. 8. 9. 10. 11. 12. 13. 14. 15. 16. 17. 18. 19. 20. 21. 22. 23. 24. 25. 26. 28. 30. 31. 32. 36. 38. 41. 47. 57.]	[ 3. 4. 5. 6. 7. 8. 9. 10. 11. 12. 13. 14. 15. 16. 17. 18. 19. 20. 21. 22. 23. 27. 29.]	['TRAV10']	['None' 'TRAV13-1' 'TRAV17' 'TRAV23DV6' 'TRAV29DV5']	['TRBV3-1']	['None' 'TRBV14' 'TRBV5-4' 'TRBV7-3']	['None']	['None']	['TRBD1']	['None' 'TRBD1']	['TRAJ12']	['None' 'TRAJ28' 'TRAJ43' 'TRAJ44' 'TRAJ48']	['TRBJ2-5']	['None' 'TRBJ1-5' 'TRBJ1-6' 'TRBJ2-3']	['TRAC']	['None' 'TRAC']	['TRBC1' 'TRBC2']	['None' 'TRBC1' 'TRBC2']	['TGTGTGGTGGATAGCAGCTATAAATTGATCTTC']	['None' 'TGTGCAGCAAGCATAGGGAACTTTGGAAATGAGAAATTAACCTTT' 'TGTGCAGCAAGCCCCCCCGGCACTGCCAGTAAACTCACCTTT' 'TGTGCAGCAAGCGCGCAGAACAATGACATGCGCTTT' 'TGTGCTGAGGACTCTGGGGCTGGGAGTTACCAACTCACTTTC']	['TGTGCCAGCAGCCAAGATGCAGGGAGATCGATACAAGAGACCCAGTACTTC']
81	81	['1420' '6561' '81']	False	122	2	120	0.0015450056	1323284	56	66	0.00819672131147541	0.20491803278688525	0.18032786885245902	0.10437503	0.21268132	0.18043230759587792	4.47056e+09	0.0	['CAVENFGNEKLTF']	['CAVHGFNAGNNRKLIW' 'None']	['CASSLERGAFF']	['CASSLTGTGNTEAFF' 'None']	[2.]	[6.]	[2.]	[6.]	[ 1. 2. 3. 4. 5. 6. 7. 8. 9. 10.]	[2.]	[ 1. 2. 3. 4. 5. 6. 7. 8. 9. 10. 11. 12. 14. 21.]	[5.]	['TRAV8-3']	['None' 'TRAV20']	['TRBV5-4']	['None' 'TRBV5-1']	['None']	['None']	['TRBD1']	['None' 'TRBD1']	['TRAJ48']	['None' 'TRAJ38']	['TRBJ1-1']	['None' 'TRBJ1-1']	['TRAC']	['None' 'TRAC']	['TRBC1']	['None' 'TRBC1']	['TGTGCTGTGGAGAACTTTGGAAATGAGAAATTAACCTTT']	['None' 'TGTGCTGTGCACGGTTTTAATGCTGGCAACAACCGTAAGCTGATTTGG']	['TGTGCCAGCAGCTTGGAGAGGGGAGCTTTCTTT']
48	48	['2138' '4009' '4038' '48' '5207']	False	110	100	10	0.08315023	0.030650258	43	67	0.0	0.01818181818181818	0.0	0.0054762317	0.0	-0.008950651090170285	0.16082558984550205	0.0	['CAVALGAAGNKLTF']	['CAEDSGAGSYQLTF' 'CAMSAGGNQFYF' 'None']	['CASSRTGTGESGAFF']	['CASSEAVGGAPYKNIQYF' 'CASSPFGGGINEQFF' 'CATSSFGQGTTNEKLFF' 'CSGSGGGDNEKLFF' 'None']	[8.]	[0. 4.]	[14.]	[ 6. 11. 13.]	[ 1. 2. 3. 4. 5. 6. 7. 8. 9. 10.]	[2. 3.]	[ 2. 3. 5. 6. 7. 8. 9. 10. 11. 12. 13. 14. 15. 16. 17. 18. 19. 20. 21. 22. 23. 24. 25. 27.]	[3. 4. 5.]	['TRAV8-4']	['None' 'TRAV12-3' 'TRAV17']	['TRBV7-9']	['None' 'TRBV15' 'TRBV20OR9-2' 'TRBV5-1' 'TRBV6-1']	['None']	['None']	['TRBD1']	['None' 'TRBD1']	['TRAJ17']	['None' 'TRAJ28' 'TRAJ49']	['TRBJ1-1']	['None' 'TRBJ1-4' 'TRBJ2-1' 'TRBJ2-4']	['TRAC']	['None' 'TRAC']	['TRBC1']	['None' 'TRBC1' 'TRBC2']	['TGTGCTGTGGCCCTCGGAGCTGCAGGCAACAAGCTAACTTTT']	['None' 'TGTGCAATGAGCGCGGGCGGTAACCAGTTCTATTTT' 'TGTGCTGAGGACTCTGGGGCTGGGAGTTACCAACTCACTTTC']	['TGTGCCAGCAGTAGGACCGGGACAGGGGAGTCAGGAGCTTTCTTT']
110	110	['111' '1623' '1896' '2332' '3207' '3501' '5454' '5660']	False	94	5	89	0.002991237	12721184	50	44	0.0	0.18085106382978725	0.10638297872340426	0.05379186	0.052414395	-0.002792296400973275	0.9105636222298158	0.0	['CATEGDFGNEKLTF']	['CAASPPGTASKLTF' 'CAASRRPVDDMRF' 'CAVRDFNAGNNRKLIW' 'CLVGDSGAGSYQLTF' 'None']	['CATSRAAGEEQYF']	['CAISERYEQYF' 'CASSDGGTGSPLHF' 'CASSGGLTNLRLEQYF' 'CASSLAWGTDTQYF' 'CASSLFAGGNYGYTF' 'CASSLSGSGSETDTQYF' 'CASTYLMGTEAFF' 'None']	[5.]	[ 0. 2. 5. 12.]	[5.]	[0. 5. 6. 7.]	[ 1. 2. 3. 4. 5. 6. 8. 9. 10.]	[2. 4. 5.]	[ 2. 3. 4. 5. 6. 7. 8. 9. 10. 11. 12. 13. 14. 15. 19. 20. 22. 26. 36.]	[ 2. 3. 4. 5. 7. 8. 11.]	['TRAV17']	['None' 'TRAV13-1' 'TRAV3' 'TRAV4']	['TRBV15']	['None' 'TRBV10-3' 'TRBV12-4' 'TRBV4-1' 'TRBV5-4' 'TRBV6-2' 'TRBV7-6']	['None']	['None']	['TRBD1']	['None' 'TRBD1']	['TRAJ48']	['None' 'TRAJ28' 'TRAJ38' 'TRAJ43' 'TRAJ44']	['TRBJ2-7']	['None' 'TRBJ1-1' 'TRBJ1-2' 'TRBJ1-6' 'TRBJ2-3' 'TRBJ2-7']	['TRAC']	['None' 'TRAC']	['TRBC1' 'TRBC2']	['None' 'TRBC1' 'TRBC2']	['TGTGCTACGGAAGGGGACTTTGGAAATGAGAAATTAACCTTT']	['None' 'TGCCTCGTGGGTGACTCGGGGGCTGGGAGTTACCAACTCACTTTC' 'TGTGCAGCAAGCCCCCCCGGCACTGCCAGTAAACTCACCTTT' 'TGTGCAGCAAGTAGAAGGCCTGTGGATGACATGCGCTTT' 'TGTGCTGTGAGAGACTTTAATGCTGGCAACAACCGTAAGCTGATTTGG']	['TGTGCCACCAGCAGAGCGGCAGGGGAAGAGCAGTACTTC']
6	6	['3062' '6' '6265' '761']	False	91	1	90	0.0	16278714	39	52	0.0	0.08791208791208792	0.07692307692307693	0.02418589	0.04990734	0.04381904964887108	0.018810523033956993	0.0	['CILSVDTGNQFYF']	['CAGGGRF' 'CIVRPGANSKLTF' 'CLVGDSGAGSYQLTF' 'None']	['CASSSGQKNTEAFF']	['CASSLFAGGNYGYTF' 'CASSPWTEAFF' 'None']	[5.]	[0. 4. 8.]	[6.]	[5.]	[ 1. 2. 3. 4. 5. 6. 7. 8. 9. 10.]	[2. 3.]	[ 1. 2. 3. 4. 5. 6. 7. 8. 9. 10. 11. 12. 13. 14. 16. 17. 18. 19. 20. 21. 22. 24.]	[6. 7.]	['TRAV26-2']	['None' 'TRAV26-1' 'TRAV4' 'TRAV9-2']	['TRBV6-5']	['None' 'TRBV2' 'TRBV5-4']	['None']	['None']	['TRBD1']	['None' 'TRBD1']	['TRAJ49']	['None' 'TRAJ28' 'TRAJ43' 'TRAJ56']	['TRBJ1-1']	['None' 'TRBJ1-1' 'TRBJ1-2']	['TRAC']	['None' 'TRAC']	['TRBC1']	['None' 'TRBC1']	['TGCATCCTGAGTGTGGACACCGGTAACCAGTTCTATTTT']	['None' 'TGCATCGTCAGGCCCGGAGCCAATAGTAAGCTGACATTT' 'TGCCTCGTGGGTGACTCGGGGGCTGGGAGTTACCAACTCACTTTC' 'TGTGCTGGAGGGGGGCGCTTT']	['TGTGCCAGCAGCAGCGGACAGAAGAACACTGAAGCTTTCTTT']
135	135	['136' '1964']	False	88	2	86	0.0	13306391	47	41	0.0	0.07954545454545454	0.045454545454545456	0.026741706	0.033407748	0.013941805699971863	0.47842780742444335	1.0	['None']	['None']	['CASSPQRNTEAFF']	['CASRASKGESYGYTF' 'None']	[]	[]	[]	[12.]	[]	[]	[ 1. 2. 3. 4. 5. 6. 7. 8. 9. 10. 11. 12. 13. 14. 15. 16. 18. 20. 21. 22. 24. 25. 27. 28. 46.]	[5.]	['None']	['None']	['TRBV4-2']	['None' 'TRBV6-2']	['None']	['None']	['None']	['None' 'TRBD1']	['None']	['None']	['TRBJ1-1']	['None' 'TRBJ1-2']	['None']	['None']	['TRBC1']	['None' 'TRBC1']	['None']	['None']	['TGCGCCAGCAGCCCCCAAAGGAACACTGAAGCTTTCTTT']
124	124	['125' '2172' '2611' '3746' '5148' '5390']	False	86	5	81	0.0	13127759	39	47	0.023255813953488372	0.12790697674418605	0.06976744186046512	0.065889776	0.10334086	0.06412165973235293	0.25535659628627355	0.0	['CAASIGNFGNEKLTF']	['CAASAQNNDMRF' 'CAVGGNNDMRF' 'CFATGTYKYIF' 'None']	['CASSPQRNTEAFF']	['CASSETRDLYEQYF' 'CASSFLSGQGATEQFF' 'CASSLLLAAGELFF' 'CASSRTGTGESGAFF' 'None']	[5.]	[3. 5.]	[]	[ 4. 6. 14.]	[1. 2. 3. 4. 5. 6. 7. 8.]	[2. 4.]	[ 3. 4. 5. 6. 7. 8. 9. 10. 11. 12. 13. 14. 15. 16. 17. 19. 20. 21. 22. 23. 25. 32.]	[ 6. 8. 10. 12.]	['TRAV23DV6']	['None' 'TRAV29DV5' 'TRAV38-2DV8' 'TRAV8-3']	['TRBV4-2']	['None' 'TRBV25-1' 'TRBV28' 'TRBV5-1' 'TRBV7-9']	['None']	['None']	['None']	['None' 'TRBD1']	['TRAJ48']	['None' 'TRAJ40' 'TRAJ43']	['TRBJ1-1']	['None' 'TRBJ1-1' 'TRBJ2-1' 'TRBJ2-2' 'TRBJ2-7']	['TRAC']	['None' 'TRAC']	['TRBC1']	['None' 'TRBC1' 'TRBC2']	['TGTGCAGCAAGCATAGGGAACTTTGGAAATGAGAAATTAACCTTT']	['None' 'TGCTTTGCGACAGGAACCTACAAATACATCTTT' 'TGTGCAGCAAGCGCGCAGAACAATGACATGCGCTTT' 'TGTGCTGTGGGAGGTAACAATGACATGCGCTTT']	['TGCGCCAGCAGCCCCCAAAGGAACACTGAAGCTTTCTTT']
26	26	['2574' '26' '2756' '3016' '4824' '5977']	False	81	4	77	0.0017316781	13101323	37	44	0.0	0.037037037037037035	0.024691358024691357	0.011995111	0.01292642	0.0016940100401607785	0.9095483092206248	0.0	['CAQGANAGNNRKLIW']	['CAASAQNNDMRF' 'CAVSYTGGFKTIF' 'None']	['CASTYLMGTEAFF']	['CASSADSNTEAFF' 'CASSLLLAAGELFF' 'CAWSLPAARGYQPQHF' 'None']	[12.]	[1. 5.]	[7.]	[4.]	[1. 2. 3. 4. 5. 6. 7. 8. 9.]	[4.]	[ 2. 3. 4. 5. 6. 7. 8. 9. 10. 11. 12. 13. 14. 15. 16. 17. 20.]	[ 3. 6. 10. 16.]	['TRAV26-1']	['None' 'TRAV29DV5' 'TRAV8-6']	['TRBV6-2']	['None' 'TRBV18' 'TRBV28' 'TRBV30']	['None']	['None']	['TRBD1']	['None' 'TRBD1']	['TRAJ38']	['None' 'TRAJ43' 'TRAJ9']	['TRBJ1-1']	['None' 'TRBJ1-1' 'TRBJ1-5' 'TRBJ2-2']	['TRAC']	['None' 'TRAC']	['TRBC1']	['None' 'TRBC1' 'TRBC2']	['TGCGCCCAGGGGGCGAATGCTGGCAACAACCGTAAGCTGATTTGG']	['None' 'TGTGCAGCAAGCGCGCAGAACAATGACATGCGCTTT' 'TGTGCTGTGAGTTATACTGGAGGCTTCAAAACTATCTTT']	['TGTGCCAGCACCTACCTCATGGGGACTGAAGCTTTCTTT']
138	138	['139' '3815' '6218' '7179']	False	70	42	28	0.062346827	0.061797094	28	42	0.3	0.3142857142857143	0.3	0.4632508	11490319	0.7589724209010377	7.9888e+09	0.0	['CAVRFEDNKLTF']	['None']	['CASSNPGQGVTEAFF']	['CASSYGLGAQGYGYTF' 'CATSSFGQGTTNEKLFF' 'CAWSTWDNTQYF' 'None']	[6.]	[]	[8.]	[ 0. 6. 14.]	[ 1. 2. 3. 4. 5. 6. 7. 8. 9. 10. 11. 12. 16. 18.]	[]	[ 2. 3. 4. 5. 6. 7. 8. 9. 10. 11. 12. 13. 14. 15. 16. 17. 18. 19.]	[3. 5.]	['TRAV8-4']	['None']	['TRBV2']	['None' 'TRBV15' 'TRBV30' 'TRBV9']	['None']	['None']	['TRBD1']	['None' 'TRBD1']	['TRAJ17']	['None']	['TRBJ1-1']	['None' 'TRBJ1-2' 'TRBJ1-4' 'TRBJ2-3']	['TRAC']	['None']	['TRBC1']	['None' 'TRBC1' 'TRBC2']	['TGTGCTGTGAGGTTCGAAGACAACAAGCTAACTTTT']	['None']	['TGTGCCAGCAGTAATCCGGGACAGGGCGTCACTGAAGCTTTCTTT']
304	304	['304' '3588' '383' '5322' '5738' '6248' '7007']	False	68	6	62	0.0016176602	13666793	38	30	0.029411764705882353	0.10294117647058823	0.08823529411764706	0.12614769	0.2185994	0.18870060695188215	0.14182184735451742	0.0	['CAVMVGGSQGNLIF']	['CAGPSGGYQKVTF' 'CALRLSGNTPLVF' 'CAVPSGGGADGLTF' 'CVVSLEYGNKLVF' 'None']	['CAWSTWDNTQYF']	['CAISDGGVETQYF' 'CASSLASTVNEQFF' 'CASSLPRGTTRGYNEQFF' 'CASSPRSRMTRYNEQFF' 'CASSSGQKNTEAFF' 'None']	[5.]	[3.]	[0.]	[ 4. 6. 15.]	[ 1. 2. 3. 4. 5. 6. 7. 8. 9. 12.]	[2. 3.]	[ 3. 4. 6. 7. 8. 9. 10. 11. 12. 13. 14. 15. 16. 17. 18. 19. 20. 21. 26. 30. 54.]	[ 4. 5. 6. 16.]	['TRAV12-2']	['None' 'TRAV10' 'TRAV19' 'TRAV27' 'TRAV41']	['TRBV30']	['None' 'TRBV10-3' 'TRBV27' 'TRBV5-1' 'TRBV6-5' 'TRBV7-2']	['None']	['None']	['TRBD1']	['None' 'TRBD1']	['TRAJ42']	['None' 'TRAJ13' 'TRAJ29' 'TRAJ45' 'TRAJ47']	['TRBJ2-3']	['None' 'TRBJ1-1' 'TRBJ2-1' 'TRBJ2-5']	['TRAC']	['None' 'TRAC']	['TRBC1' 'TRBC2']	['None' 'TRBC1' 'TRBC2']	['TGTGCCGTGATGGTAGGAGGAAGCCAAGGAAATCTCATCTTT']	['None' 'TGTGCAGGACCGTCTGGGGGTTACCAGAAAGTTACCTTT' 'TGTGCTCTGAGGCTTTCAGGAAACACACCTCTTGTCTTT' 'TGTGCTGTCCCCTCAGGAGGAGGTGCTGACGGACTCACCTTT' 'TGTGTGGTGAGCTTAGAATATGGAAACAAACTGGTCTTT']	['TGTGCCTGGAGTACATGGGACAATACGCAGTATTTT']
10	10	['10' '1975' '2133' '2720' '4420' '4653' '5677']	False	60	1	59	0.002035294	10732121	24	36	0.0	0.0	0.0	0.0	0.0	0.0		0.0	['CAYRRSVMRF']	['CAASAQNNDMRF' 'CAVSKGGYQKVTF' 'CLVGFYNNNDMRF' 'None']	['CASSPTGESYNSPLHF']	['CASSLEGGHNSPLHF' 'CASSLLLAAGELFF' 'CASSPQETQYF' 'CASSTRVAGETNIQYF' 'CASTLEGTHNEQFF' 'CSADTRAGGPQETQYF' 'None']	[7.]	[3. 4. 5.]	[7.]	[ 3. 4. 12. 16.]	[ 1. 2. 3. 4. 5. 6. 7. 8. 9. 10. 11. 12. 13. 14.]	[2. 3. 5.]	[ 4. 5. 6. 7. 8. 9. 10. 11. 12. 13. 14. 15. 16. 17. 18. 19. 20. 21. 22. 23. 26.]	[ 6. 8. 10. 11. 13.]	['TRAV38-2DV8']	['None' 'TRAV29DV5' 'TRAV4' 'TRAV8-4']	['TRBV7-9']	['None' 'TRBV18' 'TRBV20OR9-2' 'TRBV28' 'TRBV5-1' 'TRBV6-1' 'TRBV9']	['None']	['None']	['TRBD1']	['None' 'TRBD1']	['TRAJ43']	['None' 'TRAJ13' 'TRAJ43']	['TRBJ1-6']	['None' 'TRBJ1-6' 'TRBJ2-1' 'TRBJ2-2' 'TRBJ2-4' 'TRBJ2-5']	['TRAC']	['None' 'TRAC']	['TRBC1']	['None' 'TRBC1' 'TRBC2']	['TGTGCTTATAGGAGATCGGTGATGCGCTTT']	['None' 'TGCCTCGTGGGTTTCTACAATAACAATGACATGCGCTTT' 'TGTGCAGCAAGCGCGCAGAACAATGACATGCGCTTT' 'TGTGCTGTGAGTAAGGGGGGTTACCAGAAAGTTACCTTT']	['TGTGCCAGCAGCCCAACGGGGGAATCCTATAATTCACCCCTCCACTTT']
477	477	['3675' '480' '6455']	False	60	1	59	0.0016751047	11875622	31	29	0.0	0.1	0.1	0.037395775	0.07237892	0.06987946896987796	0.021822013495183975	0.9833333333333333	['None']	['None']	['CASSLAYYEQYF']	['CASSPTGPREQNYGYTF' 'CASSQDAGRSIQETQYF' 'None']	[]	[]	[]	[11. 13.]	[]	[]	[ 4. 6. 7. 8. 9. 10. 11. 12. 13. 14. 15. 16. 17. 18. 19. 20. 21. 23. 24. 27. 28. 31. 32.]	[14. 15.]	['None']	['None']	['TRBV7-9']	['None' 'TRBV3-1' 'TRBV4-2']	['None']	['None']	['None']	['None' 'TRBD1']	['None']	['None']	['TRBJ2-7']	['None' 'TRBJ1-2' 'TRBJ2-5']	['None']	['None']	['TRBC2']	['None' 'TRBC1' 'TRBC2']	['None']	['None']	['TGTGCCAGCAGCTTAGCGTACTACGAGCAGTACTTC']
76	76	['2709' '76']	False	57	1	56	0.0016950672	18794447	26	31	0.0	0.07017543859649122	0.05263157894736842	0.035898443	0.05084667	0.02650366350615128	0.47743832951366283	0.9824561403508771	['None']	['None']	['CATSSFGQGTTNEKLFF']	['CASSQDPGAWEKLFF' 'None']	[]	[]	[6.]	[7.]	[]	[]	[ 1. 2. 3. 4. 5. 6. 7. 8. 9. 10. 11. 12. 13. 14. 15. 16.]	[5.]	['None']	['None']	['TRBV15']	['None' 'TRBV4-1']	['None']	['None']	['TRBD1']	['None' 'TRBD1']	['None']	['None']	['TRBJ1-4']	['None' 'TRBJ1-4']	['None']	['None']	['TRBC1']	['None' 'TRBC1']	['None']	['None']	['TGTGCCACCAGCAGTTTCGGACAGGGAACAACTAATGAAAAACTGTTTTTT']
244	244	['2410' '244' '3987' '5686' '6249' '6369' '6954' '715']	False	55	3	52	0.0037374676	14301422	25	30	0.16363636363636364	0.36363636363636365	0.23636363636363636	0.3673604	0.7205175	0.4721081307921825	0.004597549599798437	0.0	['CAVRPDSGYALNF']	['CAQGANAGNNRKLIW' 'CVVDSSYKLIF' 'None']	['CASGSKAGVQETQYF']	['CASRPDVFGNVLTF' 'CASSLAGADYNEQFF' 'CASSLLLAAGELFF' 'CASSTYRGVGTEAFF' 'CASTYLMGTEAFF' 'CSVEDPQNTEAFF' 'CSVEEQGSYEQYF' 'None']	[4.]	[ 0. 12.]	[]	[ 1. 4. 7. 10.]	[ 1. 2. 3. 4. 5. 6. 7. 8. 9. 10.]	[2. 3.]	[ 1. 7. 8. 9. 10. 11. 12. 13. 15. 16. 17. 18. 19. 20. 21. 23. 24. 25. 26. 27. 28. 31. 39. 41. 42. 49.]	[ 4. 5. 7. 9. 11. 12. 14.]	['TRAV21']	['None' 'TRAV10' 'TRAV26-1']	['TRBV6-6']	['None' 'TRBV11-1' 'TRBV27' 'TRBV28' 'TRBV29-1' 'TRBV5-1' 'TRBV6-2']	['None']	['None']	['None']	['None' 'TRBD1']	['TRAJ41']	['None' 'TRAJ12' 'TRAJ38']	['TRBJ2-5']	['None' 'TRBJ1-1' 'TRBJ2-1' 'TRBJ2-2' 'TRBJ2-6' 'TRBJ2-7']	['TRAC']	['None' 'TRAC']	['TRBC1' 'TRBC2']	['None' 'TRBC1' 'TRBC2']	['TGTGCTGTGAGGCCGGATTCCGGGTATGCACTCAACTTC']	['None' 'TGCGCCCAGGGGGCGAATGCTGGCAACAACCGTAAGCTGATTTGG' 'TGTGTGGTGGATAGCAGCTATAAATTGATCTTC']	['TGTGCCAGCGGCTCAAAAGCGGGAGTTCAAGAGACCCAGTACTTC']
171	171	['172' '4231' '5215' '5522' '6425' '770']	False	53	49	4	0.07483458	0.019928167	30	23	0.018867924528301886	0.09433962264150944	0.03773584905660377	0.08729168	0.12755562	0.08586955298888918	0.4494195975871812	0.0	['CATDATGNQFYF']	['CAASRMNYGGSQGNLIF' 'CALRGAAGNKLTF' 'CAMREVNTNAGKSTF' 'None']	['CASSPFGGGINEQFF']	['CASSRDLSTDTQYF' 'CASSRTRDTQYF' 'CSAKGGAGARPNYGYTF' 'CSARVEEAGGFSRGYTF' 'None']	[2.]	[1. 3. 5.]	[11.]	[15. 19.]	[1. 2. 3. 4. 5. 6. 7. 9.]	[2. 4.]	[ 1. 6. 7. 8. 9. 10. 11. 12. 13. 14. 15. 16. 17. 18. 19. 20. 21. 22. 23. 24. 26. 29. 33. 41.]	[ 7. 9. 10. 24.]	['TRAV17']	['None' 'TRAV14DV4' 'TRAV29DV5' 'TRAV9-2']	['TRBV5-1']	['None' 'TRBV2' 'TRBV20-1' 'TRBV20OR9-2' 'TRBV7-9']	['None']	['None']	['TRBD1']	['None' 'TRBD1']	['TRAJ49']	['None' 'TRAJ17' 'TRAJ27' 'TRAJ42']	['TRBJ2-1']	['None' 'TRBJ1-2' 'TRBJ2-3']	['TRAC']	['None' 'TRAC']	['TRBC2']	['None' 'TRBC1' 'TRBC2']	['TGTGCTACGGACGCGACCGGTAACCAGTTCTATTTT']	['None' 'TGTGCAATGAGAGAGGTTAACACCAATGCAGGCAAATCAACCTTT' 'TGTGCAGCAAGTAGAATGAATTATGGAGGAAGCCAAGGAAATCTCATCTTT' 'TGTGCTCTGAGAGGAGCTGCAGGCAACAAGCTAACTTTT']	['TGCGCCAGCAGCCCCTTTGGCGGGGGCATCAATGAGCAGTTCTTC']
463	463	['1706' '1916' '2583' '4220' '465' '7059']	False	52	47	5	0.07631365	0.04362095	27	25	0.0	0.038461538461538464	0.038461538461538464	0.010427064	0.020081755	0.01988277582327444	0.16118243960525397	1.0	['None']	['None']	['CASSRTGTGESGAFF']	['CASASPAGNTIYF' 'CASSVSGASSYNEQFF' 'CATSRAAGEEQYF' 'CSANRGYNSPLHF' 'CSARVPSGSYEQYF' 'None']	[]	[]	[14.]	[0. 5. 7.]	[]	[]	[ 1. 4. 5. 6. 7. 8. 9. 10. 11. 12. 13. 14. 15. 16. 17. 18. 19. 21. 25.]	[4. 5. 6. 7.]	['None']	['None']	['TRBV7-9']	['None' 'TRBV12-5' 'TRBV15' 'TRBV20OR9-2' 'TRBV9']	['None']	['None']	['TRBD1']	['None' 'TRBD1']	['None']	['None']	['TRBJ1-1']	['None' 'TRBJ1-3' 'TRBJ1-6' 'TRBJ2-1' 'TRBJ2-7']	['None']	['None']	['TRBC1']	['None' 'TRBC1' 'TRBC2']	['None']	['None']	['TGTGCCAGCAGTAGGACCGGGACAGGGGAGTCAGGAGCTTTCTTT']
208	208	['64' '6767']	False	51	3	48	0.0	12197748	22	29	0.0	0.11764705882352941	0.0784313725490196	0.028856207	0.037524983	0.01480272631448619	0.5267523955925779	0.0	['CVVDSSYKLIF']	['CAVNMYGNDMRF' 'None']	['CASSHGRRSNQPQHF']	['CASSQDAGRSIQETQYF']	[0.]	[8.]	[]	[11.]	[1. 2. 3. 4. 5. 6. 7. 8. 9.]	[2.]	[ 4. 8. 9. 10. 11. 12. 13. 14. 15. 16. 17. 18. 19. 20.]	[ 3. 4. 5. 6. 7. 8. 9. 10. 11. 12. 13. 14. 15. 16. 17. 18.]	['TRAV10']	['None' 'TRAV12-2']	['TRBV14']	['TRBV3-1']	['None']	['None']	['None']	['TRBD1']	['TRAJ12']	['None' 'TRAJ43']	['TRBJ1-5']	['TRBJ2-5']	['TRAC']	['None' 'TRAC']	['TRBC1']	['TRBC2']	['TGTGTGGTGGATAGCAGCTATAAATTGATCTTC']	['None' 'TGTGCCGTGAACATGTACGGGAATGACATGCGCTTT']	['TGTGCCAGCAGCCATGGTAGGAGAAGCAATCAGCCCCAGCATTTT']
101	101	['102' '3119' '3944' '4914' '5986']	False	49	39	10	0.09628872	0.06154038	19	30	0.0	0.04081632653061224	0.0	0.00927353	0.0	-0.015033198944995337	0.16099494903018752	0.0	['CAVSEAGGSYIPTF']	['CAASIGNFGNEKLTF' 'CAVRGGNQGGKLIF' 'CAVRYLGTSYGKLTF' 'None']	['CSARIAGQGGNTEAFF']	['CAAAGEGEKLFF' 'CASSPPRADTQYF' 'CASSPQRNTEAFF' 'CATSRAAGEEQYF' 'None']	[2.]	[5. 6.]	[8.]	[4. 5.]	[ 1. 2. 3. 4. 5. 6. 7. 8. 9. 12.]	[2.]	[ 3. 4. 5. 6. 7. 8. 9. 10. 11. 12. 13. 14. 15. 16. 17. 21. 22.]	[3. 6. 8.]	['TRAV8-4']	['None' 'TRAV23DV6' 'TRAV3' 'TRAV41']	['TRBV20-1' 'TRBV20OR9-2']	['None' 'TRBV15' 'TRBV4-2' 'TRBV5-4' 'TRBV7-9']	['None']	['None']	['TRBD1']	['None' 'TRBD1']	['TRAJ6']	['None' 'TRAJ23' 'TRAJ48' 'TRAJ52']	['TRBJ1-1']	['None' 'TRBJ1-1' 'TRBJ1-4' 'TRBJ2-3' 'TRBJ2-7']	['TRAC']	['None' 'TRAC']	['TRBC1']	['None' 'TRBC1' 'TRBC2']	['TGTGCTGTGAGTGAGGCAGGAGGAAGCTACATACCTACATTT']	['None' 'TGTGCAGCAAGCATAGGGAACTTTGGAAATGAGAAATTAACCTTT' 'TGTGCTGTCAGATATTTGGGTACTAGCTATGGAAAGCTGACATTT' 'TGTGCTGTGAGAGGGGGAAACCAGGGAGGAAAGCTTATCTTC']	['TGCAGTGCTAGGATTGCTGGACAGGGGGGGAACACTGAAGCTTTCTTT']
104	104	['105' '1579' '1768' '4864' '6592']	False	45	7	38	0.0	1238675	23	22	0.15555555555555556	0.26666666666666666	0.24444444444444444	0.18067165	0.33039752	0.2616244748665057	0.014820677610970764	0.0	['CATVSRMDSSYKLIF']	['CAASAQNNDMRF' 'CALGGGGADGLTF' 'CAVADSNYQLIW' 'CAVENFGNEKLTF' 'None']	['CASSLIGISSYNEQFF']	['CASSEALGQRGAGELFF' 'CASSIYGGRNTEAFF' 'CASSLERGAFF' 'CASSLLLAAGELFF' 'None']	[6.]	[2. 5.]	[]	[2. 3. 4. 7.]	[ 1. 2. 3. 4. 5. 6. 7. 8. 9. 10. 12. 13.]	[2. 3. 5.]	[ 6. 7. 9. 10. 11. 12. 13. 14. 15. 16. 17. 18. 19. 20. 21. 22. 24. 25. 26. 27. 28. 31. 36. 71.]	[ 6. 8. 11.]	['TRAV17']	['None' 'TRAV1-2' 'TRAV16' 'TRAV29DV5' 'TRAV8-3']	['TRBV7-9']	['None' 'TRBV19' 'TRBV28' 'TRBV5-4' 'TRBV6-1']	['None']	['None']	['None']	['None' 'TRBD1']	['TRAJ12']	['None' 'TRAJ33' 'TRAJ43' 'TRAJ45' 'TRAJ48']	['TRBJ2-1']	['None' 'TRBJ1-1' 'TRBJ2-2']	['TRAC']	['None' 'TRAC']	['TRBC1' 'TRBC2']	['None' 'TRBC1' 'TRBC2']	['TGTGCTACGGTTTCCCGGATGGATAGCAGCTATAAATTGATCTTC']	['None' 'TGTGCAGCAAGCGCGCAGAACAATGACATGCGCTTT' 'TGTGCTCTAGGAGGAGGAGGTGCTGACGGACTCACCTTT' 'TGTGCTGTGGAGAACTTTGGAAATGAGAAATTAACCTTT' 'TGTGCTGTGGCGGATAGCAACTATCAGTTAATCTGG']	['TGTGCCAGCAGCTTAATCGGGATTAGCTCCTACAATGAGCAGTTCTTC']
19	19	['19' '4374' '4590']	False	43	30	13	0.07030629	0.02911328	17	26	0.2558139534883721	0.27906976744186046	0.23255813953488372	0.31233826	0.7458933	0.5288149845533899	0.0011307589751883092	0.0	['CAMREVNTNAGKSTF']	['CAVALGAAGNKLTF' 'CAVSKAAGNKLTF' 'None']	['CSARVEEAGGFSRGYTF']	['CASSRTGTGESGAFF' 'None']	[1.]	[0. 8.]	[18. 19.]	[14.]	[ 1. 2. 3. 4. 5. 6. 7. 8. 10. 11. 12.]	[4. 5.]	[ 4. 6. 7. 8. 9. 10. 11. 12. 13. 14. 15. 16. 18. 20. 27.]	[10.]	['TRAV14DV4']	['None' 'TRAV8-4']	['TRBV20-1' 'TRBV20OR9-2']	['None' 'TRBV7-9']	['None']	['None']	['TRBD1']	['None' 'TRBD1']	['TRAJ27']	['None' 'TRAJ17']	['TRBJ1-2']	['None' 'TRBJ1-1']	['TRAC']	['None' 'TRAC']	['TRBC1']	['None' 'TRBC1']	['TGTGCAATGAGAGAGGTTAACACCAATGCAGGCAAATCAACCTTT']	['None' 'TGTGCTGTGAGTAAGGCTGCAGGCAACAAGCTAACTTTT' 'TGTGCTGTGGCCCTCGGAGCTGCAGGCAACAAGCTAACTTTT']	['TGCAGTGCTAGAGTGGAGGAGGCAGGGGGCTTTTCTAGGGGCTACACCTTC']
274	274	['274']	True	42	0	42	0.0	17969172	24	18	0.0	0.09523809523809523	0.07142857142857142	0.020857885	0.029718997	0.020283523451993923	0.2792794402247862	0.0	['CLVGDSGAGSYQLTF']	['None']	['CASSLFAGGNYGYTF']	['None']	[0.]	[]	[5.]	[]	[1. 2. 3. 4. 5. 7. 8.]	[]	[ 2. 4. 5. 6. 7. 8. 9. 10. 11. 12. 13. 14. 15. 16.]	[]	['TRAV4']	['None']	['TRBV5-4']	['None']	['None']	['None']	['TRBD1']	['None']	['TRAJ28']	['None']	['TRBJ1-2']	['None']	['TRAC']	['None']	['TRBC1']	['None']	['TGCCTCGTGGGTGACTCGGGGGCTGGGAGTTACCAACTCACTTTC']	['None']	['TGTGCCAGCAGCTTGTTCGCAGGGGGAAACTATGGCTACACCTTC']
141	141	['142']	True	38	0	38	0.0	18381057	17	21	0.0	0.10526315789473684	0.10526315789473684	0.054091804	0.12091109	0.11414182922843423	0.04285233816642113	1.0	['None']	['None']	['CASSLFAGGNYGYTF']	['None']	[]	[]	[5.]	[]	[]	[]	[ 2. 3. 4. 5. 6. 7. 8. 9. 10. 11. 12. 13. 18. 25.]	[]	['None']	['None']	['TRBV5-4']	['None']	['None']	['None']	['TRBD1']	['None']	['None']	['None']	['TRBJ1-2']	['None']	['None']	['None']	['TRBC1']	['None']	['None']	['None']	['TGTGCCAGCAGCTTGTTCGCAGGGGGAAACTATGGCTACACCTTC']
651	651	['4115' '657' '7166']	False	38	0	38	0.0	12091568	20	18	0.02631578947368421	0.2631578947368421	0.23684210526315788	0.15608472	0.28478345	0.2375889763322174	0.005815208907349496	1.0	['None']	['None']	['CASSLERGAFF']	['CASGTGSAQGAYYGYTF' 'CASSPQRNTEAFF' 'None']	[]	[]	[2.]	[16.]	[]	[]	[ 1. 2. 3. 4. 5. 6. 7. 8. 9. 11. 12. 13.]	[2.]	['None']	['None']	['TRBV5-4']	['None' 'TRBV27' 'TRBV4-2']	['None']	['None']	['TRBD1']	['None' 'TRBD1']	['None']	['None']	['TRBJ1-1']	['None' 'TRBJ1-1' 'TRBJ1-2']	['None']	['None']	['TRBC1']	['None' 'TRBC1']	['None']	['None']	['TGTGCCAGCAGCTTGGAGAGGGGAGCTTTCTTT']
152	152	['153' '7215']	False	32	0	32	0.0	11986942	16	16	0.03125	0.21875	0.1875	0.15792492	0.29632473	0.24019620503927758	0.07861055709053494	0.0	['CASFNDYKLSF']	['CAMREVNTNAGKSTF' 'None']	['CSADTRAGGPQETQYF']	['None']	[4.]	[1.]	[]	[]	[1. 2. 3. 4. 5.]	[2.]	[ 6. 7. 8. 9. 10. 11. 12. 13. 14. 15. 16. 17. 18. 19. 20. 21. 22. 49.]	[]	['TRAV24']	['None' 'TRAV14DV4']	['TRBV20-1' 'TRBV20OR9-2']	['None']	['None']	['None']	['None']	['None']	['TRAJ20']	['None' 'TRAJ27']	['TRBJ2-5']	['None']	['TRAC']	['None' 'TRAC']	['TRBC2']	['None']	['TGTGCCTCCTTTAACGACTACAAGCTCAGCTTT']	['None' 'TGTGCAATGAGAGAGGTTAACACCAATGCAGGCAAATCAACCTTT']	['TGCAGTGCCGATACCCGAGCGGGAGGGCCCCAAGAGACCCAGTACTTC']
85	85	['1531' '86']	False	32	0	32	0.0	13980142	12	20	0.0	0.03125	0.03125	0.011423432	0.030462487	0.030007717647847827	0.33880068801126584	0.0	['CALSDLLNNNNDMRF']	['None']	['CASSYSEGNRYEQYF']	['CAISDWGLNYGYTF' 'None']	[8.]	[]	[]	[5.]	[1. 2. 3. 4. 5. 6. 7. 8. 9.]	[]	[ 2. 3. 4. 5. 6. 7. 8. 11. 13. 17.]	[4.]	['TRAV19']	['None']	['TRBV6-2']	['None' 'TRBV10-3']	['None']	['None']	['None']	['None' 'TRBD1']	['TRAJ43']	['None']	['TRBJ2-7']	['None' 'TRBJ1-2']	['TRAC']	['None']	['TRBC2']	['None' 'TRBC1']	['TGTGCTCTGAGTGACCTGCTAAACAATAACAATGACATGCGCTTT']	['None']	['TGTGCCAGCAGTTACTCCGAAGGGAATAGATACGAGCAGTACTTC']
2	2	['2' '6115' '6632' '7183']	False	31	3	28	0.0038179113	16099974	16	15	0.0	0.0	0.0	0.0	0.0	0.0		0.0	['CAYAVWGADGLTF']	['None']	['CASSGPYNEQFF']	['CAIRARGTNNEQFF' 'CASSLERGAFF' 'CASSSLGNNEQFF' 'None']	[9.]	[]	[]	[2. 9.]	[ 1. 2. 3. 4. 5. 6. 7. 8. 9. 11. 12.]	[]	[ 2. 4. 5. 6. 8. 9. 10. 11. 12. 13. 14. 16. 17. 21. 22. 53.]	[ 4. 6. 15.]	['TRAV38-2DV8']	['None']	['TRBV25-1']	['None' 'TRBV10-3' 'TRBV5-4' 'TRBV6-1']	['None']	['None']	['None']	['None' 'TRBD1']	['TRAJ45']	['None']	['TRBJ2-1']	['None' 'TRBJ1-1' 'TRBJ2-1']	['TRAC']	['None']	['TRBC2']	['None' 'TRBC1' 'TRBC2']	['TGTGCTTATGCCGTTTGGGGTGCTGACGGACTCACCTTT']	['None']	['TGTGCCAGCAGTGGCCCATACAATGAGCAGTTCTTC']
116	116	['117' '3445']	False	31	2	29	0.0	11271564	14	17	0.0	0.06451612903225806	0.06451612903225806	0.02474473	0.0547919	0.053343497481753044	0.19095905487977477	1.0	['None']	['None']	['CATSRAAGEEQYF']	['CATTSTASGNTIYF' 'None']	[]	[]	[5.]	[8.]	[]	[]	[ 2. 3. 4. 5. 6. 7. 8. 9. 10. 11. 14. 15. 16. 18.]	[6.]	['None']	['None']	['TRBV15']	['None' 'TRBV19']	['None']	['None']	['TRBD1']	['None' 'TRBD1']	['None']	['None']	['TRBJ2-7']	['None' 'TRBJ1-3']	['None']	['None']	['TRBC1' 'TRBC2']	['None' 'TRBC1']	['None']	['None']	['TGTGCCACCAGCAGAGCGGCAGGGGAAGAGCAGTACTTC']
70	70	['70']	True	30	0	30	0.0	13435031	16	14	0.0	0.3	0.26666666666666666	0.126107	0.21729946	0.17498385907243183	0.009001646914631348	0.0	['CAVENFGNEKLTF']	['None']	['None']	['None']	[2.]	[]	[]	[]	[ 2. 3. 4. 5. 6. 7. 10.]	[]	[]	[]	['TRAV8-3']	['None']	['None']	['None']	['None']	['None']	['None']	['None']	['TRAJ48']	['None']	['None']	['None']	['TRAC']	['None']	['None']	['None']	['TGTGCTGTGGAGAACTTTGGAAATGAGAAATTAACCTTT']	['None']	['None']
256	256	['1606' '1855' '256' '3930' '5377' '6335' '7365' '805']	False	29	22	7	0.08545628	0.06508618	11	18	0.1724137931034483	0.1724137931034483	0.13793103448275862	0.3703904	0.92020506	0.6186176519168024	0.09879670364300748	0.0	['CAVGDSGSARQLTF']	['CAVGITGANNLFF' 'CAVMVGGSQGNLIF' 'CAVNGTPNSGYALNF' 'CAVRFEDNKLTF' 'None']	['CSALTSGNTGELFF']	['CASRETRVEGTQYF' 'CASRRDRLEETQYF' 'CASSLWGGGEYEQYF' 'CASSPRGGGRAYEQYF' 'CASSVSGSGGNEQFF' 'CASSYSPPSGIYNEQFF' 'CAWSTWDNTQYF' 'None']	[7.]	[2. 5. 6. 9.]	[7.]	[ 0. 5. 6. 10. 13.]	[ 1. 2. 3. 4. 5. 6. 7. 8. 9. 16.]	[2. 3. 4.]	[ 5. 7. 8. 9. 10. 11. 12. 13. 14. 15. 16. 18. 21. 22. 24. 27. 33.]	[ 4. 5. 6. 8. 10.]	['TRAV1-1']	['None' 'TRAV12-2' 'TRAV8-3' 'TRAV8-4' 'TRAV8-6']	['TRBV20-1' 'TRBV20OR9-2']	['None' 'TRBV2' 'TRBV30' 'TRBV5-1' 'TRBV5-4' 'TRBV6-2' 'TRBV7-4' 'TRBV9']	['None']	['None']	['TRBD1']	['None' 'TRBD1']	['TRAJ22']	['None' 'TRAJ17' 'TRAJ36' 'TRAJ41' 'TRAJ42']	['TRBJ2-2']	['None' 'TRBJ2-1' 'TRBJ2-3' 'TRBJ2-5' 'TRBJ2-7']	['TRAC']	['None' 'TRAC']	['TRBC2']	['None' 'TRBC2']	['TGCGCTGTTGGGGACTCTGGTTCTGCAAGGCAACTGACCTTT']	['None' 'TGTGCCGTGATGGTAGGAGGAAGCCAAGGAAATCTCATCTTT' 'TGTGCTGTGAACGGAACCCCAAATTCCGGGTATGCACTCAACTTC' 'TGTGCTGTGAGGTTCGAAGACAACAAGCTAACTTTT' 'TGTGCTGTGGGTATAACTGGGGCAAACAACCTCTTCTTT']	['TGCAGTGCCCTAACTAGCGGGAACACCGGGGAGCTGTTTTTT']
150	150	['151' '2531' '2944' '3280']	False	29	28	1	0.080709845	0.004430354	14	15	0.0	0.034482758620689655	0.0	0.00370661	0.0	-0.00714055819899324	0.33428198348696603	0.0	['CAEKGYGAGNMLTF']	['CIDGGTSYGKLTF' 'None']	['CSADRDSHTSETQYF']	['CASSSFLEDLPYEQYF' 'CASSTGQGGYGYTF' 'None']	[10.]	[1.]	[]	[5.]	[ 1. 2. 3. 4. 5. 6. 7. 12.]	[5.]	[ 7. 8. 13. 14. 15. 16. 17. 18. 19. 20. 21. 22. 23. 24. 25. 26. 33.]	[ 8. 15.]	['TRAV13-2']	['None' 'TRAV26-1']	['TRBV20-1' 'TRBV20OR9-2']	['None' 'TRBV2' 'TRBV28']	['None']	['None']	['None']	['None' 'TRBD1']	['TRAJ39']	['None' 'TRAJ52']	['TRBJ2-5']	['None' 'TRBJ1-2' 'TRBJ2-7']	['TRAC']	['None' 'TRAC']	['TRBC2']	['None' 'TRBC1' 'TRBC2']	['TGTGCAGAGAAGGGTTACGGGGCAGGCAACATGCTCACCTTT']	['None' 'TGCATCGATGGTGGTACTAGCTATGGAAAGCTGACATTT']	['TGCAGTGCCGACCGCGACTCTCACACCTCAGAGACCCAGTACTTC']
272	272	['272' '7164']	False	29	0	29	0.0	11423218	16	13	0.0	0.034482758620689655	0.034482758620689655	0.008065147	0.01461808	0.014512265929938598	0.3331701386276714	1.0	['None']	['None']	['CASSQDAGRSIQETQYF']	['CASSHGRRSNQPQHF' 'None']	[]	[]	[11.]	[]	[]	[]	[ 6. 7. 8. 10. 12. 13. 14. 15. 16. 17. 19. 21. 23. 24. 29.]	[ 4. 5. 6. 7. 8. 9. 10. 11. 12. 13. 15.]	['None']	['None']	['TRBV3-1']	['None' 'TRBV14']	['None']	['None']	['TRBD1']	['None']	['None']	['None']	['TRBJ2-5']	['None' 'TRBJ1-5']	['None']	['None']	['TRBC2']	['None' 'TRBC1']	['None']	['None']	['TGTGCCAGCAGCCAAGATGCAGGGAGATCGATACAAGAGACCCAGTACTTC']
136	136	['137']	True	28	21	7	0.0337644	0.0	8	20	0.14285714285714285	0.21428571428571427	0.17857142857142858	0.43396047	14441679	0.8642648184369958	0.041426519919946295	1.0	['None']	['None']	['CASGTGSAQGAYYGYTF']	['None']	[]	[]	[16.]	[]	[]	[]	[ 2. 3. 4. 5. 7. 8. 10. 11. 12. 14.]	[]	['None']	['None']	['TRBV27']	['None']	['None']	['None']	['TRBD1']	['None']	['None']	['None']	['TRBJ1-2']	['None']	['None']	['None']	['TRBC1']	['None']	['None']	['None']	['TGTGCCAGCGGAACAGGATCTGCACAGGGGGCCTACTATGGCTACACCTTC']
22	22	['22' '4264']	False	27	26	1	0.017271997	0.021507356	15	12	0.0	0.1111111111111111	0.037037037037037035	0.03353562	0.016921027	-0.036101234978853966	0.36893942999683826	1.0	['None']	['None']	['CASSPVSGETQYF']	['CASSLGGGRRKLFF' 'None']	[]	[]	[3.]	[6.]	[]	[]	[ 5. 6. 7. 9. 10. 11. 12. 13. 14. 15. 16. 18. 20. 21.]	[7.]	['None']	['None']	['TRBV18']	['None' 'TRBV12-4']	['None']	['None']	['TRBD1']	['None' 'TRBD1']	['None']	['None']	['TRBJ2-5']	['None' 'TRBJ1-4']	['None']	['None']	['TRBC2']	['None' 'TRBC1']	['None']	['None']	['TGTGCCAGCTCACCAGTGAGCGGAGAGACCCAGTACTTC']
1297	1297	['1313' '2055' '3969']	False	26	22	4	0.09562107	0.0075717573	15	11	0.0	0.19230769230769232	0.07692307692307693	0.04991487	0.03048848	-0.043594220020356476	0.37814655368180783	0.0	['CALSPRANNLFF']	['None']	['CASSPHEAGEETQYF']	['CASSYSPTSGLYNEQFF' 'CAWSKTSTSGGRKQFF' 'None']	[5.]	[]	[12.]	[ 4. 20.]	[1. 2. 3. 4. 5.]	[]	[ 6. 7. 8. 9. 10. 11. 12. 13. 14. 15. 17. 19. 20. 23. 38.]	[ 7. 14.]	['TRAV9-2']	['None']	['TRBV5-1']	['None' 'TRBV30' 'TRBV6-2']	['None']	['None']	['TRBD1']	['None' 'TRBD1']	['TRAJ36']	['None']	['TRBJ2-5']	['None' 'TRBJ2-1']	['TRAC']	['None']	['TRBC1' 'TRBC2']	['None' 'TRBC1' 'TRBC2']	['TGTGCTCTGAGCCCCCGGGCAAACAACCTCTTCTTT']	['None']	['TGCGCCAGCAGTCCCCACGAGGCGGGGGAAGAGACCCAGTACTTC']
504	504	['1241' '3861' '507']	False	26	0	26	0.0045515858	14001906	11	15	0.0	0.11538461538461539	0.11538461538461539	0.050309442	0.118913226	0.11235788014741536	0.09579307972637649	0.0	['CAVNRDDKIIF']	['None']	['CASSGGLTNLRLEQYF']	['CASSLDSNSGNTIYF' 'CASSPENLDIQYF' 'None']	[0.]	[]	[]	[]	[1. 2. 3. 4. 5. 6.]	[]	[ 7. 10. 11. 12. 13. 15. 16. 17. 18. 19. 20. 21. 22. 26. 28. 31. 33. 43.]	[ 8. 12.]	['TRAV1-1']	['None']	['TRBV4-1']	['None' 'TRBV5-4' 'TRBV9']	['None']	['None']	['None']	['None']	['TRAJ30']	['None']	['TRBJ2-7']	['None' 'TRBJ1-3' 'TRBJ2-4']	['TRAC']	['None']	['TRBC1' 'TRBC2']	['None' 'TRBC1' 'TRBC2']	['TGCGCTGTGAACAGAGATGACAAGATCATCTTT']	['None']	['TGCGCCAGCAGCGGCGGGCTGACCAATCTACGTCTGGAGCAGTACTTC']
639	639	['2994' '3152' '644' '7387']	False	25	1	24	0.0	14541473	14	11	0.0	0.08	0.08	0.028145619	0.050260033	0.04903778442183645	0.18767577880883687	1.0	['None']	['None']	['CASSDYRGYEQYF']	['CASGFETYEQYF' 'CASSDAYGPHEQFF' 'CSAIGLQGDQPQHF' 'None']	[]	[]	[2.]	[7.]	[]	[]	[ 3. 4. 5. 6. 7. 10. 11. 12. 13. 15. 17. 19.]	[3. 4. 9.]	['None']	['None']	['TRBV2']	['None' 'TRBV20OR9-2' 'TRBV6-1' 'TRBV7-9']	['None']	['None']	['TRBD1']	['None' 'TRBD1']	['None']	['None']	['TRBJ2-7']	['None' 'TRBJ1-5' 'TRBJ2-1' 'TRBJ2-7']	['None']	['None']	['TRBC2']	['None' 'TRBC1' 'TRBC2']	['None']	['None']	['TGTGCCAGCAGTGATTACAGGGGGTACGAGCAGTACTTC']
198	198	['199' '4295']	False	23	19	4	0.0	14133166	8	15	0.0	0.0	0.0	0.0	0.0	0.0		0.0	['CALWGSARQLTF']	['None']	['CASSQDPHPLLELFF']	['CASNEAGLSGEQFF' 'None']	[3.]	[]	[]	[]	[1. 2. 3. 4. 5. 8.]	[]	[11. 12. 13. 14. 15. 17. 19. 20. 21. 22. 23. 24. 25. 26. 29. 34. 40.]	[8.]	['TRAV19']	['None']	['TRBV14']	['None' 'TRBV6-2']	['None']	['None']	['None']	['None']	['TRAJ22']	['None']	['TRBJ2-2']	['None' 'TRBJ2-1']	['TRAC']	['None']	['TRBC2']	['None' 'TRBC2']	['TGTGCTCTGTGGGGTTCTGCAAGGCAACTGACCTTT']	['None']	['TGTGCCAGCAGCCAAGACCCCCACCCTCTACTAGAGCTGTTTTTT']
270	270	['270']	True	22	4	18	0.0	11209286	13	9	0.09090909090909091	0.045454545454545456	0.045454545454545456	0.008775141	0.014850238	0.014741053172052595	0.33704905289800946	0.0	['CATVIRMDSSYKLIF']	['None']	['CASSLIGVSSYNEQFF']	['None']	[6.]	[]	[6.]	[]	[1. 2. 3. 4. 5. 6. 7. 8.]	[]	[ 8. 9. 11. 12. 13. 14. 15. 17. 18. 20. 21. 22. 23. 24. 25. 27.]	[]	['TRAV17']	['None']	['TRBV7-9']	['None']	['None']	['None']	['TRBD1']	['None']	['TRAJ12']	['None']	['TRBJ2-1']	['None']	['TRAC']	['None']	['TRBC2']	['None']	['TGTGCTACGGTGATACGGATGGATAGCAGCTATAAATTGATCTTC']	['None']	['TGTGCCAGCAGCTTAATAGGGGTAAGCTCCTACAATGAGCAGTTCTTC']
314	314	['314' '6804' '7082']	False	22	2	20	0.0	13641657	11	11	0.0	0.045454545454545456	0.045454545454545456	0.006063932	0.012127864	0.012054910882599766	0.3408931443212512	1.0	['None']	['None']	['CASTYLMGTEAFF']	['CASSLGQGGDEQFF' 'CASSQVGGPLHF' 'None']	[]	[]	[7.]	[1. 5.]	[]	[]	[ 1. 3. 5. 6. 7. 8. 9. 10. 11. 12. 13. 15. 16.]	[3. 4.]	['None']	['None']	['TRBV6-2']	['None' 'TRBV3-1' 'TRBV5-1']	['None']	['None']	['TRBD1']	['None' 'TRBD1']	['None']	['None']	['TRBJ1-1']	['None' 'TRBJ1-6' 'TRBJ2-1']	['None']	['None']	['TRBC1']	['None' 'TRBC1' 'TRBC2']	['None']	['None']	['TGTGCCAGCACCTACCTCATGGGGACTGAAGCTTTCTTT']
276	276	['276']	True	22	0	22	0.0	13249224	9	13	0.0	0.045454545454545456	0.045454545454545456	0.026567606	0.06494304	0.06292131221657485	0.3465935069872847	1.0	['None']	['None']	['CSADTRAGGPQETQYF']	['None']	[]	[]	[]	[]	[]	[]	[ 4. 5. 6. 7. 8. 9. 11. 12. 13. 14. 15. 16. 33.]	[]	['None']	['None']	['TRBV20-1' 'TRBV20OR9-2']	['None']	['None']	['None']	['None']	['None']	['None']	['None']	['TRBJ2-5']	['None']	['None']	['None']	['TRBC1' 'TRBC2']	['None']	['None']	['None']	['TGCAGTGCCGATACCCGAGCGGGAGGGCCCCAAGAGACCCAGTACTTC']
273	273	['273' '3457' '4877']	False	21	0	21	0.0	15577753	11	10	0.0	0.19047619047619047	0.047619047619047616	0.09086791	0.07249083	-0.0353511160963354	0.6825863233891212	0.0	['CLVGASGGSYIPTF']	['CVVDSSYKLIF' 'None']	['CASSQVKASGMETQYF']	['CASSHGRRSNQPQHF' 'CATSSFGQGTTNEKLFF' 'None']	[1.]	[0.]	[]	[6.]	[1. 2. 3. 4. 5. 6. 7.]	[4.]	[ 6. 7. 9. 10. 11. 12. 14. 18. 19. 20. 21. 22. 24. 26.]	[ 4. 12.]	['TRAV4']	['None' 'TRAV10']	['TRBV5-1']	['None' 'TRBV14' 'TRBV15']	['None']	['None']	['None']	['None' 'TRBD1']	['TRAJ6']	['None' 'TRAJ12']	['TRBJ2-5']	['None' 'TRBJ1-4' 'TRBJ1-5']	['TRAC']	['None' 'TRAC']	['TRBC2']	['None' 'TRBC1']	['TGCCTCGTGGGCGCATCAGGAGGAAGCTACATACCTACATTT']	['None' 'TGTGTGGTGGATAGCAGCTATAAATTGATCTTC']	['TGCGCCAGCAGCCAGGTCAAGGCTAGCGGGATGGAGACCCAGTACTTC']
1103	1103	['1119']	True	21	18	3	0.08659302	0.011970377	8	13	0.0	0.09523809523809523	0.047619047619047616	0.058725756	0.077396385	0.028392940099881248	0.7450605609526022	1.0	['None']	['None']	['CASSNPGQGVTEAFF']	['None']	[]	[]	[8.]	[]	[]	[]	[ 1. 3. 4. 5. 6. 7. 8. 9. 11. 12. 13. 15.]	[]	['None']	['None']	['TRBV2']	['None']	['None']	['None']	['TRBD1']	['None']	['None']	['None']	['TRBJ1-1']	['None']	['None']	['None']	['TRBC1']	['None']	['None']	['None']	['TGTGCCAGCAGTAATCCGGGACAGGGCGTCACTGAAGCTTTCTTT']
108	108	['109']	True	20	0	20	0.0	1546815	14	6	0.0	0.05	0.05	0.009496347	0.01356621	0.013475012782699632	0.3355612289967371	1.0	['None']	['None']	['CASSSGQKNTEAFF']	['None']	[]	[]	[6.]	[]	[]	[]	[ 1. 3. 4. 5. 6. 7. 8. 9. 10. 12. 13. 14. 15.]	[]	['None']	['None']	['TRBV6-5']	['None']	['None']	['None']	['TRBD1']	['None']	['None']	['None']	['TRBJ1-1']	['None']	['None']	['None']	['TRBC1']	['None']	['None']	['None']	['TGTGCCAGCAGCAGCGGACAGAAGAACACTGAAGCTTTCTTT']
129	129	['130' '6282' '6617']	False	18	2	16	0.00759203	15665331	10	8	0.0	0.05555555555555555	0.05555555555555555	0.012820653	0.023077175	0.022814924027436543	0.3434363928149137	0.0	['CAVNFYNTDKLIF']	['CAYAGGTSYGKLTF' 'None']	['CSARDLGDEKLFF']	['CASSLMGLTSGDNEQFF' 'CASSPPRGGKIEAFF' 'None']	[4.]	[2.]	[]	[3.]	[ 2. 3. 4. 5. 6. 7. 15.]	[3.]	[ 5. 6. 10. 11. 12. 15. 16. 17. 18. 20.]	[4. 9.]	['TRAV8-1']	['None' 'TRAV9-2']	['TRBV20-1' 'TRBV20OR9-2']	['None' 'TRBV11-1' 'TRBV18']	['None']	['None']	['None']	['None' 'TRBD1']	['TRAJ34']	['None' 'TRAJ52']	['TRBJ1-4']	['None' 'TRBJ1-1' 'TRBJ2-1']	['TRAC']	['None' 'TRAC']	['TRBC1']	['None' 'TRBC1' 'TRBC2']	['TGTGCCGTGAACTTCTATAACACCGACAAGCTCATCTTT']	['None' 'TGCGCCTATGCTGGTGGTACTAGCTATGGAAAGCTGACATTT']	['TGCAGTGCTAGAGATCTCGGAGATGAAAAACTGTTTTTT']
533	533	['410' '5187' '536' '702']	False	18	2	16	0.0	11026931	7	11	0.05555555555555555	0.1111111111111111	0.05555555555555555	0.04668679	0.07325555	0.04135198894416964	0.5974418622365786	0.0	['CATDAVKFKAAGNKLTF']	['CAASIGNFGNEKLTF' 'CAVGSNDYKLSF' 'None']	['CASSPSRNTEAFF']	['CASRPRGTTEAFF' 'CASSYSPNYGYTF' 'None']	[9.]	[0. 5.]	[]	[6.]	[ 2. 3. 4. 5. 6. 8. 14.]	[2. 3. 4. 5. 7.]	[ 5. 6. 8. 9. 10. 11. 13. 14. 15. 16. 18. 21. 24. 26.]	[2. 7.]	['TRAV17']	['None' 'TRAV23DV6' 'TRAV8-3']	['TRBV4-2']	['None' 'TRBV6-2' 'TRBV6-5']	['None']	['None']	['None']	['None' 'TRBD1']	['TRAJ17']	['None' 'TRAJ20' 'TRAJ48']	['TRBJ1-1']	['None' 'TRBJ1-1' 'TRBJ1-2']	['TRAC']	['None' 'TRAC']	['TRBC1']	['None' 'TRBC1']	['TGTGCTACGGACGCAGTTAAGTTCAAAGCTGCAGGCAACAAGCTAACTTTT']	['None' 'TGTGCAGCAAGCATAGGAAACTTTGGAAATGAGAAATTAACCTTT' 'TGTGCTGTGGGTTCTAACGACTACAAGCTCAGCTTT']	['TGCGCCAGCAGCCCCAGCCGGAACACTGAAGCTTTCTTT']
892	892	['2280' '6100' '905']	False	18	1	17	0.0	11292614	8	10	0.05555555555555555	0.05555555555555555	0.0	0.021821998	0.0	-0.03852777961366728	0.34343637263184035	0.0	['CAASMGNFGNEKLTF']	['CASFNDYKLSF' 'None']	['CASSPHRNTEAFF']	['CASSLDARDYEQYF' 'CSADTRAGGPQETQYF' 'None']	[5.]	[4.]	[]	[]	[1. 2. 3. 4. 5. 6. 7. 8.]	[3.]	[ 5. 6. 7. 9. 10. 11. 13. 14. 19. 29.]	[ 8. 11.]	['TRAV23DV6']	['None' 'TRAV24']	['TRBV4-2']	['None' 'TRBV20-1' 'TRBV5-1']	['None']	['None']	['None']	['None']	['TRAJ48']	['None' 'TRAJ20']	['TRBJ1-1']	['None' 'TRBJ2-5' 'TRBJ2-7']	['TRAC']	['None' 'TRAC']	['TRBC1']	['None' 'TRBC2']	['TGTGCAGCAAGCATGGGAAACTTTGGAAATGAGAAATTAACCTTT']	['None' 'TGTGCCTCCTTTAACGACTACAAGCTCAGCTTT']	['TGCGCCAGCAGCCCCCACAGGAACACTGAAGCTTTCTTT']
158	158	['159' '4040' '4885' '5381']	False	17	1	16	0.0	11190531	11	6	0.0	0.23529411764705882	0.058823529411764705	0.05705102	0.022522457	-0.09137159375637995	0.19402668843259552	1.0	['None']	['None']	['CASSQVKASGMETQYF']	['CASRGQGVHYGYTF' 'CASSPPGTGYSSYEQYF' 'CASSSFTPENNYGYTF' 'None']	[]	[]	[]	[3. 6.]	[]	[]	[ 2. 3. 8. 9. 10. 11. 12. 15. 16. 20. 24. 27. 48.]	[5. 6. 9.]	['None']	['None']	['TRBV5-1']	['None' 'TRBV12-4' 'TRBV14' 'TRBV18']	['None']	['None']	['None']	['None' 'TRBD1']	['None']	['None']	['TRBJ2-5']	['None' 'TRBJ1-2' 'TRBJ2-7']	['None']	['None']	['TRBC2']	['None' 'TRBC1' 'TRBC2']	['None']	['None']	['TGCGCCAGCAGCCAGGTCAAGGCTAGCGGGATGGAGACCCAGTACTTC']
535	535	['538']	True	17	0	17	0.0	12452242	10	7	0.0	0.058823529411764705	0.0	0.01711084	0.0	-0.04071468728942261	0.3559176472586738	1.0	['None']	['None']	['CASSGGLTNLRLEQYF']	['None']	[]	[]	[]	[]	[]	[]	[ 9. 11. 12. 15. 16. 17. 18. 21. 22. 29. 31. 39.]	[]	['None']	['None']	['TRBV4-1']	['None']	['None']	['None']	['None']	['None']	['None']	['None']	['TRBJ2-7']	['None']	['None']	['None']	['TRBC2']	['None']	['None']	['None']	['TGCGCCAGCAGCGGCGGGCTGACCAATCTACGTCTGGAGCAGTACTTC']
267	267	['267' '361']	False	17	1	16	0.0	13291807	8	9	0.0	0.17647058823529413	0.17647058823529413	0.045115735	0.095870934	0.09154942103200153	0.08024171729312977	0.0	['CVPNRDDKIIF']	['CAVRATGGGNKLTF' 'None']	['CASSDAYGPHEQFF']	['None']	[4.]	[1.]	[]	[]	[1. 2. 3. 4. 5. 6.]	[3.]	[ 3. 5. 6. 8. 9. 10. 11. 14.]	[]	['TRAV1-2']	['None' 'TRAV20']	['TRBV6-1']	['None']	['None']	['None']	['None']	['None']	['TRAJ30']	['None' 'TRAJ10']	['TRBJ2-1']	['None']	['TRAC']	['None' 'TRAC']	['TRBC1' 'TRBC2']	['None']	['TGTGTTCCGAACAGAGATGACAAGATCATCTTT']	['None' 'TGTGCTGTGCGGGCCACGGGAGGAGGAAACAAACTCACCTTT']	['TGTGCCAGCAGTGATGCCTACGGTCCCCATGAGCAGTTCTTC']
1289	1289	['272']	True	17	1	16	0.0	11801594	7	10	0.0	0.058823529411764705	0.058823529411764705	0.01690289	0.041049875	0.040229699454402225	0.35591766109478784	0.9411764705882353	['None']	['None']	['CASSHGRRSNQPQHF']	['CASSQDAGRSIQETQYF']	[]	[]	[]	[11.]	[]	[]	[ 3. 4. 7. 8. 9. 11. 12. 13. 14. 16.]	[ 2. 5. 6. 7. 8. 10. 11. 12.]	['None']	['None']	['TRBV14']	['TRBV3-1']	['None']	['None']	['None']	['TRBD1']	['None']	['None']	['TRBJ1-5']	['TRBJ2-5']	['None']	['None']	['TRBC1']	['TRBC2']	['None']	['None']	['TGTGCCAGCAGCCATGGTAGGAGAAGCAATCAGCCCCAGCATTTT']
802	802	['814']	True	16	15	1	0.08413264	0.0	10	6	0.0	0.0625	0.0	0.0156124905	0.0	-0.04078996962391869	0.3632174577632475	1.0	['None']	['None']	['CASSPHEAGEETQYF']	['None']	[]	[]	[12.]	[]	[]	[]	[ 5. 7. 8. 11. 13. 14. 15. 18. 19. 22. 24. 25.]	[]	['None']	['None']	['TRBV5-1']	['None']	['None']	['None']	['TRBD1']	['None']	['None']	['None']	['TRBJ2-5']	['None']	['None']	['None']	['TRBC2']	['None']	['None']	['None']	['TGCGCCAGCAGTCCCCACGAGGCGGGGGAAGAGACCCAGTACTTC']
334	334	['334']	True	16	15	1	0.073881656	0.0	5	11	0.0	0.0	0.0	0.0	0.0	0.0		0.0	['CAASPPGTASKLTF']	['None']	['CASSLAWGTDTQYF']	['None']	[5.]	[]	[0.]	[]	[1. 2. 3. 4. 5. 6. 9.]	[]	[ 5. 6. 7. 8. 9. 10. 13. 15.]	[]	['TRAV13-1']	['None']	['TRBV5-4']	['None']	['None']	['None']	['TRBD1']	['None']	['TRAJ44']	['None']	['TRBJ2-3']	['None']	['TRAC']	['None']	['TRBC2']	['None']	['TGTGCAGCAAGCCCCCCCGGCACTGCCAGTAAACTCACCTTT']	['None']	['TGTGCCAGCAGCTTGGCATGGGGCACAGATACGCAGTATTTT']
590	590	['593']	True	15	14	1	0.09901381	0.0	9	6	0.0	0.0	0.0	0.0	0.0	0.0		0.0	['CAGEVAGANSKLTF']	['None']	['CASSPVSGETQYF']	['None']	[7.]	[]	[3.]	[]	[1. 2. 3. 4. 5.]	[]	[ 6. 8. 10. 12. 15. 16. 17. 19. 20. 24.]	[]	['TRAV25']	['None']	['TRBV18']	['None']	['None']	['None']	['TRBD1']	['None']	['TRAJ56']	['None']	['TRBJ2-5']	['None']	['TRAC']	['None']	['TRBC2']	['None']	['TGTGCAGGGGAGGTAGCTGGAGCCAATAGTAAGCTGACATTT']	['None']	['TGTGCCAGCTCACCAGTGAGCGGAGAGACCCAGTACTTC']
437	437	['3634' '439']	False	15	13	2	0.08366922	0.0	6	9	0.0	0.2	0.13333333333333333	0.04482723	0.0758512	0.04925444999606339	0.36553745577807173	0.0	['CAATWSSASKIIF']	['CAVVLMEYGNKLVF' 'None']	['CACRGSSYEQYF']	['CASSFGGSKNIQYF' 'None']	[8.]	[6.]	[]	[2.]	[1. 2. 3. 4. 5. 6. 7.]	[2.]	[ 8. 9. 10. 11. 12. 13. 16. 18. 45. 52.]	[6.]	['TRAV27']	['None' 'TRAV8-3']	['TRBV30']	['None' 'TRBV28']	['None']	['None']	['None']	['None' 'TRBD1']	['TRAJ3']	['None' 'TRAJ47']	['TRBJ2-7']	['None' 'TRBJ2-4']	['TRAC']	['None' 'TRAC']	['TRBC2']	['None' 'TRBC2']	['TGTGCAGCTACTTGGAGCAGTGCTTCCAAGATAATCTTT']	['None' 'TGTGCTGTGGTTTTGATGGAATATGGAAACAAACTGGTCTTT']	['TGTGCCTGCCGAGGCAGCTCCTACGAGCAGTACTTC']
1059	1059	['1075']	True	14	0	14	0.0	20728104	8	6	0.0	0.0	0.0	0.0	0.0	0.0		0.0	['CAEDSGAGSYQLTF']	['None']	['None']	['None']	[0.]	[]	[]	[]	[1. 2. 3. 4. 6.]	[]	[]	[]	['TRAV17']	['None']	['None']	['None']	['None']	['None']	['None']	['None']	['TRAJ28']	['None']	['None']	['None']	['TRAC']	['None']	['None']	['None']	['TGTGCTGAGGACTCTGGGGCTGGGAGTTACCAACTCACTTTC']	['None']	['None']
498	498	['501']	True	14	1	13	0.0	0.8835002	5	9	0.0	0.0	0.0	0.0	0.0	0.0		1.0	['None']	['None']	['CASNSPPRETGAGRGANVLTF']	['None']	[]	[]	[21.]	[]	[]	[]	[ 7. 8. 9. 13. 14. 15. 16. 20. 22. 23. 27. 33.]	[]	['None']	['None']	['TRBV7-9']	['None']	['None']	['None']	['TRBD1']	['None']	['None']	['None']	['TRBJ2-6']	['None']	['None']	['None']	['TRBC2']	['None']	['None']	['None']	['TGTGCCAGCAACTCCCCCCCTCGCGAGACAGGGGCTGGTCGCGGGGCCAACGTCCTGACTTTC']
976	976	['992']	True	14	1	13	0.0	20277867	8	6	0.0	0.07142857142857142	0.07142857142857142	0.015589541	0.027281696	0.02691618347874981	0.3506166292067018	0.0	['CGTESGGSNYKLTF']	['None']	['CASSWDKSYEQYF']	['None']	[0.]	[]	[]	[]	[1. 2. 3. 4. 5. 9.]	[]	[ 4. 5. 6. 7. 9. 10. 11. 14. 16. 19. 20. 23.]	[]	['TRAV30']	['None']	['TRBV5-1']	['None']	['None']	['None']	['None']	['None']	['TRAJ53']	['None']	['TRBJ2-7']	['None']	['TRAC']	['None']	['TRBC2']	['None']	['TGCGGCACAGAGAGTGGAGGTAGCAACTATAAACTGACATTT']	['None']	['TGCGCCAGCAGTTGGGACAAAAGTTACGAGCAGTACTTC']
254	254	['254']	True	14	0	14	0.0	0.8769785	6	8	0.0	0.21428571428571427	0.21428571428571427	0.08514122	0.19866283	0.18120662914249488	0.09321621887993442	0.0	['CAASDGYKLSF']	['None']	['CASRALRDRGPNKPGNTIYF']	['None']	[4.]	[]	[17.]	[]	[1. 2. 3. 4. 5. 6. 7.]	[]	[ 7. 9. 10. 11. 12. 13. 14. 15. 16.]	[]	['TRAV29DV5']	['None']	['TRBV7-9']	['None']	['None']	['None']	['TRBD1']	['None']	['TRAJ20']	['None']	['TRBJ1-3']	['None']	['TRAC']	['None']	['TRBC1']	['None']	['TGTGCAGCAAGCGATGGCTACAAGCTCAGCTTT']	['None']	['TGTGCCAGCAGGGCTCTCCGGGACAGGGGGCCCAATAAGCCTGGAAACACCATATATTTT']
12	12	['12']	True	13	0	13	0.0	1552433	10	3	0.07692307692307693	0.15384615384615385	0.15384615384615385	0.082832925	0.1076828	0.10227026735999106	0.16785591264736302	1.0	['None']	['None']	['CASSFSSADSYEQYF']	['None']	[]	[]	[]	[]	[]	[]	[12. 13. 14. 15. 16. 20. 22. 23. 29. 35.]	[]	['None']	['None']	['TRBV7-9']	['None']	['None']	['None']	['None']	['None']	['None']	['None']	['TRBJ2-7']	['None']	['None']	['None']	['TRBC1' 'TRBC2']	['None']	['None']	['None']	['TGTGCCAGCAGCTTCTCTAGCGCCGACTCCTACGAGCAGTACTTC']
371	371	['372' '6288']	False	13	2	11	0.0	12172555	8	5	0.0	0.23076923076923078	0.23076923076923078	0.040377744	0.065613836	0.06355100500088025	0.09836541737898678	0.0	['CAAEGDFGNEKLTF']	['None']	['CATSRWGGETQYF']	['CASSNPGQGVTEAFF' 'None']	[10.]	[]	[]	[8.]	[1. 2. 3. 5. 6.]	[]	[ 3. 5. 6. 8. 10. 11. 13. 16. 17. 26.]	[8.]	['TRAV17']	['None']	['TRBV15']	['None' 'TRBV2']	['None']	['None']	['None']	['None' 'TRBD1']	['TRAJ48']	['None']	['TRBJ2-5']	['None' 'TRBJ1-1']	['TRAC']	['None']	['TRBC2']	['None' 'TRBC1']	['TGTGCTGCTGAGGGGGACTTTGGAAATGAGAAATTAACCTTT']	['None']	['TGTGCCACCAGCCGCTGGGGTGGAGAGACCCAGTACTTC']
238	238	['238' '4020']	False	13	1	12	0.009585886	1277252	4	9	0.0	0.0	0.0	0.0	0.0	0.0		0.0	['CILRGAGGTSYGKLTF']	['CAVGASYKLSF' 'None']	['CASSLQGANYEQYF']	['CASSLDSGRRETQYF' 'None']	[4.]	[4.]	[4.]	[]	[1. 3. 4. 5. 6. 7.]	[5.]	[ 7. 8. 9. 11. 12. 13. 16. 20.]	[7.]	['TRAV26-2']	['None' 'TRAV8-3']	['TRBV27']	['None' 'TRBV5-4']	['None']	['None']	['TRBD1']	['None']	['TRAJ52']	['None' 'TRAJ20']	['TRBJ2-7']	['None' 'TRBJ2-5']	['TRAC']	['None' 'TRAC']	['TRBC2']	['None' 'TRBC2']	['TGCATCCTGAGGGGGGCTGGTGGTACTAGCTATGGAAAGCTGACATTT']	['None' 'TGTGCTGTGGGTGCGAGTTACAAGCTCAGCTTT']	['TGTGCCAGCAGTTTGCAGGGCGCGAACTACGAGCAGTACTTC']
321	321	['321' '3400']	False	13	12	1	0.107999615	0.018916156	3	10	0.0	0.07692307692307693	0.0	0.014238199	0.0	-0.018340441093514098	0.34343638808370563	1.0	['None']	['None']	['CASSLGGGAEDTQYF']	['CASRGRGNTEAFF' 'None']	[]	[]	[8.]	[1.]	[]	[]	[ 9. 13. 17. 21. 24. 26. 29. 30. 32. 34. 52.]	[9.]	['None']	['None']	['TRBV7-2']	['None' 'TRBV2']	['None']	['None']	['TRBD1']	['None' 'TRBD1']	['None']	['None']	['TRBJ2-3']	['None' 'TRBJ1-1']	['None']	['None']	['TRBC2']	['None' 'TRBC1']	['None']	['None']	['TGTGCCAGCAGCTTAGGCGGCGGGGCGGAAGATACGCAGTATTTT']
408	408	['2651' '410']	False	12	0	12	0.0	1225737	9	3	0.0	0.16666666666666666	0.16666666666666666	0.048981	0.065308005	0.06326396356312713	0.18948781186908625	0.0	['CAASIGNFGNEKLTF']	['CATDAVKFKAAGNKLTF' 'None']	['CASSPSRNTEAFF']	['None']	[5.]	[9.]	[]	[]	[1. 2. 3. 4. 5. 6.]	[2. 3. 4. 5.]	[ 5. 11. 12. 13. 20. 22. 28. 32. 33.]	[]	['TRAV23DV6']	['None' 'TRAV17']	['TRBV4-2']	['None']	['None']	['None']	['None']	['None']	['TRAJ48']	['None' 'TRAJ17']	['TRBJ1-1']	['None']	['TRAC']	['None' 'TRAC']	['TRBC1']	['None']	['TGTGCAGCAAGCATAGGAAACTTTGGAAATGAGAAATTAACCTTT']	['None' 'TGTGCTACGGACGCAGTTAAGTTCAAAGCTGCAGGCAACAAGCTAACTTTT']	['TGCGCCAGCAGCCCCAGCCGGAACACTGAAGCTTTCTTT']
607	607	['611']	True	12	6	6	0.0	10100752	7	5	0.0	0.08333333333333333	0.0	0.022110695	0.0	-0.051705594732036925	0.37390095105186943	0.0	['CAVRDGDYKLSF']	['None']	['CASSELSGANVLTF']	['None']	[11.]	[]	[]	[]	[2. 3. 4. 6. 7. 8.]	[]	[ 4. 10. 11. 12. 13. 15. 16. 17. 18. 20. 23. 25.]	[]	['TRAV1-2']	['None']	['TRBV6-2']	['None']	['None']	['None']	['None']	['None']	['TRAJ20']	['None']	['TRBJ2-6']	['None']	['TRAC']	['None']	['TRBC2']	['None']	['TGTGCTGTGAGAGATGGCGACTACAAGCTCAGCTTT']	['None']	['TGTGCCAGCTCCGAGCTCTCTGGGGCCAACGTCCTGACTTTC']
24	24	['24']	True	12	0	12	0.0	20652635	3	9	0.0	0.08333333333333333	0.0	0.022057714	0.0	-0.028986100293844456	0.3465935056638711	0.0	['CAAHVYTDKLIF']	['None']	['CASSLKGQNAHKEKLFF']	['None']	[6.]	[]	[10.]	[]	[1. 2. 3. 4.]	[]	[ 3. 5. 6. 8. 11.]	[]	['TRAV22']	['None']	['TRBV27']	['None']	['None']	['None']	['TRBD1']	['None']	['TRAJ34']	['None']	['TRBJ1-4']	['None']	['TRAC']	['None']	['TRBC1']	['None']	['TGTGCTGCCCACGTATACACCGACAAGCTCATCTTT']	['None']	['TGTGCCAGCAGTTTAAAGGGCCAGAACGCACATAAAGAAAAACTGTTTTTT']
4017	4017	['4110']	True	11	0	11	0.0	16524781	9	2	0.09090909090909091	0.2727272727272727	0.2727272727272727	0.21492353	0.26268435	0.23323988754400385	0.2269024294822664	0.0	['CAVGGMRF']	['None']	['CASSEWTGSRNIQYF']	['None']	[1.]	[]	[8.]	[]	[1. 2. 3. 4. 5. 6.]	[]	[ 2. 4. 7. 9. 11. 12. 13. 14. 35.]	[]	['TRAV8-3']	['None']	['TRBV6-1']	['None']	['None']	['None']	['TRBD1']	['None']	['TRAJ43']	['None']	['TRBJ2-4']	['None']	['TRAC']	['None']	['TRBC1' 'TRBC2']	['None']	['TGTGCTGTGGGTGGCATGCGCTTT']	['None']	['TGTGCCAGCAGTGAGTGGACGGGATCGAGAAACATTCAGTACTTC']
829	829	['7045' '841']	False	11	0	11	0.0	16336755	6	5	0.0	0.0	0.0	0.0	0.0	0.0		0.0	['CAYRSYNNNDMRF']	['CAVEGLTGGGNKLTF' 'None']	['CAINAGIGYEQYF']	['CASSVLSPTANVLTF' 'None']	[1.]	[5.]	[]	[]	[ 2. 3. 4. 5. 6. 7. 9. 10.]	[3.]	[10. 11. 14. 15. 16. 17. 18. 27. 38.]	[13.]	['TRAV38-2DV8']	['None' 'TRAV8-1']	['TRBV10-3']	['None' 'TRBV28']	['None']	['None']	['None']	['None']	['TRAJ43']	['None' 'TRAJ10']	['TRBJ2-7']	['None' 'TRBJ2-6']	['TRAC']	['None' 'TRAC']	['TRBC1' 'TRBC2']	['None' 'TRBC2']	['TGTGCTTATAGGAGCTACAATAACAATGACATGCGCTTT']	['None' 'TGTGCCGTGGAAGGACTCACGGGAGGAGGAAACAAACTCACCTTT']	['TGTGCCATCAACGCGGGGATCGGATACGAGCAGTACTTC']
1439	1439	['1458' '6874']	False	11	0	11	0.0	18737035	6	5	0.0	0.09090909090909091	0.0	0.036271665	0.0	-0.07677368121977253	0.373900952406553	1.0	['None']	['None']	['CASSLKGQNAHKEKLFF']	['CASSLFAGGNYGYTF' 'None']	[]	[]	[10.]	[5.]	[]	[]	[ 4. 5. 6. 8. 10.]	[3.]	['None']	['None']	['TRBV27']	['None' 'TRBV5-4']	['None']	['None']	['TRBD1']	['None' 'TRBD1']	['None']	['None']	['TRBJ1-4']	['None' 'TRBJ1-2']	['None']	['None']	['TRBC1']	['None' 'TRBC1']	['None']	['None']	['TGTGCCAGCAGTTTAAAGGGCCAGAACGCACATAAAGAAAAACTGTTTTTT']
647	647	['653']	True	11	10	1	0.05875391	0.0	2	9	0.0	0.0	0.0	0.0	0.0	0.0		1.0	['None']	['None']	['CASSATSRETQYF']	['None']	[]	[]	[]	[]	[]	[]	[ 7. 8. 10. 12. 13. 16. 19.]	[]	['None']	['None']	['TRBV19']	['None']	['None']	['None']	['None']	['None']	['None']	['None']	['TRBJ2-5']	['None']	['None']	['None']	['TRBC2']	['None']	['None']	['None']	['TGTGCCAGTAGTGCGACTAGCAGAGAGACCCAGTACTTC']
269	269	['269']	True	10	0	10	0.0	14119081	6	4	0.0	0.1	0.1	0.023042459	0.038404096	0.03768501141093011	0.363217510390736	1.0	['None']	['None']	['CSARDLGDEKLFF']	['None']	[]	[]	[]	[]	[]	[]	[ 1. 8. 9. 10. 11. 14. 15. 19. 23.]	[]	['None']	['None']	['TRBV20-1' 'TRBV20OR9-2']	['None']	['None']	['None']	['None']	['None']	['None']	['None']	['TRBJ1-4']	['None']	['None']	['None']	['TRBC1']	['None']	['None']	['None']	['TGCAGTGCTAGAGATCTCGGAGATGAAAAACTGTTTTTT']
586	586	['589']	True	10	0	10	0.0	20453296	3	7	0.0	0.0	0.0	0.0	0.0	0.0		0.0	['CAMRVSGGGADGLTF']	['None']	['CASSYSTLGQETQYF']	['None']	[2.]	[]	[]	[]	[1. 2. 3. 4. 5. 9.]	[]	[ 6. 7. 8. 9. 11. 12. 13. 14.]	[]	['TRAV14DV4']	['None']	['TRBV6-5']	['None']	['None']	['None']	['None']	['None']	['TRAJ45']	['None']	['TRBJ2-5']	['None']	['TRAC']	['None']	['TRBC2']	['None']	['TGTGCAATGAGAGTCTCAGGAGGAGGTGCTGACGGACTCACCTTT']	['None']	['TGTGCCAGCAGTTACAGTACTTTAGGCCAAGAGACCCAGTACTTC']
209	209	['209']	True	10	7	3	0.0	0.0	3	7	0.2	0.4	0.2	0.27032813	0.64694756	0.3955371912782651	0.4152912850782033	0.0	['CAVRFEDNKLTF']	['None']	['None']	['None']	[6.]	[]	[]	[]	[1. 2. 3. 4. 5. 7.]	[]	[]	[]	['TRAV8-4']	['None']	['None']	['None']	['None']	['None']	['None']	['None']	['TRAJ17']	['None']	['None']	['None']	['TRAC']	['None']	['None']	['None']	['TGTGCTGTGAGGTTCGAAGACAACAAGCTAACTTTT']	['None']	['None']
38	38	['38']	True	10	10	0	0.14022298	0.0	7	3	0.0	0.0	0.0	0.0	0.0	0.0		1.0	['None']	['None']	['CASSPFGGGINEQFF']	['None']	[]	[]	[11.]	[]	[]	[]	[ 6. 7. 9. 13. 15. 16. 18. 19. 24. 29.]	[]	['None']	['None']	['TRBV5-1']	['None']	['None']	['None']	['TRBD1']	['None']	['None']	['None']	['TRBJ2-1']	['None']	['None']	['None']	['TRBC2']	['None']	['None']	['None']	['TGCGCCAGCAGCCCCTTTGGCGGGGGCATCAATGAGCAGTTCTTC']
329	329	['329']	True	9	0	9	0.0	13897301	3	6	0.0	0.1111111111111111	0.1111111111111111	0.027966218	0.083898656	0.0805644079368079	0.4226497126683735	1.0	['None']	['None']	['CASSDAYGPHEQFF']	['None']	[]	[]	[]	[]	[]	[]	[ 5. 6. 9. 10. 12. 13. 14. 16.]	[]	['None']	['None']	['TRBV6-1']	['None']	['None']	['None']	['None']	['None']	['None']	['None']	['TRBJ2-1']	['None']	['None']	['None']	['TRBC2']	['None']	['None']	['None']	['TGTGCCAGCAGTGATGCCTACGGTCCCCATGAGCAGTTCTTC']
1172	1172	['1188' '6215']	False	9	6	3	0.121735916	0.0	4	5	0.0	0.2222222222222222	0.1111111111111111	0.029740341	0.025540207	-0.0073449204811985615	0.8616872473781103	1.0	['None']	['None']	['CSALTSGNTGELFF']	['CASSLVVAGGPSTDTQYF' 'None']	[]	[]	[7.]	[11.]	[]	[]	[10. 11. 12. 15. 22. 23. 27. 32.]	[8.]	['None']	['None']	['TRBV20-1' 'TRBV20OR9-2']	['None' 'TRBV7-4']	['None']	['None']	['TRBD1']	['None' 'TRBD1']	['None']	['None']	['TRBJ2-2']	['None' 'TRBJ2-3']	['None']	['None']	['TRBC2']	['None' 'TRBC2']	['None']	['None']	['TGCAGTGCCCTAACTAGCGGGAACACCGGGGAGCTGTTTTTT']
616	616	['621']	True	9	0	9	0.0	16655926	3	6	0.0	0.0	0.0	0.0	0.0	0.0		0.0	['CLVVYNARLMF']	['None']	['CASSWTGTSGEITDTQYF']	['None']	[5.]	[]	[11.]	[]	[1. 2. 3. 4. 5.]	[]	[ 9. 11. 13. 14. 15. 16. 27. 29.]	[]	['TRAV4']	['None']	['TRBV5-1']	['None']	['None']	['None']	['TRBD1']	['None']	['TRAJ31']	['None']	['TRBJ2-3']	['None']	['TRAC']	['None']	['TRBC2']	['None']	['TGCCTCGTGGTTTATAATGCCAGACTCATGTTT']	['None']	['TGCGCCAGCAGCTGGACCGGGACTAGCGGGGAAATTACAGATACGCAGTATTTT']
515	515	['518']	True	9	7	2	0.14735425	0.027609952	3	6	0.0	0.1111111111111111	0.1111111111111111	0.03950003	0.11850009	0.11198858342815288	0.422649752254304	1.0	['None']	['None']	['CSARIAGQGGNTEAFF']	['None']	[]	[]	[8.]	[]	[]	[]	[ 3. 4. 5. 6. 9. 10. 12. 21.]	[]	['None']	['None']	['TRBV20-1' 'TRBV20OR9-2']	['None']	['None']	['None']	['TRBD1']	['None']	['None']	['None']	['TRBJ1-1']	['None']	['None']	['None']	['TRBC1']	['None']	['None']	['None']	['TGCAGTGCTAGGATTGCTGGACAGGGGGGGAACACTGAAGCTTTCTTT']
1325	1325	['1341']	True	9	0	9	0.0	14363437	6	3	0.0	0.0	0.0	0.0	0.0	0.0		1.0	['None']	['None']	['CAWSTWDNTQYF']	['None']	[]	[]	[0.]	[]	[]	[]	[ 8. 9. 10. 11. 14. 17. 32.]	[]	['None']	['None']	['TRBV30']	['None']	['None']	['None']	['TRBD1']	['None']	['None']	['None']	['TRBJ2-3']	['None']	['None']	['None']	['TRBC2']	['None']	['None']	['None']	['TGTGCCTGGAGTACATGGGACAATACGCAGTATTTT']
3145	3145	['3211' '3676']	False	8	8	0	0.10131407	0.0	5	3	0.0	0.125	0.125	0.03263479	0.052215666	0.050898098607884364	0.37390097910273984	0.0	['CAVNTGTASKLTF']	['CAVTKNSGYSTLTF' 'None']	['CSASRPGSFEQYF']	['CASSLRGTGTGPQHF' 'None']	[1.]	[4.]	[10.]	[8.]	[2. 3. 4. 5. 6.]	[3.]	[12. 13. 15. 18. 20. 21.]	[8.]	['TRAV1-1']	['None' 'TRAV8-1']	['TRBV20OR9-2']	['None' 'TRBV27']	['None']	['None']	['TRBD1']	['None' 'TRBD1']	['TRAJ44']	['None' 'TRAJ11']	['TRBJ2-7']	['None' 'TRBJ1-5']	['TRAC']	['None' 'TRAC']	['TRBC1' 'TRBC2']	['None' 'TRBC1']	['TGCGCTGTCAATACCGGCACTGCCAGTAAACTCACCTTT']	['None' 'TGTGCCGTGACCAAGAATTCAGGATACAGCACCCTCACCTTT']	['TGCAGTGCTAGTCGTCCAGGGTCGTTCGAGCAGTACTTC']
446	446	['4464' '448' '5605' '5919']	False	8	7	1	0.13413951	0.20045292	6	2	0.0	0.0	0.0	0.0	0.0	0.0		0.0	['CAEWVGGTASKLTF']	['CIVRAYSNYQLIW' 'None']	['CASRQASGSGRQYF']	['CASSSTSGSKNEQFF' 'CASTYLMGTEAFF' 'CSAGEGGKVDYEQYF' 'None']	[9.]	[5.]	[]	[ 7. 13.]	[1. 3. 4. 5. 7. 9.]	[2.]	[ 6. 8. 12. 13. 19. 20. 21. 23.]	[ 3. 4. 13.]	['TRAV13-2']	['None' 'TRAV26-1']	['TRBV4-2']	['None' 'TRBV20OR9-2' 'TRBV5-6' 'TRBV6-2']	['None']	['None']	['None']	['None' 'TRBD1']	['TRAJ44']	['None' 'TRAJ33']	['TRBJ2-7']	['None' 'TRBJ1-1' 'TRBJ2-1' 'TRBJ2-7']	['TRAC']	['None' 'TRAC']	['TRBC2']	['None' 'TRBC1' 'TRBC2']	['TGTGCAGAGTGGGTTGGGGGCACTGCCAGTAAACTCACCTTT']	['None' 'TGCATCGTCAGGGCCTATAGCAACTATCAGTTAATCTGG']	['TGCGCCAGCAGACAGGCTAGCGGGAGTGGACGGCAGTACTTC']
493	493	['4872' '496']	False	8	4	4	0.0	0.997606	6	2	0.0	0.0	0.0	0.0	0.0	0.0		1.0	['None']	['None']	['CSATNDRTNEKLFF']	['CASSQVGLGETQYF' 'None']	[]	[]	[5.]	[]	[]	[]	[ 8. 9. 10. 11. 13.]	[8.]	['None']	['None']	['TRBV20-1' 'TRBV20OR9-2']	['None' 'TRBV3-1']	['None']	['None']	['TRBD1']	['None']	['None']	['None']	['TRBJ1-4']	['None' 'TRBJ2-5']	['None']	['None']	['TRBC1']	['None' 'TRBC2']	['None']	['None']	['TGCAGTGCTACTAATGACAGGACTAATGAAAAACTGTTTTTT']
1646	1646	['1671']	True	8	0	8	0.0	16190577	3	5	0.0	0.25	0.125	0.06452363	0.06864571	0.006190789774834116	0.9459684867834257	1.0	['None']	['None']	['CASSQDPGAWEKLFF']	['None']	[]	[]	[8.]	[]	[]	[]	[ 7. 8. 10. 11. 15. 17. 19. 21.]	[]	['None']	['None']	['TRBV4-1']	['None']	['None']	['None']	['TRBD1']	['None']	['None']	['None']	['TRBJ1-4']	['None']	['None']	['None']	['TRBC1']	['None']	['None']	['None']	['TGCGCCAGCAGCCAAGATCCTGGGGCCTGGGAAAAACTGTTTTTT']
814	814	['826']	True	8	8	0	0.18131775	0.0	5	3	0.0	0.125	0.0	0.029222429	0.0	-0.07503926912204309	0.4226497091654776	1.0	['None']	['None']	['CACRGSSYEQYF']	['None']	[]	[]	[]	[]	[]	[]	[ 8. 9. 11. 13. 15. 24.]	[]	['None']	['None']	['TRBV30']	['None']	['None']	['None']	['None']	['None']	['None']	['None']	['TRBJ2-7']	['None']	['None']	['None']	['TRBC2']	['None']	['None']	['None']	['TGTGCCTGCCGAGGCAGCTCCTACGAGCAGTACTTC']
538	538	['541']	True	8	3	5	0.0	0.87224865	5	3	0.0	0.125	0.125	0.021165287	0.03386446	0.0333036851784597	0.37390097309753006	0.0	['CAVNPGGGNKLTF']	['None']	['CASSIGRPTYNSPLHF']	['None']	[3.]	[]	[]	[]	[2. 3. 4. 7.]	[]	[1. 5. 6. 7. 8.]	[]	['TRAV8-1']	['None']	['TRBV19']	['None']	['None']	['None']	['None']	['None']	['TRAJ10']	['None']	['TRBJ1-6']	['None']	['TRAC']	['None']	['TRBC1']	['None']	['TGTGCCGTGAATCCCGGAGGAGGAAACAAACTCACCTTT']	['None']	['TGTGCCAGTAGTATCGGTCGGCCCACCTATAATTCACCCCTCCACTTT']
574	574	['577' '6028']	False	8	5	3	0.096137956	0.0	4	4	0.375	0.375	0.375	0.9320887	18641775	1.05228e+16	0.07429726763925396	0.0	['CAMRGFNTNAGKSTF']	['CAVRFEDNKLTF' 'None']	['CASSESDAADRVGQPQHF']	['CASSNPGQGVTEAFF' 'None']	[4.]	[6.]	[13.]	[8.]	[ 1. 3. 4. 6. 8. 10. 13.]	[5.]	[ 4. 5. 7. 10. 12. 18. 23.]	[2.]	['TRAV14DV4']	['None' 'TRAV8-4']	['TRBV10-2']	['None' 'TRBV2']	['None']	['None']	['TRBD1']	['None' 'TRBD1']	['TRAJ27']	['None' 'TRAJ17']	['TRBJ1-5']	['None' 'TRBJ1-1']	['TRAC']	['None' 'TRAC']	['TRBC1']	['None' 'TRBC1']	['TGTGCAATGAGAGGTTTTAACACCAATGCAGGCAAATCAACCTTT']	['None' 'TGTGCTGTGAGGTTCGAAGACAACAAGCTAACTTTT']	['TGCGCCAGCAGTGAGTCGGATGCCGCGGACAGGGTCGGTCAGCCCCAGCATTTT']
14	14	['14' '5017']	False	8	8	0	0.18912873	0.0	3	5	0.0	0.0	0.0	0.0	0.0	0.0		1.0	['None']	['None']	['CASSLDPGIATQYF']	['CASSLDPSPSTDTQYF' 'None']	[]	[]	[]	[]	[]	[]	[10. 12. 16. 18. 20. 22. 24.]	[5.]	['None']	['None']	['TRBV5-1']	['None' 'TRBV5-4']	['None']	['None']	['None']	['None']	['None']	['None']	['TRBJ2-5']	['None' 'TRBJ2-3']	['None']	['None']	['TRBC1' 'TRBC2']	['None' 'TRBC2']	['None']	['None']	['TGCGCCAGCAGCTTGGATCCGGGAATAGCGACCCAGTACTTC']
3183	3183	['3249']	True	7	2	5	0.0	15611826	4	3	0.0	0.0	0.0	0.0	0.0	0.0		1.0	['None']	['None']	['CASSVSGSGGNEQFF']	['None']	[]	[]	[5.]	[]	[]	[]	[ 6. 7. 10. 11. 12.]	[]	['None']	['None']	['TRBV9']	['None']	['None']	['None']	['TRBD1']	['None']	['None']	['None']	['TRBJ2-1']	['None']	['None']	['None']	['TRBC2']	['None']	['None']	['None']	['TGTGCCAGCAGCGTTAGCGGGAGTGGGGGGAATGAGCAGTTCTTC']
384	384	['386' '3998']	False	7	1	6	0.01646883	10277816	3	4	0.0	0.0	0.0	0.0	0.0	0.0		0.0	['CAASVGWGNTGKLIF']	['None']	['CSATNDRTNEKLFF']	['CASSLVGGDPYGYTF' 'None']	[9.]	[]	[5.]	[7.]	[1. 2. 3.]	[]	[ 5. 6. 8. 10. 12. 16.]	[4.]	['TRAV29DV5']	['None']	['TRBV20-1' 'TRBV20OR9-2']	['None' 'TRBV5-6']	['None']	['None']	['TRBD1']	['None' 'TRBD1']	['TRAJ37']	['None']	['TRBJ1-4']	['None' 'TRBJ1-2']	['TRAC']	['None']	['TRBC1']	['None' 'TRBC1']	['TGTGCAGCAAGCGTGGGGTGGGGCAACACAGGCAAACTAATCTTT']	['None']	['TGCAGTGCTACTAATGACAGGACTAATGAAAAACTGTTTTTT']
511	511	['514']	True	7	3	4	0.0	18135744	6	1	0.0	0.0	0.0	0.0	0.0	0.0		1.0	['None']	['None']	['CASSQDPHPLLELFF']	['None']	[]	[]	[]	[]	[]	[]	[ 9. 10. 13. 15. 23.]	[]	['None']	['None']	['TRBV14']	['None']	['None']	['None']	['None']	['None']	['None']	['None']	['TRBJ2-2']	['None']	['None']	['None']	['TRBC2']	['None']	['None']	['None']	['TGTGCCAGCAGCCAAGACCCCCACCCTCTACTAGAGCTGTTTTTT']
597	597	['600']	True	7	0	7	0.0	1222841	3	4	0.0	0.0	0.0	0.0	0.0	0.0		0.0	['CILRYSGGGADGLTF']	['None']	['CASSLWTGNYEQYF']	['None']	[0.]	[]	[2.]	[]	[1. 4. 6. 7.]	[]	[ 4. 5. 6. 14. 16. 26. 31.]	[]	['TRAV26-2']	['None']	['TRBV28']	['None']	['None']	['None']	['TRBD1']	['None']	['TRAJ45']	['None']	['TRBJ2-7']	['None']	['TRAC']	['None']	['TRBC1' 'TRBC2']	['None']	['TGCATCCTGAGGTATTCAGGAGGAGGTGCTGACGGACTCACCTTT']	['None']	['TGTGCCAGCAGTTTATGGACAGGGAACTACGAGCAGTACTTC']
162	162	['163']	True	7	0	7	0.0	1027044	4	3	0.0	0.0	0.0	0.0	0.0	0.0		0.0	['CVVIPSGTYKYIF']	['None']	['CASSLVGGRSGYNEQFF']	['None']	[3.]	[]	[11.]	[]	[2. 3. 4. 7.]	[]	[ 1. 17. 18. 22. 29. 31. 34.]	[]	['TRAV8-2']	['None']	['TRBV13']	['None']	['None']	['None']	['TRBD1']	['None']	['TRAJ40']	['None']	['TRBJ2-1']	['None']	['TRAC']	['None']	['TRBC2']	['None']	['TGTGTTGTGATCCCCTCAGGAACCTACAAATACATCTTT']	['None']	['TGTGCCAGCAGCTTAGTTGGGGGGCGGTCGGGGTACAATGAGCAGTTCTTC']
1034	1034	['1050']	True	7	0	7	0.0	12285053	2	5	0.0	0.0	0.0	0.0	0.0	0.0		0.0	['CALSDLLNNNNDMRF']	['None']	['None']	['None']	[8.]	[]	[]	[]	[1. 2. 3. 4.]	[]	[]	[]	['TRAV19']	['None']	['None']	['None']	['None']	['None']	['None']	['None']	['TRAJ43']	['None']	['None']	['None']	['TRAC']	['None']	['None']	['None']	['TGTGCTCTGAGTGACCTGCTAAACAATAACAATGACATGCGCTTT']	['None']	['None']
663	663	['669']	True	7	3	4	0.052897684	0.0	6	1	0.14285714285714285	0.2857142857142857	0.2857142857142857	0.41242838	0.48116645	0.3928299207118566		0.0	['CIVRVQGGSQGNLIF']	['None']	['CSVEGRVHTEAFF']	['None']	[3.]	[]	[2.]	[]	[1. 2. 3. 4. 5. 8.]	[]	[ 3. 5. 6. 15. 18.]	[]	['TRAV26-1']	['None']	['TRBV29-1']	['None']	['None']	['None']	['TRBD1']	['None']	['TRAJ42']	['None']	['TRBJ1-1']	['None']	['TRAC']	['None']	['TRBC1']	['None']	['TGCATCGTCAGAGTCCAGGGAGGAAGCCAAGGAAATCTCATCTTT']	['None']	['TGCAGCGTCGAGGGCAGGGTGCATACTGAAGCTTTCTTT']
3223	3223	['3290']	True	7	0	7	0.01666501	0.7498029	5	2	0.14285714285714285	0.2857142857142857	0.14285714285714285	0.23247603	0.22650222	-0.016903456524306498	0.9543779599661353	0.0	['CAASIGNFGNEKLTF']	['None']	['None']	['None']	[5.]	[]	[]	[]	[1. 2. 3. 4.]	[]	[]	[]	['TRAV23DV6']	['None']	['None']	['None']	['None']	['None']	['None']	['None']	['TRAJ48']	['None']	['None']	['None']	['TRAC']	['None']	['None']	['None']	['TGTGCAGCAAGCATAGGGAACTTTGGAAATGAGAAATTAACCTTT']	['None']	['None']
1849	1849	['1880' '6466']	False	6	0	6	0.0	10036876	5	1	0.0	0.0	0.0	0.0	0.0	0.0		0.0	['CVVNPEPYGNQFYF']	['None']	['CAISEVGGRDTQYF']	['CATSDLKGQGPGNTIYF' 'None']	[11.]	[]	[4.]	[4.]	[1. 3. 4.]	[]	[ 8. 10. 11. 15. 19. 33.]	[2. 4. 5. 7.]	['TRAV12-1']	['None']	['TRBV10-3']	['None' 'TRBV24-1']	['None']	['None']	['TRBD1']	['None' 'TRBD1']	['TRAJ49']	['None']	['TRBJ2-3']	['None' 'TRBJ1-3']	['TRAC']	['None']	['TRBC2']	['None' 'TRBC1']	['TGTGTGGTGAACCCAGAGCCTTACGGTAACCAGTTCTATTTT']	['None']	['TGTGCCATCAGTGAGGTAGGGGGCCGAGATACGCAGTATTTT']
1485	1485	['1504']	True	6	0	6	0.0	13063558	2	4	0.0	0.0	0.0	0.0	0.0	0.0		0.0	['CASQTSGSRLTF']	['None']	['CASSDSYSNQPQHF']	['None']	[3.]	[]	[]	[]	[ 2. 4. 6. 8. 11.]	[]	[ 5. 7. 8. 9. 11. 13.]	[]	['TRAV38-2DV8']	['None']	['TRBV2']	['None']	['None']	['None']	['None']	['None']	['TRAJ58']	['None']	['TRBJ1-5']	['None']	['TRAC']	['None']	['TRBC1']	['None']	['TGTGCTTCCCAAACCAGTGGCTCTAGGTTGACCTTT']	['None']	['TGTGCCAGCAGTGACAGTTATAGCAATCAGCCCCAGCATTTT']
548	548	['551']	True	6	0	6	0.0	14797049	3	3	0.3333333333333333	0.5	0.5	0.42840204	0.8568041	0.618856769457429	0.31724209876577425	1.0	['None']	['None']	['CASGSKAGVQETQYF']	['None']	[]	[]	[]	[]	[]	[]	[10. 16. 18. 20. 25.]	[]	['None']	['None']	['TRBV6-6']	['None']	['None']	['None']	['None']	['None']	['None']	['None']	['TRBJ2-5']	['None']	['None']	['None']	['TRBC2']	['None']	['None']	['None']	['TGTGCCAGCGGCTCAAAAGCGGGAGTTCAAGAGACCCAGTACTTC']
142	142	['143']	True	6	0	6	0.0	10948302	2	4	0.0	0.16666666666666666	0.0	0.03894495	0.0	-0.05677479327716382	0.3910022166422183	1.0	['None']	['None']	['CASSVILHPSYEQYF']	['None']	[]	[]	[]	[]	[]	[]	[ 6. 8. 9. 11.]	[]	['None']	['None']	['TRBV6-1']	['None']	['None']	['None']	['None']	['None']	['None']	['None']	['TRBJ2-7']	['None']	['None']	['None']	['TRBC2']	['None']	['None']	['None']	['TGTGCCAGCAGTGTGATCCTTCACCCATCCTACGAGCAGTACTTC']
1980	1980	['2015']	True	6	0	6	0.0	14554482	2	4	0.0	0.0	0.0	0.0	0.0	0.0		1.0	['None']	['None']	['CASSYSEGNRYEQYF']	['None']	[]	[]	[]	[]	[]	[]	[3. 4. 5. 6. 7.]	[]	['None']	['None']	['TRBV6-2']	['None']	['None']	['None']	['None']	['None']	['None']	['None']	['TRBJ2-7']	['None']	['None']	['None']	['TRBC2']	['None']	['None']	['None']	['TGTGCCAGCAGTTACTCCGAAGGGAATAGATACGAGCAGTACTTC']
746	746	['754']	True	6	0	6	0.0	0.68834424	3	3	0.0	0.16666666666666666	0.16666666666666666	0.046874497	0.093748994	0.0896112390747449	0.42264975458026643	1.0	['None']	['None']	['CASRALRDRGPNKPGNTIYF']	['None']	[]	[]	[17.]	[]	[]	[]	[ 4. 6. 9. 11. 14. 15.]	[]	['None']	['None']	['TRBV7-9']	['None']	['None']	['None']	['TRBD1']	['None']	['None']	['None']	['TRBJ1-3']	['None']	['None']	['None']	['TRBC1']	['None']	['None']	['None']	['TGTGCCAGCAGGGCTCTCCGGGACAGGGGGCCCAATAAGCCTGGAAACACCATATATTTT']
350	350	['350']	True	6	0	6	0.0	16395048	2	4	0.0	0.16666666666666666	0.16666666666666666	0.039221153	0.11766346	0.11124030794072397	0.5000000000943612	0.0	['CAVDRRMDSSYKLIF']	['None']	['CASSLRHGANTGELFF']	['None']	[5.]	[]	[]	[]	[1. 2. 3.]	[]	[13. 17. 19. 24. 34.]	[]	['TRAV2']	['None']	['TRBV7-9']	['None']	['None']	['None']	['None']	['None']	['TRAJ12']	['None']	['TRBJ2-2']	['None']	['TRAC']	['None']	['TRBC2']	['None']	['TGTGCTGTGGACCGTCGGATGGATAGCAGCTATAAATTGATCTTC']	['None']	['TGTGCCAGCAGTTTACGCCACGGCGCGAACACCGGGGAGCTGTTTTTT']
809	809	['821']	True	6	0	6	0.0	13565356	2	4	0.0	0.16666666666666666	0.16666666666666666	0.03506202	0.10518605	0.10001369420864066	0.5000000000188447	0.0	['CAASAQNNDMRF']	['None']	['None']	['None']	[5.]	[]	[]	[]	[1. 3. 4. 5.]	[]	[]	[]	['TRAV29DV5']	['None']	['None']	['None']	['None']	['None']	['None']	['None']	['TRAJ43']	['None']	['None']	['None']	['TRAC']	['None']	['None']	['None']	['TGTGCAGCAAGCGCGCAGAACAATGACATGCGCTTT']	['None']	['None']
1064	1064	['1080' '5944']	False	6	0	6	0.0	12909757	2	4	0.0	0.0	0.0	0.0	0.0	0.0		0.0	['CAVERFSGSQGNLIF']	['None']	['CASSQEGAGGEQFF']	['CASSVILHPSYEQYF' 'None']	[8.]	[]	[7.]	[]	[1. 2. 3. 5.]	[]	[ 4. 7. 11. 12. 15.]	[6.]	['TRAV22']	['None']	['TRBV4-2']	['None' 'TRBV6-1']	['None']	['None']	['TRBD1']	['None']	['TRAJ42']	['None']	['TRBJ2-1']	['None' 'TRBJ2-7']	['TRAC']	['None']	['TRBC2']	['None' 'TRBC2']	['TGTGCTGTGGAGCGGTTTTCCGGAAGCCAAGGAAATCTCATCTTT']	['None']	['TGCGCCAGCAGCCAAGAAGGCGCGGGGGGTGAGCAGTTCTTC']
916	916	['930']	True	6	0	6	0.0	13337694	3	3	0.16666666666666666	0.16666666666666666	0.16666666666666666	0.059090838	0.118181676	0.11170386213266326	0.4226497423093225	0.0	['CAFMTGGADGLTF']	['None']	['CASSQESGGIYIQYF']	['None']	[2.]	[]	[9.]	[]	[ 2. 3. 5. 10. 12.]	[]	[22. 24. 27. 55.]	[]	['TRAV38-1']	['None']	['TRBV4-1']	['None']	['None']	['None']	['TRBD1']	['None']	['TRAJ45']	['None']	['TRBJ2-4']	['None']	['TRAC']	['None']	['TRBC2']	['None']	['TGTGCTTTCATGACGGGAGGTGCTGACGGACTCACCTTT']	['None']	['TGCGCCAGCAGCCAAGAAAGCGGGGGTATTTACATTCAGTACTTC']
1002	1002	['1018' '4646' '4815']	False	6	6	0	0.021114565	0.0	4	2	0.0	0.0	0.0	0.0	0.0	0.0		0.0	['CAVPRTGTASKLTF']	['CALRTGGATNKLIF' 'None']	['CASSITGKETQYF']	['CASSFGTGTTDTQYF' 'None']	[5.]	[4.]	[3.]	[3.]	[3. 4. 5.]	[2.]	[ 3. 5. 6. 8. 11. 14.]	[3.]	['TRAV12-2']	['None' 'TRAV16']	['TRBV19']	['None' 'TRBV5-1']	['None']	['None']	['TRBD1']	['None' 'TRBD1']	['TRAJ44']	['None' 'TRAJ32']	['TRBJ2-5']	['None' 'TRBJ2-3']	['TRAC']	['None' 'TRAC']	['TRBC2']	['None' 'TRBC2']	['TGTGCCGTGCCCCGTACCGGCACTGCCAGTAAACTCACCTTT']	['None' 'TGTGCTCTAAGGACCGGTGGTGCTACAAACAAGCTCATCTTT']	['TGTGCCAGTAGTATTACAGGAAAAGAGACCCAGTACTTC']
1789	1789	['1819']	True	5	0	5	0.0	12195338	4	1	0.4	0.4	0.4	0.24386342	0.30482927	0.26607220435969975		1.0	['None']	['None']	['CASSLIGISSYNEQFF']	['None']	[]	[]	[]	[]	[]	[]	[11. 12. 15. 18. 28.]	[]	['None']	['None']	['TRBV7-9']	['None']	['None']	['None']	['None']	['None']	['None']	['None']	['TRBJ2-1']	['None']	['None']	['None']	['TRBC2']	['None']	['None']	['None']	['TGTGCCAGCAGCTTAATCGGGATTAGCTCCTACAATGAGCAGTTCTTC']
1395	1395	['1412']	True	5	5	0	0.045195855	0.043526724	2	3	0.0	0.0	0.0	0.0	0.0	0.0		0.0	['CIVSGMDTGRRALTF']	['None']	['CASSLTGDPATNEKLFF']	['None']	[5.]	[]	[6.]	[]	[ 2. 3. 4. 11.]	[]	[ 4. 6. 13.]	[]	['TRAV26-1']	['None']	['TRBV5-6']	['None']	['None']	['None']	['TRBD1']	['None']	['TRAJ5']	['None']	['TRBJ1-4']	['None']	['TRAC']	['None']	['TRBC1']	['None']	['TGCATCGTCAGTGGCATGGACACGGGCAGGAGAGCACTTACTTTT']	['None']	['TGTGCCAGCAGCCTGACAGGGGACCCCGCAACTAATGAAAAACTGTTTTTT']
1857	1857	['1888' '2578' '6121']	False	5	0	5	0.015620738	13723758	2	3	0.0	0.4	0.2	0.08139555	0.10904714	0.04244265004189014	0.7551227637404176	0.0	['CILNAGGTSYGKLTF']	['None']	['CASRLSGANYGYTF']	['CASSLFAGGNYGYTF' 'CASSVGTADTGNTIYF' 'None']	[0.]	[]	[0.]	[3. 5.]	[2. 3. 5. 6.]	[]	[ 5. 8. 10. 11.]	[3. 7.]	['TRAV26-2']	['None']	['TRBV27']	['None' 'TRBV5-4' 'TRBV9']	['None']	['None']	['TRBD1']	['None' 'TRBD1']	['TRAJ52']	['None']	['TRBJ1-2']	['None' 'TRBJ1-2' 'TRBJ1-3']	['TRAC']	['None']	['TRBC1']	['None' 'TRBC1']	['TGCATCCTGAATGCTGGTGGTACTAGCTATGGAAAGCTGACATTT']	['None']	['TGTGCCAGCAGGTTATCAGGGGCTAACTATGGCTACACCTTC']
1904	1904	['1937']	True	5	4	1	0.20840152	0.0	2	3	0.2	0.2	0.2	0.42430186	10607547	0.7230722539644089	0.4999999927735991	0.0	['CAMREVNTNAGKSTF']	['None']	['CASSSSGTAIYEQYF']	['None']	[1.]	[]	[10.]	[]	[ 4. 6. 9. 13.]	[]	[ 3. 7. 9. 10. 23.]	[]	['TRAV14DV4']	['None']	['TRBV19']	['None']	['None']	['None']	['TRBD1']	['None']	['TRAJ27']	['None']	['TRBJ2-7']	['None']	['TRAC']	['None']	['TRBC1' 'TRBC2']	['None']	['TGTGCAATGAGAGAGGTTAACACCAATGCAGGCAAATCAACCTTT']	['None']	['TGTGCCAGTAGTTCGTCCGGGACAGCCATCTACGAGCAGTACTTC']
2137	2137	['2177']	True	5	5	0	0.044578765	0.0	4	1	0.0	0.4	0.2	0.105080985	0.05865147	-0.19826554665062202		0.0	['CAASPPGTASKLTF']	['None']	['None']	['None']	[5.]	[]	[]	[]	[2. 3. 6. 7. 9.]	[]	[]	[]	['TRAV13-1']	['None']	['None']	['None']	['None']	['None']	['None']	['None']	['TRAJ44']	['None']	['None']	['None']	['TRAC']	['None']	['None']	['None']	['TGTGCAGCAAGCCCCCCCGGCACTGCCAGTAAACTCACCTTT']	['None']	['None']
999	999	['1015']	True	5	1	4	0.0	14289933	3	2	0.0	0.0	0.0	0.0	0.0	0.0		1.0	['None']	['None']	['CASSLEGDQPQHF']	['None']	[]	[]	[]	[]	[]	[]	[ 8. 10. 11. 12. 14.]	[]	['None']	['None']	['TRBV5-1']	['None']	['None']	['None']	['None']	['None']	['None']	['None']	['TRBJ1-5']	['None']	['None']	['None']	['TRBC1']	['None']	['None']	['None']	['TGCGCCAGCAGCTTGGAGGGTGATCAGCCCCAGCATTTT']
668	668	['674']	True	5	0	5	0.0	10816259	2	3	0.0	0.0	0.0	0.0	0.0	0.0		1.0	['None']	['None']	['CASSWTGTSGEITDTQYF']	['None']	[]	[]	[11.]	[]	[]	[]	[ 8. 12. 15. 18. 23.]	[]	['None']	['None']	['TRBV5-1']	['None']	['None']	['None']	['TRBD1']	['None']	['None']	['None']	['TRBJ2-3']	['None']	['None']	['None']	['TRBC2']	['None']	['None']	['None']	['TGCGCCAGCAGCTGGACCGGGACTAGCGGGGAAATTACAGATACGCAGTATTTT']
500	500	['503']	True	5	0	5	0.0	133129	2	3	0.2	0.2	0.2	0.07316406	0.18291014	0.16797762634567498	0.49999999877055795	0.0	['CILSVDTGNQFYF']	['None']	['None']	['None']	[5.]	[]	[]	[]	[ 1. 2. 6. 12.]	[]	[]	[]	['TRAV26-2']	['None']	['None']	['None']	['None']	['None']	['None']	['None']	['TRAJ49']	['None']	['None']	['None']	['TRAC']	['None']	['None']	['None']	['TGCATCCTGAGTGTGGACACCGGTAACCAGTTCTATTTT']	['None']	['None']
1698	1698	['1725']	True	4	0	4	0.0	13143368	2	2	0.0	0.0	0.0	0.0	0.0	0.0		0.0	['CAVRGNSGYSTLTF']	['None']	['CASSLVSGSSYNEQFF']	['None']	[8.]	[]	[5.]	[]	[1. 2. 3.]	[]	[15. 16. 19. 21.]	[]	['TRAV1-2']	['None']	['TRBV11-1']	['None']	['None']	['None']	['TRBD1']	['None']	['TRAJ11']	['None']	['TRBJ2-1']	['None']	['TRAC']	['None']	['TRBC2']	['None']	['TGTGCTGTGAGGGGGAATTCAGGATACAGCACCCTCACCTTT']	['None']	['TGTGCCAGCAGCTTAGTTAGCGGTAGCTCCTACAATGAGCAGTTCTTC']
648	648	['4184' '654']	False	4	4	0	0.05607488	0.15517758	2	2	0.0	0.0	0.0	0.0	0.0	0.0		0.0	['CAAPRPGSARQLTF']	['None']	['CASSFGGQGNEQFF']	['CASSLQGANYEQYF' 'None']	[9.]	[]	[3.]	[4.]	[1. 2. 5. 7.]	[]	[ 6. 13. 17.]	[6.]	['TRAV29DV5']	['None']	['TRBV5-1']	['None' 'TRBV27']	['None']	['None']	['TRBD1']	['None' 'TRBD1']	['TRAJ22']	['None']	['TRBJ2-1']	['None' 'TRBJ2-7']	['TRAC']	['None']	['TRBC2']	['None' 'TRBC2']	['TGTGCAGCACCTCGTCCCGGTTCTGCAAGGCAACTGACCTTT']	['None']	['TGCGCCAGCAGCTTCGGGGGCCAGGGCAATGAGCAGTTCTTC']
1373	1373	['1390']	True	4	4	0	0.04287639	0.0	2	2	0.0	0.0	0.0	0.0	0.0	0.0		0.0	['CAVASRGQKLVF']	['None']	['CASSLKVRGLVVNGSYNSPLHF']	['None']	[6.]	[]	[15.]	[]	[1. 3. 5.]	[]	[ 4. 9. 14.]	[]	['TRAV39']	['None']	['TRBV12-3']	['None']	['None']	['None']	['TRBD1']	['None']	['TRAJ54']	['None']	['TRBJ1-6']	['None']	['TRAC']	['None']	['TRBC1']	['None']	['TGTGCCGTGGCCTCGAGAGGCCAGAAGCTGGTATTT']	['None']	['TGTGCCAGCAGTTTAAAGGTCAGGGGGCTTGTTGTAAATGGCTCCTATAATTCACCCCTCCACTTT']
1862	1862	['1893']	True	4	0	4	0.062356018	0.0	3	1	0.0	0.25	0.25	0.08130222	0.10840296	0.10292020452136509		0.0	['CVVSPNNARLMF']	['None']	['CASSLIRNSNQPQHF']	['None']	[4.]	[]	[]	[]	[2. 3.]	[]	[ 5. 7. 12. 15.]	[]	['TRAV12-1']	['None']	['TRBV6-5']	['None']	['None']	['None']	['None']	['None']	['TRAJ31']	['None']	['TRBJ1-5']	['None']	['TRAC']	['None']	['TRBC1']	['None']	['TGTGTGGTGAGCCCTAACAATGCCAGACTCATGTTT']	['None']	['TGTGCCAGCAGCCTAATCAGGAATAGCAATCAGCCCCAGCATTTT']
251	251	['251']	True	4	3	1	0.0	19076669	1	3	0.0	0.0	0.0	0.0	0.0	0.0		0.0	['CAVASIGTTDSWGKLQF']	['None']	['CASSVDQGANTIYF']	['None']	[14.]	[]	[3.]	[]	[1. 5.]	[]	[ 3. 8. 10.]	[]	['TRAV1-2']	['None']	['TRBV9']	['None']	['None']	['None']	['TRBD1']	['None']	['TRAJ24']	['None']	['TRBJ1-3']	['None']	['TRAC']	['None']	['TRBC1']	['None']	['TGTGCTGTGGCCTCCATTGGGACAACTGACAGCTGGGGGAAATTGCAGTTT']	['None']	['TGTGCCAGCAGCGTAGACCAGGGGGCGAACACCATATATTTT']
25	25	['25']	True	4	1	3	0.0	10947099	2	2	0.0	0.25	0.25	0.069651216	0.13930243	0.13041617383514462	0.499999998680359	0.0	['CAVDNTGGFKTIF']	['None']	['CASSSSGGTETQYF']	['None']	[2.]	[]	[9.]	[]	[1. 2. 3. 5.]	[]	[10. 12. 22. 28.]	[]	['TRAV1-2']	['None']	['TRBV28']	['None']	['None']	['None']	['TRBD1']	['None']	['TRAJ9']	['None']	['TRBJ2-5']	['None']	['TRAC']	['None']	['TRBC2']	['None']	['TGTGCTGTGGATAATACTGGAGGCTTCAAAACTATCTTT']	['None']	['TGTGCCAGCAGTTCTAGCGGGGGGACGGAGACCCAGTACTTC']
1487	1487	['1506']	True	4	0	4	0.0	15299482	3	1	0.5	0.5	0.5	0.86865467	11582062	0.7692774250326377		0.0	['CAVRPDSGYALNF']	['None']	['None']	['None']	[4.]	[]	[]	[]	[ 2. 3. 9. 10.]	[]	[]	[]	['TRAV21']	['None']	['None']	['None']	['None']	['None']	['None']	['None']	['TRAJ41']	['None']	['None']	['None']	['TRAC']	['None']	['None']	['None']	['TGTGCTGTGAGGCCGGATTCCGGGTATGCACTCAACTTC']	['None']	['None']
807	807	['819']	True	4	3	1	0.13846785	0.0	2	2	0.0	0.25	0.25	0.07884541	0.15769082	0.14642735134156373	0.5000000056208266	1.0	['None']	['None']	['CSASRPGSFEQYF']	['None']	[]	[]	[10.]	[]	[]	[]	[ 7. 16. 17. 21.]	[]	['None']	['None']	['TRBV20-1' 'TRBV20OR9-2']	['None']	['None']	['None']	['TRBD1']	['None']	['None']	['None']	['TRBJ2-7']	['None']	['None']	['None']	['TRBC2']	['None']	['None']	['None']	['TGCAGTGCTAGTCGTCCAGGGTCGTTCGAGCAGTACTTC']
1131	1131	['1147']	True	4	4	0	0.0	0.82391924	1	3	0.0	0.0	0.0	0.0	0.0	0.0		0.0	['CAVNRDDKIIF']	['None']	['CASSQVGQIYGYTF']	['None']	[0.]	[]	[4.]	[]	[2. 3. 5.]	[]	[ 2. 3. 6. 11.]	[]	['TRAV12-2']	['None']	['TRBV4-1']	['None']	['None']	['None']	['TRBD1']	['None']	['TRAJ30']	['None']	['TRBJ1-2']	['None']	['TRAC']	['None']	['TRBC1']	['None']	['TGTGCCGTGAACAGAGATGACAAGATCATCTTT']	['None']	['TGCGCCAGCAGCCAAGTAGGACAGATCTATGGCTACACCTTC']
1123	1123	['1139' '5099']	False	4	4	0	0.083236724	0.0	3	1	0.0	0.0	0.0	0.0	0.0	0.0		1.0	['None']	['None']	['CASSRSAGGPIVEQFF']	['CASKMDRGGQPQHF' 'None']	[]	[]	[18.]	[6.]	[]	[]	[ 9. 17. 19.]	[3.]	['None']	['None']	['TRBV11-1']	['None' 'TRBV2']	['None']	['None']	['TRBD1']	['None' 'TRBD1']	['None']	['None']	['TRBJ2-1']	['None' 'TRBJ1-5']	['None']	['None']	['TRBC2']	['None' 'TRBC1']	['None']	['None']	['TGTGCCAGCAGCCGTTCGGCGGGGGGGCCGATCGTAGAGCAGTTCTTC']
2662	2662	['2714']	True	4	0	4	0.0	14616184	1	3	0.0	0.25	0.0	0.11503295	0.0	-0.14269439048945326		1.0	['None']	['None']	['CAWSYRTVEAFF']	['None']	[]	[]	[5.]	[]	[]	[]	[ 6. 12. 18. 28.]	[]	['None']	['None']	['TRBV30']	['None']	['None']	['None']	['TRBD1']	['None']	['None']	['None']	['TRBJ1-1']	['None']	['None']	['None']	['TRBC1']	['None']	['None']	['None']	['TGTGCCTGGAGTTATCGGACAGTTGAAGCTTTCTTT']
306	306	['1695' '306']	False	4	0	4	0.0	0.0	2	2	0.0	0.0	0.0	0.0	0.0	0.0		0.0	['CAAGQGGGGNKLTF']	['CAVRPQAGANNLFF' 'None']	['CSASEGAVQPQHF']	['CASSKEGGRAYSPLHF' 'None']	[9.]	[7.]	[5.]	[]	[ 4. 6. 12. 23.]	[5.]	[12. 19. 32. 53.]	[13.]	['TRAV13-1']	['None' 'TRAV21']	['TRBV20OR9-2']	['None' 'TRBV6-5']	['None']	['None']	['TRBD1']	['None']	['TRAJ10']	['None' 'TRAJ36']	['TRBJ1-5']	['None' 'TRBJ1-6']	['TRAC']	['None' 'TRAC']	['TRBC1']	['None' 'TRBC1']	['TGTGCAGCCGGTCAGGGGGGAGGAGGAAACAAACTCACCTTT']	['None' 'TGTGCTGTGAGGCCTCAGGCTGGGGCAAACAACCTCTTCTTT']	['TGCAGTGCTAGTGAGGGGGCCGTTCAGCCCCAGCATTTT']
332	332	['332']	True	4	3	1	0.0	14325807	2	2	0.0	0.0	0.0	0.0	0.0	0.0		0.0	['CLVGDKGSGYSTLTF']	['None']	['CASSLGDGSEQYF']	['None']	[4.]	[]	[3.]	[]	[1. 3. 9.]	[]	[ 3. 8. 18. 19.]	[]	['TRAV4']	['None']	['TRBV11-1']	['None']	['None']	['None']	['TRBD1']	['None']	['TRAJ11']	['None']	['TRBJ2-7']	['None']	['TRAC']	['None']	['TRBC2']	['None']	['TGCCTCGTGGGTGACAAGGGTTCAGGATACAGCACCCTCACCTTT']	['None']	['TGTGCCAGCAGCTTAGGGGACGGGTCGGAGCAGTACTTC']
1013	1013	['1029']	True	4	4	0	0.072934724	0.0	1	3	0.0	0.25	0.0	0.072934724	0.0	-0.0928036745099393		1.0	['None']	['None']	['CASSLVGGDPYGYTF']	['None']	[]	[]	[7.]	[]	[]	[]	[5. 6. 7. 8.]	[]	['None']	['None']	['TRBV5-6']	['None']	['None']	['None']	['TRBD1']	['None']	['None']	['None']	['TRBJ1-2']	['None']	['None']	['None']	['TRBC1']	['None']	['None']	['None']	['TGTGCCAGCAGCTTGGTCGGGGGCGACCCCTATGGCTACACCTTC']
96	96	['97']	True	4	4	0	0.12518069	0.0	2	2	0.0	0.0	0.0	0.0	0.0	0.0		1.0	['None']	['None']	['CSADRDSHTSETQYF']	['None']	[]	[]	[]	[]	[]	[]	[12. 20. 23.]	[]	['None']	['None']	['TRBV20-1' 'TRBV20OR9-2']	['None']	['None']	['None']	['None']	['None']	['None']	['None']	['TRBJ2-5']	['None']	['None']	['None']	['TRBC2']	['None']	['None']	['None']	['TGCAGTGCCGACCGCGACTCTCACACCTCAGAGACCCAGTACTTC']
2104	2104	['2143']	True	4	0	4	0.0	1516643	1	3	0.0	0.25	0.25	0.112043485	0.44817394	0.37030341118406035		0.0	['CILSVAGGGADGLTF']	['None']	['CASSLVGMWYEQYF']	['None']	[5.]	[]	[]	[]	[1. 2. 8.]	[]	[ 9. 14. 15. 18.]	[]	['TRAV26-2']	['None']	['TRBV12-3']	['None']	['None']	['None']	['None']	['None']	['TRAJ45']	['None']	['TRBJ2-7']	['None']	['TRAC']	['None']	['TRBC2']	['None']	['TGCATCCTGAGCGTGGCAGGAGGAGGTGCTGACGGACTCACCTTT']	['None']	['TGTGCCAGCAGTTTAGTAGGGATGTGGTACGAGCAGTACTTC']
911	911	['925']	True	4	4	0	0.11522181	0.0	2	2	0.0	0.0	0.0	0.0	0.0	0.0		0.0	['CALRNAGNMLTF']	['None']	['CASSTNTGSNQPQHF']	['None']	[1.]	[]	[5.]	[]	[1. 2. 3. 5.]	[]	[ 6. 10. 13.]	[]	['TRAV16']	['None']	['TRBV19']	['None']	['None']	['None']	['TRBD1']	['None']	['TRAJ39']	['None']	['TRBJ1-5']	['None']	['TRAC']	['None']	['TRBC1']	['None']	['TGTGCTCTAAGGAATGCAGGCAACATGCTCACCTTT']	['None']	['TGTGCCAGTAGTACCAACACCGGGAGCAATCAGCCCCAGCATTTT']
322	322	['322']	True	4	1	3	0.0	10195673	1	3	0.0	0.0	0.0	0.0	0.0	0.0		1.0	['None']	['None']	['CASAAGDTIYF']	['None']	[]	[]	[5.]	[]	[]	[]	[ 9. 13. 14. 18.]	[]	['None']	['None']	['TRBV25-1']	['None']	['None']	['None']	['TRBD1']	['None']	['None']	['None']	['TRBJ1-3']	['None']	['None']	['None']	['TRBC1']	['None']	['None']	['None']	['TGTGCCAGCGCCGCGGGGGACACCATATATTTT']
398	398	['400']	True	4	0	4	0.0	14274821	1	3	0.0	0.0	0.0	0.0	0.0	0.0		0.0	['CAPHRGSARQLTF']	['None']	['CASSQESRGMNTEAFF']	['None']	[9.]	[]	[5.]	[]	[1. 2. 3.]	[]	[ 8. 9. 12. 14.]	[]	['TRAV24']	['None']	['TRBV4-2']	['None']	['None']	['None']	['TRBD1']	['None']	['TRAJ22']	['None']	['TRBJ1-1']	['None']	['TRAC']	['None']	['TRBC1']	['None']	['TGTGCCCCCCATCGGGGTTCTGCAAGGCAACTGACCTTT']	['None']	['TGTGCCAGCAGCCAAGAAAGCAGGGGCATGAACACTGAAGCTTTCTTT']
2021	2021	['2058' '4668']	False	4	0	4	0.0	13585054	1	3	0.25	0.25	0.0	0.062449962	0.0	-0.07998112042410971		0.0	['CAVRAITGGGNKLTF']	['CALLNRDDKIIF' 'None']	['CASSLDPLRDQETQYF']	['CASSRFQDQPQHF' 'None']	[3.]	[2.]	[]	[]	[3. 4.]	[3.]	[ 9. 11. 13. 19.]	[10.]	['TRAV1-1']	['None' 'TRAV9-2']	['TRBV5-5']	['None' 'TRBV14']	['None']	['None']	['None']	['None']	['TRAJ10']	['None' 'TRAJ30']	['TRBJ2-5']	['None' 'TRBJ1-5']	['TRAC']	['None' 'TRAC']	['TRBC2']	['None' 'TRBC1']	['TGCGCTGTGAGAGCGATCACGGGAGGAGGAAACAAACTCACCTTT']	['None' 'TGTGCTCTCCTGAACAGAGATGACAAGATCATCTTT']	['TGTGCCAGCAGCTTGGACCCCCTGCGGGACCAAGAGACCCAGTACTTC']
1711	1711	['1738']	True	4	0	4	0.0	0.0	3	1	0.0	0.25	0.25	0.09135369	0.12180492	0.11493892640404114		0.0	['CIVRVAPWNSGNTPLVF']	['None']	['CASSQGDRVGYNYGYTF']	['None']	[6.]	[]	[7.]	[]	[1. 2. 3. 4.]	[]	[ 4. 11. 16.]	[]	['TRAV26-1']	['None']	['TRBV14']	['None']	['None']	['None']	['TRBD1']	['None']	['TRAJ29']	['None']	['TRBJ1-2']	['None']	['TRAC']	['None']	['TRBC1']	['None']	['TGCATCGTCAGAGTCGCGCCATGGAATTCAGGAAACACACCTCTTGTCTTT']	['None']	['TGTGCCAGCAGCCAAGGGGACAGGGTCGGATATAACTATGGCTACACCTTC']
1834	1834	['1865']	True	4	0	4	0.0	16561174	2	2	0.0	0.0	0.0	0.0	0.0	0.0		1.0	['None']	['None']	['CASSYSTLGQETQYF']	['None']	[]	[]	[]	[]	[]	[]	[5. 7. 9.]	[]	['None']	['None']	['TRBV6-5']	['None']	['None']	['None']	['None']	['None']	['None']	['None']	['TRBJ2-5']	['None']	['None']	['None']	['TRBC2']	['None']	['None']	['None']	['TGTGCCAGCAGTTACAGTACTTTAGGCCAAGAGACCCAGTACTTC']
1438	1438	['1457' '2861' '6137']	False	3	2	1	0.0	0.0	1	2	0.0	0.0	0.0	0.0	0.0	0.0		1.0	['None']	['None']	['CSVEGRVHTEAFF']	['CASSPHEAGEETQYF' 'CASSSAGTSGPQYTDTQYF' 'None']	[]	[]	[2.]	[12.]	[]	[]	[ 4. 5. 12.]	[ 3. 10.]	['None']	['None']	['TRBV29-1']	['None' 'TRBV28' 'TRBV5-1']	['None']	['None']	['TRBD1']	['None' 'TRBD1']	['None']	['None']	['TRBJ1-1']	['None' 'TRBJ2-3' 'TRBJ2-5']	['None']	['None']	['TRBC1']	['None' 'TRBC2']	['None']	['None']	['TGCAGCGTCGAGGGCAGGGTGCATACTGAAGCTTTCTTT']
1896	1896	['1929' '5124']	False	3	2	1	0.0	10465975	2	1	0.0	0.0	0.0	0.0	0.0	0.0		0.0	['CAVRSRNNNARLMF']	['None']	['CSVESDNSNQPQHF']	['CASSLEFHGGDRLGYTF' 'None']	[10.]	[]	[3.]	[15.]	[1. 2. 7.]	[]	[ 3. 10. 11.]	[2. 8.]	['TRAV1-2']	['None']	['TRBV29-1']	['None' 'TRBV11-1']	['None']	['None']	['TRBD1']	['None' 'TRBD1']	['TRAJ31']	['None']	['TRBJ1-5']	['None' 'TRBJ1-2']	['TRAC']	['None']	['TRBC1']	['None' 'TRBC1']	['TGTGCTGTTCGCTCCCGGAATAACAATGCCAGACTCATGTTT']	['None']	['TGCAGCGTTGAATCGGACAATAGCAATCAGCCCCAGCATTTT']
416	416	['418']	True	3	3	0	0.07005008	0.0	1	2	0.0	0.3333333333333333	0.3333333333333333	0.11273179	0.33819538	0.2913219776137576		0.0	['CAAKTFGSEKLVF']	['None']	['CASSQVGRGETQYF']	['None']	[7.]	[]	[5.]	[]	[2. 4. 7.]	[]	[ 8. 13. 19.]	[]	['TRAV23DV6']	['None']	['TRBV14']	['None']	['None']	['None']	['TRBD1']	['None']	['TRAJ57']	['None']	['TRBJ2-5']	['None']	['TRAC']	['None']	['TRBC2']	['None']	['TGTGCAGCAAAGACTTTCGGATCTGAAAAGCTGGTCTTT']	['None']	['TGTGCCAGCAGCCAAGTTGGCAGGGGTGAGACCCAGTACTTC']
2519	2519	['2566']	True	3	1	2	0.0	1079956	2	1	0.6666666666666666	0.3333333333333333	0.3333333333333333	0.79879385	11981908	0.787634662175539		0.0	['CAYGSSNTGKLIF']	['None']	['CASSQDLHTGGYTF']	['None']	[3.]	[]	[5.]	[]	[1. 2. 6.]	[]	[11. 16.]	[]	['TRAV24']	['None']	['TRBV4-1']	['None']	['None']	['None']	['TRBD1']	['None']	['TRAJ37']	['None']	['TRBJ1-2']	['None']	['TRAC']	['None']	['TRBC1']	['None']	['TGTGCTTATGGCTCTAGCAACACAGGCAAACTAATCTTT']	['None']	['TGCGCCAGCAGCCAAGATCTTCACACGGGTGGCTACACCTTC']
2518	2518	['2565']	True	3	3	0	0.058291014	0.0	1	2	0.0	0.0	0.0	0.0	0.0	0.0		0.0	['CAVRDREGGSEKLVF']	['None']	['CASSSDLFETQYF']	['None']	[5.]	[]	[]	[]	[1. 3.]	[]	[ 3. 9. 24.]	[]	['TRAV8-4']	['None']	['TRBV5-4']	['None']	['None']	['None']	['None']	['None']	['TRAJ57']	['None']	['TRBJ2-5']	['None']	['TRAC']	['None']	['TRBC2']	['None']	['TGTGCTGTGAGGGATCGGGAGGGCGGATCTGAAAAGCTGGTCTTT']	['None']	['TGTGCCAGCAGCTCGGACCTTTTCGAGACCCAGTACTTC']
600	600	['603']	True	3	0	3	0.0	11992084	2	1	0.0	0.3333333333333333	0.3333333333333333	0.23748012	0.3562202	0.30470155521279113		0.0	['CAQGANAGNNRKLIW']	['None']	['None']	['None']	[12.]	[]	[]	[]	[2. 3. 4.]	[]	[]	[]	['TRAV26-1']	['None']	['None']	['None']	['None']	['None']	['None']	['None']	['TRAJ38']	['None']	['None']	['None']	['TRAC']	['None']	['None']	['None']	['TGCGCCCAGGGGGCGAATGCTGGCAACAACCGTAAGCTGATTTGG']	['None']	['None']
567	567	['570']	True	3	0	3	0.0	11335187	2	1	0.0	0.3333333333333333	0.3333333333333333	0.04823966	0.07235949	0.06986134917107782		0.0	['CAVKEQDTDKLIF']	['None']	['CASSSVAGGLSEQFF']	['None']	[5.]	[]	[]	[]	[1. 4.]	[]	[10. 15. 19.]	[]	['TRAV2']	['None']	['TRBV28']	['None']	['None']	['None']	['None']	['None']	['TRAJ34']	['None']	['TRBJ2-1']	['None']	['TRAC']	['None']	['TRBC2']	['None']	['TGTGCTGTGAAGGAGCAGGACACCGACAAGCTCATCTTT']	['None']	['TGTGCCAGCAGTTCCGTAGCGGGAGGGCTGAGTGAGCAGTTCTTC']
462	462	['464']	True	3	0	3	0.0	12723094	1	2	0.0	0.0	0.0	0.0	0.0	0.0		0.0	['CAASMTTDSWGKLQF']	['None']	['CASSPLAGGSTDTQYF']	['None']	[6.]	[]	[13.]	[]	[3. 5.]	[]	[10. 12. 21.]	[]	['TRAV27']	['None']	['TRBV6-6']	['None']	['None']	['None']	['TRBD1']	['None']	['TRAJ24']	['None']	['TRBJ2-3']	['None']	['TRAC']	['None']	['TRBC2']	['None']	['TGTGCAGCATCTATGACAACTGACAGCTGGGGGAAATTGCAGTTT']	['None']	['TGTGCCAGCAGCCCACTAGCGGGGGGGTCCACAGATACGCAGTATTTT']
2429	2429	['2473']	True	3	1	2	0.0	13397857	1	2	0.0	0.0	0.0	0.0	0.0	0.0		1.0	['None']	['None']	['CASSPHRNTEAFF']	['None']	[]	[]	[]	[]	[]	[]	[ 6. 13.]	[]	['None']	['None']	['TRBV4-2']	['None']	['None']	['None']	['None']	['None']	['None']	['None']	['TRBJ1-1']	['None']	['None']	['None']	['TRBC1']	['None']	['None']	['None']	['TGCGCCAGCAGCCCCCACAGGAACACTGAAGCTTTCTTT']
1810	1810	['1840']	True	3	0	3	0.0	14935703	2	1	0.3333333333333333	0.0	0.0	0.0	0.0	0.0		0.0	['CAVDGNYGQNFVF']	['None']	['CASSGLEAFF']	['None']	[6.]	[]	[]	[]	[3. 5. 9.]	[]	[ 9. 10. 17.]	[]	['TRAV21']	['None']	['TRBV6-6']	['None']	['None']	['None']	['None']	['None']	['TRAJ26']	['None']	['TRBJ1-1']	['None']	['TRAC']	['None']	['TRBC1']	['None']	['TGTGCTGTGGATGGGAACTATGGTCAGAATTTTGTCTTT']	['None']	['TGTGCCAGCAGTGGCCTAGAAGCTTTCTTT']
3960	3960	['4053' '4546']	False	3	3	0	0.15006393	0.041899588	2	1	0.0	0.0	0.0	0.0	0.0	0.0		0.0	['CALRVAGGADGLTF']	['CALSPRGATNKLIF' 'None']	['CASSPREGANVLTF']	['None']	[3.]	[6.]	[]	[]	[2. 5. 6.]	[4. 5.]	[23. 26. 42.]	[]	['TRAV16']	['None' 'TRAV9-2']	['TRBV7-2']	['None']	['None']	['None']	['None']	['None']	['TRAJ45']	['None' 'TRAJ32']	['TRBJ2-6']	['None']	['TRAC']	['None' 'TRAC']	['TRBC2']	['None']	['TGTGCTCTAAGGGTAGCAGGAGGTGCTGACGGACTCACCTTT']	['None' 'TGTGCTCTGAGTCCGAGGGGTGCTACAAACAAGCTCATCTTT']	['TGTGCCAGCAGCCCTCGGGAAGGGGCCAACGTCCTGACTTTC']
2384	2384	['2428']	True	3	0	3	0.0	16066481	1	2	0.0	0.3333333333333333	0.0	0.08387744	0.0	-0.1185082406314533		0.0	['CADTSGYALNF']	['None']	['CASSLPRDTEAFF']	['None']	[3.]	[]	[2.]	[]	[2.]	[]	[13. 16. 17.]	[]	['TRAV5']	['None']	['TRBV7-9']	['None']	['None']	['None']	['TRBD1']	['None']	['TRAJ41']	['None']	['TRBJ1-1']	['None']	['TRAC']	['None']	['TRBC1']	['None']	['TGTGCAGACACTTCCGGGTATGCACTCAACTTC']	['None']	['TGTGCCAGCAGCCTACCCAGGGACACTGAAGCTTTCTTT']
5	5	['5']	True	3	0	3	0.0	20248668	1	2	0.0	0.0	0.0	0.0	0.0	0.0		0.0	['CAVSAGLGAGNMLTF']	['None']	['CASSVSGSGGNEQFF']	['None']	[11.]	[]	[5.]	[]	[1. 2. 7.]	[]	[7. 8.]	[]	['TRAV8-6']	['None']	['TRBV9']	['None']	['None']	['None']	['TRBD1']	['None']	['TRAJ39']	['None']	['TRBJ2-1']	['None']	['TRAC']	['None']	['TRBC2']	['None']	['TGTGCTGTGAGTGCTGGGCTGGGAGCAGGCAACATGCTCACCTTT']	['None']	['TGTGCCAGCAGCGTTAGCGGGAGTGGGGGGAATGAGCAGTTCTTC']
160	160	['161' '4674']	False	3	0	3	0.0	13633919	2	1	0.0	0.0	0.0	0.0	0.0	0.0		0.0	['CAEKEGNTPLVF']	['None']	['CSARLSHRMNTEAFF']	['CASSQDPGAWEKLFF' 'None']	[3.]	[]	[]	[7.]	[1.]	[]	[ 3. 10. 11.]	[2.]	['TRAV13-2']	['None']	['TRBV20-1' 'TRBV20OR9-2']	['None' 'TRBV4-1']	['None']	['None']	['None']	['None' 'TRBD1']	['TRAJ29']	['None']	['TRBJ1-1']	['None' 'TRBJ1-4']	['TRAC']	['None']	['TRBC1']	['None' 'TRBC1']	['TGTGCAGAGAAGGAAGGAAACACACCTCTTGTCTTT']	['None']	['TGCAGTGCCCGACTCTCTCACCGAATGAACACTGAAGCTTTCTTT']
2201	2201	['2241']	True	3	0	3	0.0	17754501	2	1	0.0	0.0	0.0	0.0	0.0	0.0		1.0	['None']	['None']	['CASSPNRNTEAFF']	['None']	[]	[]	[]	[]	[]	[]	[10. 13. 18.]	[]	['None']	['None']	['TRBV4-2']	['None']	['None']	['None']	['None']	['None']	['None']	['None']	['TRBJ1-1']	['None']	['None']	['None']	['TRBC1']	['None']	['None']	['None']	['TGCGCCAGCAGTCCGAATCGGAACACTGAAGCTTTCTTT']
2191	2191	['2231']	True	3	3	0	0.0	12114345	1	2	0.0	0.0	0.0	0.0	0.0	0.0		0.0	['CGTERTGNQFYF']	['None']	['CASSPPGQHYGYTF']	['None']	[2.]	[]	[7.]	[]	[1. 6. 9.]	[]	[3. 6. 8.]	[]	['TRAV30']	['None']	['TRBV5-4']	['None']	['None']	['None']	['TRBD1']	['None']	['TRAJ49']	['None']	['TRBJ1-2']	['None']	['TRAC']	['None']	['TRBC1']	['None']	['TGCGGCACAGAGAGGACCGGTAACCAGTTCTATTTT']	['None']	['TGTGCCAGCAGCCCCCCTGGACAGCACTATGGCTACACCTTC']
490	490	['4419' '493']	False	3	2	1	0.050356913	0.3703424	2	1	0.0	0.0	0.0	0.0	0.0	0.0		0.0	['CAVSERGNNARLMF']	['None']	['CASSLDQRTGAHNSPLHF']	['CASSRTGTGESGAFF' 'None']	[6.]	[]	[11.]	[14.]	[3. 6. 7.]	[]	[ 2. 9. 15.]	[6.]	['TRAV8-4']	['None']	['TRBV11-1']	['None' 'TRBV7-9']	['None']	['None']	['TRBD1']	['None' 'TRBD1']	['TRAJ31']	['None']	['TRBJ1-6']	['None' 'TRBJ1-1']	['TRAC']	['None']	['TRBC1']	['None' 'TRBC1']	['TGTGCTGTGAGTGAGAGGGGTAACAATGCCAGACTCATGTTT']	['None']	['TGTGCCAGCAGCTTAGATCAAAGAACAGGGGCGCATAATTCACCCCTCCACTTT']
1606	1606	['1630' '5831']	False	3	3	0	0.17214362	0.0	1	2	0.0	0.0	0.0	0.0	0.0	0.0		0.0	['CATPAMDTGRRALTF']	['CAVTGYGQNFVF' 'None']	['CASIQGASGSDTGELFF']	['None']	[7.]	[4.]	[13.]	[]	[3. 5. 9.]	[4.]	[10. 13. 14.]	[]	['TRAV17']	['None' 'TRAV8-4']	['TRBV6-1']	['None']	['None']	['None']	['TRBD1']	['None']	['TRAJ5']	['None' 'TRAJ26']	['TRBJ2-2']	['None']	['TRAC']	['None' 'TRAC']	['TRBC2']	['None']	['TGTGCTACGCCCGCTATGGACACGGGCAGGAGAGCACTTACTTTT']	['None' 'TGTGCTGTGACAGGCTATGGTCAGAATTTTGTCTTT']	['TGTGCCAGCATCCAGGGGGCTAGCGGGAGCGACACCGGGGAGCTGTTTTTT']
62	62	['62']	True	3	2	1	0.22920936	0.0	1	2	0.0	0.0	0.0	0.0	0.0	0.0		1.0	['None']	['None']	['CASSPPSGLTDTQYF']	['None']	[]	[]	[]	[]	[]	[]	[ 4. 10. 21.]	[]	['None']	['None']	['TRBV28']	['None']	['None']	['None']	['None']	['None']	['None']	['None']	['TRBJ2-3']	['None']	['None']	['None']	['TRBC2']	['None']	['None']	['None']	['TGTGCCAGCAGTCCCCCTAGCGGACTCACAGATACGCAGTATTTT']
1075	1075	['1091']	True	3	0	3	0.0	14502101	2	1	0.0	0.0	0.0	0.0	0.0	0.0		1.0	['None']	['None']	['CASSPRSTGDYYEQYF']	['None']	[]	[]	[]	[]	[]	[]	[12. 15. 35.]	[]	['None']	['None']	['TRBV4-2']	['None']	['None']	['None']	['None']	['None']	['None']	['None']	['TRBJ2-7']	['None']	['None']	['None']	['TRBC2']	['None']	['None']	['None']	['TGTGCCAGCAGCCCTAGGTCGACGGGCGACTACTACGAGCAGTACTTC']
3168	3168	['3234']	True	3	3	0	0.0	0.0	1	2	0.0	0.0	0.0	0.0	0.0	0.0		0.0	['CAVDGTEYGNKLVF']	['None']	['CASSRRPGEAFF']	['None']	[5.]	[]	[4.]	[]	[1. 2. 5.]	[]	[ 4. 14.]	[]	['TRAV39']	['None']	['TRBV19']	['None']	['None']	['None']	['TRBD1']	['None']	['TRAJ47']	['None']	['TRBJ1-1']	['None']	['TRAC']	['None']	['TRBC1']	['None']	['TGTGCCGTGGACGGAACGGAATATGGAAACAAACTGGTCTTT']	['None']	['TGTGCCAGTAGTAGGCGGCCGGGTGAAGCTTTCTTT']
3481	3481	['3554']	True	3	2	1	0.0	0.0	2	1	0.0	0.0	0.0	0.0	0.0	0.0		0.0	['CAVRPIQTGANNLFF']	['None']	['CASSQGTAGDLYGYTF']	['None']	[6.]	[]	[10.]	[]	[1. 2. 3.]	[]	[ 4. 9. 11.]	[]	['TRAV3']	['None']	['TRBV4-2']	['None']	['None']	['None']	['TRBD1']	['None']	['TRAJ36']	['None']	['TRBJ1-2']	['None']	['TRAC']	['None']	['TRBC1']	['None']	['TGTGCTGTGAGACCCATCCAAACTGGGGCAAACAACCTCTTCTTT']	['None']	['TGTGCCAGCAGCCAAGGGACAGCCGGCGACCTCTATGGCTACACCTTC']
2920	2920	['2978']	True	3	3	0	0.123155095	0.0	2	1	0.0	0.0	0.0	0.0	0.0	0.0		0.0	['CAVNTIYNFNKFYF']	['None']	['CASSAQQGVDNEKLFF']	['None']	[5.]	[]	[12.]	[]	[2. 3. 6.]	[]	[ 5. 11.]	[]	['TRAV12-2']	['None']	['TRBV3-1']	['None']	['None']	['None']	['TRBD1']	['None']	['TRAJ21']	['None']	['TRBJ1-4']	['None']	['TRAC']	['None']	['TRBC1']	['None']	['TGTGCCGTGAACACGATATACAACTTCAACAAATTTTACTTT']	['None']	['TGTGCCAGCAGCGCGCAGCAAGGGGTCGATAATGAAAAACTGTTTTTT']
757	757	['767']	True	3	0	3	0.0	11231604	1	2	0.0	0.0	0.0	0.0	0.0	0.0		1.0	['None']	['None']	['CASSPTGRRVNEKLFF']	['None']	[]	[]	[8.]	[]	[]	[]	[3. 7. 8.]	[]	['None']	['None']	['TRBV27']	['None']	['None']	['None']	['TRBD1']	['None']	['None']	['None']	['TRBJ1-4']	['None']	['None']	['None']	['TRBC1']	['None']	['None']	['None']	['TGTGCCAGCAGTCCTACGGGCAGGCGGGTAAATGAAAAACTGTTTTTT']
931	931	['946']	True	3	0	3	0.0	13843498	2	1	0.0	0.0	0.0	0.0	0.0	0.0		0.0	['CAMREGGNTGNQFYF']	['None']	['CASKADRGPYFAKNIQYF']	['None']	[4.]	[]	[14.]	[]	[1. 2. 4.]	[]	[ 7. 12.]	[]	['TRAV14DV4']	['None']	['TRBV2']	['None']	['None']	['None']	['TRBD1']	['None']	['TRAJ49']	['None']	['TRBJ2-4']	['None']	['TRAC']	['None']	['TRBC2']	['None']	['TGTGCAATGAGAGAGGGCGGTAACACCGGTAACCAGTTCTATTTT']	['None']	['TGTGCCAGCAAGGCGGACAGGGGTCCCTATTTCGCCAAAAACATTCAGTACTTC']
1201	1201	['1217']	True	3	1	2	0.0	1680727	1	2	0.0	0.0	0.0	0.0	0.0	0.0		1.0	['None']	['None']	['CASSPSRNTEAFF']	['None']	[]	[]	[]	[]	[]	[]	[11. 12. 18.]	[]	['None']	['None']	['TRBV4-2']	['None']	['None']	['None']	['None']	['None']	['None']	['None']	['TRBJ1-1']	['None']	['None']	['None']	['TRBC1']	['None']	['None']	['None']	['TGCGCCAGCAGCCCCAGCCGGAACACTGAAGCTTTCTTT']
3192	3192	['3258']	True	3	0	3	0.0	19630812	2	1	0.0	0.0	0.0	0.0	0.0	0.0		1.0	['None']	['None']	['CATPGGYNSPLHF']	['None']	[]	[]	[6.]	[]	[]	[]	[2. 3. 7.]	[]	['None']	['None']	['TRBV6-1']	['None']	['None']	['None']	['TRBD1']	['None']	['None']	['None']	['TRBJ1-6']	['None']	['None']	['None']	['TRBC1']	['None']	['None']	['None']	['TGTGCCACCCCCGGGGGGTATAATTCACCCCTCCACTTT']
734	734	['742']	True	3	3	0	0.058588892	0.0	1	2	0.0	0.0	0.0	0.0	0.0	0.0		1.0	['None']	['None']	['CASRQGLTYGYTF']	['None']	[]	[]	[9.]	[]	[]	[]	[ 9. 15. 23.]	[]	['None']	['None']	['TRBV30']	['None']	['None']	['None']	['TRBD1']	['None']	['None']	['None']	['TRBJ1-2']	['None']	['None']	['None']	['TRBC1']	['None']	['None']	['None']	['TGTGCCTCGCGACAGGGCCTCACCTATGGCTACACCTTC']
1251	1251	['1268']	True	3	1	2	0.0	1773255	1	2	0.0	0.0	0.0	0.0	0.0	0.0		0.0	['CAASIGNFGNEKLTF']	['None']	['CASSPNRNTEAFF']	['None']	[5.]	[]	[]	[]	[2. 3.]	[]	[ 9. 12. 19.]	[]	['TRAV23DV6']	['None']	['TRBV4-2']	['None']	['None']	['None']	['None']	['None']	['TRAJ48']	['None']	['TRBJ1-1']	['None']	['TRAC']	['None']	['TRBC1']	['None']	['TGTGCAGCAAGCATTGGGAACTTTGGAAATGAGAAATTAACCTTT']	['None']	['TGCGCCAGCAGTCCGAATCGGAACACTGAAGCTTTCTTT']
691	691	['697']	True	3	0	3	0.0	1374756	1	2	0.0	0.0	0.0	0.0	0.0	0.0		0.0	['CAVRGDSGYALNF']	['None']	['CASSGLAGLLETQYF']	['None']	[4.]	[]	[5.]	[]	[1. 5. 7.]	[]	[ 9. 22. 25.]	[]	['TRAV21']	['None']	['TRBV6-6']	['None']	['None']	['None']	['TRBD1']	['None']	['TRAJ41']	['None']	['TRBJ2-5']	['None']	['TRAC']	['None']	['TRBC2']	['None']	['TGTGCTGTGAGGGGGGATTCCGGGTATGCACTCAACTTC']	['None']	['TGTGCCAGCAGTGGACTAGCGGGCCTTCTAGAGACCCAGTACTTC']
3703	3703	['3785' '6956']	False	3	3	0	0.06563487	0.0	2	1	0.0	0.0	0.0	0.0	0.0	0.0		1.0	['None']	['None']	['CASSAPGTGFGDYGYTF']	['CASSNPGQGVTEAFF' 'None']	[]	[]	[13.]	[8.]	[]	[]	[ 9. 13.]	[5.]	['None']	['None']	['TRBV12-4']	['None' 'TRBV2']	['None']	['None']	['TRBD1']	['None' 'TRBD1']	['None']	['None']	['TRBJ1-2']	['None' 'TRBJ1-1']	['None']	['None']	['TRBC1']	['None' 'TRBC1']	['None']	['None']	['TGTGCCAGCAGTGCGCCCGGGACAGGGTTTGGGGACTATGGCTACACCTTC']
952	952	['5405' '968']	False	3	3	0	0.1411832	0.16958876	1	2	0.0	0.0	0.0	0.0	0.0	0.0		0.0	['CALSGSGGSYIPTF']	['CVPNRDDKIIF' 'None']	['CAWSEKMGYEQYF']	['CASSDAYGPHEQFF' 'None']	[1.]	[4.]	[]	[]	[ 2. 12. 13.]	[4.]	[18. 19. 33.]	[14.]	['TRAV9-2']	['None' 'TRAV1-2']	['TRBV30']	['None' 'TRBV6-1']	['None']	['None']	['None']	['None']	['TRAJ6']	['None' 'TRAJ30']	['TRBJ2-7']	['None' 'TRBJ2-1']	['TRAC']	['None' 'TRAC']	['TRBC2']	['None' 'TRBC2']	['TGTGCTCTGAGTGGATCAGGAGGAAGCTACATACCTACATTT']	['None' 'TGTGTTCCGAACAGAGATGACAAGATCATCTTT']	['TGTGCCTGGAGTGAAAAGATGGGCTACGAGCAGTACTTC']
3339	3339	['3409']	True	3	3	0	0.0	0.0	2	1	0.0	0.6666666666666666	0.3333333333333333	0.16817527	0.13174999	-0.09217317970874384		1.0	['None']	['None']	['CASSQLGGRAQNEQFF']	['None']	[]	[]	[15.]	[]	[]	[]	[ 5. 7. 19.]	[]	['None']	['None']	['TRBV7-9']	['None']	['None']	['None']	['TRBD1']	['None']	['None']	['None']	['TRBJ2-1']	['None']	['None']	['None']	['TRBC2']	['None']	['None']	['None']	['TGTGCCAGCAGCCAACTAGGGGGGAGGGCCCAAAATGAGCAGTTCTTC']
3288	3288	['3356']	True	3	0	3	0.0	11452583	2	1	0.0	0.0	0.0	0.0	0.0	0.0		1.0	['None']	['None']	['CASTQDLADEQFF']	['None']	[]	[]	[]	[]	[]	[]	[ 8. 12. 19.]	[]	['None']	['None']	['TRBV11-1']	['None']	['None']	['None']	['None']	['None']	['None']	['None']	['TRBJ2-1']	['None']	['None']	['None']	['TRBC2']	['None']	['None']	['None']	['TGTGCCAGCACCCAAGACCTAGCTGATGAGCAGTTCTTC']
3171	3171	['3237']	True	3	3	0	0.0	0.0	2	1	0.0	0.0	0.0	0.0	0.0	0.0		0.0	['CAAQGGGATNKLIF']	['None']	['CASSQHRGSTDTQYF']	['None']	[8.]	[]	[2.]	[]	[ 2. 4. 13.]	[]	[16. 22. 25.]	[]	['TRAV8-6']	['None']	['TRBV14']	['None']	['None']	['None']	['TRBD1']	['None']	['TRAJ32']	['None']	['TRBJ2-3']	['None']	['TRAC']	['None']	['TRBC2']	['None']	['TGTGCTGCCCAAGGCGGTGGTGCTACAAACAAGCTCATCTTT']	['None']	['TGTGCCAGCAGCCAACACAGGGGAAGCACAGATACGCAGTATTTT']
91	91	['92']	True	2	2	0	0.06562485	0.0	1	1	0.0	0.0	0.0	0.0	0.0	0.0		0.0	['CAVSGGYNFNKFYF']	['None']	['CASSETVGYTF']	['None']	[10.]	[]	[]	[]	[6. 7.]	[]	[ 6. 21.]	[]	['TRAV12-2']	['None']	['TRBV25-1']	['None']	['None']	['None']	['None']	['None']	['TRAJ21']	['None']	['TRBJ1-2']	['None']	['TRAC']	['None']	['TRBC1']	['None']	['TGTGCCGTCTCCGGAGGATACAACTTCAACAAATTTTACTTT']	['None']	['TGTGCCAGCAGTGAAACAGTTGGCTACACCTTC']
1707	1707	['1734']	True	2	2	0	0.0	0.0	1	1	0.0	0.0	0.0	0.0	0.0	0.0		1.0	['None']	['None']	['CASSQDRGREQYF']	['None']	[]	[]	[5.]	[]	[]	[]	[ 5. 14.]	[]	['None']	['None']	['TRBV3-1']	['None']	['None']	['None']	['TRBD1']	['None']	['None']	['None']	['TRBJ2-7']	['None']	['None']	['None']	['TRBC2']	['None']	['None']	['None']	['TGTGCCAGCAGCCAAGATCGGGGGAGAGAGCAGTACTTC']
910	910	['5617' '924']	False	2	2	0	0.055911634	0.0	1	1	0.0	0.0	0.0	0.0	0.0	0.0		0.0	['CAVNARGNARLMF']	['CALRVPPPLIYGQNFVF']	['CASSLEGSTDTQYF']	['CSANPGTSGSYEQYF' 'None']	[9.]	[18.]	[]	[8.]	[6. 9.]	[2. 3.]	[12. 24.]	[6.]	['TRAV12-2']	['TRAV16']	['TRBV7-9']	['None' 'TRBV20OR9-2']	['None']	['None']	['None']	['None' 'TRBD1']	['TRAJ31']	['TRAJ26']	['TRBJ2-3']	['None' 'TRBJ2-7']	['TRAC']	['TRAC']	['TRBC2']	['None' 'TRBC2']	['TGTGCCGTGAACGCCCGGGGGAATGCCAGACTCATGTTT']	['TGTGCTCTTAGGGTTCCCCCTCCGCTCATCTATGGTCAGAATTTTGTCTTT']	['TGTGCCAGCAGCTTAGAAGGGAGCACAGATACGCAGTATTTT']
1055	1055	['1071']	True	2	2	0	0.11040907	0.0	1	1	0.0	0.0	0.0	0.0	0.0	0.0		0.0	['CAGPPNQGGKLIF']	['None']	['CASSSDPQTEAFF']	['None']	[7.]	[]	[]	[]	[3. 8.]	[]	[ 1. 10.]	[]	['TRAV21']	['None']	['TRBV2']	['None']	['None']	['None']	['None']	['None']	['TRAJ23']	['None']	['TRBJ1-1']	['None']	['TRAC']	['None']	['TRBC1']	['None']	['TGTGCTGGCCCTCCTAACCAGGGAGGAAAGCTTATCTTC']	['None']	['TGTGCCAGCAGTTCGGACCCCCAAACTGAAGCTTTCTTT']
480	480	['483']	True	2	2	0	0.352483	0.0	1	1	0.0	0.0	0.0	0.0	0.0	0.0		0.0	['CAVRDGNNRLAF']	['None']	['CASSEVSNREQYF']	['None']	[0.]	[]	[]	[]	[2. 5.]	[]	[ 8. 10.]	[]	['TRAV3']	['None']	['TRBV6-1']	['None']	['None']	['None']	['None']	['None']	['TRAJ7']	['None']	['TRBJ2-7']	['None']	['TRAC']	['None']	['TRBC2']	['None']	['TGTGCTGTGAGAGATGGGAACAACAGACTCGCTTTT']	['None']	['TGTGCCAGCAGTGAAGTGAGCAATCGGGAGCAGTACTTC']
654	654	['660']	True	2	0	2	0.0	16573988	1	1	0.5	0.0	0.0	0.0	0.0	0.0		0.0	['CAGDGNTDKLIF']	['None']	['CASSLLGLAGGDTQYF']	['None']	[5.]	[]	[7.]	[]	[4. 6.]	[]	[ 7. 12.]	[]	['TRAV27']	['None']	['TRBV5-4']	['None']	['None']	['None']	['TRBD1']	['None']	['TRAJ34']	['None']	['TRBJ2-3']	['None']	['TRAC']	['None']	['TRBC2']	['None']	['TGTGCAGGAGATGGGAACACCGACAAGCTCATCTTT']	['None']	['TGTGCCAGCAGCTTACTCGGACTAGCGGGAGGAGATACGCAGTATTTT']
1774	1774	['1803']	True	2	2	0	0.0	0.0	1	1	0.0	0.0	0.0	0.0	0.0	0.0		0.0	['CAVRLNRDDKIIF']	['None']	['CASSESVQETQYF']	['None']	[2.]	[]	[]	[]	[1. 4.]	[]	[ 6. 11.]	[]	['TRAV8-6']	['None']	['TRBV2']	['None']	['None']	['None']	['None']	['None']	['TRAJ30']	['None']	['TRBJ2-5']	['None']	['TRAC']	['None']	['TRBC2']	['None']	['TGTGCTGTGAGATTGAACAGAGATGACAAGATCATCTTT']	['None']	['TGTGCCAGCAGTGAGTCCGTGCAAGAGACCCAGTACTTC']
178	178	['179']	True	2	0	2	0.0	0.0	1	1	0.0	0.0	0.0	0.0	0.0	0.0		0.0	['CALMDSNYQLIW']	['None']	['CASRNRENSPLHF']	['None']	[0.]	[]	[4.]	[]	[1. 3.]	[]	[2. 4.]	[]	['TRAV16']	['None']	['TRBV12-4']	['None']	['None']	['None']	['TRBD1']	['None']	['TRAJ33']	['None']	['TRBJ1-6']	['None']	['TRAC']	['None']	['TRBC1']	['None']	['TGTGCTCTAATGGATAGCAACTATCAGTTAATCTGG']	['None']	['TGTGCCAGCAGAAACAGGGAAAATTCACCCCTCCACTTT']
877	877	['889']	True	2	2	0	0.10220817	0.0	1	1	0.0	0.0	0.0	0.0	0.0	0.0		0.0	['CAETPEGGGGNKLTF']	['None']	['CASSPSTASTDTQYF']	['None']	[11.]	[]	[5.]	[]	[2. 3.]	[]	[8. 9.]	[]	['TRAV13-2']	['None']	['TRBV18']	['None']	['None']	['None']	['TRBD1']	['None']	['TRAJ10']	['None']	['TRBJ2-3']	['None']	['TRAC']	['None']	['TRBC2']	['None']	['TGTGCAGAGACTCCCGAGGGAGGAGGAGGAAACAAACTCACCTTT']	['None']	['TGTGCCAGCTCACCGTCGACAGCTAGCACAGATACGCAGTATTTT']
433	433	['435']	True	2	1	1	0.0	10880694	1	1	0.0	0.0	0.0	0.0	0.0	0.0		0.0	['CAVYNTDKLIF']	['None']	['CATSDTQYF']	['None']	[3.]	[]	[]	[]	[1. 3.]	[]	[15. 16.]	[]	['TRAV1-2']	['None']	['TRBV7-9']	['None']	['None']	['None']	['None']	['None']	['TRAJ34']	['None']	['TRBJ2-3']	['None']	['TRAC']	['None']	['TRBC2']	['None']	['TGTGCTGTCTATAACACCGACAAGCTCATCTTT']	['None']	['TGTGCCACCTCGGATACGCAGTATTTT']
1826	1826	['1857']	True	2	2	0	0.114365295	0.0	1	1	0.0	0.0	0.0	0.0	0.0	0.0		1.0	['None']	['None']	['CATTSTASGNTIYF']	['None']	[]	[]	[8.]	[]	[]	[]	[7.]	[]	['None']	['None']	['TRBV19']	['None']	['None']	['None']	['TRBD1']	['None']	['None']	['None']	['TRBJ1-3']	['None']	['None']	['None']	['TRBC1']	['None']	['None']	['None']	['TGTGCCACCACCTCGACAGCCTCTGGAAACACCATATATTTT']
428	428	['430']	True	2	2	0	0.0	17497222	1	1	0.0	0.0	0.0	0.0	0.0	0.0		1.0	['None']	['None']	['CASSSRGASNYGYTF']	['None']	[]	[]	[4.]	[]	[]	[]	[2. 5.]	[]	['None']	['None']	['TRBV5-4']	['None']	['None']	['None']	['TRBD1']	['None']	['None']	['None']	['TRBJ1-2']	['None']	['None']	['None']	['TRBC1']	['None']	['None']	['None']	['TGTGCCAGCAGCTCACGGGGGGCGAGTAACTATGGCTACACCTTC']
438	438	['440']	True	2	2	0	0.0	0.0	1	1	0.0	0.0	0.0	0.0	0.0	0.0		0.0	['CIVRVASFGNEKLTF']	['None']	['CASSQERGIGYGYTF']	['None']	[4.]	[]	[4.]	[]	[2. 7.]	[]	[10. 16.]	[]	['TRAV26-1']	['None']	['TRBV4-2']	['None']	['None']	['None']	['TRBD1']	['None']	['TRAJ48']	['None']	['TRBJ1-2']	['None']	['TRAC']	['None']	['TRBC1']	['None']	['TGCATCGTCAGAGTCGCGAGCTTTGGAAATGAGAAATTAACCTTT']	['None']	['TGCGCCAGCAGCCAAGAGCGGGGGATAGGCTATGGCTACACCTTC']
830	830	['842']	True	2	2	0	0.0	0.0	1	1	0.0	0.0	0.0	0.0	0.0	0.0		0.0	['CVVSDRRGGADGLTF']	['None']	['CASSNTGFYYEQYF']	['None']	[5.]	[]	[5.]	[]	[4. 7.]	[]	[ 7. 16.]	[]	['TRAV8-2']	['None']	['TRBV2']	['None']	['None']	['None']	['TRBD1']	['None']	['TRAJ45']	['None']	['TRBJ2-7']	['None']	['TRAC']	['None']	['TRBC2']	['None']	['TGTGTTGTGAGTGATCGGAGAGGAGGTGCTGACGGACTCACCTTT']	['None']	['TGTGCCAGCAGTAATACAGGGTTCTACTACGAGCAGTACTTC']
1618	1618	['1643']	True	2	2	0	0.19949417	0.0	1	1	0.0	0.0	0.0	0.0	0.0	0.0		0.0	['CAASLGNFNKFYF']	['None']	['CASSQDLAGELFF']	['None']	[6.]	[]	[]	[]	[2. 3.]	[]	[ 9. 18.]	[]	['TRAV13-1']	['None']	['TRBV14']	['None']	['None']	['None']	['None']	['None']	['TRAJ21']	['None']	['TRBJ2-2']	['None']	['TRAC']	['None']	['TRBC2']	['None']	['TGTGCAGCAAGTCTGGGGAACTTCAACAAATTTTACTTT']	['None']	['TGTGCCAGCAGCCAAGATCTTGCGGGGGAGCTGTTTTTT']
524	524	['527']	True	2	0	2	0.0	14085456	1	1	0.0	0.0	0.0	0.0	0.0	0.0		0.0	['CAVRAMDSSYKLIF']	['None']	['CASSLEQTGNTEAFF']	['None']	[9.]	[]	[4.]	[]	[2. 7.]	[]	[11. 20.]	[]	['TRAV1-2']	['None']	['TRBV11-1']	['None']	['None']	['None']	['TRBD1']	['None']	['TRAJ12']	['None']	['TRBJ1-1']	['None']	['TRAC']	['None']	['TRBC1']	['None']	['TGTGCTGTGAGAGCTATGGATAGCAGCTATAAATTGATCTTC']	['None']	['TGTGCCAGCAGCTTAGAACAGACAGGGAACACTGAAGCTTTCTTT']
1367	1367	['1383']	True	2	2	0	0.0	0.0	1	1	0.0	0.0	0.0	0.0	0.0	0.0		1.0	['None']	['None']	['CASKPGQGAMEAFF']	['None']	[]	[]	[8.]	[]	[]	[]	[3. 5.]	[]	['None']	['None']	['TRBV6-4']	['None']	['None']	['None']	['TRBD1']	['None']	['None']	['None']	['TRBJ1-1']	['None']	['None']	['None']	['TRBC1']	['None']	['None']	['None']	['TGTGCCAGCAAACCGGGACAGGGGGCGATGGAAGCTTTCTTT']
676	676	['682']	True	2	2	0	0.0	0.0	1	1	0.0	0.0	0.0	0.0	0.0	0.0		0.0	['CAVNLNTGGFKTIF']	['None']	['CASSLTGGTDTQYF']	['None']	[2.]	[]	[2.]	[]	[4. 8.]	[]	[ 5. 22.]	[]	['TRAV12-2']	['None']	['TRBV7-9']	['None']	['None']	['None']	['TRBD1']	['None']	['TRAJ9']	['None']	['TRBJ2-3']	['None']	['TRAC']	['None']	['TRBC2']	['None']	['TGTGCCGTGAACCTAAATACTGGAGGCTTCAAAACTATCTTT']	['None']	['TGTGCCAGCAGCTTGACAGGCGGCACAGATACGCAGTATTTT']
687	687	['6299' '693']	False	2	2	0	0.0	0.0	1	1	0.0	0.0	0.0	0.0	0.0	0.0		0.0	['CANAGGTSYGKLTF']	['CAASYGGSQGNLIF' 'None']	['CAWSQQGNTIYF']	['None']	[0.]	[0.]	[]	[]	[2. 7.]	[2.]	[2. 5.]	[]	['TRAV19']	['None' 'TRAV13-1']	['TRBV30']	['None']	['None']	['None']	['None']	['None']	['TRAJ52']	['None' 'TRAJ42']	['TRBJ1-3']	['None']	['TRAC']	['None' 'TRAC']	['TRBC1']	['None']	['TGTGCTAATGCTGGTGGTACTAGCTATGGAAAGCTGACATTT']	['None' 'TGTGCAGCAAGTTATGGAGGAAGCCAAGGAAATCTCATCTTT']	['TGTGCCTGGAGCCAACAGGGAAACACCATATATTTT']
604	604	['607']	True	2	2	0	0.0	0.09435237	1	1	0.0	0.0	0.0	0.0	0.0	0.0		0.0	['CAASSGGNTDKLIF']	['None']	['CASSLAGGFEQFF']	['None']	[9.]	[]	[5.]	[]	[1. 4.]	[]	[ 7. 15.]	[]	['TRAV29DV5']	['None']	['TRBV5-1']	['None']	['None']	['None']	['TRBD1']	['None']	['TRAJ34']	['None']	['TRBJ2-1']	['None']	['TRAC']	['None']	['TRBC1' 'TRBC2']	['None']	['TGTGCAGCAAGCTCCGGTGGAAACACCGACAAGCTCATCTTT']	['None']	['TGCGCCAGCAGCTTGGCCGGGGGATTTGAGCAGTTCTTC']
1250	1250	['1267']	True	2	2	0	0.0	0.5451209	1	1	0.0	0.0	0.0	0.0	0.0	0.0		1.0	['None']	['None']	['CASSQENGRSYNEQFF']	['None']	[]	[]	[]	[]	[]	[]	[10. 18.]	[]	['None']	['None']	['TRBV4-1']	['None']	['None']	['None']	['None']	['None']	['None']	['None']	['TRBJ2-1']	['None']	['None']	['None']	['TRBC2']	['None']	['None']	['None']	['TGCGCCAGCAGCCAAGAAAATGGACGATCCTACAATGAGCAGTTCTTC']
591	591	['594' '6748']	False	2	2	0	0.09777629	0.09643317	1	1	0.0	0.0	0.0	0.0	0.0	0.0		0.5	['None']	['None']	['CSARDYGAGDNSPLHF']	['CASSQGLAGGLADTQYF' 'None']	[]	[]	[13.]	[8.]	[]	[]	[8.]	[3.]	['None']	['None']	['TRBV20OR9-2']	['None' 'TRBV4-1']	['None']	['None']	['TRBD1']	['None' 'TRBD1']	['None']	['None']	['TRBJ1-6']	['None' 'TRBJ2-3']	['None']	['None']	['TRBC1']	['None' 'TRBC2']	['None']	['None']	['TGCAGTGCTAGAGATTACGGGGCCGGGGACAATTCACCCCTCCACTTT']
121	121	['122']	True	2	2	0	0.15440166	0.0	1	1	0.0	0.0	0.0	0.0	0.0	0.0		0.0	['CAASIDFGNEKLTF']	['None']	['CATRSGTGGILQYF']	['None']	[3.]	[]	[7.]	[]	[2.]	[]	[10. 22.]	[]	['TRAV13-1']	['None']	['TRBV18']	['None']	['None']	['None']	['TRBD1']	['None']	['TRAJ48']	['None']	['TRBJ2-7']	['None']	['TRAC']	['None']	['TRBC2']	['None']	['TGTGCAGCAAGTATAGACTTTGGAAATGAGAAATTAACCTTT']	['None']	['TGTGCCACCCGCTCCGGGACAGGGGGGATACTGCAGTACTTC']
750	750	['759']	True	2	1	1	0.0	0.8311651	1	1	0.0	0.0	0.0	0.0	0.0	0.0		1.0	['None']	['None']	['CATLQRGATKVQYF']	['None']	[]	[]	[21.]	[]	[]	[]	[23. 31.]	[]	['None']	['None']	['TRBV30']	['None']	['None']	['None']	['TRBD1']	['None']	['None']	['None']	['TRBJ2-3']	['None']	['None']	['None']	['TRBC2']	['None']	['None']	['None']	['TGTGCCACCCTCCAGCGGGGGGCCACGAAGGTCCAGTATTTT']
510	510	['513']	True	2	0	2	0.0	12495625	1	1	0.0	0.0	0.0	0.0	0.0	0.0		0.0	['CAPSGGDMRF']	['CAVAHSGAGSYQLTF']	['CASSQERLRPYNEQFF']	['None']	[11.]	[3.]	[]	[]	[5.]	[2. 3.]	[18. 21.]	[]	['TRAV8-6']	['TRAV2']	['TRBV4-1']	['None']	['None']	['None']	['None']	['None']	['TRAJ43']	['TRAJ28']	['TRBJ2-1']	['None']	['TRAC']	['TRAC']	['TRBC2']	['None']	['TGTGCTCCCTCCGGGGGTGACATGCGCTTT']	['TGTGCTGTGGCTCACTCTGGGGCTGGGAGTTACCAACTCACTTTC']	['TGCGCCAGCAGCCAAGAAAGGCTTAGGCCCTACAATGAGCAGTTCTTC']
1080	1080	['1096' '7192']	False	2	2	0	0.0	0.35754827	1	1	0.0	0.0	0.0	0.0	0.0	0.0		0.0	['CALSDRNTGNQFYF']	['None']	['CASSFGTEANYGYTF']	['CASSLERGAFF' 'None']	[3.]	[]	[4.]	[2.]	[1. 2.]	[]	[8. 9.]	[7.]	['TRAV9-2']	['None']	['TRBV5-1']	['None' 'TRBV5-4']	['None']	['None']	['TRBD1']	['None' 'TRBD1']	['TRAJ49']	['None']	['TRBJ1-2']	['None' 'TRBJ1-1']	['TRAC']	['None']	['TRBC1']	['None' 'TRBC1']	['TGTGCTCTGAGTGATCGGAACACCGGTAACCAGTTCTATTTT']	['None']	['TGCGCCAGCAGCTTTGGGACAGAAGCTAACTATGGCTACACCTTC']
1106	1106	['1122']	True	2	0	2	0.0	18831916	1	1	0.0	0.0	0.0	0.0	0.0	0.0		1.0	['None']	['None']	['CSHALGAEAFF']	['None']	[]	[]	[5.]	[]	[]	[]	[ 8. 14.]	[]	['None']	['None']	['TRBV20-1' 'TRBV20OR9-2']	['None']	['None']	['None']	['TRBD1']	['None']	['None']	['None']	['TRBJ1-1']	['None']	['None']	['None']	['TRBC1']	['None']	['None']	['None']	['TGCAGTCACGCACTGGGGGCTGAAGCTTTCTTT']
1505	1505	['1524']	True	2	1	1	0.0	19931941	1	1	0.0	0.0	0.0	0.0	0.0	0.0		0.0	['CVVTLNTGTASKLTF']	['None']	['CASSFRVKRTGGEYNEQFF']	['None']	[3.]	[]	[14.]	[]	[1. 4.]	[]	[9.]	[]	['TRAV12-1']	['None']	['TRBV28']	['None']	['None']	['None']	['TRBD1']	['None']	['TRAJ44']	['None']	['TRBJ2-1']	['None']	['TRAC']	['None']	['TRBC2']	['None']	['TGTGTGGTGACGCTAAATACCGGCACTGCCAGTAAACTCACCTTT']	['None']	['TGTGCCAGCAGTTTTAGGGTAAAAAGGACAGGGGGCGAATACAATGAGCAGTTCTTC']
1104	1104	['1120']	True	2	2	0	0.0	0.0	1	1	0.0	0.0	0.0	0.0	0.0	0.0		0.0	['CAVNGKNDYKLSF']	['None']	['CSASVARDLRGETQYF']	['None']	[6.]	[]	[18.]	[]	[1. 2.]	[]	[14. 17.]	[]	['TRAV12-2']	['None']	['TRBV20-1' 'TRBV20OR9-2']	['None']	['None']	['None']	['TRBD1']	['None']	['TRAJ20']	['None']	['TRBJ2-5']	['None']	['TRAC']	['None']	['TRBC2']	['None']	['TGTGCCGTGAACGGTAAAAACGACTACAAGCTCAGCTTT']	['None']	['TGCAGTGCTTCGGTTGCACGGGACCTCCGGGGAGAGACCCAGTACTTC']
1536	1536	['1556']	True	2	2	0	0.09380202	0.0	1	1	0.0	0.0	0.0	0.0	0.0	0.0		0.0	['CIVIPLTGGGNKLTF']	['None']	['CAIMGQDNTGELFF']	['None']	[4.]	[]	[3.]	[]	[1. 5.]	[]	[14. 19.]	[]	['TRAV26-1']	['None']	['TRBV10-3']	['None']	['None']	['None']	['TRBD1']	['None']	['TRAJ10']	['None']	['TRBJ2-2']	['None']	['TRAC']	['None']	['TRBC2']	['None']	['TGCATCGTCATCCCACTCACGGGAGGAGGAAACAAACTCACCTTT']	['None']	['TGTGCCATCATGGGACAGGACAACACCGGGGAGCTGTTTTTT']
1560	1560	['1582']	True	2	2	0	0.0434112	0.0	1	1	0.0	0.0	0.0	0.0	0.0	0.0		0.0	['CAASYDNQGGKLIF']	['None']	['CSAPALVQETQYF']	['None']	[4.]	[]	[]	[]	[2. 4.]	[]	[24. 38.]	[]	['TRAV23DV6']	['None']	['TRBV20OR9-2']	['None']	['None']	['None']	['None']	['None']	['TRAJ23']	['None']	['TRBJ2-5']	['None']	['TRAC']	['None']	['TRBC2']	['None']	['TGTGCAGCAAGCTATGATAACCAGGGAGGAAAGCTTATCTTC']	['None']	['TGCAGTGCTCCCGCACTAGTCCAAGAGACCCAGTACTTC']
491	491	['494' '5054']	False	2	2	0	0.092137836	0.0	1	1	0.0	0.0	0.0	0.0	0.0	0.0		0.0	['CIVRVAAGNQFYF']	['CAASAHSGNTGNQFYF' 'None']	['CSVLRLTGGILYEQYF']	['None']	[3.]	[10.]	[16.]	[]	[5. 7.]	[2.]	[ 9. 25.]	[]	['TRAV26-1']	['None' 'TRAV29DV5']	['TRBV29-1']	['None']	['None']	['None']	['TRBD1']	['None']	['TRAJ49']	['None' 'TRAJ49']	['TRBJ2-7']	['None']	['TRAC']	['None' 'TRAC']	['TRBC2']	['None']	['TGCATCGTCAGAGTCGCAGCCGGTAACCAGTTCTATTTT']	['None' 'TGTGCAGCAAGCGCGCACTCTGGGAACACCGGTAACCAGTTCTATTTT']	['TGCAGCGTCCTCCGTCTCACAGGGGGGATCCTCTACGAGCAGTACTTC']
674	674	['680']	True	2	2	0	0.0	0.0	1	1	0.0	0.0	0.0	0.0	0.0	0.0		1.0	['None']	['None']	['CASSSGTSAYNEQFF']	['None']	[]	[]	[]	[]	[]	[]	[6.]	[]	['None']	['None']	['TRBV5-1']	['None']	['None']	['None']	['None']	['None']	['None']	['None']	['TRBJ2-1']	['None']	['None']	['None']	['TRBC2']	['None']	['None']	['None']	['TGCGCCAGCAGCTCGGGGACTAGCGCCTACAATGAGCAGTTCTTC']
835	835	['847']	True	2	1	1	0.0	0.0	1	1	0.0	0.0	0.0	0.0	0.0	0.0		1.0	['None']	['None']	['CASSSGQGHNEQFF']	['None']	[]	[]	[4.]	[]	[]	[]	[ 5. 12.]	[]	['None']	['None']	['TRBV5-1']	['None']	['None']	['None']	['TRBD1']	['None']	['None']	['None']	['TRBJ2-1']	['None']	['None']	['None']	['TRBC2']	['None']	['None']	['None']	['TGCGCCAGCAGCTCCGGACAGGGACACAATGAGCAGTTCTTC']
423	423	['425' '7260']	False	2	2	0	0.080042705	0.0	1	1	0.0	0.0	0.0	0.0	0.0	0.0		0.0	['CAAKGGGGADGLTF']	['CAVLPTNAGKSTF' 'None']	['CASSPSVAGEQFF']	['None']	[5.]	[8.]	[]	[]	[4. 8.]	[4.]	[11. 19.]	[]	['TRAV23DV6']	['None' 'TRAV1-2']	['TRBV6-5']	['None']	['None']	['None']	['None']	['None']	['TRAJ45']	['None' 'TRAJ27']	['TRBJ2-1']	['None']	['TRAC']	['None' 'TRAC']	['TRBC2']	['None']	['TGTGCAGCAAAAGGGGGAGGAGGTGCTGACGGACTCACCTTT']	['None' 'TGTGCTGTCCTTCCCACCAATGCAGGCAAATCAACCTTT']	['TGTGCCAGCAGTCCTTCGGTTGCCGGAGAGCAGTTCTTC']
2074	2074	['2111']	True	2	2	0	0.0	0.0	1	1	0.0	0.0	0.0	0.0	0.0	0.0		0.0	['CAMSPYKAAGNKLTF']	['None']	['CASSEGTDYGYTF']	['None']	[6.]	[]	[0.]	[]	[5. 8.]	[]	[6. 7.]	[]	['TRAV14DV4']	['None']	['TRBV6-1']	['None']	['None']	['None']	['TRBD1']	['None']	['TRAJ17']	['None']	['TRBJ1-2']	['None']	['TRAC']	['None']	['TRBC1']	['None']	['TGTGCAATGAGTCCGTACAAAGCTGCAGGCAACAAGCTAACTTTT']	['None']	['TGTGCCAGCAGTGAAGGGACAGACTATGGCTACACCTTC']
1865	1865	['1897']	True	2	2	0	0.09600598	0.0	1	1	0.0	0.0	0.0	0.0	0.0	0.0		0.0	['CIVRGSGGYQKVTF']	['None']	['CASSSEGATNEKLFF']	['None']	[1.]	[]	[3.]	[]	[4.]	[]	[ 9. 11.]	[]	['TRAV26-1']	['None']	['TRBV28']	['None']	['None']	['None']	['TRBD1']	['None']	['TRAJ13']	['None']	['TRBJ1-4']	['None']	['TRAC']	['None']	['TRBC1']	['None']	['TGCATCGTCAGAGGTTCTGGGGGTTACCAGAAAGTTACCTTT']	['None']	['TGTGCCAGCAGTTCCGAGGGGGCAACTAATGAAAAACTGTTTTTT']
3584	3584	['3661']	True	2	2	0	0.0	0.0	1	1	0.0	0.0	0.0	0.0	0.0	0.0		1.0	['None']	['None']	['CSASPGSSAETQYF']	['None']	[]	[]	[]	[]	[]	[]	[22. 38.]	[]	['None']	['None']	['TRBV20OR9-2']	['None']	['None']	['None']	['None']	['None']	['None']	['None']	['TRBJ2-5']	['None']	['None']	['None']	['TRBC2']	['None']	['None']	['None']	['TGCAGTGCTAGTCCGGGATCATCCGCGGAGACCCAGTACTTC']
2919	2919	['2977']	True	2	2	0	0.0	0.0	1	1	0.0	0.0	0.0	0.0	0.0	0.0		0.0	['CVLLAGTGRRALTF']	['None']	['CASSQDRANEKLFF']	['None']	[9.]	[]	[]	[]	[5. 7.]	[]	[10. 25.]	[]	['TRAV12-1']	['None']	['TRBV4-2']	['None']	['None']	['None']	['None']	['None']	['TRAJ5']	['None']	['TRBJ1-4']	['None']	['TRAC']	['None']	['TRBC1']	['None']	['TGTGTCCTCCTGGCGGGCACGGGCAGGAGAGCACTTACTTTT']	['None']	['TGCGCCAGCAGCCAAGATCGGGCTAATGAAAAACTGTTTTTT']
2895	2895	['2953' '6640']	False	2	0	2	0.07080947	0.0	1	1	0.0	0.0	0.0	0.0	0.0	0.0		0.0	['CAVLTGGGSEKLVF']	['None']	['CSAPGTPYTEQYF']	['CASSVGQAATSSNQPQHF' 'None']	[8.]	[]	[9.]	[7.]	[ 3. 11.]	[]	[14. 31.]	[7.]	['TRAV20']	['None']	['TRBV20OR9-2']	['None' 'TRBV2']	['None']	['None']	['TRBD1']	['None' 'TRBD1']	['TRAJ57']	['None']	['TRBJ2-7']	['None' 'TRBJ1-5']	['TRAC']	['None']	['TRBC2']	['None' 'TRBC1']	['TGTGCTGTGCTTACCGGAGGCGGATCTGAAAAGCTGGTCTTT']	['None']	['TGCAGTGCTCCCGGGACCCCATATACAGAACAGTACTTC']
2857	2857	['2914']	True	2	2	0	0.14926007	0.0	1	1	0.0	0.0	0.0	0.0	0.0	0.0		1.0	['None']	['None']	['CASRSRGSSGANVLTF']	['None']	[]	[]	[6.]	[]	[]	[]	[11. 14.]	[]	['None']	['None']	['TRBV2']	['None']	['None']	['None']	['TRBD1']	['None']	['None']	['None']	['TRBJ2-6']	['None']	['None']	['None']	['TRBC2']	['None']	['None']	['None']	['TGTGCCAGCAGGAGCAGGGGATCCTCTGGGGCCAACGTCCTGACTTTC']
2789	2789	['2845']	True	2	0	2	0.0	12848046	1	1	0.0	0.5	0.5	0.10761766	0.21523532	0.19493773928468938		0.0	['CAAVYGSSNTGKLIF']	['None']	['CASNSLGTVYEQYF']	['None']	[4.]	[]	[6.]	[]	[1. 2.]	[]	[23. 37.]	[]	['TRAV39']	['None']	['TRBV7-2']	['None']	['None']	['None']	['TRBD1']	['None']	['TRAJ37']	['None']	['TRBJ2-7']	['None']	['TRAC']	['None']	['TRBC2']	['None']	['TGTGCCGCGGTCTATGGCTCTAGCAACACAGGCAAACTAATCTTT']	['None']	['TGTGCCAGCAACTCCTTGGGGACAGTCTACGAGCAGTACTTC']
2785	2785	['2841' '7029']	False	2	0	2	0.0	14160717	1	1	0.0	0.0	0.0	0.0	0.0	0.0		0.0	['CATEGDFGNEKLTF']	['None']	['CASSLLLAAGELFF']	['CATSRAAGEEQYF' 'None']	[5.]	[]	[4.]	[5.]	[5. 7.]	[]	[14.]	[11.]	['TRAV17']	['None']	['TRBV28']	['None' 'TRBV15']	['None']	['None']	['TRBD1']	['None' 'TRBD1']	['TRAJ48']	['None']	['TRBJ2-2']	['None' 'TRBJ2-7']	['TRAC']	['None']	['TRBC2']	['None' 'TRBC2']	['TGTGCTACGGAAGGGGACTTTGGAAATGAGAAATTAACCTTT']	['None']	['TGTGCCAGCAGTTTATTACTAGCGGCCGGGGAGCTGTTTTTT']
3565	3565	['3642']	True	2	1	1	0.087651655	0.0	1	1	0.5	0.5	0.5	0.73865217	14773043	0.9071710090917614		0.0	['CVVNRGSSASKIIF']	['None']	['CASGEGASNQPQHF']	['None']	[2.]	[]	[]	[]	[ 8. 11.]	[]	[14. 26.]	[]	['TRAV12-1']	['None']	['TRBV6-1']	['None']	['None']	['None']	['None']	['None']	['TRAJ3']	['None']	['TRBJ1-5']	['None']	['TRAC']	['None']	['TRBC1']	['None']	['TGTGTGGTGAACCGGGGGAGCAGTGCTTCCAAGATAATCTTT']	['None']	['TGTGCCAGTGGTGAGGGAGCAAGCAATCAGCCCCAGCATTTT']
3595	3595	['3672' '5708']	False	2	2	0	0.0	0.0	1	1	0.0	0.0	0.0	0.0	0.0	0.0		0.0	['CIGGGYGGSQGNLIF']	['CAVVSKETSGSRLTF' 'None']	['CASSYSLPGTTQGPLQETQYF']	['None']	[1.]	[6.]	[24.]	[]	[3. 8.]	[2.]	[11. 26.]	[]	['TRAV26-1']	['None' 'TRAV39']	['TRBV6-2']	['None']	['None']	['None']	['TRBD1']	['None']	['TRAJ42']	['None' 'TRAJ58']	['TRBJ2-5']	['None']	['TRAC']	['None' 'TRAC']	['TRBC2']	['None']	['TGCATCGGCGGAGGTTATGGAGGAAGCCAAGGAAATCTCATCTTT']	['None' 'TGTGCCGTGGTCTCTAAAGAAACCAGTGGCTCTAGGTTGACCTTT']	['TGTGCCAGCAGTTACAGCTTACCCGGGACTACCCAAGGCCCCCTCCAAGAGACCCAGTACTTC']
3765	3765	['3847']	True	2	2	0	0.0	0.07368411	1	1	0.0	0.0	0.0	0.0	0.0	0.0		0.0	['CIVRPLLAQKLVF']	['None']	['CATSRGNIDHQPQHF']	['None']	[8.]	[]	[]	[]	[2. 4.]	[]	[6. 7.]	[]	['TRAV26-1']	['None']	['TRBV15']	['None']	['None']	['None']	['None']	['None']	['TRAJ54']	['None']	['TRBJ1-5']	['None']	['TRAC']	['None']	['TRBC1']	['None']	['TGCATCGTCAGACCCCTGTTAGCCCAGAAGCTGGTATTT']	['None']	['TGTGCCACCAGCAGAGGTAATATAGATCATCAGCCCCAGCATTTT']
367	367	['368']	True	2	2	0	0.10305376	0.0	1	1	0.0	0.0	0.0	0.0	0.0	0.0		0.0	['CAGAISNTGKLIF']	['None']	['CASSQVWRGGLDTQYF']	['None']	[5.]	[]	[10.]	[]	[ 4. 12.]	[]	[11. 26.]	[]	['TRAV27']	['None']	['TRBV3-1']	['None']	['None']	['None']	['TRBD1']	['None']	['TRAJ37']	['None']	['TRBJ2-3']	['None']	['TRAC']	['None']	['TRBC2']	['None']	['TGTGCAGGAGCGATAAGCAACACAGGCAAACTAATCTTT']	['None']	['TGTGCCAGCAGCCAAGTCTGGCGGGGGGGCTTAGATACGCAGTATTTT']
2693	2693	['2746']	True	2	2	0	0.13827497	0.0	1	1	0.0	0.0	0.0	0.0	0.0	0.0		1.0	['None']	['None']	['CASKEQALVTGELFF']	['None']	[]	[]	[8.]	[]	[]	[]	[ 9. 14.]	[]	['None']	['None']	['TRBV5-1']	['None']	['None']	['None']	['TRBD1']	['None']	['None']	['None']	['TRBJ2-2']	['None']	['None']	['None']	['TRBC2']	['None']	['None']	['None']	['TGCGCCAGCAAGGAACAGGCGCTCGTCACCGGGGAGCTGTTTTTT']
3739	3739	['3821']	True	2	2	0	0.07457594	0.06506894	1	1	0.0	0.0	0.0	0.0	0.0	0.0		0.0	['CAVNQGGSEKLVF']	['None']	['CASSYSLGGNTQYF']	['None']	[1.]	[]	[5.]	[]	[3. 4.]	[]	[ 7. 14.]	[]	['TRAV21']	['None']	['TRBV6-6']	['None']	['None']	['None']	['TRBD1']	['None']	['TRAJ57']	['None']	['TRBJ2-3']	['None']	['TRAC']	['None']	['TRBC2']	['None']	['TGTGCTGTGAATCAGGGCGGATCTGAAAAGCTGGTCTTT']	['None']	['TGTGCCAGCAGTTACTCGTTAGGGGGAAATACGCAGTATTTT']
3749	3749	['3831' '4651']	False	2	2	0	0.0	0.0	1	1	0.0	0.0	0.0	0.0	0.0	0.0		0.0	['CALNTGGFKTIF']	['CVGGTSGGSYIPTF' 'None']	['CSARDYGAGDNSPLHF']	['None']	[0.]	[6.]	[13.]	[]	[2. 5.]	[3.]	[11. 40.]	[]	['TRAV24']	['None' 'TRAV12-1']	['TRBV20OR9-2']	['None']	['None']	['None']	['TRBD1']	['None']	['TRAJ9']	['None' 'TRAJ6']	['TRBJ1-6']	['None']	['TRAC']	['None' 'TRAC']	['TRBC1']	['None']	['TGTGCCTTAAATACTGGAGGCTTCAAAACTATCTTT']	['None' 'TGTGTGGGCGGTACATCAGGAGGAAGCTACATACCTACATTT']	['TGCAGTGCTAGAGATTACGGGGCCGGGGACAATTCACCCCTCCACTTT']
2668	2668	['2721' '5931']	False	2	1	1	0.0	0.0	1	1	0.5	1.0	0.5	0.7141194	12419665	0.6365375500740569		0.0	['CAASVGENTDKLIF']	['None']	['CASSPTRSGNTIYF']	['CASSNPGQGVTEAFF' 'None']	[8.]	[]	[]	[8.]	[5. 7.]	[]	[ 8. 11.]	[3.]	['TRAV29DV5']	['None']	['TRBV18']	['None' 'TRBV2']	['None']	['None']	['None']	['None' 'TRBD1']	['TRAJ34']	['None']	['TRBJ1-3']	['None' 'TRBJ1-1']	['TRAC']	['None']	['TRBC1']	['None' 'TRBC1']	['TGTGCAGCAAGCGTGGGGGAGAACACCGACAAGCTCATCTTT']	['None']	['TGTGCCAGCTCACCCACCCGCTCTGGAAACACCATATATTTT']
2651	2651	['2702']	True	2	0	2	0.0	0.9464476	1	1	0.0	0.0	0.0	0.0	0.0	0.0		1.0	['None']	['None']	['CASSESGGFGSYNEQFF']	['None']	[]	[]	[]	[]	[]	[]	[ 7. 16.]	[]	['None']	['None']	['TRBV10-1']	['None']	['None']	['None']	['None']	['None']	['None']	['None']	['TRBJ2-1']	['None']	['None']	['None']	['TRBC2']	['None']	['None']	['None']	['TGCGCCAGCAGTGAGTCGGGCGGTTTCGGATCCTACAATGAGCAGTTCTTC']
2926	2926	['2984']	True	2	2	0	0.0	0.0	1	1	0.0	0.0	0.0	0.0	0.0	0.0		1.0	['None']	['None']	['CASSFGGQGNEQFF']	['None']	[]	[]	[3.]	[]	[]	[]	[19. 20.]	[]	['None']	['None']	['TRBV5-1']	['None']	['None']	['None']	['TRBD1']	['None']	['None']	['None']	['TRBJ2-1']	['None']	['None']	['None']	['TRBC2']	['None']	['None']	['None']	['TGCGCCAGCAGCTTCGGGGGCCAGGGCAATGAGCAGTTCTTC']
2956	2956	['3017' '4498']	False	2	1	1	0.07042982	11845648	1	1	0.0	0.0	0.0	0.0	0.0	0.0		0.0	['CLVGYSGGGADGLTF']	['None']	['CASSRTPYEQYF']	['CATSRPGQANEETQYF' 'None']	[0.]	[]	[]	[5.]	[1. 3.]	[]	[ 5. 16.]	[3.]	['TRAV4']	['None']	['TRBV4-2']	['None' 'TRBV15']	['None']	['None']	['None']	['None' 'TRBD1']	['TRAJ45']	['None']	['TRBJ2-7']	['None' 'TRBJ2-5']	['TRAC']	['None']	['TRBC2']	['None' 'TRBC2']	['TGCCTCGTGGGTTATTCAGGAGGAGGTGCTGACGGACTCACCTTT']	['None']	['TGTGCCAGCAGCCGAACCCCCTACGAGCAGTACTTC']
3562	3562	['3639' '4918']	False	2	2	0	0.118320845	0.0	1	1	0.0	0.0	0.0	0.0	0.0	0.0		0.0	['CAVGPYSGGYQKVTF']	['None']	['CATRERGGGRGTGELFF']	['CSARGIGGAGQPQHF' 'None']	[4.]	[]	[17.]	[10.]	[4. 6.]	[]	[ 9. 18.]	[10.]	['TRAV8-3']	['None']	['TRBV15']	['None' 'TRBV20-1']	['None']	['None']	['TRBD1']	['None' 'TRBD1']	['TRAJ13']	['None']	['TRBJ2-2']	['None' 'TRBJ1-5']	['TRAC']	['None']	['TRBC1' 'TRBC2']	['None' 'TRBC1']	['TGTGCTGTGGGTCCTTATTCTGGGGGTTACCAGAAAGTTACCTTT']	['None']	['TGTGCCACCCGGGAGCGTGGTGGGGGGCGCGGCACCGGGGAGCTGTTTTTT']
3020	3020	['3082']	True	2	2	0	0.4196072	0.0	1	1	0.0	0.0	0.0	0.0	0.0	0.0		0.0	['CAAYSGGSNYKLTF']	['None']	['CATTTQDEQFF']	['None']	[1.]	[]	[]	[]	[1. 3.]	[]	[ 9. 17.]	[]	['TRAV13-1']	['None']	['TRBV19']	['None']	['None']	['None']	['None']	['None']	['TRAJ53']	['None']	['TRBJ2-1']	['None']	['TRAC']	['None']	['TRBC2']	['None']	['TGTGCAGCATATAGTGGAGGTAGCAACTATAAACTGACATTT']	['None']	['TGTGCCACCACAACCCAGGATGAGCAGTTCTTC']
303	303	['303']	True	2	1	1	0.0	0.0	1	1	0.0	0.5	0.0	0.11735827	0.0	-0.21084141710678847		0.0	['CAVRDAGARLMF']	['None']	['CASSLLAPGGSTDTQYF']	['None']	[5.]	[]	[]	[]	[2.]	[]	[ 7. 14.]	[]	['TRAV3']	['None']	['TRBV13']	['None']	['None']	['None']	['None']	['None']	['TRAJ31']	['None']	['TRBJ2-3']	['None']	['TRAC']	['None']	['TRBC2']	['None']	['TGTGCTGTGAGAGACGCCGGTGCCAGACTCATGTTT']	['None']	['TGTGCCAGCAGCTTATTGGCCCCCGGTGGGTCTACAGATACGCAGTATTTT']
3518	3518	['3593' '5058']	False	2	2	0	0.0	0.0	1	1	0.0	0.0	0.0	0.0	0.0	0.0		0.0	['CAVSNGGFKTIF']	['CAVSVQYSSASKIIF' 'None']	['CASSSDLGASSTDTQYF']	['None']	[3.]	[4.]	[11.]	[]	[10. 24.]	[6.]	[ 8. 25.]	[]	['TRAV1-1']	['None' 'TRAV8-6']	['TRBV12-4']	['None']	['None']	['None']	['TRBD1']	['None']	['TRAJ9']	['None' 'TRAJ3']	['TRBJ2-3']	['None']	['TRAC']	['None' 'TRAC']	['TRBC2']	['None']	['TGCGCTGTGAGCAATGGAGGCTTCAAAACTATCTTT']	['None' 'TGTGCTGTGAGTGTTCAGTACAGCAGTGCTTCCAAGATAATCTTT']	['TGTGCCAGCAGTTCCGATTTGGGGGCCTCTAGCACAGATACGCAGTATTTT']
3051	3051	['3114']	True	2	0	2	0.0	14239395	1	1	0.0	0.0	0.0	0.0	0.0	0.0		0.0	['CAVSDPYNDYKLSF']	['None']	['CASSPFTGIGNEQFF']	['None']	[12.]	[]	[11.]	[]	[3.]	[]	[16.]	[]	['TRAV20']	['None']	['TRBV7-3']	['None']	['None']	['None']	['TRBD1']	['None']	['TRAJ20']	['None']	['TRBJ2-1']	['None']	['TRAC']	['None']	['TRBC2']	['None']	['TGTGCTGTCTCCGATCCCTATAACGACTACAAGCTCAGCTTT']	['None']	['TGTGCCAGCAGCCCATTCACGGGTATAGGCAATGAGCAGTTCTTC']
3060	3060	['3124']	True	2	0	2	0.0	11948792	1	1	0.0	0.5	0.5	0.14313619	0.28627238	0.25174840492499534		1.0	['None']	['None']	['CASSLVGGRSGYNEQFF']	['None']	[]	[]	[11.]	[]	[]	[]	[17. 23.]	[]	['None']	['None']	['TRBV13']	['None']	['None']	['None']	['TRBD1']	['None']	['None']	['None']	['TRBJ2-1']	['None']	['None']	['None']	['TRBC2']	['None']	['None']	['None']	['TGTGCCAGCAGCTTAGTTGGGGGGCGGTCGGGGTACAATGAGCAGTTCTTC']
3077	3077	['3141']	True	2	2	0	0.0	0.0	1	1	0.0	0.0	0.0	0.0	0.0	0.0		0.0	['CAMSTGTYKYIF']	['None']	['CSAQGQGGINEQFF']	['None']	[1.]	[]	[8.]	[]	[4. 5.]	[]	[ 9. 13.]	[]	['TRAV12-3']	['None']	['TRBV20OR9-2']	['None']	['None']	['None']	['TRBD1']	['None']	['TRAJ40']	['None']	['TRBJ2-1']	['None']	['TRAC']	['None']	['TRBC2']	['None']	['TGTGCAATGAGCACAGGAACCTACAAATACATCTTT']	['None']	['TGCAGTGCCCAGGGACAGGGGGGGATAAATGAGCAGTTCTTC']
3101	3101	['3166']	True	2	2	0	0.08522529	0.0	1	1	0.0	0.0	0.0	0.0	0.0	0.0		1.0	['None']	['None']	['CATSDKGLPYGEQFF']	['None']	[]	[]	[12.]	[]	[]	[]	[17.]	[]	['None']	['None']	['TRBV24-1']	['None']	['None']	['None']	['TRBD1']	['None']	['None']	['None']	['TRBJ2-1']	['None']	['None']	['None']	['TRBC2']	['None']	['None']	['None']	['TGTGCCACCAGTGATAAGGGACTCCCCTATGGTGAGCAGTTCTTC']
3111	3111	['3176' '7278']	False	2	1	1	0.0	15888898	1	1	0.0	0.0	0.0	0.0	0.0	0.0		0.0	['CALAGRNTGNQFYF']	['None']	['CASGTENYSNQPQHF']	['CATSSFGQGTTNEKLFF' 'None']	[8.]	[]	[7.]	[6.]	[5. 7.]	[]	[6. 9.]	[3.]	['TRAV19']	['None']	['TRBV6-1']	['None' 'TRBV15']	['None']	['None']	['TRBD1']	['None' 'TRBD1']	['TRAJ49']	['None']	['TRBJ1-5']	['None' 'TRBJ1-4']	['TRAC']	['None']	['TRBC1']	['None' 'TRBC1']	['TGTGCTCTGGCCGGACGGAACACCGGTAACCAGTTCTATTTT']	['None']	['TGTGCCAGCGGCACAGAGAATTATAGCAATCAGCCCCAGCATTTT']
3498	3498	['3572']	True	2	2	0	0.16795088	0.0	1	1	0.0	0.0	0.0	0.0	0.0	0.0		0.0	['CAASDSSYKLIF']	['None']	['CSARIDLREQFF']	['None']	[0.]	[]	[]	[]	[3. 7.]	[]	[15. 17.]	[]	['TRAV23DV6']	['None']	['TRBV20OR9-2']	['None']	['None']	['None']	['None']	['None']	['TRAJ12']	['None']	['TRBJ2-1']	['None']	['TRAC']	['None']	['TRBC2']	['None']	['TGTGCAGCAAGCGATAGCAGCTATAAATTGATCTTC']	['None']	['TGCAGTGCTAGGATCGATCTTCGTGAGCAGTTCTTC']
3146	3146	['3212']	True	2	2	0	0.0	13015535	1	1	0.0	0.0	0.0	0.0	0.0	0.0		0.0	['CAVRDDSWGKLQF']	['None']	['CSASGLEVGNEQFF']	['None']	[8.]	[]	[]	[]	[1. 4.]	[]	[13. 15.]	[]	['TRAV1-2']	['None']	['TRBV20OR9-2']	['None']	['None']	['None']	['None']	['None']	['TRAJ24']	['None']	['TRBJ2-1']	['None']	['TRAC']	['None']	['TRBC2']	['None']	['TGTGCTGTGAGGGATGACAGCTGGGGGAAATTGCAGTTT']	['None']	['TGCAGTGCTAGTGGCCTAGAGGTGGGGAATGAGCAGTTCTTC']
3173	3173	['3239' '5878']	False	2	0	2	0.0	16523948	1	1	0.0	0.0	0.0	0.0	0.0	0.0		0.0	['CAVRDWNDYKLSF']	['CILSVDTGNQFYF' 'None']	['CASTHPDRDFEQYF']	['CASSSGQKNTEAFF' 'None']	[12.]	[5.]	[11.]	[6.]	[5. 7.]	[5.]	[12. 22.]	[9.]	['TRAV1-2']	['None' 'TRAV26-2']	['TRBV2']	['None' 'TRBV6-5']	['None']	['None']	['TRBD1']	['None' 'TRBD1']	['TRAJ20']	['None' 'TRAJ49']	['TRBJ2-7']	['None' 'TRBJ1-1']	['TRAC']	['None' 'TRAC']	['TRBC2']	['None' 'TRBC1']	['TGTGCTGTGAGAGATTGGAACGACTACAAGCTCAGCTTT']	['None' 'TGCATCCTGAGTGTGGACACCGGTAACCAGTTCTATTTT']	['TGTGCCAGCACCCATCCGGACCGGGATTTCGAGCAGTACTTC']
3466	3466	['3539']	True	2	2	0	0.0	0.0	1	1	0.0	0.0	0.0	0.0	0.0	0.0		1.0	['None']	['None']	['CASSLVGGGPFIVQFF']	['None']	[]	[]	[18.]	[]	[]	[]	[ 9. 22.]	[]	['None']	['None']	['TRBV28']	['None']	['None']	['None']	['TRBD1']	['None']	['None']	['None']	['TRBJ2-1']	['None']	['None']	['None']	['TRBC2']	['None']	['None']	['None']	['TGTGCCAGCAGTTTAGTGGGGGGAGGGCCTTTCATAGTGCAGTTCTTC']
3451	3451	['3524']	True	2	2	0	0.07906604	0.0	1	1	0.0	0.0	0.0	0.0	0.0	0.0		0.0	['CEGAGNNRKLIW']	['None']	['CASSFTTGTDTQYF']	['None']	[1.]	[]	[3.]	[]	[ 2. 11.]	[]	[ 5. 16.]	[]	['TRAV12-1']	['None']	['TRBV12-3']	['None']	['None']	['None']	['TRBD1']	['None']	['TRAJ38']	['None']	['TRBJ2-3']	['None']	['TRAC']	['None']	['TRBC2']	['None']	['TGTGAGGGTGCTGGCAACAACCGTAAGCTGATTTGG']	['None']	['TGTGCCAGCAGTTTCACGACAGGCACAGATACGCAGTATTTT']
3238	3238	['3305']	True	2	0	2	0.0	11982884	1	1	0.0	0.0	0.0	0.0	0.0	0.0		1.0	['None']	['None']	['CASSIGRPTYNSPLHF']	['None']	[]	[]	[]	[]	[]	[]	[4. 7.]	[]	['None']	['None']	['TRBV19']	['None']	['None']	['None']	['None']	['None']	['None']	['None']	['TRBJ1-6']	['None']	['None']	['None']	['TRBC1']	['None']	['None']	['None']	['TGTGCCAGTAGTATCGGTCGGCCCACCTATAATTCACCCCTCCACTTT']
260	260	['260']	True	2	2	0	0.0	0.0	1	1	0.0	0.0	0.0	0.0	0.0	0.0		1.0	['None']	['None']	['CSASTGVLYEQYF']	['None']	[]	[]	[]	[]	[]	[]	[ 8. 17.]	[]	['None']	['None']	['TRBV20-1' 'TRBV20OR9-2']	['None']	['None']	['None']	['None']	['None']	['None']	['None']	['TRBJ2-7']	['None']	['None']	['None']	['TRBC2']	['None']	['None']	['None']	['TGCAGTGCCTCAACGGGCGTCCTGTACGAGCAGTACTTC']
3810	3810	['3893']	True	2	2	0	0.0	0.0	1	1	0.0	0.0	0.0	0.0	0.0	0.0		0.0	['CAASESYKYIF']	['None']	['CASSLADVREKLFF']	['None']	[1.]	[]	[]	[]	[2. 3.]	[]	[3. 8.]	[]	['TRAV29DV5']	['None']	['TRBV7-9']	['None']	['None']	['None']	['None']	['None']	['TRAJ40']	['None']	['TRBJ1-4']	['None']	['TRAC']	['None']	['TRBC1']	['None']	['TGTGCAGCAAGCGAAAGCTACAAATACATCTTT']	['None']	['TGTGCCAGCAGCTTAGCTGACGTTAGGGAAAAACTGTTTTTT']
1883	1883	['1915']	True	2	0	2	0.34484485	0.0	1	1	0.0	0.0	0.0	0.0	0.0	0.0		0.0	['CAASSSNTGKLIF']	['None']	['CASSASSGWGETQYF']	['None']	[0.]	[]	[]	[]	[1. 5.]	[]	[ 6. 11.]	[]	['TRAV23DV6']	['None']	['TRBV19']	['None']	['None']	['None']	['None']	['None']	['TRAJ37']	['None']	['TRBJ2-5']	['None']	['TRAC']	['None']	['TRBC2']	['None']	['TGTGCAGCAAGCTCTAGCAACACAGGCAAACTAATCTTT']	['None']	['TGTGCCAGTAGTGCGTCTAGCGGCTGGGGAGAGACCCAGTACTTC']
3289	3289	['3357']	True	2	2	0	0.0	0.0	1	1	0.0	0.0	0.0	0.0	0.0	0.0		1.0	['None']	['None']	['CASRPIARDRADTQYF']	['None']	[]	[]	[]	[]	[]	[]	[ 8. 12.]	[]	['None']	['None']	['TRBV6-2']	['None']	['None']	['None']	['None']	['None']	['None']	['None']	['TRBJ2-3']	['None']	['None']	['None']	['TRBC2']	['None']	['None']	['None']	['TGTGCCAGCAGACCAATTGCGAGGGATCGAGCAGATACGCAGTATTTT']
2177	2177	['2217']	True	2	0	2	0.0	0.0	1	1	0.0	0.5	0.5	0.13438587	0.26877174	0.23804929691356197		1.0	['None']	['None']	['CASSQGDRVGYNYGYTF']	['None']	[]	[]	[7.]	[]	[]	[]	[6. 8.]	[]	['None']	['None']	['TRBV14']	['None']	['None']	['None']	['TRBD1']	['None']	['None']	['None']	['TRBJ1-2']	['None']	['None']	['None']	['TRBC1']	['None']	['None']	['None']	['TGTGCCAGCAGCCAAGGGGACAGGGTCGGATATAACTATGGCTACACCTTC']
2174	2174	['2214']	True	2	2	0	0.07613461	0.0	1	1	0.0	0.0	0.0	0.0	0.0	0.0		0.0	['CAARGGNARLMF']	['None']	['CATSEGQGAGELFF']	['None']	[5.]	[]	[2.]	[]	[3. 5.]	[]	[ 9. 15.]	[]	['TRAV1-1']	['None']	['TRBV24-1']	['None']	['None']	['None']	['TRBD1']	['None']	['TRAJ31']	['None']	['TRBJ2-2']	['None']	['TRAC']	['None']	['TRBC2']	['None']	['TGCGCTGCGAGAGGGGGGAATGCCAGACTCATGTTT']	['None']	['TGTGCCACCAGTGAGGGACAGGGTGCCGGGGAGCTGTTTTTT']
2146	2146	['2186' '6097']	False	2	0	2	0.0	14422908	1	1	0.0	0.5	0.5	0.07268615	0.1453723	0.13572973816391815		0.0	['CAASAQNNDMRF']	['None']	['CASSLAYYEQYF']	['CASSLLLAAGELFF' 'None']	[5.]	[]	[]	[4.]	[1. 2.]	[]	[16. 23.]	[5.]	['TRAV29DV5']	['None']	['TRBV7-9']	['None' 'TRBV28']	['None']	['None']	['None']	['None' 'TRBD1']	['TRAJ43']	['None']	['TRBJ2-7']	['None' 'TRBJ2-2']	['TRAC']	['None']	['TRBC2']	['None' 'TRBC2']	['TGTGCAGCAAGCGCGCAGAACAATGACATGCGCTTT']	['None']	['TGTGCCAGCAGCTTAGCGTACTACGAGCAGTACTTC']
3938	3938	['4029']	True	2	2	0	0.0	0.0	1	1	0.0	0.0	0.0	0.0	0.0	0.0		1.0	['None']	['None']	['CASSLAWGTDTQYF']	['None']	[]	[]	[0.]	[]	[]	[]	[4. 5.]	[]	['None']	['None']	['TRBV5-4']	['None']	['None']	['None']	['TRBD1']	['None']	['None']	['None']	['TRBJ2-3']	['None']	['None']	['None']	['TRBC2']	['None']	['None']	['None']	['TGTGCCAGCAGCTTGGCATGGGGCACAGATACGCAGTATTTT']
2116	2116	['2155']	True	2	0	2	0.2854653	0.0	1	1	0.0	0.0	0.0	0.0	0.0	0.0		1.0	['None']	['None']	['CSGSGGGDNEKLFF']	['None']	[]	[]	[11.]	[]	[]	[]	[ 4. 10.]	[]	['None']	['None']	['TRBV20OR9-2']	['None']	['None']	['None']	['TRBD1']	['None']	['None']	['None']	['TRBJ1-4']	['None']	['None']	['None']	['TRBC1']	['None']	['None']	['None']	['TGCAGTGGAAGCGGGGGGGGGGATAATGAAAAACTGTTTTTT']
2111	2111	['2150']	True	2	2	0	0.078903496	0.0	1	1	0.0	0.0	0.0	0.0	0.0	0.0		0.0	['CAVSVTGGGNKLTF']	['None']	['CSARPGLAGNQETQYF']	['None']	[2.]	[]	[6.]	[]	[5.]	[]	[10. 13.]	[]	['TRAV8-4']	['None']	['TRBV20OR9-2']	['None']	['None']	['None']	['TRBD1']	['None']	['TRAJ10']	['None']	['TRBJ2-5']	['None']	['TRAC']	['None']	['TRBC2']	['None']	['TGTGCTGTGAGTGTTACGGGAGGAGGAAACAAACTCACCTTT']	['None']	['TGCAGTGCTAGACCTGGACTAGCGGGCAATCAAGAGACCCAGTACTTC']
2068	2068	['2105']	True	2	2	0	0.08316499	0.0	1	1	0.0	0.0	0.0	0.0	0.0	0.0		1.0	['None']	['None']	['CSARLNRADDVDEQYF']	['None']	[]	[]	[]	[]	[]	[]	[22. 29.]	[]	['None']	['None']	['TRBV20OR9-2']	['None']	['None']	['None']	['None']	['None']	['None']	['None']	['TRBJ2-7']	['None']	['None']	['None']	['TRBC1' 'TRBC2']	['None']	['None']	['None']	['TGCAGTGCTAGACTAAATCGGGCCGACGACGTGGACGAGCAGTACTTC']
2554	2554	['2604']	True	2	2	0	0.0	13865594	1	1	0.0	0.0	0.0	0.0	0.0	0.0		0.0	['CAASAPRDYKLSF']	['None']	['CASTTSGVGQPQHF']	['None']	[8.]	[]	[10.]	[]	[1. 3.]	[]	[ 9. 19.]	[]	['TRAV13-1']	['None']	['TRBV6-6']	['None']	['None']	['None']	['TRBD1']	['None']	['TRAJ20']	['None']	['TRBJ1-5']	['None']	['TRAC']	['None']	['TRBC1']	['None']	['TGTGCAGCAAGTGCGCCCCGCGACTACAAGCTCAGCTTT']	['None']	['TGTGCCAGCACCACTTCAGGGGTGGGTCAGCCCCAGCATTTT']
2008	2008	['2044']	True	2	2	0	0.09117744	0.0	1	1	0.0	0.0	0.0	0.0	0.0	0.0		0.0	['CAGALGNQFYF']	['None']	['CASSLFVGARGYGYTF']	['None']	[4.]	[]	[12.]	[]	[4.]	[]	[ 4. 11.]	[]	['TRAV27']	['None']	['TRBV13']	['None']	['None']	['None']	['TRBD1']	['None']	['TRAJ49']	['None']	['TRBJ1-2']	['None']	['TRAC']	['None']	['TRBC1']	['None']	['TGTGCAGGAGCTCTCGGTAACCAGTTCTATTTT']	['None']	['TGTGCCAGCAGCTTATTTGTTGGAGCAAGGGGCTATGGCTACACCTTC']
3980	3980	['4073']	True	2	2	0	0.0	0.0	1	1	0.0	0.0	0.0	0.0	0.0	0.0		1.0	['None']	['None']	['CSARKGPDTQYF']	['None']	[]	[]	[]	[]	[]	[]	[20. 34.]	[]	['None']	['None']	['TRBV20OR9-2']	['None']	['None']	['None']	['None']	['None']	['None']	['None']	['TRBJ2-3']	['None']	['None']	['None']	['TRBC2']	['None']	['None']	['None']	['TGCAGTGCTAGGAAGGGTCCAGATACGCAGTATTTT']
4012	4012	['4105']	True	2	0	2	0.0	12610514	1	1	0.0	0.0	0.0	0.0	0.0	0.0		1.0	['None']	['None']	['CASSDSYSNQPQHF']	['None']	[]	[]	[]	[]	[]	[]	[6. 8.]	[]	['None']	['None']	['TRBV2']	['None']	['None']	['None']	['None']	['None']	['None']	['None']	['TRBJ1-5']	['None']	['None']	['None']	['TRBC1']	['None']	['None']	['None']	['TGTGCCAGCAGTGACAGTTATAGCAATCAGCCCCAGCATTTT']
4052	4052	['4146']	True	2	2	0	0.0	0.0	1	1	0.0	0.0	0.0	0.0	0.0	0.0		0.0	['CAVSPTGANSKLTF']	['None']	['CASSGRARGELFF']	['None']	[2.]	[]	[5.]	[]	[5. 7.]	[]	[15. 18.]	[]	['TRAV8-4']	['None']	['TRBV24-1']	['None']	['None']	['None']	['TRBD1']	['None']	['TRAJ56']	['None']	['TRBJ2-2']	['None']	['TRAC']	['None']	['TRBC2']	['None']	['TGTGCTGTGAGTCCTACTGGAGCCAATAGTAAGCTGACATTT']	['None']	['TGTGCCTCCAGCGGGAGGGCGCGCGGGGAGCTGTTTTTT']
1907	1907	['1940']	True	2	0	2	0.0	15677898	1	1	0.0	0.0	0.0	0.0	0.0	0.0		0.0	['CAVSYTGRRALTF']	['None']	['CASSLAFQQGVAPWSETEAFF']	['None']	[1.]	[]	[27.]	[]	[4.]	[]	[ 8. 11.]	[]	['TRAV8-4']	['None']	['TRBV5-5']	['None']	['None']	['None']	['TRBD1']	['None']	['TRAJ5']	['None']	['TRBJ1-1']	['None']	['TRAC']	['None']	['TRBC1']	['None']	['TGTGCTGTGAGTTACACGGGCAGGAGAGCACTTACTTTT']	['None']	['TGTGCCAGCAGCTTGGCCTTTCAGCAGGGAGTTGCCCCCTGGTCGGAGACTGAAGCTTTCTTT']
409	409	['411' '5484']	False	2	0	2	0.0	20130458	1	1	0.0	0.0	0.0	0.0	0.0	0.0		0.0	['CAQRNTGKLIF']	['CAEDSGAGSYQLTF' 'None']	['CASSPDFETQYF']	['CASSPGTSANNEQFF' 'CATSSFGQGTTNEKLFF']	[4.]	[0.]	[]	[ 6. 10.]	[2. 6.]	[2.]	[22. 31.]	[7. 9.]	['TRAV14DV4']	['None' 'TRAV17']	['TRBV7-9']	['TRBV15' 'TRBV4-2']	['None']	['None']	['None']	['TRBD1']	['TRAJ37']	['None' 'TRAJ28']	['TRBJ2-5']	['TRBJ1-4' 'TRBJ2-1']	['TRAC']	['None' 'TRAC']	['TRBC2']	['TRBC1' 'TRBC2']	['TGTGCCCAAAGGAACACAGGCAAACTAATCTTT']	['None' 'TGTGCTGAGGACTCTGGGGCTGGGAGTTACCAACTCACTTTC']	['TGTGCCAGCAGCCCTGATTTCGAGACCCAGTACTTC']
39	39	['39']	True	2	0	2	0.0	16222053	1	1	0.0	0.0	0.0	0.0	0.0	0.0		0.0	['CAVAWYSSASKIIF']	['None']	['CAVKTGANNEQFF']	['None']	[3.]	[]	[8.]	[]	[4. 6.]	[]	[12. 13.]	[]	['TRAV8-3']	['None']	['TRBV27']	['None']	['None']	['None']	['TRBD1']	['None']	['TRAJ3']	['None']	['TRBJ2-1']	['None']	['TRAC']	['None']	['TRBC2']	['None']	['TGTGCTGTGGCCTGGTACAGCAGTGCTTCCAAGATAATCTTT']	['None']	['TGTGCCGTCAAGACAGGGGCTAACAATGAGCAGTTCTTC']
2204	2204	['2244']	True	2	2	0	0.20916471	0.0	1	1	0.0	0.0	0.0	0.0	0.0	0.0		0.0	['CILRVKGGADGLTF']	['None']	['CASSPGLNTEAFF']	['None']	[5.]	[]	[]	[]	[1. 2.]	[]	[10. 13.]	[]	['TRAV26-2']	['None']	['TRBV18']	['None']	['None']	['None']	['None']	['None']	['TRAJ45']	['None']	['TRBJ1-1']	['None']	['TRAC']	['None']	['TRBC1']	['None']	['TGCATCCTGAGAGTAAAGGGAGGTGCTGACGGACTCACCTTT']	['None']	['TGTGCCAGCTCACCAGGATTGAACACTGAAGCTTTCTTT']
2249	2249	['2290']	True	2	1	1	0.16755322	0.0	1	1	0.5	0.5	0.5	16621916	33243833	1464269531098760		1.0	['None']	['None']	['CASSPHEAGGVDEQFF']	['None']	[]	[]	[]	[]	[]	[]	[17. 19.]	[]	['None']	['None']	['TRBV19']	['None']	['None']	['None']	['None']	['None']	['None']	['None']	['TRBJ2-1']	['None']	['None']	['None']	['TRBC2']	['None']	['None']	['None']	['TGTGCCAGTAGTCCTCATGAAGCGGGAGGCGTTGATGAGCAGTTCTTC']
227	227	['227']	True	2	2	0	0.062976204	0.0	1	1	0.0	0.0	0.0	0.0	0.0	0.0		0.0	['CALGNNARLMF']	['None']	['CSGSHQDENTEAFF']	['None']	[4.]	[]	[]	[]	[1. 3.]	[]	[10. 18.]	[]	['TRAV9-2']	['None']	['TRBV29-1']	['None']	['None']	['None']	['None']	['None']	['TRAJ31']	['None']	['TRBJ1-1']	['None']	['TRAC']	['None']	['TRBC1']	['None']	['TGTGCTCTTGGGAACAATGCCAGACTCATGTTT']	['None']	['TGCAGCGGAAGTCACCAGGACGAGAACACTGAAGCTTTCTTT']
2309	2309	['2351']	True	2	2	0	0.0	0.0	1	1	0.0	0.0	0.0	0.0	0.0	0.0		0.0	['CAVSSQGAGSYQLTF']	['None']	['CASSLVGRLETQYF']	['None']	[10.]	[]	[]	[]	[2. 3.]	[]	[ 2. 16.]	[]	['TRAV2']	['None']	['TRBV11-1']	['None']	['None']	['None']	['None']	['None']	['TRAJ28']	['None']	['TRBJ2-5']	['None']	['TRAC']	['None']	['TRBC2']	['None']	['TGTGCTGTTTCCTCCCAGGGGGCTGGGAGTTACCAACTCACTTTC']	['None']	['TGTGCCAGCAGCTTAGTCGGACGACTAGAGACCCAGTACTTC']
2322	2322	['2364']	True	2	2	0	0.25762278	0.0	1	1	0.0	0.0	0.0	0.0	0.0	0.0		0.0	['CAVSGSSGGYQKVTF']	['None']	['CASSRAGDIYGYTF']	['None']	[7.]	[]	[7.]	[]	[1. 5.]	[]	[ 9. 13.]	[]	['TRAV8-4']	['None']	['TRBV3-1']	['None']	['None']	['None']	['TRBD1']	['None']	['TRAJ13']	['None']	['TRBJ1-2']	['None']	['TRAC']	['None']	['TRBC1']	['None']	['TGTGCTGTGAGTGGCTCGAGTGGGGGTTACCAGAAAGTTACCTTT']	['None']	['TGTGCCAGCAGCCGGGCCGGGGACATCTATGGCTACACCTTC']
2379	2379	['2423']	True	2	2	0	0.0	0.0	1	1	0.0	0.0	0.0	0.0	0.0	0.0		0.0	['CLLGQGAQKLVF']	['None']	['CASSQGWGIAEAFF']	['None']	[0.]	[]	[]	[]	[3. 4.]	[]	[ 6. 14.]	[]	['TRAV40']	['None']	['TRBV3-1']	['None']	['None']	['None']	['None']	['None']	['TRAJ54']	['None']	['TRBJ1-1']	['None']	['TRAC']	['None']	['TRBC1']	['None']	['TGTCTTCTGGGACAGGGAGCCCAGAAGCTGGTATTT']	['None']	['TGTGCCAGCAGCCAAGGTTGGGGTATCGCTGAAGCTTTCTTT']
3895	3895	['3982' '5141']	False	2	0	2	0.0	14490671	1	1	0.0	0.5	0.5	0.16005792	0.32011583	0.2777194861379969		0.0	['CAYSFTGNQFYF']	['CIDSTGTASKLTF' 'None']	['CASRQLASGRRDEQFF']	['None']	[6.]	[4.]	[]	[]	[ 8. 11.]	[5.]	[12.]	[]	['TRAV38-2DV8']	['None' 'TRAV26-1']	['TRBV27']	['None']	['None']	['None']	['None']	['None']	['TRAJ49']	['None' 'TRAJ44']	['TRBJ2-1']	['None']	['TRAC']	['None' 'TRAC']	['TRBC2']	['None']	['TGTGCTTATTCCTTTACCGGTAACCAGTTCTATTTT']	['None' 'TGCATCGACTCTACCGGCACTGCCAGTAAACTCACCTTT']	['TGTGCCAGCAGGCAACTGGCTAGCGGGAGACGTGATGAGCAGTTCTTC']
2392	2392	['2436']	True	2	2	0	0.0956743	0.0	1	1	0.0	0.0	0.0	0.0	0.0	0.0		1.0	['None']	['None']	['CASLAGASETQYF']	['None']	[]	[]	[]	[]	[]	[]	[4. 6.]	[]	['None']	['None']	['TRBV28']	['None']	['None']	['None']	['None']	['None']	['None']	['None']	['TRBJ2-5']	['None']	['None']	['None']	['TRBC2']	['None']	['None']	['None']	['TGTGCCAGCCTAGCGGGAGCTTCGGAGACCCAGTACTTC']
3884	3884	['3971']	True	2	2	0	0.13166274	0.0	1	1	0.0	0.0	0.0	0.0	0.0	0.0		1.0	['None']	['None']	['CASSLVHSRTDTQYF']	['None']	[]	[]	[]	[]	[]	[]	[13. 31.]	[]	['None']	['None']	['TRBV7-2']	['None']	['None']	['None']	['None']	['None']	['None']	['None']	['TRBJ2-3']	['None']	['None']	['None']	['TRBC2']	['None']	['None']	['None']	['TGTGCCAGCAGCTTAGTACACAGTCGCACAGATACGCAGTATTTT']
2420	2420	['2464']	True	2	1	1	0.0	0.0	1	1	0.5	0.5	0.5	17024567	34049134	1482720605493650		0.0	['CAVTDYSSASKIIF']	['None']	['CASSRPGQGSTEAFF']	['None']	[5.]	[]	[5.]	[]	[ 8. 15.]	[]	[10. 15.]	[]	['TRAV8-4']	['None']	['TRBV12-4']	['None']	['None']	['None']	['TRBD1']	['None']	['TRAJ3']	['None']	['TRBJ1-1']	['None']	['TRAC']	['None']	['TRBC1']	['None']	['TGTGCTGTGACCGACTACAGCAGTGCTTCCAAGATAATCTTT']	['None']	['TGTGCCAGCAGTCGTCCGGGACAGGGAAGCACTGAAGCTTTCTTT']
2426	2426	['2470']	True	2	2	0	0.10487604	0.0	1	1	0.0	0.0	0.0	0.0	0.0	0.0		0.0	['CAVSDLGLSGGYNKLIF']	['None']	['CASSFRRGLAGGHDKNIQYF']	['None']	[8.]	[]	[15.]	[]	[2. 6.]	[]	[ 7. 10.]	[]	['TRAV8-4']	['None']	['TRBV12-3']	['None']	['None']	['None']	['TRBD1']	['None']	['TRAJ4']	['None']	['TRBJ2-4']	['None']	['TRAC']	['None']	['TRBC2']	['None']	['TGTGCTGTGAGTGATCTGGGGCTTTCTGGTGGCTACAATAAGCTGATTTTT']	['None']	['TGTGCCAGCAGTTTTCGAAGGGGACTAGCGGGAGGGCATGACAAAAACATTCAGTACTTC']
2430	2430	['2474']	True	2	2	0	0.083178855	0.0	1	1	0.0	0.0	0.0	0.0	0.0	0.0		0.0	['CALTAGGGADGLTF']	['None']	['CASSQEGGQPQHF']	['None']	[5.]	[]	[]	[]	[2. 7.]	[]	[12. 19.]	[]	['TRAV9-2']	['None']	['TRBV7-9']	['None']	['None']	['None']	['None']	['None']	['TRAJ45']	['None']	['TRBJ1-5']	['None']	['TRAC']	['None']	['TRBC1']	['None']	['TGTGCTCTGACGGCGGGAGGAGGTGCTGACGGACTCACCTTT']	['None']	['TGTGCCAGCAGCCAGGAAGGTGGTCAGCCCCAGCATTTT']
3880	3880	['3966']	True	2	2	0	0.0	0.0	1	1	0.0	0.0	0.0	0.0	0.0	0.0		0.0	['CAMSDSNYQLIW']	['None']	['CSAPSGGTDTQYF']	['None']	[0.]	[]	[]	[]	[3. 8.]	[]	[15. 17.]	[]	['TRAV12-3']	['None']	['TRBV20-1' 'TRBV20OR9-2']	['None']	['None']	['None']	['None']	['None']	['TRAJ33']	['None']	['TRBJ2-3']	['None']	['TRAC']	['None']	['TRBC2']	['None']	['TGTGCAATGAGCGATAGCAACTATCAGTTAATCTGG']	['None']	['TGCAGTGCGCCTAGCGGGGGCACAGATACGCAGTATTTT']
2485	2485	['2530']	True	2	1	1	0.0	0.8075743	1	1	0.0	0.0	0.0	0.0	0.0	0.0		0.0	['CAFLWWAGTASKLTF']	['None']	['CASSTSVEAFF']	['None']	[10.]	[]	[]	[]	[1. 2.]	[]	[10. 26.]	[]	['TRAV38-1']	['None']	['TRBV13']	['None']	['None']	['None']	['None']	['None']	['TRAJ44']	['None']	['TRBJ1-1']	['None']	['TRAC']	['None']	['TRBC1']	['None']	['TGTGCTTTCTTATGGTGGGCCGGCACTGCCAGTAAACTCACCTTT']	['None']	['TGTGCCAGCAGCACCTCGGTAGAAGCTTTCTTT']
2507	2507	['2553']	True	2	0	2	0.0	0.85833895	1	1	0.0	0.0	0.0	0.0	0.0	0.0		1.0	['None']	['None']	['CASSPPGFGQPQHF']	['None']	[]	[]	[10.]	[]	[]	[]	[11. 20.]	[]	['None']	['None']	['TRBV7-9']	['None']	['None']	['None']	['TRBD1']	['None']	['None']	['None']	['TRBJ1-5']	['None']	['None']	['None']	['TRBC1']	['None']	['None']	['None']	['TGTGCCAGCAGCCCACCAGGGTTTGGACAGCCCCAGCATTTT']
3825	3825	['3909']	True	2	2	0	0.07174583	0.0	1	1	0.0	0.0	0.0	0.0	0.0	0.0		0.0	['CAVSEAGGSYIPTF']	['None']	['CASSPHEAGEETQYF']	['CSARIAGQGGNTEAFF']	[2.]	[]	[12.]	[8.]	[ 4. 13.]	[]	[ 8. 17.]	[5.]	['TRAV8-4']	['None']	['TRBV5-1']	['TRBV20OR9-2']	['None']	['None']	['TRBD1']	['TRBD1']	['TRAJ6']	['None']	['TRBJ2-5']	['TRBJ1-1']	['TRAC']	['None']	['TRBC2']	['TRBC1']	['TGTGCTGTGAGTGAGGCAGGAGGAAGCTACATACCTACATTT']	['None']	['TGCGCCAGCAGTCCCCACGAGGCGGGGGAAGAGACCCAGTACTTC']
3	3	['3']	True	2	2	0	0.100113615	0.0	1	1	0.0	0.0	0.0	0.0	0.0	0.0		0.0	['CATGEETSGSRLTF']	['None']	['CASSSGLDYNEQFF']	['None']	[3.]	[]	[]	[]	[4. 6.]	[]	[11. 15.]	[]	['TRAV17']	['None']	['TRBV5-4']	['None']	['None']	['None']	['None']	['None']	['TRAJ58']	['None']	['TRBJ2-1']	['None']	['TRAC']	['None']	['TRBC2']	['None']	['TGTGCTACGGGGGAAGAAACCAGTGGCTCTAGGTTGACCTTT']	['None']	['TGTGCCAGCAGCTCGGGACTAGATTACAATGAGCAGTTCTTC']
[truncated: 119 more columns]
