# Supplementary material for: Single-cell RNA sequencing reveals ex vivo signatures of SARS-CoV-2-reactive T cells through ‘reverse phenotyping’
Source: Nat Commun. 2021 Jul 26;12:4515. doi: 10.1038/s41467-021-24730-4 (PMC8313584; doi:10.1038/s41467-021-24730-4)
Supplement: Supplementary file 14 — Supplementary Data 12 [file 41467_2021_24730_MOESM14_ESM.xlsx]

## Sheet: Supplementary Data 12
	clonotype	clonotypes_all_chains	exclusive_clonotype_map	size	n_cd4	n_cd8	ave_cd4	ave_cd8	n_stimulated	n_unstimulated	in_ifng_cluster	ave_ifng+	ave_ifng+_stimulated	ave_ifng	ave_ifng_stimulated	lfc_ifng_stimulated	pval_ifng_condition	frac_orphan_beta	TRA_1_cdr3	TRA_2_cdr3	TRB_1_cdr3	TRB_2_cdr3	TRA_1_junction_ins	TRA_2_junction_ins	TRB_1_junction_ins	TRB_2_junction_ins	TRA_1_expr	TRA_2_expr	TRB_1_expr	TRB_2_expr	TRA_1_v_gene	TRA_2_v_gene	TRB_1_v_gene	TRB_2_v_gene	TRA_1_d_gene	TRA_2_d_gene	TRB_1_d_gene	TRB_2_d_gene	TRA_1_j_gene	TRA_2_j_gene	TRB_1_j_gene	TRB_2_j_gene	TRA_1_c_gene	TRA_2_c_gene	TRB_1_c_gene	TRB_2_c_gene	TRA_1_cdr3_nt	TRA_2_cdr3_nt	TRB_1_cdr3_nt
72	72	['10192' '11177' '1277' '3005' '329' '4231' '5045' '5242' '5617' '6543' '6694' '6751' '72' '7610' '7646' '8009' '8314' '8509' '908' '9168' '9265']	False	231	2	229	0.0027537856	11004369	124	107	0.0	0.05194805194805195	0.012987012987012988	0.017323935	0.00580427	-0.02442529829243448	0.024994411615737466	0.0	['CAALNRDDKIIF']	['CAAKDGGATNKLIF' 'CAENKRAGSYQLTF' 'CAISGGANSKLTF' 'CALYGGSQGNLIF' 'CAVLLTSGTYKYIF' 'CAVRDLWDDKIIF' 'CAVRPLYNNDMRF' 'CAVVSTAYGNQFYF' 'CAYNTNAGKSTF' 'None']	['CASSLGTAQQQYF']	['CAGRNKGGSNEKLFF' 'CASKGYSSGANVLTF' 'CASRVVGGEDTEAFF' 'CASSFGRGGNTEAFF' 'CASSLEGTRQETQYF' 'CASSLGGGLPTQYF' 'CASSLGHPAVSEQYF' 'CASSLGVRSTEAFF' 'CASSLHPIDTGASYEQYF' 'CASSPLHSYNSPLHF' 'CASSSDQYNSPLHF' 'CASSSGTGTGQPQHF' 'CASSTRGAGGKDTQYF' 'CASSYGLAGYTGELFF' 'CASSYRGRRYEQYF' 'CASTPREGSDTQYF' 'CATSRENLEGPEAFF' 'None']	[4.]	[ 0. 3. 6. 7. 14.]	[6.]	[ 3. 4. 6. 8. 9. 10. 11. 12. 13.]	[ 1. 2. 3. 4. 5. 6. 7. 8. 9. 11. 12.]	[2. 3. 4. 5.]	[ 2. 4. 5. 6. 7. 8. 9. 10. 11. 12. 13. 14. 15. 16. 17. 18. 19. 20. 21. 22. 23. 24. 25. 26. 27. 29. 30. 31. 35. 38. 40. 42.]	[ 3. 4. 5. 6. 7. 9. 10. 13. 18.]	['TRAV1-2']	['None' 'TRAV12-3' 'TRAV13-2' 'TRAV16' 'TRAV21' 'TRAV29DV5' 'TRAV3' 'TRAV41' 'TRAV6' 'TRAV8-6']	['TRBV7-3']	['None' 'TRBV11-1' 'TRBV14' 'TRBV15' 'TRBV27' 'TRBV28' 'TRBV5-1' 'TRBV5-4' 'TRBV5-5' 'TRBV5-6' 'TRBV6-2' 'TRBV7-9' 'TRBV9']	['None']	['None']	['TRBD1']	['None' 'TRBD1']	['TRAJ30']	['None' 'TRAJ27' 'TRAJ28' 'TRAJ30' 'TRAJ32' 'TRAJ40' 'TRAJ42' 'TRAJ43' 'TRAJ49' 'TRAJ56']	['TRBJ2-7']	['None' 'TRBJ1-1' 'TRBJ1-4' 'TRBJ1-5' 'TRBJ1-6' 'TRBJ2-2' 'TRBJ2-3' 'TRBJ2-5' 'TRBJ2-6' 'TRBJ2-7']	['TRAC']	['None' 'TRAC']	['TRBC1' 'TRBC2']	['None' 'TRBC1' 'TRBC2']	['TGTGCTGCCTTGAACAGAGATGACAAGATCATCTTT']	['None' 'TGTGCAATAAGTGGTGGAGCCAATAGTAAGCTGACATTT' 'TGTGCAGAGAATAAGAGGGCTGGGAGTTACCAACTCACTTTC' 'TGTGCAGCAAAGGATGGTGGTGCTACAAACAAGCTCATCTTT' 'TGTGCCTATAACACCAATGCAGGCAAATCAACCTTT' 'TGTGCTCTTTATGGAGGAAGCCAAGGAAATCTCATCTTT' 'TGTGCTGTCCTCCTTACCTCAGGAACCTACAAATACATCTTT' 'TGTGCTGTCGTTTCTACGGCATACGGTAACCAGTTCTATTTT' 'TGTGCTGTGAGAGACCTCTGGGATGACAAGATCATCTTT' 'TGTGCTGTGAGGCCGTTATATAACAATGACATGCGCTTT']	['TGTGCCAGCAGCTTAGGGACAGCTCAACAGCAGTACTTC']
50	50	['10018' '10388' '10622' '152' '2368' '50' '6087' '6815' '7709' '8768']	False	227	0	227	0.0007916723	10074238	137	90	0.0	0.06607929515418502	0.048458149779735685	0.02534544	0.025609864	0.0006504947211681093	0.9659319988934397	0.0	['CAVRPLYNNDMRF']	['CAALNRDDKIIF' 'CAASISNTGNQFYF' 'CAASLAGNTPLVF' 'CADSNSGYALNF' 'CAHSGSARQLTF' 'CAVRDIGGNNARLMF' 'CAVSGYGNKLVF' 'None']	['CASSIRSGQASIEDTEAFF']	['CASEPSGANVLTF' 'CASSEDRATEAFF' 'CASSFITSTEAFF' 'CASSKGGSGTEAFF' 'CASSLGTAQQQYF' 'CASSLSLAEYNEQFF' 'CASSRPGGQGIDTQYF' 'None']	[7.]	[2. 3. 4. 7.]	[18.]	[ 1. 5. 6. 11.]	[ 1. 2. 3. 4. 5. 6. 7. 8. 9. 10. 11. 14. 16.]	[2. 3. 4. 6.]	[ 2. 3. 4. 5. 6. 7. 8. 9. 10. 11. 12. 13. 14. 15. 16. 17. 18. 19. 20. 21. 22. 23. 24. 38.]	[ 3. 5. 6. 7. 8. 12. 16.]	['TRAV21']	['None' 'TRAV1-2' 'TRAV13-1' 'TRAV20' 'TRAV25' 'TRAV3' 'TRAV8-6']	['TRBV7-9']	['None' 'TRBV11-1' 'TRBV13' 'TRBV2' 'TRBV28' 'TRBV3-1' 'TRBV7-3']	['None']	['None']	['TRBD1']	['None' 'TRBD1']	['TRAJ43']	['None' 'TRAJ22' 'TRAJ29' 'TRAJ30' 'TRAJ31' 'TRAJ41' 'TRAJ47' 'TRAJ49']	['TRBJ1-1']	['None' 'TRBJ1-1' 'TRBJ2-1' 'TRBJ2-3' 'TRBJ2-6' 'TRBJ2-7']	['TRAC']	['None' 'TRAC']	['TRBC1']	['None' 'TRBC1' 'TRBC2']	['TGTGCTGTGAGGCCGTTATATAACAATGACATGCGCTTT']	['None' 'TGTGCAGATTCAAATTCCGGGTATGCACTCAACTTC' 'TGTGCAGCAAGTATCTCGAACACCGGTAACCAGTTCTATTTT' 'TGTGCAGCAAGTTTGGCAGGAAACACACCTCTTGTCTTT' 'TGTGCCCATTCTGGTTCTGCAAGGCAACTGACCTTT' 'TGTGCTGCCTTGAACAGAGATGACAAGATCATCTTT' 'TGTGCTGTGAGAGACATCGGGGGTAACAATGCCAGACTCATGTTT' 'TGTGCTGTGAGTGGGTATGGAAACAAGCTGGTCTTT']	['TGTGCCAGCAGCATAAGATCCGGACAGGCGTCCATTGAGGACACTGAAGCTTTCTTT']
231	231	['11215' '233' '448' '5609' '573' '6222' '6650' '6697' '8098']	False	216	0	216	0.0	0.97619385	119	97	0.0	0.08333333333333333	0.05092592592592592	0.03334997	0.034252394	0.0019448716125693363	0.9088220971369722	0.0	['CAYRSARDDKIIF']	['CAEKEKTGNQFYF' 'CAGENAGNMLTF' 'CATERDFGNEKLTF' 'None']	['CATSRENLEGPEAFF']	['CASRSQGARNEKLFF' 'CASSLHPIDTGASYEQYF' 'CASSPTIPRQDEQFF' 'CASSSSGSGGASTGELFF' 'CASSSSRVTNYGYTF' 'CASSTLTLDRGLLYF' 'None']	[2.]	[3. 5.]	[11.]	[ 8. 9. 13. 17.]	[ 1. 2. 3. 4. 5. 6. 7. 8. 9. 10. 11. 12. 13. 15. 18. 19. 23.]	[ 2. 3. 4. 5. 6. 7. 8. 11.]	[ 1. 2. 3. 4. 5. 6. 7. 8. 9. 10. 11. 12. 13. 14. 15. 16. 17. 18. 25.]	[2. 3. 5.]	['TRAV38-2DV8']	['None' 'TRAV13-2' 'TRAV17' 'TRAV25']	['TRBV15']	['None' 'TRBV19' 'TRBV28' 'TRBV5-1' 'TRBV5-4' 'TRBV9']	['None']	['None']	['TRBD1']	['None' 'TRBD1']	['TRAJ30']	['None' 'TRAJ39' 'TRAJ48' 'TRAJ49']	['TRBJ1-1']	['None' 'TRBJ1-1' 'TRBJ1-2' 'TRBJ1-4' 'TRBJ2-1' 'TRBJ2-2' 'TRBJ2-7']	['TRAC']	['None' 'TRAC']	['None' 'TRBC1']	['None' 'TRBC1' 'TRBC2']	['TGTGCTTATAGGAGCGCGAGAGATGACAAGATCATCTTT']	['None' 'TGTGCAGAGAAAGAGAAAACCGGTAACCAGTTCTATTTT' 'TGTGCAGGGGAAAATGCAGGCAACATGCTCACCTTT' 'TGTGCTACGGAAAGGGACTTTGGAAATGAGAAATTAACCTTT']	['TGTGCCACCAGCAGAGAAAATCTTGAGGGGCCCGAAGCTTTCTTT']
104	104	['104' '10911' '11758' '12166' '1334' '1972' '2741' '507' '7408']	False	187	0	187	0.0008257381	10129938	108	79	0.0	0.06951871657754011	0.053475935828877004	0.024659019	0.035236534	0.02448297048193216	0.0606837221148876	0.0	['CVVSAGGSSNTGKLIF']	['CAGQVVAGSARQLTF' 'CAMREGRRYNQGGKLIF' 'CATYQDYQLIW' 'CAVAVNTNAGKSTF' 'CAVRPLYNNDMRF' 'None']	['CASSLHPIDTGASYEQYF']	['CASLFRANTGELFF' 'CASSFGRQPQHF' 'CASSIRSGQASIEDTEAFF' 'CASSLKARWRNTEAFF' 'CASSSRGTGELFF' 'CASSYSGGPGELFF' 'CAWKIAGGRETQYF' 'CSAGGADISSGNTIYF' 'None']	[4.]	[ 2. 7. 10.]	[13.]	[ 2. 3. 8. 9. 12. 18.]	[ 1. 2. 3. 4. 5. 6. 7. 8. 9. 13.]	[2. 4.]	[ 2. 3. 4. 5. 6. 7. 8. 9. 10. 11. 12. 13. 14. 15. 16. 17. 18. 19. 21. 22. 23. 25. 26. 30. 31.]	[ 4. 5. 6. 8. 10.]	['TRAV10']	['None' 'TRAV14DV4' 'TRAV17' 'TRAV21' 'TRAV25' 'TRAV8-3']	['TRBV5-1']	['None' 'TRBV12-4' 'TRBV19' 'TRBV2' 'TRBV20OR9-2' 'TRBV30' 'TRBV6-5' 'TRBV6-6' 'TRBV7-9']	['None']	['None']	['TRBD1']	['None' 'TRBD1']	['TRAJ37']	['None' 'TRAJ22' 'TRAJ23' 'TRAJ27' 'TRAJ33' 'TRAJ43']	['TRBJ2-7']	['None' 'TRBJ1-1' 'TRBJ1-3' 'TRBJ1-5' 'TRBJ2-2' 'TRBJ2-5']	['TRAC']	['None' 'TRAC']	['TRBC1' 'TRBC2']	['None' 'TRBC1' 'TRBC2']	['TGTGTGGTGAGCGCGGGTGGCTCTAGCAACACAGGCAAACTAATCTTT']	['None' 'TGTGCAATGAGAGAGGGCCGTAGGTATAACCAGGGAGGAAAGCTTATCTTC' 'TGTGCAGGGCAGGTTGTAGCTGGTTCTGCAAGGCAACTGACCTTT' 'TGTGCTACGTATCAGGACTATCAGTTAATCTGG' 'TGTGCTGTGAGGCCGTTATATAACAATGACATGCGCTTT' 'TGTGCTGTGGCTGTAAACACCAATGCAGGCAAATCAACCTTT']	['TGCGCCAGCAGCTTGCACCCAATTGACACAGGGGCCTCCTACGAGCAGTACTTC']
29	29	['11224' '11449' '29' '6797' '9937']	False	140	1	139	0.0	10513624	90	50	0.0	0.03571428571428571	0.014285714285714285	0.01743301	0.009830542	-0.02086058462949913	0.2976710878775776	1.0	['None']	['None']	['CASSLGTAQQQYF']	['CASGGPGKSGFGYGYTF' 'CASSESSGPGGNQPQHF' 'CASSPGLARNEQFF' 'CASTQGPGGSGANVLTF' 'None']	[]	[]	[6.]	[10. 12. 15.]	[]	[]	[ 2. 3. 4. 5. 6. 7. 8. 9. 10. 11. 12. 13. 14. 15. 16. 17. 18. 19. 20. 21. 23. 27. 28. 29. 38.]	[ 5. 6. 8. 10.]	['None']	['None']	['TRBV7-3']	['None' 'TRBV19' 'TRBV2' 'TRBV25-1' 'TRBV5-4']	['None']	['None']	['TRBD1']	['None' 'TRBD1']	['None']	['None']	['TRBJ2-7']	['None' 'TRBJ1-2' 'TRBJ1-5' 'TRBJ2-1' 'TRBJ2-6']	['None']	['None']	['TRBC2']	['None' 'TRBC1' 'TRBC2']	['None']	['None']	['TGTGCCAGCAGCTTAGGGACAGCTCAACAGCAGTACTTC']
62	62	['10151' '11902' '247' '431' '4650' '62' '6777' '7214' '8619']	False	129	0	129	0.0010855027	11011873	74	55	0.0	0.06201550387596899	0.015503875968992248	0.03210815	0.010940066	-0.04794361121113841	0.09507041975361878	0.0	['CAASKGYSTLTF']	['CAALNRDDKIIF' 'CAASGQYGNKLVF' 'CASPGVGMRF' 'CAVRDPPYSGAGSYQLTF' 'CAVSNAGNNRKLIW' 'CVVNIRNQGGKLIF' 'None']	['CASSRTSASGTDTQYF']	['CASEPSGANVLTF' 'CASSEGQGNTEAFF' 'CASSLAGRNLNTEAFF' 'CASSPGQGDEKLFF' 'None']	[1.]	[ 3. 4. 5. 10.]	[]	[0. 2.]	[ 1. 2. 3. 4. 5. 6. 7. 8. 9. 10.]	[2. 3. 4. 5. 6. 7.]	[ 2. 4. 5. 6. 7. 8. 9. 10. 11. 12. 13. 14. 15. 16. 17. 18. 19. 20. 21. 22. 23. 24. 25. 26. 27. 28. 29. 31. 32. 36. 55.]	[ 4. 7. 8. 17.]	['TRAV13-1']	['None' 'TRAV1-2' 'TRAV12-1' 'TRAV2' 'TRAV24' 'TRAV29DV5' 'TRAV3']	['TRBV7-3']	['None' 'TRBV11-1' 'TRBV18' 'TRBV28' 'TRBV7-6']	['None']	['None']	['None']	['None' 'TRBD1']	['TRAJ11']	['None' 'TRAJ23' 'TRAJ28' 'TRAJ30' 'TRAJ38' 'TRAJ43' 'TRAJ47']	['TRBJ2-3']	['None' 'TRBJ1-1' 'TRBJ1-4' 'TRBJ2-6']	['TRAC']	['None' 'TRAC']	['TRBC2']	['None' 'TRBC1' 'TRBC2']	['TGTGCAGCAAGTAAAGGATACAGCACCCTCACCTTT']	['None' 'TGTGCAGCAAGCGGGCAATATGGAAACAAACTGGTCTTT' 'TGTGCCTCCCCTGGGGTTGGCATGCGCTTT' 'TGTGCTGCCTTGAACAGAGATGACAAGATCATCTTT' 'TGTGCTGTGAGAGACCCTCCATACTCTGGGGCTGGGAGTTACCAACTCACTTTC' 'TGTGCTGTTTCCAATGCTGGCAACAACCGTAAGCTGATTTGG' 'TGTGTGGTGAACATACGGAACCAGGGAGGAAAGCTTATCTTC']	['TGTGCCAGCAGCCGCACTAGCGCGTCAGGCACAGATACGCAGTATTTT']
146	146	['11482' '146' '2824' '2834' '498' '5963' '7834' '8760']	False	121	0	121	0.0006547458	16950747	56	65	0.0	0.12396694214876033	0.10743801652892562	0.05536931	0.1019306	0.08192394819504227	0.006673934024315123	0.0	['CAASGQYGNKLVF']	['CAMSDGGSNYKLTF' 'None']	['CASEPSGANVLTF']	['CASRNSGITSYEQYF' 'CASRNTAFGGYTF' 'CASSIQSDRAQPQHF' 'CASSIRLEGAQYYEQYF' 'CASSLGTAQQQYF' 'CASSTLTLDRGLLYF' 'CATSPWGRNEQFF' 'None']	[3.]	[2.]	[]	[ 6. 7. 16. 17.]	[ 1. 2. 3. 4. 5. 6. 7. 8. 9. 10. 11. 14.]	[4.]	[ 3. 4. 5. 6. 7. 8. 9. 10. 11. 12. 13. 14. 15. 16. 17. 18. 19. 20. 21. 22. 23. 24. 25. 26. 27. 28. 29. 32. 33. 40.]	[ 4. 5. 6. 8. 9. 10.]	['TRAV29DV5']	['None' 'TRAV12-3']	['TRBV28']	['None' 'TRBV11-1' 'TRBV19' 'TRBV24-1' 'TRBV27' 'TRBV6-2' 'TRBV7-3']	['None']	['None']	['None']	['None' 'TRBD1']	['TRAJ47']	['None' 'TRAJ53']	['TRBJ2-6']	['None' 'TRBJ1-1' 'TRBJ1-2' 'TRBJ1-5' 'TRBJ2-1' 'TRBJ2-7']	['TRAC']	['None' 'TRAC']	['TRBC1' 'TRBC2']	['None' 'TRBC1' 'TRBC2']	['TGTGCAGCAAGCGGGCAATATGGAAACAAACTGGTCTTT']	['None' 'TGTGCAATGAGCGACGGGGGTAGCAACTATAAACTGACATTT']	['TGTGCCAGCGAACCTTCTGGGGCCAACGTCCTGACTTTC']
110	110	['110' '7405']	False	93	0	93	0.0	16474484	52	41	0.0	0.0967741935483871	0.07526881720430108	0.052399572	0.05935087	0.014996069585639343	0.6850053341955975	1.0	['None']	['None']	['CASEPSGANVLTF']	['CASSTLTLDRGLLYF' 'None']	[]	[]	[]	[17.]	[]	[]	[ 4. 5. 6. 7. 8. 9. 10. 11. 12. 13. 14. 15. 16. 17. 18. 19. 20. 21. 22. 23. 24. 26.]	[4.]	['None']	['None']	['TRBV28']	['None' 'TRBV19']	['None']	['None']	['None']	['None' 'TRBD1']	['None']	['None']	['TRBJ2-6']	['None' 'TRBJ1-1']	['None']	['None']	['TRBC1' 'TRBC2']	['None' 'TRBC1']	['None']	['None']	['TGTGCCAGCGAACCTTCTGGGGCCAACGTCCTGACTTTC']
345	345	['2981' '349' '8379']	False	90	0	90	0.0602084	0.02257798	39	51	0.0	0.044444444444444446	0.022222222222222223	0.014653087	0.016748471	0.0036434570149787085	0.8045503268637696	0.9888888888888889	['None']	['None']	['CASSTLTLDRGLLYF']	['CSAGQPMNTEAFF' 'CSVEPPPGTEAFF' 'None']	[]	[]	[17.]	[]	[]	[]	[ 1. 2. 3. 4. 5. 6. 7. 8. 9. 10. 11. 12. 14.]	[2.]	['None']	['None']	['TRBV19']	['None' 'TRBV20-1' 'TRBV29-1']	['None']	['None']	['TRBD1']	['None']	['None']	['None']	['TRBJ1-1']	['None' 'TRBJ1-1']	['None']	['None']	['TRBC1' 'TRBC2']	['None' 'TRBC1']	['None']	['None']	['TGTGCCAGTAGTACCCTAACCTTGGACAGGGGGCTACTGTACTTT']
225	225	['227' '4087' '8020' '8061']	False	88	2	86	0.002005832	14100152	47	41	0.0	0.03409090909090909	0.011363636363636364	0.011341439	0.006402905	-0.010477263591970033	0.4350373659724702	1.0	['None']	['None']	['CASSLGGGLPTQYF']	['CAIRGGGVLTDTQYF' 'CASSLHPIDTGASYEQYF' 'CASSSSGTGVLPLHF' 'None']	[]	[]	[9.]	[ 9. 11. 13.]	[]	[]	[ 4. 6. 7. 8. 9. 10. 11. 12. 13. 14. 15. 16. 17. 18. 19. 20. 21. 22. 23. 24.]	[5. 6. 7.]	['None']	['None']	['TRBV7-9']	['None' 'TRBV10-3' 'TRBV19' 'TRBV5-1']	['None']	['None']	['TRBD1']	['None' 'TRBD1']	['None']	['None']	['TRBJ2-3']	['None' 'TRBJ1-6' 'TRBJ2-3' 'TRBJ2-7']	['None']	['None']	['TRBC2']	['None' 'TRBC1' 'TRBC2']	['None']	['None']	['TGTGCCAGCAGCTTAGGGGGGGGACTACCGACGCAGTATTTT']
132	132	['132' '2810' '6157' '9130']	False	77	1	76	0.0051668435	1578373	50	27	0.0	0.06493506493506493	0.05194805194805195	0.019413063	0.023882857	0.01252799972260041	0.43114710888933927	0.987012987012987	['None']	['None']	['CASSSTGLAGVLGELFF']	['CASSARGDNSYEQYF' 'CASSVGGQYEQYF' 'CATSDHLSGTGADTQYF' 'None']	[]	[]	[11.]	[ 2. 8. 12.]	[]	[]	[ 9. 11. 13. 15. 16. 17. 18. 19. 20. 21. 22. 23. 24. 25. 26. 27. 28. 30. 31. 33. 34. 35. 37. 39. 41. 42. 44. 49.]	[ 4. 9. 12.]	['None']	['None']	['TRBV7-2']	['None' 'TRBV24-1' 'TRBV5-1' 'TRBV9']	['None']	['None']	['TRBD1']	['None' 'TRBD1']	['None']	['None']	['TRBJ2-2']	['None' 'TRBJ2-3' 'TRBJ2-7']	['None']	['None']	['TRBC2']	['None' 'TRBC2']	['None']	['None']	['TGTGCCAGCAGCTCCACCGGACTAGCGGGAGTCCTCGGGGAGCTGTTTTTT']
135	135	['11755' '135' '2285' '4066' '6994' '8170' '9307' '9614' '9832']	False	77	2	75	0.0	10170537	34	43	0.0	0.06493506493506493	0.03896103896103896	0.02128831	0.025198517	0.006853328818673208	0.7200517684971837	0.0	['CVVNRDDKIIF']	['CAASANTNAGKSTF' 'CADSNSGYALNF' 'CAFMRNAGNMLTF' 'CAMRPPTGNQFYF' 'CAVEGRNYGGSQGNLIF' 'None']	['CASSLVAVYDEQFF']	['CASSAAAGGNEKLFF' 'CASSLGTAQQQYF' 'CASSPPAQETQYF' 'CASSQTGNNSPLHF' 'CASSRTSASGTDTQYF' 'CASSWGSGSSYGYTF' 'CAWSVRGTGDGEQYF' 'None']	[0.]	[ 2. 3. 5. 11.]	[]	[1. 6. 8.]	[1. 2. 3. 4. 5. 6. 7. 8.]	[2. 3. 5.]	[ 9. 10. 11. 12. 13. 14. 15. 16. 17. 18. 19. 20. 21. 22. 23. 24. 25. 26. 27. 28. 29. 30. 31. 35.]	[ 5. 6. 7. 9. 10. 11. 15.]	['TRAV12-1']	['None' 'TRAV1-2' 'TRAV14DV4' 'TRAV25' 'TRAV29DV5' 'TRAV38-1']	['TRBV7-9']	['None' 'TRBV11-1' 'TRBV3-1' 'TRBV30' 'TRBV6-6' 'TRBV7-3' 'TRBV9']	['None']	['None']	['None']	['None' 'TRBD1']	['TRAJ30']	['None' 'TRAJ27' 'TRAJ39' 'TRAJ41' 'TRAJ42' 'TRAJ49']	['TRBJ2-1']	['None' 'TRBJ1-2' 'TRBJ1-4' 'TRBJ1-6' 'TRBJ2-3' 'TRBJ2-5' 'TRBJ2-7']	['TRAC']	['None' 'TRAC']	['TRBC2']	['None' 'TRBC1' 'TRBC2']	['TGTGTGGTGAACAGAGATGACAAGATCATCTTT']	['None' 'TGCGCTGTGGAGGGGAGGAATTATGGAGGAAGCCAAGGAAATCTCATCTTT' 'TGTGCAATGAGACCGCCCACCGGTAACCAGTTCTATTTT' 'TGTGCAGATTCAAATTCCGGGTATGCACTCAACTTC' 'TGTGCAGCAAGCGCGAACACCAATGCAGGCAAATCAACCTTT' 'TGTGCTTTCATGCGGAATGCAGGCAACATGCTCACCTTT']	['TGTGCCAGCAGCTTAGTAGCTGTTTACGATGAGCAGTTCTTC']
319	319	['322' '7063']	False	72	0	72	0.0	11334234	50	22	0.0	0.0	0.0	0.0	0.0	0.0		1.0	['None']	['None']	['CASSLHPIDTGASYEQYF']	['CASIYRGINQETQYF' 'None']	[]	[]	[13.]	[7.]	[]	[]	[ 3. 4. 5. 6. 7. 8. 9. 10. 11. 12. 13. 14. 15. 16. 18. 19.]	[9.]	['None']	['None']	['TRBV5-1']	['None' 'TRBV2']	['None']	['None']	['TRBD1']	['None' 'TRBD1']	['None']	['None']	['TRBJ2-7']	['None' 'TRBJ2-5']	['None']	['None']	['TRBC2']	['None' 'TRBC2']	['None']	['None']	['TGCGCCAGCAGCTTGCACCCAATTGACACAGGGGCCTCCTACGAGCAGTACTTC']
46	46	['46' '7592' '9601']	False	67	1	66	0.0019648906	1613721	30	37	0.0	0.05970149253731343	0.04477611940298507	0.033824474	0.07016112	0.06345637791450122	0.14679897774395528	0.0	['CAVSVGSGGGADGLTF']	['CALSERDSSASKIIF' 'CVVSAGGSSNTGKLIF' 'None']	['CASSSTGLAGVLGELFF']	['CASSYSTGSYTF' 'None']	[5.]	[2. 4.]	[11.]	[2.]	[ 1. 2. 3. 4. 5. 6. 7. 8. 9. 10. 11. 12. 14.]	[2. 4.]	[12. 15. 16. 17. 18. 19. 20. 21. 22. 23. 24. 25. 26. 27. 28. 29. 30. 31. 32. 33. 34. 35. 36. 37. 38. 39. 41. 45. 49. 50. 53. 56. 57. 61.]	[9.]	['TRAV8-4']	['None' 'TRAV10' 'TRAV9-2']	['TRBV7-2']	['None' 'TRBV6-2']	['None']	['None']	['TRBD1']	['None' 'TRBD1']	['TRAJ45']	['None' 'TRAJ3' 'TRAJ37']	['TRBJ2-2']	['None' 'TRBJ1-2']	['TRAC']	['None' 'TRAC']	['TRBC2']	['None' 'TRBC1']	['TGTGCTGTGAGTGTCGGCTCAGGAGGAGGTGCTGACGGACTCACCTTT']	['None' 'TGTGCTCTGAGTGAACGGGACAGCAGTGCTTCCAAGATAATCTTT' 'TGTGTGGTGAGCGCGGGTGGCTCTAGCAACACAGGCAAACTAATCTTT']	['TGTGCCAGCAGCTCCACCGGACTAGCGGGAGTCCTCGGGGAGCTGTTTTTT']
24	24	['1745' '24' '549' '7499' '7594' '8941']	False	60	0	60	0.0028907314	16022512	29	31	0.0	0.1	0.03333333333333333	0.052312095	0.02758923	-0.04551431662966776	0.37024235623158097	0.0	['CAVDHFSGNTPLVF']	['CAVSPFLNTDKLIF' 'CIVRTSSGAGSYQLTF' 'None']	['CASSLGGGLPTQYF']	['CASSLGTAQQQYF' 'CASSRGWEETQYF' 'CASSTLTLDRGLLYF' 'CSASSGPSSYNEQFF' 'None']	[5.]	[6. 9.]	[9.]	[ 6. 7. 17.]	[1. 2. 3. 4. 5. 6. 9.]	[2.]	[ 5. 8. 9. 10. 11. 12. 13. 14. 15. 16. 17. 18. 20. 21. 23. 24. 25. 26. 28.]	[ 8. 9. 10.]	['TRAV39']	['None' 'TRAV26-1' 'TRAV41']	['TRBV7-9']	['None' 'TRBV19' 'TRBV2' 'TRBV20-1' 'TRBV7-3']	['None']	['None']	['TRBD1']	['None' 'TRBD1']	['TRAJ29']	['None' 'TRAJ28' 'TRAJ34']	['TRBJ2-3']	['None' 'TRBJ1-1' 'TRBJ2-1' 'TRBJ2-5' 'TRBJ2-7']	['TRAC']	['None' 'TRAC']	['TRBC2']	['None' 'TRBC1' 'TRBC2']	['TGTGCCGTGGACCACTTTTCAGGAAACACACCTCTTGTCTTT']	['None' 'TGCATCGTCAGAACCAGTTCTGGGGCTGGGAGTTACCAACTCACTTTC' 'TGTGCTGTCAGCCCTTTCCTTAACACCGACAAGCTCATCTTT']	['TGTGCCAGCAGCTTAGGGGGGGGACTACCGACGCAGTATTTT']
849	849	['10956' '11505' '6561' '7520' '8183' '859']	False	42	0	42	0.060594685	0.05849114	18	24	0.0	0.11904761904761904	0.07142857142857142	0.07899258	0.13154346	0.08476634567880781	0.34982013935714407	0.0	['CVVNSRGYSSASKIIF']	['CAVRDPGGGADGLTF' 'CAVSPFLNTDKLIF' 'None']	['CASIWGAGGQPQHF']	['CASATGGVLSTEAFF' 'CASSERTGEETQYF' 'CASSSGTGTGQPQHF' 'CASSTGMGLAGDYNEQFF' 'CATSSAPPSNQPQHF' 'None']	[6.]	[1. 9.]	[2.]	[ 1. 7. 9. 11.]	[ 1. 2. 3. 4. 5. 6. 7. 10.]	[2. 9.]	[ 2. 4. 5. 6. 7. 8. 9. 10. 11. 12. 13. 15. 16. 17. 18. 26.]	[3. 7. 8. 9.]	['TRAV12-1']	['None' 'TRAV3' 'TRAV41']	['TRBV28']	['None' 'TRBV12-5' 'TRBV15' 'TRBV27' 'TRBV5-6' 'TRBV6-1']	['None']	['None']	['TRBD1']	['None' 'TRBD1']	['TRAJ3']	['None' 'TRAJ34' 'TRAJ45']	['TRBJ1-5']	['None' 'TRBJ1-1' 'TRBJ1-5' 'TRBJ2-1' 'TRBJ2-5']	['TRAC']	['None' 'TRAC']	['TRBC1']	['None' 'TRBC1' 'TRBC2']	['TGTGTGGTGAACTCCAGAGGGTACAGCAGTGCTTCCAAGATAATCTTT']	['None' 'TGTGCTGTCAGCCCTTTCCTTAACACCGACAAGCTCATCTTT' 'TGTGCTGTGAGAGACCCAGGAGGAGGTGCTGACGGACTCACCTTT']	['TGTGCCAGCATTTGGGGGGCAGGAGGTCAGCCCCAGCATTTT']
172	172	['10885' '1141' '173']	False	42	0	42	0.0	0.84653336	29	13	0.0	0.047619047619047616	0.023809523809523808	0.020884339	0.02289584	0.006373506831214976	0.8186835343010967	0.0	['CAYRSARDDKIIF']	['CAASKEGGSYIPTF' 'CAGENAGNMLTF' 'None']	['None']	['None']	[2.]	[3. 4.]	[]	[]	[ 2. 3. 4. 5. 6. 7. 8. 9. 10. 11. 14.]	[2. 3. 4.]	[]	[]	['TRAV38-2DV8']	['None' 'TRAV13-1' 'TRAV25']	['None']	['None']	['None']	['None']	['None']	['None']	['TRAJ30']	['None' 'TRAJ39' 'TRAJ6']	['None']	['None']	['TRAC']	['None' 'TRAC']	['None']	['None']	['TGTGCTTATAGGAGCGCGAGAGATGACAAGATCATCTTT']	['None' 'TGTGCAGCAAGTAAGGAAGGAGGAAGCTACATACCTACATTT' 'TGTGCAGGGGAAAATGCAGGCAACATGCTCACCTTT']	['None']
443	443	['3053' '448' '868']	False	41	0	41	0.0	0.87085843	21	20	0.0	0.14634146341463414	0.0975609756097561	0.09313963	0.091709055	-0.0026827208169318273	0.974489863653387	0.0	['CAGENAGNMLTF']	['CAYRSARDDKIIF' 'CVVNNFNKFYF' 'None']	['CATSRENLEGPEAFF']	['CASSGGGREETQYF' 'None']	[3.]	[0. 2.]	[11.]	[4.]	[1. 2. 3. 4. 5. 6. 7. 8.]	[2. 3. 4. 6. 7.]	[ 1. 2. 3. 4. 5. 6. 7. 8. 9. 10. 11. 12. 14. 15. 16. 22.]	[6.]	['TRAV25']	['None' 'TRAV12-1' 'TRAV38-2DV8']	['TRBV15']	['None' 'TRBV7-9']	['None']	['None']	['TRBD1']	['None' 'TRBD1']	['TRAJ39']	['None' 'TRAJ21' 'TRAJ30']	['TRBJ1-1']	['None' 'TRBJ2-5']	['TRAC']	['None' 'TRAC']	['TRBC1']	['None' 'TRBC2']	['TGTGCAGGGGAAAATGCAGGCAACATGCTCACCTTT']	['None' 'TGTGCTTATAGGAGCGCGAGAGATGACAAGATCATCTTT' 'TGTGTGGTGAACAACTTCAACAAATTTTACTTT']	['TGTGCCACCAGCAGAGAAAATCTTGAGGGGCCCGAAGCTTTCTTT']
189	189	['190']	True	39	0	39	0.0035664977	0.8388376	21	18	0.0	0.05128205128205128	0.05128205128205128	0.027464414	0.05100534	0.04974717381588176	0.2051093638623452	1.0	['None']	['None']	['CASSIRSGQASIEDTEAFF']	['None']	[]	[]	[18.]	[]	[]	[]	[ 3. 4. 5. 6. 7. 8. 9. 10. 11. 12. 13. 16. 18.]	[]	['None']	['None']	['TRBV7-9']	['None']	['None']	['None']	['TRBD1']	['None']	['None']	['None']	['TRBJ1-1']	['None']	['None']	['None']	['TRBC1']	['None']	['None']	['None']	['TGTGCCAGCAGCATAAGATCCGGACAGGCGTCCATTGAGGACACTGAAGCTTTCTTT']
370	370	['10044' '10366' '11043' '374' '4124' '4925' '8652' '9544']	False	37	3	34	0.0021688745	10331068	24	13	0.0	0.02702702702702703	0.02702702702702703	0.010169259	0.015677609	0.015555984381727098	0.3277158501830415	0.972972972972973	['None']	['None']	['CASSLVAVYDEQFF']	['CASNVDRGLGGNTIYF' 'CASSENSPRYNEQFF' 'CASSFVLGPYNEQFF' 'CASSLGTAQQQYF' 'CASSLHPIDTGASYEQYF' 'CASTEDWSTDTQYF' 'CSAAPFSGEFTDTQYF' 'None']	[]	[]	[]	[ 6. 8. 13.]	[]	[]	[ 5. 8. 11. 12. 14. 15. 16. 17. 20. 21. 22. 23. 24. 25. 26. 45.]	[ 5. 7. 10. 13. 14.]	['None']	['None']	['TRBV7-9']	['None' 'TRBV11-1' 'TRBV2' 'TRBV20OR9-2' 'TRBV4-2' 'TRBV5-1' 'TRBV7-3']	['None']	['None']	['None']	['None' 'TRBD1']	['None']	['None']	['TRBJ2-1']	['None' 'TRBJ1-3' 'TRBJ2-1' 'TRBJ2-3' 'TRBJ2-7']	['None']	['None']	['TRBC2']	['None' 'TRBC1' 'TRBC2']	['None']	['None']	['TGTGCCAGCAGCTTAGTAGCTGTTTACGATGAGCAGTTCTTC']
23	23	['23' '7013']	False	36	0	36	0.008851017	11535475	24	12	0.0	0.1388888888888889	0.08333333333333333	0.038889423	0.03746022	-0.004124268966739175	0.9073990703196928	1.0	['None']	['None']	['CASSRTSASGTDTQYF']	['CSANVLAYEQYF' 'None']	[]	[]	[]	[]	[]	[]	[ 4. 5. 6. 8. 9. 10. 11. 12. 13. 14. 15. 16. 17. 20. 23. 24.]	[13.]	['None']	['None']	['TRBV7-3']	['None' 'TRBV20OR9-2']	['None']	['None']	['None']	['None']	['None']	['None']	['TRBJ2-3']	['None' 'TRBJ2-7']	['None']	['None']	['TRBC2']	['None' 'TRBC2']	['None']	['None']	['TGTGCCAGCAGCCGCACTAGCGCGTCAGGCACAGATACGCAGTATTTT']
672	672	['681' '6894']	False	30	0	30	0.0	0.74343646	22	8	0.0	0.03333333333333333	0.0	0.010226601	0.0	-0.03763267537220602	0.35061665785863155	0.0	['CAMSAWNNNDMRF']	['None']	['CASSIRLEGAQYYEQYF']	['CASSSNPGSGGSYEQYF' 'None']	[5.]	[]	[16.]	[12.]	[1. 2. 3. 4. 5. 6.]	[]	[ 6. 7. 8. 9. 10. 11. 12. 13. 14. 15. 16. 17. 21. 23.]	[6.]	['TRAV12-3']	['None']	['TRBV11-1']	['None' 'TRBV28']	['None']	['None']	['TRBD1']	['None' 'TRBD1']	['TRAJ43']	['None']	['TRBJ2-7']	['None' 'TRBJ2-7']	['TRAC']	['None']	['TRBC2']	['None' 'TRBC2']	['TGTGCAATGAGCGCGTGGAATAACAATGACATGCGCTTT']	['None']	['TGTGCCAGCAGCATCCGACTGGAGGGGGCCCAATACTACGAGCAGTACTTC']
1326	1326	['10190' '11932' '1341']	False	29	0	29	0.0	10001358	19	10	0.0	0.20689655172413793	0.13793103448275862	0.09340348	0.07545815	-0.047255679742443865	0.6258617476851127	0.0	['CAVRDLWDDKIIF']	['CAVALNNNDMRF' 'None']	['CASSSGTGTGQPQHF']	['CAWTRDTGRNYGYTF' 'None']	[6.]	[4.]	[9.]	[11.]	[ 1. 2. 3. 4. 5. 6. 7. 8. 10.]	[3.]	[ 3. 4. 5. 7. 8. 9. 10. 11. 12. 13. 14. 15. 23.]	[4.]	['TRAV3']	['None' 'TRAV8-3']	['TRBV5-6']	['None' 'TRBV30']	['None']	['None']	['TRBD1']	['None' 'TRBD1']	['TRAJ30']	['None' 'TRAJ43']	['TRBJ1-5']	['None' 'TRBJ1-2']	['TRAC']	['None' 'TRAC']	['TRBC1']	['None' 'TRBC1']	['TGTGCTGTGAGAGACCTCTGGGATGACAAGATCATCTTT']	['None' 'TGTGCTGTGGCCCTCAATAACAATGACATGCGCTTT']	['TGTGCCAGCAGCAGCGGGACAGGGACGGGGCAGCCCCAGCATTTT']
0	0	['0' '431' '8406']	False	26	1	25	0.0033148443	13300741	17	9	0.0	0.07692307692307693	0.07692307692307693	0.086616606	0.13247246	0.12440325622634064	0.2929117569620115	0.0	['CAVRDPPYSGAGSYQLTF']	['CAARGAGRRALTF' 'CAASKGYSTLTF' 'None']	['CASSRTSASGTDTQYF']	['CASTEGGGQPQHF' 'None']	[4.]	[1. 5.]	[]	[7.]	[ 1. 2. 3. 4. 6. 7. 8. 9. 11. 12.]	[ 2. 3. 4. 6. 10.]	[ 3. 7. 8. 9. 10. 11. 12. 13. 15. 16. 17. 18. 19. 22. 27. 30.]	[6.]	['TRAV3']	['None' 'TRAV13-1' 'TRAV23DV6']	['TRBV7-3']	['None' 'TRBV28']	['None']	['None']	['None']	['None' 'TRBD1']	['TRAJ28']	['None' 'TRAJ11' 'TRAJ5']	['TRBJ2-3']	['None' 'TRBJ1-5']	['TRAC']	['None' 'TRAC']	['TRBC2']	['None' 'TRBC1']	['TGTGCTGTGAGAGACCCTCCATACTCTGGGGCTGGGAGTTACCAACTCACTTTC']	['None' 'TGTGCAGCAAGAGGGGCGGGCAGGAGAGCACTTACTTTT' 'TGTGCAGCAAGTAAAGGATACAGCACCCTCACCTTT']	['TGTGCCAGCAGCCGCACTAGCGCGTCAGGCACAGATACGCAGTATTTT']
270	270	['273' '7884']	False	25	0	25	0.0072007114	10144715	18	7	0.0	0.04	0.04	0.025339566	0.035193842	0.03458869604549344	0.33133275222125624	1.0	['None']	['None']	['CASSSGTGTGQPQHF']	['CASSRLAGGPYEQYF' 'None']	[]	[]	[9.]	[11.]	[]	[]	[ 3. 4. 5. 6. 7. 8. 9. 10. 11. 13. 14. 16.]	[6.]	['None']	['None']	['TRBV5-6']	['None' 'TRBV6-5']	['None']	['None']	['TRBD1']	['None' 'TRBD1']	['None']	['None']	['TRBJ1-5']	['None' 'TRBJ2-7']	['None']	['None']	['TRBC1']	['None' 'TRBC2']	['None']	['None']	['TGTGCCAGCAGCAGCGGGACAGGGACGGGGCAGCCCCAGCATTTT']
240	240	['242']	True	22	0	22	0.013596484	0.1246689	12	10	0.0	0.0	0.0	0.0	0.0	0.0		0.0	['CALSDASGSRLTF']	['None']	['CASSPWAASGNTIYF']	['None']	[0.]	[]	[]	[]	[1. 2. 3. 4. 5. 6.]	[]	[ 3. 4. 5. 6. 7. 9. 10. 12. 13.]	[]	['TRAV19']	['None']	['TRBV5-1']	['None']	['None']	['None']	['None']	['None']	['TRAJ58']	['None']	['TRBJ1-3']	['None']	['TRAC']	['None']	['TRBC1']	['None']	['TGTGCTCTGAGTGACGCCAGTGGCTCTAGGTTGACCTTT']	['None']	['TGCGCCAGCAGCCCCTGGGCAGCCTCTGGAAACACCATATATTTT']
1526	1526	['10333' '1541' '9082']	False	22	0	22	0.0	0.9277357	9	13	0.0	0.0	0.0	0.0	0.0	0.0		0.0	['CAATPLIQGAQKLVF']	['CAANNDYKLSF' 'None']	['CASSLATENIQYF']	['CASSPRLAGGPGEQFF' 'None']	[6.]	[6.]	[]	[18.]	[1. 2. 3. 4. 5. 7.]	[3.]	[ 5. 9. 10. 12. 13. 14. 15. 16. 17. 18. 21. 23. 29. 30. 32.]	[8.]	['TRAV29DV5']	['None' 'TRAV1-2']	['TRBV12-4']	['None' 'TRBV9']	['None']	['None']	['None']	['None' 'TRBD1']	['TRAJ54']	['None' 'TRAJ20']	['TRBJ2-4']	['None' 'TRBJ2-1']	['TRAC']	['None' 'TRAC']	['TRBC2']	['None' 'TRBC2']	['TGTGCAGCAACCCCCTTAATTCAGGGAGCCCAGAAGCTGGTATTT']	['None' 'TGTGCTGCCAACAACGACTACAAGCTCAGCTTT']	['TGTGCCAGCAGTTTGGCGACGGAAAACATTCAGTACTTC']
1541	1541	['1556' '1738' '8609']	False	20	0	20	0.0	0.9218305	13	7	0.0	0.15	0.1	0.04435125	0.041636366	-0.007419164631281179	0.8958500329520569	1.0	['None']	['None']	['CASSLATENIQYF']	['CASSLGTAQQQYF' 'CASSLPTGEGTYNEQFF' 'None']	[]	[]	[]	[ 6. 11.]	[]	[]	[ 6. 7. 8. 10. 12. 13. 14. 15. 16. 17. 18. 20. 21. 24. 25.]	[5. 6.]	['None']	['None']	['TRBV12-4']	['None' 'TRBV7-3' 'TRBV9']	['None']	['None']	['None']	['None' 'TRBD1']	['None']	['None']	['TRBJ2-4']	['None' 'TRBJ2-1' 'TRBJ2-7']	['None']	['None']	['TRBC2']	['None' 'TRBC2']	['None']	['None']	['TGTGCCAGCAGTTTGGCGACGGAAAACATTCAGTACTTC']
1975	1975	['1994' '5933' '6822' '9081']	False	20	1	19	0.060462452	0.028722132	15	5	0.0	0.0	0.0	0.0	0.0	0.0		0.0	['CAVARASGGSYIPTF']	['CAFPQASGAGSYQLTF' 'CAFTGGGNKLTF' 'None']	['CASSLRTSGRASTDTQYF']	['CATSDSRANYGYTF' 'None']	[5.]	[0. 8.]	[10.]	[]	[1. 2. 3. 4. 5. 6. 7. 8.]	[2.]	[ 1. 2. 3. 4. 5. 6. 7. 10. 11.]	[4.]	['TRAV8-3']	['None' 'TRAV24']	['TRBV5-1']	['None' 'TRBV24-1']	['None']	['None']	['TRBD1']	['None']	['TRAJ6']	['None' 'TRAJ10' 'TRAJ28']	['TRBJ2-3']	['None' 'TRBJ1-2']	['TRAC']	['None' 'TRAC']	['TRBC2']	['None' 'TRBC1']	['TGTGCTGTGGCCCGCGCATCAGGAGGAAGCTACATACCTACATTT']	['None' 'TGTGCCTTTACGGGAGGAGGAAACAAACTCACCTTT' 'TGTGCCTTTCCTCAGGCCTCTGGGGCTGGGAGTTACCAACTCACTTTC']	['TGCGCCAGCAGCCTAAGGACTAGCGGGAGGGCTAGCACAGATACGCAGTATTTT']
68	68	['12011' '68']	False	18	1	17	0.0	16479796	13	5	0.0	0.0	0.0	0.0	0.0	0.0		1.0	['None']	['None']	['CASSPGQGEGYEQYF']	['CASSTSGAAFF' 'None']	[]	[]	[7.]	[6.]	[]	[]	[ 9. 10. 11. 14. 16. 17. 18. 19. 20. 21. 22. 23. 24. 31. 33. 35. 48.]	[4.]	['None']	['None']	['TRBV4-1']	['None' 'TRBV2']	['None']	['None']	['TRBD1']	['None' 'TRBD1']	['None']	['None']	['TRBJ2-7']	['None' 'TRBJ1-1']	['None']	['None']	['TRBC2']	['None' 'TRBC1']	['None']	['None']	['TGCGCCAGCAGCCCGGGACAGGGCGAAGGCTACGAGCAGTACTTC']
1801	1801	['1818']	True	16	0	16	0.0	18304665	9	7	0.0	0.0625	0.0625	0.017033141	0.03028114	0.029831716004663295	0.3465935051051578	0.0	['CLVNDYKLSF']	['None']	['CASSPRTDANTGELFF']	['None']	[0.]	[]	[]	[]	[1. 2. 3. 4. 6.]	[]	[ 6. 10. 13. 16. 17. 19. 24. 26. 27. 28. 30. 33.]	[]	['TRAV4']	['None']	['TRBV4-1']	['None']	['None']	['None']	['None']	['None']	['TRAJ20']	['None']	['TRBJ2-2']	['None']	['TRAC']	['None']	['TRBC2']	['None']	['TGCCTCGTTAACGACTACAAGCTCAGCTTT']	['None']	['TGCGCCAGCAGCCCGAGGACGGACGCGAACACCGGGGAGCTGTTTTTT']
243	243	['245']	True	16	0	16	0.0	13301024	6	10	0.0	0.0625	0.0625	0.04300383	0.114676885	0.10856457395266733	0.3632174398596687	0.0	['CAAIAHGGGADGLTF']	['None']	['CASSPRPRAKDTQYF']	['None']	[8.]	[]	[]	[]	[2. 3. 4. 5. 7. 8.]	[]	[ 3. 12. 13. 14. 15. 16. 19. 20. 22. 23. 24. 26.]	[]	['TRAV13-1']	['None']	['TRBV13']	['None']	['None']	['None']	['None']	['None']	['TRAJ45']	['None']	['TRBJ2-3']	['None']	['TRAC']	['None']	['TRBC2']	['None']	['TGTGCAGCAATCGCCCACGGAGGAGGTGCTGACGGACTCACCTTT']	['None']	['TGTGCCAGCAGCCCCCGCCCCCGGGCGAAAGATACGCAGTATTTT']
393	393	['397']	True	16	0	16	0.0	0.9536684	10	6	0.0	0.0	0.0	0.0	0.0	0.0		1.0	['None']	['None']	['CATSRENLEGPEAFF']	['None']	[]	[]	[11.]	[]	[]	[]	[ 2. 3. 4. 5. 6. 8. 9. 11.]	[]	['None']	['None']	['TRBV15']	['None']	['None']	['None']	['TRBD1']	['None']	['None']	['None']	['TRBJ1-1']	['None']	['None']	['None']	['TRBC1']	['None']	['None']	['None']	['TGTGCCACCAGCAGAGAAAATCTTGAGGGGCCCGAAGCTTTCTTT']
1430	1430	['1445' '152']	False	15	0	15	0.0	10951072	8	7	0.0	0.06666666666666667	0.06666666666666667	0.021303229	0.039943554	0.03916643620659143	0.3506166795813145	0.0	['CADSNSGYALNF']	['CAVRPLYNNDMRF' 'None']	['CASSIRSGQASIEDTEAFF']	['None']	[2.]	[7.]	[18.]	[]	[1. 2. 3. 4.]	[2.]	[ 3. 7. 8. 9. 10. 11. 12. 13. 16.]	[]	['TRAV25']	['None' 'TRAV21']	['TRBV7-9']	['None']	['None']	['None']	['TRBD1']	['None']	['TRAJ41']	['None' 'TRAJ43']	['TRBJ1-1']	['None']	['TRAC']	['None' 'TRAC']	['TRBC1']	['None']	['TGTGCAGATTCAAATTCCGGGTATGCACTCAACTTC']	['None' 'TGTGCTGTGAGGCCGTTATATAACAATGACATGCGCTTT']	['TGTGCCAGCAGCATAAGATCCGGACAGGCGTCCATTGAGGACACTGAAGCTTTCTTT']
572	572	['581']	True	15	0	15	0.0	12618315	10	5	0.0	0.0	0.0	0.0	0.0	0.0		1.0	['None']	['None']	['CASSESWGFNSPLHF']	['None']	[]	[]	[]	[]	[]	[]	[ 3. 4. 5. 6. 7. 8. 9. 11. 12.]	[]	['None']	['None']	['TRBV10-2']	['None']	['None']	['None']	['None']	['None']	['None']	['None']	['TRBJ1-6']	['None']	['None']	['None']	['TRBC1']	['None']	['None']	['None']	['TGCGCCAGCAGTGAGTCCTGGGGTTTCAATTCACCCCTCCACTTT']
2799	2799	['10517' '2823']	False	14	0	14	0.011096461	0.5273352	11	3	0.0	0.07142857142857142	0.07142857142857142	0.055070203	0.07008935	0.06774214747416366	0.3408931301782191	1.0	['None']	['None']	['CASSIRLEGAQYYEQYF']	['CSARTVGRPGETQYF' 'None']	[]	[]	[16.]	[10.]	[]	[]	[ 6. 7. 8. 11. 13. 14. 17. 18. 29.]	[6.]	['None']	['None']	['TRBV11-1']	['None' 'TRBV20OR9-2']	['None']	['None']	['TRBD1']	['None' 'TRBD1']	['None']	['None']	['TRBJ2-7']	['None' 'TRBJ2-5']	['None']	['None']	['TRBC2']	['None' 'TRBC2']	['None']	['None']	['TGTGCCAGCAGCATCCGACTGGAGGGGGCCCAATACTACGAGCAGTACTTC']
321	321	['324' '8149']	False	13	1	12	0.0	18861967	7	6	0.0	0.07692307692307693	0.0	0.026708253	0.0	-0.05625544937247711	0.3632174714748863	0.0	['CAVRDIATGGFKTIF']	['CAVEDGSGSNTGKLIF' 'None']	['CASSIGPLEHNEQFF']	['CASSYPPGTEAFF' 'None']	[5.]	[10.]	[]	[]	[ 2. 3. 4. 5. 6. 8. 9. 13.]	[4.]	[ 8. 9. 10. 12. 13. 14. 18. 20. 24. 31.]	[9.]	['TRAV3']	['None' 'TRAV2']	['TRBV19']	['None' 'TRBV6-2']	['None']	['None']	['None']	['None']	['TRAJ9']	['None' 'TRAJ37']	['TRBJ2-1']	['None' 'TRBJ1-1']	['TRAC']	['None' 'TRAC']	['TRBC2']	['None' 'TRBC1']	['TGTGCTGTGAGAGACATCGCCACTGGAGGCTTCAAAACTATCTTT']	['None' 'TGTGCTGTGGAGGATGGATCGGGAAGCAACACAGGCAAACTAATCTTT']	['TGTGCCAGTAGTATAGGCCCCTTGGAGCACAATGAGCAGTTCTTC']
1234	1234	['1247']	True	13	1	12	0.0	12530924	6	7	0.0	0.0	0.0	0.0	0.0	0.0		1.0	['None']	['None']	['CASSTGMGLAGDYNEQFF']	['None']	[]	[]	[11.]	[]	[]	[]	[ 3. 5. 6. 7. 8. 9. 10. 12. 15.]	[]	['None']	['None']	['TRBV27']	['None']	['None']	['None']	['TRBD1']	['None']	['None']	['None']	['TRBJ2-1']	['None']	['None']	['None']	['TRBC2']	['None']	['None']	['None']	['TGTGCCAGCAGTACAGGAATGGGACTAGCGGGAGACTACAATGAGCAGTTCTTC']
687	687	['696']	True	13	0	13	0.04880717	0.0	6	7	0.0	0.15384615384615385	0.07692307692307693	0.088716835	0.13404588	0.07713163988021036	0.5763643368367359	0.0	['CAYRSERGANSKLTF']	['None']	['CASRTGGAGNTIYF']	['None']	[4.]	[]	[2.]	[]	[ 3. 4. 6. 7. 8. 9. 10. 11.]	[]	[ 5. 6. 8. 10. 11. 12. 14. 19. 21.]	[]	['TRAV38-2DV8']	['None']	['TRBV6-6']	['None']	['None']	['None']	['TRBD1']	['None']	['TRAJ56']	['None']	['TRBJ1-3']	['None']	['TRAC']	['None']	['TRBC1']	['None']	['TGTGCTTATAGGAGCGAGCGTGGAGCCAATAGTAAGCTGACATTT']	['None']	['TGTGCCAGCAGGACCGGGGGGGCTGGAAACACCATATATTTT']
38	38	['38']	True	12	1	11	0.0	14173346	7	5	0.0	0.08333333333333333	0.08333333333333333	0.08070822	0.13835695	0.12958595423540667	0.3559176363762005	0.0	['CAVEPSSGTYKYIF']	['None']	['CASSPGQGEGYEQYF']	['None']	[4.]	[]	[7.]	[]	[1. 2. 3. 4. 5.]	[]	[ 6. 10. 11. 15. 17. 19. 20. 24. 27. 28.]	[]	['TRAV2']	['None']	['TRBV4-1']	['None']	['None']	['None']	['TRBD1']	['None']	['TRAJ40']	['None']	['TRBJ2-7']	['None']	['TRAC']	['None']	['TRBC2']	['None']	['TGTGCTGTGGAGCCCTCCTCAGGAACCTACAAATACATCTTT']	['None']	['TGCGCCAGCAGCCCGGGACAGGGCGAAGGCTACGAGCAGTACTTC']
33	33	['33']	True	12	1	11	0.0	0.8496881	9	3	0.0	0.0	0.0	0.0	0.0	0.0		1.0	['None']	['None']	['CASSLELLAPETQYF']	['None']	[]	[]	[]	[]	[]	[]	[ 2. 8. 10. 12. 13. 18. 20. 21. 26.]	[]	['None']	['None']	['TRBV5-1']	['None']	['None']	['None']	['None']	['None']	['None']	['None']	['TRBJ2-5']	['None']	['None']	['None']	['TRBC2']	['None']	['None']	['None']	['TGCGCCAGCAGCTTGGAGTTACTAGCTCCGGAGACCCAGTACTTC']
1651	1651	['1666']	True	12	0	12	0.0	0.9430759	3	9	0.0	0.0	0.0	0.0	0.0	0.0		0.0	['CAVVPLYSGAGSYQLTF']	['None']	['CASSLELLAPETQYF']	['None']	[4.]	[]	[]	[]	[1. 2. 4. 5. 6. 7. 8.]	[]	[ 7. 9. 10. 12. 14. 16. 17. 18. 20. 22. 25.]	[]	['TRAV8-3']	['None']	['TRBV5-1']	['None']	['None']	['None']	['None']	['None']	['TRAJ28']	['None']	['TRBJ2-5']	['None']	['TRAC']	['None']	['TRBC2']	['None']	['TGTGCTGTGGTGCCCCTATACTCTGGGGCTGGGAGTTACCAACTCACTTTC']	['None']	['TGCGCCAGCAGCTTGGAGTTACTAGCTCCGGAGACCCAGTACTTC']
1128	1128	['1141' '3786']	False	12	0	12	0.0	0.7856718	7	5	0.0	0.25	0.16666666666666666	0.13056731	0.15145895	0.044521223469882854	0.7336239499310828	0.0	['CAGENAGNMLTF']	['CAYRSARDDKIIF' 'None']	['None']	['None']	[3.]	[2.]	[]	[]	[1. 2. 3. 4. 5. 6. 7.]	[2. 3. 4. 5.]	[]	[]	['TRAV25']	['None' 'TRAV38-2DV8']	['None']	['None']	['None']	['None']	['None']	['None']	['TRAJ39']	['None' 'TRAJ30']	['None']	['None']	['TRAC']	['None' 'TRAC']	['None']	['None']	['TGTGCAGGGGAAAATGCAGGCAACATGCTCACCTTT']	['None' 'TGTGCTTATAGGAGCGCGAGAGATGACAAGATCATCTTT']	['None']
510	510	['517' '8456']	False	11	0	11	0.12391846	0.052131295	8	3	0.0	0.0	0.0	0.0	0.0	0.0		1.0	['None']	['None']	['CASSLRTSGRASTDTQYF']	['CATGGVASTDTQYF' 'None']	[]	[]	[10.]	[6.]	[]	[]	[1. 2. 3. 5. 6. 8.]	[2.]	['None']	['None']	['TRBV5-1']	['None' 'TRBV10-3']	['None']	['None']	['TRBD1']	['None' 'TRBD1']	['None']	['None']	['TRBJ2-3']	['None' 'TRBJ2-3']	['None']	['None']	['TRBC2']	['None' 'TRBC2']	['None']	['None']	['TGCGCCAGCAGCCTAAGGACTAGCGGGAGGGCTAGCACAGATACGCAGTATTTT']
201	201	['1878' '202' '3498']	False	10	0	10	0.0	0.9504944	3	7	0.0	0.1	0.1	0.022465374	0.074884586	0.07221329398914689	0.4226497092045458	0.0	['CAASVGGYQKVTF']	['None']	['CASGGPGKSGFGYGYTF']	['CASSLVDYNSPLHF' 'CASSTLTLDRGLLYF' 'None']	[2.]	[]	[15.]	[17.]	[ 1. 2. 3. 5. 8. 11.]	[]	[ 2. 7. 8. 10. 12. 16.]	[2. 4.]	['TRAV29DV5']	['None']	['TRBV2']	['None' 'TRBV12-4' 'TRBV19']	['None']	['None']	['TRBD1']	['None' 'TRBD1']	['TRAJ13']	['None']	['TRBJ1-2']	['None' 'TRBJ1-1' 'TRBJ1-6']	['TRAC']	['None']	['TRBC1']	['None' 'TRBC1']	['TGTGCAGCAAGCGTGGGGGGTTACCAGAAAGTTACCTTT']	['None']	['TGTGCCAGTGGAGGACCCGGGAAATCAGGGTTCGGCTATGGCTACACCTTC']
555	555	['5502' '564' '708']	False	10	1	9	0.0	14747589	4	6	0.0	0.0	0.0	0.0	0.0	0.0		0.0	['CAFDFNDYKLSF']	['CAANPGAAGSNYKLTF' 'CAPRCGATNKLIF' 'None']	['CASRTRVNPDTQYF']	['CASSVPRGNSGANVLTF' 'None']	[5.]	[ 2. 14.]	[]	[9.]	[2. 3. 4. 5. 7. 8.]	[2. 4.]	[ 9. 10. 11. 12. 13. 18. 20. 27.]	[9.]	['TRAV21']	['None' 'TRAV16' 'TRAV29DV5']	['TRBV28']	['None' 'TRBV5-4']	['None']	['None']	['None']	['None' 'TRBD1']	['TRAJ20']	['None' 'TRAJ32' 'TRAJ53']	['TRBJ2-3']	['None' 'TRBJ2-6']	['TRAC']	['None' 'TRAC']	['TRBC2']	['None' 'TRBC2']	['TGTGCTTTCGATTTTAACGACTACAAGCTCAGCTTT']	['None' 'TGTGCACCAAGGTGTGGTGCTACAAACAAGCTCATCTTT' 'TGTGCAGCAAACCCCGGGGCGGCGGGTAGCAACTATAAACTGACATTT']	['TGTGCCAGCAGGACTAGGGTAAACCCAGATACGCAGTATTTT']
1001	1001	['1013']	True	10	0	10	0.033465363	0.0	6	4	0.0	0.0	0.0	0.0	0.0	0.0		1.0	['None']	['None']	['CASIWGAGGQPQHF']	['None']	[]	[]	[2.]	[]	[]	[]	[ 3. 4. 5. 6. 8. 11. 13. 14. 18.]	[]	['None']	['None']	['TRBV28']	['None']	['None']	['None']	['TRBD1']	['None']	['None']	['None']	['TRBJ1-5']	['None']	['None']	['None']	['TRBC1']	['None']	['None']	['None']	['TGTGCCAGCATTTGGGGGGCAGGAGGTCAGCCCCAGCATTTT']
1134	1134	['1147']	True	9	0	9	0.0	15042832	5	4	0.0	0.0	0.0	0.0	0.0	0.0		0.0	['CAVNDSNYQLIW']	['None']	['CSARPIRQGRTDTQYF']	['None']	[0.]	[]	[8.]	[]	[1. 2. 3. 4. 7.]	[]	[ 6. 10. 11. 12. 13. 14. 17. 18.]	[]	['TRAV12-2']	['None']	['TRBV20-1' 'TRBV20OR9-2']	['None']	['None']	['None']	['TRBD1']	['None']	['TRAJ33']	['None']	['TRBJ2-3']	['None']	['TRAC']	['None']	['TRBC2']	['None']	['TGTGCCGTGAACGATAGCAACTATCAGTTAATCTGG']	['None']	['TGCAGTGCTAGACCTATCCGACAGGGTAGGACAGATACGCAGTATTTT']
1577	1577	['1592']	True	9	0	9	0.0	15455729	7	2	0.0	0.0	0.0	0.0	0.0	0.0		1.0	['None']	['None']	['CASSPRTDANTGELFF']	['None']	[]	[]	[]	[]	[]	[]	[11. 14. 17. 21. 22. 24. 30. 36.]	[]	['None']	['None']	['TRBV4-1']	['None']	['None']	['None']	['None']	['None']	['None']	['None']	['TRBJ2-2']	['None']	['None']	['None']	['TRBC2']	['None']	['None']	['None']	['TGCGCCAGCAGCCCGAGGACGGACGCGAACACCGGGGAGCTGTTTTTT']
845	845	['855']	True	8	1	7	0.02631318	0.0	2	6	0.0	0.0	0.0	0.0	0.0	0.0		0.0	['CALRGSGGGADGLTF']	['None']	['CASSQTGNNSPLHF']	['None']	[4.]	[]	[1.]	[]	[2. 4. 6.]	[]	[ 2. 4. 7. 8. 11. 18.]	[]	['TRAV9-2']	['None']	['TRBV3-1']	['None']	['None']	['None']	['TRBD1']	['None']	['TRAJ45']	['None']	['TRBJ1-6']	['None']	['TRAC']	['None']	['TRBC1']	['None']	['TGTGCTCTGAGGGGCTCAGGAGGAGGTGCTGACGGACTCACCTTT']	['None']	['TGTGCCAGCAGCCAAACAGGGAATAATTCACCCCTCCACTTT']
883	883	['894']	True	8	0	8	0.0	12562768	4	4	0.0	0.125	0.125	0.13321592	0.26643184	0.2362033700409109	0.3910022081246373	0.0	['CAFTGGGNKLTF']	['None']	['CASSLWWGGHNEQFF']	['None']	[0.]	[]	[]	[]	[1. 2. 3. 7.]	[]	[ 4. 6. 10. 15.]	[]	['TRAV24']	['None']	['TRBV27']	['None']	['None']	['None']	['None']	['None']	['TRAJ10']	['None']	['TRBJ2-1']	['None']	['TRAC']	['None']	['TRBC2']	['None']	['TGTGCCTTTACGGGAGGAGGAAACAAACTCACCTTT']	['None']	['TGTGCCAGCAGTCTGTGGTGGGGAGGGCACAATGAGCAGTTCTTC']
444	444	['449' '543']	False	8	1	7	0.0	10057926	2	6	0.0	0.0	0.0	0.0	0.0	0.0		0.0	['CAVSPFLNTDKLIF']	['None']	['CASSTGMGLAGDYNEQFF']	['CASTRLVNYGYTF' 'None']	[9.]	[]	[11.]	[]	[2. 3. 4. 5. 6.]	[]	[ 2. 5. 6. 7. 8. 11.]	[4.]	['TRAV41']	['None']	['TRBV27']	['None' 'TRBV5-6']	['None']	['None']	['TRBD1']	['None']	['TRAJ34']	['None']	['TRBJ2-1']	['None' 'TRBJ1-2']	['TRAC']	['None']	['TRBC1' 'TRBC2']	['None' 'TRBC1']	['TGTGCTGTCAGCCCTTTCCTTAACACCGACAAGCTCATCTTT']	['None']	['TGTGCCAGCAGTACAGGAATGGGACTAGCGGGAGACTACAATGAGCAGTTCTTC']
223	223	['225']	True	8	0	8	0.0	10146263	2	6	0.0	0.0	0.0	0.0	0.0	0.0		0.0	['CATERDFGNEKLTF']	['None']	['CATSRLAGETQYF']	['None']	[5.]	[]	[]	[]	[1. 2. 3. 4. 7.]	[]	[ 3. 4. 6. 9. 10. 12. 15.]	[]	['TRAV17']	['None']	['TRBV15']	['None']	['None']	['None']	['None']	['None']	['TRAJ48']	['None']	['TRBJ2-5']	['None']	['TRAC']	['None']	['TRBC2']	['None']	['TGTGCTACGGAAAGGGACTTTGGAAATGAGAAATTAACCTTT']	['None']	['TGTGCCACCAGCAGATTGGCGGGGGAGACCCAGTACTTC']
2745	2745	['1117' '2768']	False	8	1	7	0.0	0.38618106	6	2	0.0	0.125	0.125	0.028863195	0.03848426	0.03776220816705521	0.3632174767602738	0.0	['CAALKAAGNKLTF']	['CAVKDSNYQLIW' 'None']	['CASSDSGGGASDTQYF']	['None']	[1.]	[6.]	[8.]	[]	[2. 3. 5. 6. 7.]	[2. 3.]	[ 2. 3. 4. 6. 11.]	[]	['TRAV13-1']	['None' 'TRAV1-2']	['TRBV6-4']	['None']	['None']	['None']	['TRBD1']	['None']	['TRAJ17']	['None' 'TRAJ33']	['TRBJ2-3']	['None']	['TRAC']	['None' 'TRAC']	['TRBC2']	['None']	['TGTGCAGCACTCAAAGCTGCAGGCAACAAGCTAACTTTT']	['None' 'TGTGCTGTGAAAGATAGCAACTATCAGTTAATCTGG']	['TGTGCCAGCAGTGACTCTGGCGGGGGGGCTTCAGATACGCAGTATTTT']
2367	2367	['2389']	True	8	0	8	0.0	14107419	4	4	0.0	0.0	0.0	0.0	0.0	0.0		0.0	['CATGISGSARQLTF']	['None']	['CSGQWGNEKLFF']	['None']	[4.]	[]	[]	[]	[ 1. 3. 4. 5. 11. 12.]	[]	[ 5. 9. 10. 14. 15. 16. 18. 24.]	[]	['TRAV17']	['None']	['TRBV20OR9-2']	['None']	['None']	['None']	['None']	['None']	['TRAJ22']	['None']	['TRBJ1-4']	['None']	['TRAC']	['None']	['TRBC1']	['None']	['TGTGCTACGGGCATTTCTGGTTCTGCAAGGCAACTGACCTTT']	['None']	['TGCAGTGGTCAATGGGGTAATGAAAAACTGTTTTTT']
82	82	['82' '8710']	False	8	0	8	0.0	12921344	3	5	0.0	0.0	0.0	0.0	0.0	0.0		0.0	['CAASSSSNTGKLIF']	['CVVNRDDKIIF' 'None']	['CASSLGINEQFF']	['CASSLVAVYDEQFF' 'None']	[1.]	[0.]	[]	[]	[2. 3. 4. 5. 6. 8.]	[3.]	[19. 23. 24. 31. 40. 67.]	[12.]	['TRAV29DV5']	['None' 'TRAV12-1']	['TRBV7-2']	['None' 'TRBV7-9']	['None']	['None']	['None']	['None']	['TRAJ37']	['None' 'TRAJ30']	['TRBJ2-1']	['None' 'TRBJ2-1']	['TRAC']	['None' 'TRAC']	['TRBC2']	['None' 'TRBC2']	['TGTGCAGCAAGCAGCTCTAGCAACACAGGCAAACTAATCTTT']	['None' 'TGTGTGGTGAACAGAGATGACAAGATCATCTTT']	['TGTGCCAGCAGCTTGGGCATCAATGAGCAGTTCTTC']
571	571	['580']	True	8	1	7	0.0	0.8363073	3	5	0.0	0.0	0.0	0.0	0.0	0.0		0.0	['CAASINQGGKLIF']	['None']	['CASSLGPNYEQFF']	['None']	[2.]	[]	[]	[]	[2. 3. 4. 5. 6. 9.]	[]	[ 6. 8. 13. 14. 16. 22. 28.]	[]	['TRAV13-1']	['None']	['TRBV7-6']	['None']	['None']	['None']	['None']	['None']	['TRAJ23']	['None']	['TRBJ2-1']	['None']	['TRAC']	['None']	['TRBC2']	['None']	['TGTGCAGCAAGTATAAACCAGGGAGGAAAGCTTATCTTC']	['None']	['TGTGCCAGCAGCTTAGGTCCTAATTATGAGCAGTTCTTC']
1649	1649	['1664']	True	8	0	8	0.0	0.0	4	4	0.0	0.0	0.0	0.0	0.0	0.0		1.0	['None']	['None']	['CASSQIPGSNTEAFF']	['None']	[]	[]	[]	[]	[]	[]	[ 7. 8. 11. 13. 14.]	[]	['None']	['None']	['TRBV18']	['None']	['None']	['None']	['None']	['None']	['None']	['None']	['TRBJ1-1']	['None']	['None']	['None']	['TRBC1']	['None']	['None']	['None']	['TGTGCCAGCTCACAGATCCCGGGGTCGAACACTGAAGCTTTCTTT']
515	515	['522']	True	7	0	7	0.0	19204319	3	4	0.0	0.0	0.0	0.0	0.0	0.0		1.0	['None']	['None']	['CASSLPMGEPANYGYTF']	['None']	[]	[]	[14.]	[]	[]	[]	[ 2. 6. 8. 12. 17. 20. 21.]	[]	['None']	['None']	['TRBV5-6']	['None']	['None']	['None']	['TRBD1']	['None']	['None']	['None']	['TRBJ1-2']	['None']	['None']	['None']	['TRBC1']	['None']	['None']	['None']	['TGTGCCAGCAGCTTACCAATGGGGGAGCCAGCGAACTATGGCTACACCTTC']
4437	4437	['4475']	True	7	7	0	0.0	13539793	5	2	0.0	0.0	0.0	0.0	0.0	0.0		1.0	['None']	['None']	['CASSVYSGANVLTF']	['None']	[]	[]	[]	[]	[]	[]	[ 5. 8. 9. 13. 14.]	[]	['None']	['None']	['TRBV9']	['None']	['None']	['None']	['None']	['None']	['None']	['None']	['TRBJ2-6']	['None']	['None']	['None']	['TRBC2']	['None']	['None']	['None']	['TGTGCCAGCAGCGTGTACTCTGGGGCCAACGTCCTGACTTTC']
504	504	['511']	True	7	0	7	0.0	17267497	3	4	0.0	0.42857142857142855	0.14285714285714285	0.16293097	0.11709106	-0.06935008269681801	0.6771320894927686	1.0	['None']	['None']	['CASSIGPLEHNEQFF']	['None']	[]	[]	[]	[]	[]	[]	[ 6. 10. 15. 17. 20. 35.]	[]	['None']	['None']	['TRBV19']	['None']	['None']	['None']	['None']	['None']	['None']	['None']	['TRBJ2-1']	['None']	['None']	['None']	['TRBC2']	['None']	['None']	['None']	['TGTGCCAGTAGTATAGGCCCCTTGGAGCACAATGAGCAGTTCTTC']
2270	2270	['2291']	True	7	7	0	0.0	0.0	5	2	0.0	0.0	0.0	0.0	0.0	0.0		0.0	['CAASIRTSGTYKYIF']	['None']	['CASRAGETQYF']	['None']	[5.]	[]	[2.]	[]	[1. 2. 3. 4. 6.]	[]	[ 3. 6. 7. 8. 10. 11. 12.]	[]	['TRAV13-1']	['None']	['TRBV2']	['None']	['None']	['None']	['TRBD1']	['None']	['TRAJ40']	['None']	['TRBJ2-5']	['None']	['TRAC']	['None']	['TRBC2']	['None']	['TGTGCAGCAAGTATACGAACCTCAGGAACCTACAAATACATCTTT']	['None']	['TGTGCCAGCAGGGCAGGGGAGACCCAGTACTTC']
966	966	['978']	True	6	0	6	0.100878984	0.0	2	4	0.0	0.0	0.0	0.0	0.0	0.0		0.0	['CAVGPGASGSARQLTF']	['None']	['CASRGSEGDYGYTF']	['None']	[8.]	[]	[8.]	[]	[1. 3. 5. 6.]	[]	[ 3. 6. 7. 11. 12. 21.]	[]	['TRAV8-3']	['None']	['TRBV28']	['None']	['None']	['None']	['TRBD1']	['None']	['TRAJ22']	['None']	['TRBJ1-2']	['None']	['TRAC']	['None']	['TRBC1']	['None']	['TGTGCTGTGGGCCCTGGGGCTTCTGGTTCTGCAAGGCAACTGACCTTT']	['None']	['TGTGCCAGCAGGGGGTCGGAGGGGGACTATGGCTACACCTTC']
3845	3845	['3879']	True	6	0	6	0.0	0.98628396	3	3	0.0	0.0	0.0	0.0	0.0	0.0		1.0	['None']	['None']	['CASSYSGTSEAFF']	['None']	[]	[]	[3.]	[]	[]	[]	[ 2. 6. 11.]	[]	['None']	['None']	['TRBV6-2']	['None']	['None']	['None']	['TRBD1']	['None']	['None']	['None']	['TRBJ1-1']	['None']	['None']	['None']	['TRBC1']	['None']	['None']	['None']	['TGTGCCAGCAGTTACTCCGGGACTTCTGAAGCTTTCTTT']
667	667	['1117' '676']	False	6	0	6	0.0	0.62005776	1	5	0.0	0.0	0.0	0.0	0.0	0.0		0.0	['CAVKDSNYQLIW']	['CAALKAAGNKLTF' 'None']	['CASSDSGGGASDTQYF']	['None']	[6.]	[1.]	[8.]	[]	[2. 3. 5.]	[2. 3.]	[ 1. 3. 4. 5. 7. 11.]	[]	['TRAV1-2']	['None' 'TRAV13-1']	['TRBV6-4']	['None']	['None']	['None']	['TRBD1']	['None']	['TRAJ33']	['None' 'TRAJ17']	['TRBJ2-3']	['None']	['TRAC']	['None' 'TRAC']	['TRBC2']	['None']	['TGTGCTGTGAAAGATAGCAACTATCAGTTAATCTGG']	['None' 'TGTGCAGCACTCAAAGCTGCAGGCAACAAGCTAACTTTT']	['TGTGCCAGCAGTGACTCTGGCGGGGGGGCTTCAGATACGCAGTATTTT']
1741	1741	['1758' '5700']	False	6	0	6	0.027429009	0.9659974	3	3	0.0	0.0	0.0	0.0	0.0	0.0		0.0	['CVVSVGFGNEKLTF']	['CALGGSYIPTF' 'None']	['CASIYRGINQETQYF']	['CASSPPGRVSHGYTF' 'None']	[4.]	[1.]	[7.]	[]	[2. 3. 5. 6.]	[3.]	[ 5. 11. 13. 14. 25.]	[10.]	['TRAV8-2']	['None' 'TRAV24']	['TRBV2']	['None' 'TRBV18']	['None']	['None']	['TRBD1']	['None']	['TRAJ48']	['None' 'TRAJ6']	['TRBJ2-5']	['None' 'TRBJ1-2']	['TRAC']	['None' 'TRAC']	['TRBC2']	['None' 'TRBC1']	['TGTGTTGTGAGTGTCGGCTTTGGAAATGAGAAATTAACCTTT']	['None' 'TGTGCCTTGGGAGGAAGCTACATACCTACATTT']	['TGTGCCAGCATCTACAGGGGGATTAACCAAGAGACCCAGTACTTC']
1458	1458	['1473']	True	6	0	6	0.0	0.9871157	2	4	0.0	0.0	0.0	0.0	0.0	0.0		0.0	['CAVGYNNNDMRF']	['None']	['CSARDFDKTGELFF']	['None']	[3.]	[]	[]	[]	[1. 2. 3.]	[]	[ 6. 8. 13. 14. 16.]	[]	['TRAV39']	['None']	['TRBV20OR9-2']	['None']	['None']	['None']	['None']	['None']	['TRAJ43']	['None']	['TRBJ2-2']	['None']	['TRAC']	['None']	['TRBC2']	['None']	['TGTGCCGTGGGATACAATAACAATGACATGCGCTTT']	['None']	['TGCAGTGCTAGAGATTTCGATAAAACCGGGGAGCTGTTTTTT']
742	742	['752']	True	5	5	0	0.047961228	0.0	4	1	0.0	0.0	0.0	0.0	0.0	0.0		0.0	['CAASTSGTYKYIF']	['None']	['None']	['None']	[1.]	[]	[]	[]	[ 3. 6. 8. 13. 14.]	[]	[]	[]	['TRAV13-1']	['None']	['None']	['None']	['None']	['None']	['None']	['None']	['TRAJ40']	['None']	['None']	['None']	['TRAC']	['None']	['None']	['None']	['TGTGCAGCATCTACCTCAGGAACCTACAAATACATCTTT']	['None']	['None']
714	714	['724']	True	5	0	5	0.0	0.9643674	3	2	0.0	0.0	0.0	0.0	0.0	0.0		0.0	['CATEGNFGNEKLTF']	['None']	['CATSRVAGETQYF']	['None']	[4.]	[]	[]	[]	[2. 3. 4. 8.]	[]	[ 2. 5. 10. 11.]	[]	['TRAV17']	['None']	['TRBV15']	['None']	['None']	['None']	['None']	['None']	['TRAJ48']	['None']	['TRBJ2-5']	['None']	['TRAC']	['None']	['TRBC2']	['None']	['TGTGCTACGGAGGGGAACTTTGGAAATGAGAAATTAACCTTT']	['None']	['TGTGCCACCAGCAGAGTGGCTGGTGAGACCCAGTACTTC']
3055	3055	['3084' '8127']	False	5	5	0	0.10928257	0.0	3	2	0.0	0.0	0.0	0.0	0.0	0.0		0.0	['CALRGSSGAGNMLTF']	['CATIPNFGNEKLTF' 'None']	['CASSLEGTGTEAFF']	['CASGLGVGYDNEQFF' 'None']	[12.]	[1.]	[2.]	[]	[ 1. 2. 5. 10.]	[2.]	[14. 15. 20. 27. 28.]	[8.]	['TRAV9-2']	['None' 'TRAV17']	['TRBV11-1']	['None' 'TRBV12-5']	['None']	['None']	['TRBD1']	['None']	['TRAJ39']	['None' 'TRAJ48']	['TRBJ1-1']	['None' 'TRBJ2-1']	['TRAC']	['None' 'TRAC']	['TRBC1']	['None' 'TRBC2']	['TGTGCTCTGAGGGGTTCATCAGGTGCAGGCAACATGCTCACCTTT']	['None' 'TGTGCTACGATACCTAACTTTGGAAATGAGAAATTAACCTTT']	['TGTGCCAGCAGCTTAGAAGGGACAGGGACTGAAGCTTTCTTT']
2762	2762	['2785']	True	5	0	5	0.0	1473888	3	2	0.0	0.0	0.0	0.0	0.0	0.0		1.0	['None']	['None']	['CASSLSGTGYRGYTF']	['None']	[]	[]	[9.]	[]	[]	[]	[ 4. 5. 6. 13.]	[]	['None']	['None']	['TRBV12-3']	['None']	['None']	['None']	['TRBD1']	['None']	['None']	['None']	['TRBJ1-2']	['None']	['None']	['None']	['TRBC1']	['None']	['None']	['None']	['TGTGCCAGCAGTTTATCGGGGACAGGGTATCGGGGCTACACCTTC']
1429	1429	['1444']	True	5	0	5	0.0	12273904	4	1	0.0	0.0	0.0	0.0	0.0	0.0		0.0	['CGTESGGSNYKLTF']	['None']	['CASSFDKTYGYTF']	['None']	[0.]	[]	[]	[]	[2. 4. 6.]	[]	[ 7. 8. 12. 19. 20.]	[]	['TRAV30']	['None']	['TRBV5-1']	['None']	['None']	['None']	['None']	['None']	['TRAJ53']	['None']	['TRBJ1-2']	['None']	['TRAC']	['None']	['TRBC1']	['None']	['TGTGGCACAGAGAGTGGAGGTAGCAACTATAAACTGACATTT']	['None']	['TGCGCCAGCAGCTTCGACAAGACCTATGGCTACACCTTC']
326	326	['330']	True	4	4	0	0.0	0.0	3	1	0.0	0.0	0.0	0.0	0.0	0.0		0.0	['CAYRTNAGKSTF']	['None']	['CSARQGDGYTF']	['None']	[0.]	[]	[2.]	[]	[ 5. 6. 8. 13.]	[]	[ 8. 14. 16.]	[]	['TRAV38-2DV8']	['None']	['TRBV20-1' 'TRBV20OR9-2']	['None']	['None']	['None']	['TRBD1']	['None']	['TRAJ27']	['None']	['TRBJ1-2']	['None']	['TRAC']	['None']	['TRBC1']	['None']	['TGTGCTTATAGGACCAATGCAGGCAAATCAACCTTT']	['None']	['TGCAGTGCTCGACAGGGTGATGGCTACACCTTC']
978	978	['3745' '990']	False	4	0	4	0.0	15792356	3	1	0.0	0.0	0.0	0.0	0.0	0.0		0.0	['CAESETGANNLFF']	['None']	['CATGGVASTDTQYF']	['CASSGLGVMKSNTEAFF' 'None']	[1.]	[]	[6.]	[11.]	[1. 3. 6.]	[]	[ 7. 9. 12.]	[3. 4. 5.]	['TRAV5']	['None']	['TRBV10-3']	['None' 'TRBV6-4']	['None']	['None']	['TRBD1']	['None' 'TRBD1']	['TRAJ36']	['None']	['TRBJ2-3']	['None' 'TRBJ1-1']	['TRAC']	['None']	['TRBC2']	['None' 'TRBC1']	['TGTGCAGAGAGTGAAACTGGGGCAAACAACCTCTTCTTT']	['None']	['TGTGCCACAGGGGGGGTGGCTAGCACAGATACGCAGTATTTT']
3506	3506	['3537']	True	4	0	4	0.0	0.0	3	1	0.0	0.0	0.0	0.0	0.0	0.0		0.0	['CAYRSERGANSKLTF']	['None']	['None']	['None']	[4.]	[]	[]	[]	[3. 4. 9.]	[]	[]	[]	['TRAV38-2DV8']	['None']	['None']	['None']	['None']	['None']	['None']	['None']	['TRAJ56']	['None']	['None']	['None']	['TRAC']	['None']	['None']	['None']	['TGTGCTTATAGGAGCGAGCGTGGAGCCAATAGTAAGCTGACATTT']	['None']	['None']
133	133	['133']	True	4	4	0	0.0	0.0	2	2	0.0	0.0	0.0	0.0	0.0	0.0		1.0	['None']	['None']	['CASSLAPGTGGYEQYF']	['None']	[]	[]	[4.]	[]	[]	[]	[15. 21. 22. 32.]	[]	['None']	['None']	['TRBV7-2']	['None']	['None']	['None']	['TRBD1']	['None']	['None']	['None']	['TRBJ2-7']	['None']	['None']	['None']	['TRBC2']	['None']	['None']	['None']	['TGTGCCAGCAGCTTAGCGCCAGGGACAGGGGGCTACGAGCAGTACTTC']
724	724	['734']	True	4	0	4	0.0	0.8442807	2	2	0.0	0.0	0.0	0.0	0.0	0.0		1.0	['None']	['None']	['CASIYRGINQETQYF']	['None']	[]	[]	[7.]	[]	[]	[]	[ 5. 6. 9. 13.]	[]	['None']	['None']	['TRBV2']	['None']	['None']	['None']	['TRBD1']	['None']	['None']	['None']	['TRBJ2-5']	['None']	['None']	['None']	['TRBC2']	['None']	['None']	['None']	['TGTGCCAGCATCTACAGGGGGATTAACCAAGAGACCCAGTACTTC']
1025	1025	['1037']	True	4	4	0	0.04457799	0.0	2	2	0.0	0.0	0.0	0.0	0.0	0.0		0.0	['CVVNPGGSYIPTF']	['None']	['CASTRPAGDTQYF']	['None']	[3.]	[]	[]	[]	[ 1. 2. 5. 14.]	[]	[11. 12. 15. 26.]	[]	['TRAV12-1']	['None']	['TRBV6-2']	['None']	['None']	['None']	['None']	['None']	['TRAJ6']	['None']	['TRBJ2-3']	['None']	['TRAC']	['None']	['TRBC2']	['None']	['TGTGTGGTGAACCCCGGTGGAAGCTACATACCTACATTT']	['None']	['TGTGCCAGCACCCGACCCGCGGGGGATACGCAGTATTTT']
1052	1052	['1064']	True	4	4	0	0.051378105	0.0	3	1	0.0	0.0	0.0	0.0	0.0	0.0		0.0	['CAVGGVGTDKLIF']	['None']	['CASSWISGETQYF']	['None']	[12.]	[]	[]	[]	[ 5. 6. 7. 20.]	[]	[18. 28. 38. 70.]	[]	['TRAV8-4']	['None']	['TRBV7-2']	['None']	['None']	['None']	['None']	['None']	['TRAJ34']	['None']	['TRBJ2-5']	['None']	['TRAC']	['None']	['TRBC2']	['None']	['TGTGCTGTCGGGGGGGTTGGCACCGACAAGCTCATCTTT']	['None']	['TGTGCCAGCAGCTGGATCTCCGGGGAGACCCAGTACTTC']
3417	3417	['3446']	True	4	0	4	0.0	17978892	2	2	0.0	0.0	0.0	0.0	0.0	0.0		0.0	['CATAVDLYSGAGSYQLTF']	['None']	['CASSPLGTRALDEQFF']	['None']	[8.]	[]	[12.]	[]	[2. 4. 6.]	[]	[10. 14. 22. 27.]	[]	['TRAV17']	['None']	['TRBV28']	['None']	['None']	['None']	['TRBD1']	['None']	['TRAJ28']	['None']	['TRBJ2-1']	['None']	['TRAC']	['None']	['TRBC2']	['None']	['TGTGCTACGGCCGTAGACCTTTACTCTGGGGCTGGGAGTTACCAACTCACTTTC']	['None']	['TGTGCCAGCAGTCCCCTGGGGACTAGGGCCTTGGATGAGCAGTTCTTC']
3678	3678	['3709' '7627']	False	4	4	0	0.0	0.0	3	1	0.0	0.0	0.0	0.0	0.0	0.0		0.0	['CAVRLNQGGKLIF']	['CLVGDPSGSARQLTF' 'None']	['CASSSDSNSGNTIYF']	['None']	[5.]	[2.]	[]	[]	[5. 7. 8. 9.]	[3. 5. 7.]	[ 8. 20. 27. 30.]	[]	['TRAV8-1']	['None' 'TRAV4']	['TRBV7-2']	['None']	['None']	['None']	['None']	['None']	['TRAJ23']	['None' 'TRAJ22']	['TRBJ1-3']	['None']	['TRAC']	['None' 'TRAC']	['TRBC1']	['None']	['TGTGCCGTGAGATTGAACCAGGGAGGAAAGCTTATCTTC']	['None' 'TGCCTCGTGGGTGATCCTTCTGGTTCTGCAAGGCAACTGACCTTT']	['TGTGCCAGCAGCTCAGACTCCAACTCTGGAAACACCATATATTTT']
3116	3116	['10090' '3145']	False	4	1	3	0.0	0.6670733	2	2	0.0	0.0	0.0	0.0	0.0	0.0		0.0	['CAVTDSSYKLIF']	['CLTGNNRLAF' 'None']	['CASSQDPERNEQFF']	['None']	[2.]	[4.]	[]	[]	[2. 3. 5. 9.]	[2. 3.]	[ 7. 12. 13. 15.]	[]	['TRAV1-2']	['None' 'TRAV4']	['TRBV6-4']	['None']	['None']	['None']	['None']	['None']	['TRAJ12']	['None' 'TRAJ7']	['TRBJ2-1']	['None']	['TRAC']	['None' 'TRAC']	['TRBC2']	['None']	['TGTGCTGTGACGGATAGCAGCTATAAATTGATCTTC']	['None' 'TGCCTAACCGGGAACAACAGACTCGCTTTT']	['TGTGCCAGCAGCCAGGACCCGGAGCGGAATGAGCAGTTCTTC']
3910	3910	['3944']	True	4	0	4	0.0	0.0	1	3	0.0	0.0	0.0	0.0	0.0	0.0		0.0	['CIVRVEHSGAGSYQLTF']	['None']	['CASSQIPGSNTEAFF']	['None']	[3.]	[]	[]	[]	[2. 4. 7.]	[]	[ 5. 6. 10. 12.]	[]	['TRAV26-1']	['None']	['TRBV18']	['None']	['None']	['None']	['None']	['None']	['TRAJ28']	['None']	['TRBJ1-1']	['None']	['TRAC']	['None']	['TRBC1']	['None']	['TGCATCGTCAGAGTCGAACACTCTGGGGCTGGGAGTTACCAACTCACTTTC']	['None']	['TGTGCCAGCTCACAGATCCCGGGGTCGAACACTGAAGCTTTCTTT']
355	355	['359' '7966']	False	4	4	0	0.04423791	0.0	2	2	0.0	0.0	0.0	0.0	0.0	0.0		0.0	['CAASKEGQGGKLIF']	['CAVNGSKAAGNKLTF' 'None']	['CATSDPSLGNTIYF']	['None']	[8.]	[1.]	[]	[]	[ 1. 3. 5. 10.]	[2. 3. 6.]	[2. 5. 6.]	[]	['TRAV13-1']	['None' 'TRAV12-2']	['TRBV24-1']	['None']	['None']	['None']	['None']	['None']	['TRAJ23']	['None' 'TRAJ17']	['TRBJ1-3']	['None']	['TRAC']	['None' 'TRAC']	['TRBC1']	['None']	['TGTGCAGCAAGTAAGGAAGGGCAGGGAGGAAAGCTTATCTTC']	['None' 'TGTGCCGTGAACGGATCGAAAGCTGCAGGCAACAAGCTAACTTTT']	['TGTGCCACCAGTGACCCCTCATTAGGCAACACCATATATTTT']
2811	2811	['2837']	True	4	0	4	0.0	13517709	2	2	0.0	0.0	0.0	0.0	0.0	0.0		1.0	['None']	['None']	['CSARPIRQGRTDTQYF']	['None']	[]	[]	[8.]	[]	[]	[]	[ 5. 6. 21.]	[]	['None']	['None']	['TRBV20-1' 'TRBV20OR9-2']	['None']	['None']	['None']	['TRBD1']	['None']	['None']	['None']	['TRBJ2-3']	['None']	['None']	['None']	['TRBC2']	['None']	['None']	['None']	['TGCAGTGCTAGACCTATCCGACAGGGTAGGACAGATACGCAGTATTTT']
579	579	['588']	True	4	1	3	0.0	0.0	3	1	0.0	0.0	0.0	0.0	0.0	0.0		1.0	['None']	['None']	['CASSQTGNNSPLHF']	['None']	[]	[]	[1.]	[]	[]	[]	[ 4. 6. 16.]	[]	['None']	['None']	['TRBV3-1']	['None']	['None']	['None']	['TRBD1']	['None']	['None']	['None']	['TRBJ1-6']	['None']	['None']	['None']	['TRBC1']	['None']	['None']	['None']	['TGTGCCAGCAGCCAAACAGGGAATAATTCACCCCTCCACTTT']
1899	1899	['1917']	True	4	4	0	0.0	0.0	3	1	0.0	0.0	0.0	0.0	0.0	0.0		0.0	['CAAYGGGADGLTF']	['None']	['CASRIYSGANVLTF']	['None']	[3.]	[]	[]	[]	[2. 3. 8.]	[]	[ 5. 16. 18. 21.]	[]	['TRAV13-1']	['None']	['TRBV6-5']	['None']	['None']	['None']	['None']	['None']	['TRAJ45']	['None']	['TRBJ2-6']	['None']	['TRAC']	['None']	['TRBC2']	['None']	['TGTGCAGCATACGGAGGAGGTGCTGACGGACTCACCTTT']	['None']	['TGTGCCAGCAGGATCTACTCTGGGGCCAACGTCCTGACTTTC']
1799	1799	['1816']	True	4	4	0	0.10908682	0.0	2	2	0.0	0.0	0.0	0.0	0.0	0.0		0.0	['CALSGLAGNQFYF']	['None']	['CASSLTYGLAGGTGEQFF']	['None']	[5.]	[]	[15.]	[]	[ 2. 3. 6. 14.]	[]	[ 8. 13. 16.]	[]	['TRAV16']	['None']	['TRBV28']	['None']	['None']	['None']	['TRBD1']	['None']	['TRAJ49']	['None']	['TRBJ2-1']	['None']	['TRAC']	['None']	['TRBC2']	['None']	['TGTGCTCTAAGTGGCCTCGCCGGTAACCAGTTCTATTTT']	['None']	['TGTGCCAGCAGTTTAACCTACGGACTAGCGGGAGGAACGGGTGAGCAGTTCTTC']
2713	2713	['2735']	True	4	4	0	0.048235252	0.0	3	1	0.0	0.0	0.0	0.0	0.0	0.0		0.0	['CIVRVARGGANSKLTF']	['None']	['CASSRYSGKGETQYF']	['None']	[7.]	[]	[9.]	[]	[1. 2.]	[]	[5. 7.]	[]	['TRAV26-1']	['None']	['TRBV6-6']	['None']	['None']	['None']	['TRBD1']	['None']	['TRAJ56']	['None']	['TRBJ2-5']	['None']	['TRAC']	['None']	['TRBC2']	['None']	['TGCATCGTCAGAGTCGCAAGGGGTGGAGCCAATAGTAAGCTGACATTT']	['None']	['TGTGCCAGCAGTCGATATAGCGGGAAAGGAGAGACCCAGTACTTC']
3990	3990	['4024']	True	4	0	4	0.0	12169938	3	1	0.0	0.25	0.25	0.061447132	0.08192951	0.07874603257388657		0.0	['CALSDQVTPGGTSYGKLTF']	['None']	['CASSRGNPTDTQYF']	['None']	[11.]	[]	[]	[]	[3. 4. 5. 6.]	[]	[18. 24. 29. 33.]	[]	['TRAV9-2']	['None']	['TRBV4-1']	['None']	['None']	['None']	['None']	['None']	['TRAJ52']	['None']	['TRBJ2-3']	['None']	['TRAC']	['None']	['TRBC2']	['None']	['TGTGCTCTGAGTGATCAGGTGACCCCTGGTGGTACTAGCTATGGAAAGCTGACATTT']	['None']	['TGCGCCAGCAGCAGAGGGAATCCCACAGATACGCAGTATTTT']
2198	2198	['2217']	True	4	4	0	0.05794141	0.0	2	2	0.0	0.0	0.0	0.0	0.0	0.0		0.0	['CAVNGGGGGADGLTF']	['None']	['CASSTSTDTQYF']	['None']	[6.]	[]	[]	[]	[1. 2. 3. 4.]	[]	[ 8. 10. 25.]	[]	['TRAV12-2']	['None']	['TRBV25-1']	['None']	['None']	['None']	['None']	['None']	['TRAJ45']	['None']	['TRBJ2-3']	['None']	['TRAC']	['None']	['TRBC2']	['None']	['TGTGCCGTGAACGGCGGGGGAGGAGGTGCTGACGGACTCACCTTT']	['None']	['TGTGCCAGCAGTACTAGCACAGATACGCAGTATTTT']
1712	1712	['1727' '3808' '6200' '9091']	False	4	4	0	0.058596235	0.0	2	2	0.0	0.0	0.0	0.0	0.0	0.0		0.0	['CAYRSAYTGTASKLTF']	['CAVLNQGGKLIF' 'None']	['CASSQGPNNEQFF']	['CASSGTSGNQETQYF' 'CASSHMSTDTQYF' 'CASSHPAGGLPDTQYF' 'None']	[5.]	[3.]	[4.]	[ 8. 11.]	[1. 3. 8.]	[2.]	[13. 16. 17.]	[ 9. 11. 15.]	['TRAV38-2DV8']	['None' 'TRAV12-2']	['TRBV18']	['None' 'TRBV3-1' 'TRBV5-4' 'TRBV6-6']	['None']	['None']	['TRBD1']	['None' 'TRBD1']	['TRAJ44']	['None' 'TRAJ23']	['TRBJ2-1']	['None' 'TRBJ2-3' 'TRBJ2-5']	['TRAC']	['None' 'TRAC']	['TRBC2']	['None' 'TRBC2']	['TGTGCTTATAGGAGTGCTTATACCGGCACTGCCAGTAAACTCACCTTT']	['None' 'TGTGCCGTTCTTAACCAGGGAGGAAAGCTTATCTTC']	['TGTGCCAGCTCACAGGGACCGAACAATGAGCAGTTCTTC']
1435	1435	['1450']	True	4	4	0	0.12572837	0.0	2	2	0.0	0.0	0.0	0.0	0.0	0.0		0.0	['CALNAGGTSYGKLTF']	['None']	['CRGLGQGSADTQYF']	['None']	[0.]	[]	[7.]	[]	[ 1. 2. 3. 10.]	[]	[11. 16. 18. 27.]	[]	['TRAV9-2']	['None']	['TRBV20OR9-2']	['None']	['None']	['None']	['TRBD1']	['None']	['TRAJ52']	['None']	['TRBJ2-3']	['None']	['TRAC']	['None']	['TRBC2']	['None']	['TGTGCTCTGAATGCTGGTGGTACTAGCTATGGAAAGCTGACATTT']	['None']	['TGCAGGGGGTTAGGACAGGGGAGCGCAGATACGCAGTATTTT']
2803	2803	['2828']	True	3	0	3	0.0	0.6272466	1	2	0.0	0.0	0.0	0.0	0.0	0.0		0.0	['CAPADSNYQLIW']	['None']	['CASSEQEYYGYTF']	['None']	[6.]	[]	[]	[]	[4. 6.]	[]	[ 1. 3. 14.]	[]	['TRAV1-2']	['None']	['TRBV6-1']	['None']	['None']	['None']	['None']	['None']	['TRAJ33']	['None']	['TRBJ1-2']	['None']	['TRAC']	['None']	['TRBC1']	['None']	['TGTGCTCCCGCCGATAGCAACTATCAGTTAATCTGG']	['None']	['TGTGCCAGCAGTGAACAGGAGTACTATGGCTACACCTTC']
3618	3618	['3649' '8833']	False	3	0	3	0.0	0.0	2	1	0.0	0.0	0.0	0.0	0.0	0.0		1.0	['None']	['None']	['CASTHTYRDRDHEQYF']	['CAWRAGADTEAFF' 'None']	[]	[]	[17.]	[6.]	[]	[]	[21. 30. 49.]	[11.]	['None']	['None']	['TRBV7-2']	['None' 'TRBV30']	['None']	['None']	['TRBD1']	['None' 'TRBD1']	['None']	['None']	['TRBJ2-7']	['None' 'TRBJ1-1']	['None']	['None']	['TRBC2']	['None' 'TRBC1']	['None']	['None']	['TGTGCCAGCACCCATACCTACCGGGACAGAGACCACGAGCAGTACTTC']
2162	2162	['2181']	True	3	3	0	0.05571268	0.05571268	2	1	0.0	0.0	0.0	0.0	0.0	0.0		0.0	['CAFMRDSGGSNYKLTF']	['None']	['CASSLEASGSAEQYF']	['None']	[3.]	[]	[]	[]	[1. 3. 5.]	[]	[ 8. 13. 14.]	[]	['TRAV38-1']	['None']	['TRBV11-1']	['None']	['None']	['None']	['None']	['None']	['TRAJ53']	['None']	['TRBJ2-7']	['None']	['TRAC']	['None']	['TRBC2']	['None']	['TGTGCTTTCATGAGGGATAGTGGAGGTAGCAACTATAAACTGACATTT']	['None']	['TGTGCCAGCAGCTTAGAAGCTAGCGGGAGCGCCGAGCAGTACTTC']
980	980	['992']	True	3	3	0	0.26215407	0.0	1	2	0.0	0.0	0.0	0.0	0.0	0.0		0.0	['CIVPAGSYQLTF']	['None']	['CASSTTGGGRRTEAFF']	['None']	[3.]	[]	[13.]	[]	[2. 4.]	[]	[4. 7. 8.]	[]	['TRAV26-1']	['None']	['TRBV27']	['None']	['None']	['None']	['TRBD1']	['None']	['TRAJ28']	['None']	['TRBJ1-1']	['None']	['TRAC']	['None']	['TRBC1']	['None']	['TGCATCGTCCCAGCTGGGAGTTACCAACTCACTTTC']	['None']	['TGTGCCAGCAGTACAACAGGGGGAGGGAGACGTACTGAAGCTTTCTTT']
3599	3599	['3630']	True	3	3	0	0.0	0.0	1	2	0.0	0.0	0.0	0.0	0.0	0.0		1.0	['None']	['None']	['CASSTSTDTQYF']	['None']	[]	[]	[]	[]	[]	[]	[ 8. 16. 17.]	[]	['None']	['None']	['TRBV25-1']	['None']	['None']	['None']	['None']	['None']	['None']	['None']	['TRBJ2-3']	['None']	['None']	['None']	['TRBC2']	['None']	['None']	['None']	['TGTGCCAGCAGTACTAGCACAGATACGCAGTATTTT']
2017	2017	['2036']	True	3	0	3	0.0	1147075	1	2	0.0	0.0	0.0	0.0	0.0	0.0		1.0	['None']	['None']	['CATSRDLGVNQPQHF']	['None']	[]	[]	[5.]	[]	[]	[]	[10.]	[]	['None']	['None']	['TRBV15']	['None']	['None']	['None']	['TRBD1']	['None']	['None']	['None']	['TRBJ1-5']	['None']	['None']	['None']	['TRBC1']	['None']	['None']	['None']	['TGTGCCACCAGCAGAGATTTGGGGGTAAATCAGCCCCAGCATTTT']
3660	3660	['3691']	True	3	0	3	0.0	0.0	2	1	0.0	0.0	0.0	0.0	0.0	0.0		1.0	['None']	['None']	['CAWSGTGIYSNQPQHF']	['None']	[]	[]	[6.]	[]	[]	[]	[ 8. 12. 14.]	[]	['None']	['None']	['TRBV30']	['None']	['None']	['None']	['TRBD1']	['None']	['None']	['None']	['TRBJ1-5']	['None']	['None']	['None']	['TRBC1']	['None']	['None']	['None']	['TGTGCCTGGAGCGGGACAGGGATATATAGCAATCAGCCCCAGCATTTT']
1862	1862	['1880']	True	3	0	3	0.0	0.4348065	1	2	0.0	0.0	0.0	0.0	0.0	0.0		1.0	['None']	['None']	['CASSDSGGGASDTQYF']	['None']	[]	[]	[8.]	[]	[]	[]	[6. 7. 9.]	[]	['None']	['None']	['TRBV6-4']	['None']	['None']	['None']	['TRBD1']	['None']	['None']	['None']	['TRBJ2-3']	['None']	['None']	['None']	['TRBC2']	['None']	['None']	['None']	['TGTGCCAGCAGTGACTCTGGCGGGGGGGCTTCAGATACGCAGTATTTT']
195	195	['196']	True	3	3	0	0.0	0.0	2	1	0.0	0.0	0.0	0.0	0.0	0.0		0.0	['CALGLRGGGFKTIF']	['None']	['CASSPTSGIYTQYF']	['None']	[11.]	[]	[]	[]	[2. 4. 6.]	[]	[ 2. 9. 14.]	[]	['TRAV16']	['None']	['TRBV6-2']	['None']	['None']	['None']	['None']	['None']	['TRAJ9']	['None']	['TRBJ2-3']	['None']	['TRAC']	['None']	['TRBC2']	['None']	['TGTGCTCTAGGCCTTAGAGGTGGAGGCTTCAAAACTATCTTT']	['None']	['TGTGCCAGCAGTCCCACTAGCGGGATCTATACGCAGTATTTT']
3886	3886	['3920']	True	3	3	0	0.0	0.0	1	2	0.0	0.0	0.0	0.0	0.0	0.0		0.0	['CAEVAGGGNKLTF']	['None']	['CSARESIGTSGRLNIQYF']	['None']	[4.]	[]	[15.]	[]	[1. 5.]	[]	[15. 17. 25.]	[]	['TRAV13-2']	['None']	['TRBV20OR9-2']	['None']	['None']	['None']	['TRBD1']	['None']	['TRAJ10']	['None']	['TRBJ2-4']	['None']	['TRAC']	['None']	['TRBC2']	['None']	['TGTGCAGAGGTGGCGGGAGGAGGAAACAAACTCACCTTT']	['None']	['TGCAGTGCTAGAGAAAGTATTGGGACTAGCGGGAGGTTGAACATTCAGTACTTC']
3531	3531	['3562']	True	3	0	3	0.106139876	0.0	2	1	0.0	0.0	0.0	0.0	0.0	0.0		1.0	['None']	['None']	['CASSYGLAYEQYF']	['None']	[]	[]	[]	[]	[]	[]	[ 8. 13. 22.]	[]	['None']	['None']	['TRBV5-1']	['None']	['None']	['None']	['None']	['None']	['None']	['None']	['TRBJ2-7']	['None']	['None']	['None']	['TRBC2']	['None']	['None']	['None']	['TGCGCCAGCAGCTACGGACTCGCCTACGAGCAGTACTTC']
3304	3304	['3333']	True	3	3	0	0.07441454	0.0	1	2	0.0	0.0	0.0	0.0	0.0	0.0		0.0	['CAVRSMEYGNKLVF']	['None']	['CASSPPGTGFGANVLTF']	['None']	[5.]	[]	[8.]	[]	[6.]	[]	[ 8. 12. 16.]	[]	['TRAV8-6']	['None']	['TRBV6-5']	['None']	['None']	['None']	['TRBD1']	['None']	['TRAJ47']	['None']	['TRBJ2-6']	['None']	['TRAC']	['None']	['TRBC2']	['None']	['TGTGCTGTGAGATCAATGGAATATGGAAACAAACTGGTCTTT']	['None']	['TGTGCCAGCAGTCCCCCCGGGACAGGGTTTGGGGCCAACGTCCTGACTTTC']
2243	2243	['2262']	True	3	3	0	0.0	0.18646719	2	1	0.0	0.0	0.0	0.0	0.0	0.0		0.0	['CAYRRWGDKIIF']	['None']	['CASSQGLQNTEAFF']	['None']	[6.]	[]	[]	[]	[ 3. 13. 14.]	[]	[ 2. 14. 16.]	[]	['TRAV38-2DV8']	['None']	['TRBV3-1']	['None']	['None']	['None']	['None']	['None']	['TRAJ30']	['None']	['TRBJ1-1']	['None']	['TRAC']	['None']	['TRBC1']	['None']	['TGTGCTTATAGGAGATGGGGTGACAAGATCATCTTT']	['None']	['TGTGCCAGCAGCCAAGGGCTGCAGAACACTGAAGCTTTCTTT']
1241	1241	['1254']	True	3	0	3	0.0	15041075	1	2	0.0	0.0	0.0	0.0	0.0	0.0		1.0	['None']	['None']	['CASSQVGFSYNEQFF']	['None']	[]	[]	[]	[]	[]	[]	[ 7. 13. 14.]	[]	['None']	['None']	['TRBV14']	['None']	['None']	['None']	['None']	['None']	['None']	['None']	['TRBJ2-1']	['None']	['None']	['None']	['TRBC2']	['None']	['None']	['None']	['TGTGCCAGCAGCCAAGTAGGGTTCTCCTACAATGAGCAGTTCTTC']
122	122	['122']	True	3	3	0	0.0	0.0	1	2	0.0	0.0	0.0	0.0	0.0	0.0		0.0	['CAARTNAGGTSYGKLTF']	['None']	['CASSEEPRTSKKYF']	['None']	[2.]	[]	[]	[]	[2. 3. 7.]	[]	[ 8. 9. 12.]	[]	['TRAV29DV5']	['None']	['TRBV6-1']	['None']	['None']	['None']	['None']	['None']	['TRAJ52']	['None']	['TRBJ2-7']	['None']	['TRAC']	['None']	['TRBC2']	['None']	['TGTGCAGCAAGAACTAATGCTGGTGGTACTAGCTATGGAAAGCTGACATTT']	['None']	['TGTGCCAGCAGTGAAGAGCCCCGGACTTCGAAGAAATACTTC']
2307	2307	['2328']	True	3	3	0	0.06550546	0.0	2	1	0.0	0.0	0.0	0.0	0.0	0.0		0.0	['CAVGARGSARQLTF']	['None']	['CASSLAPGTGGYEQYF']	['None']	[4.]	[]	[4.]	[]	[2. 6. 9.]	[]	[27. 37. 39.]	[]	['TRAV8-3']	['None']	['TRBV7-2']	['None']	['None']	['None']	['TRBD1']	['None']	['TRAJ22']	['None']	['TRBJ2-7']	['None']	['TRAC']	['None']	['TRBC2']	['None']	['TGTGCTGTGGGTGCGCGAGGTTCTGCAAGGCAACTGACCTTT']	['None']	['TGTGCCAGCAGCTTAGCGCCAGGGACAGGGGGCTACGAGCAGTACTTC']
1198	1198	['1211']	True	3	0	3	0.0	0.76068836	2	1	0.0	0.3333333333333333	0.3333333333333333	0.102902405	0.1543536	0.14354053685268675		1.0	['None']	['None']	['CASSVGGQYEQYF']	['None']	[]	[]	[2.]	[]	[]	[]	[10. 15. 20.]	[]	['None']	['None']	['TRBV9']	['None']	['None']	['None']	['TRBD1']	['None']	['None']	['None']	['TRBJ2-7']	['None']	['None']	['None']	['TRBC2']	['None']	['None']	['None']	['TGTGCCAGCAGCGTAGGCGGACAGTACGAGCAGTACTTC']
3127	3127	['3156' '8693']	False	3	2	1	0.0	0.102382086	1	2	0.0	0.0	0.0	0.0	0.0	0.0		0.0	['CAVAPRDSSYKLIF']	['CAYRSARDDKIIF' 'None']	['CSAITRQGISSYEQYF']	['CASSLGGTGNHEQYF' 'None']	[11.]	[2.]	[13.]	[7.]	[3. 8.]	[3.]	[ 8. 11. 18.]	[10.]	['TRAV1-2']	['None' 'TRAV38-2DV8']	['TRBV20-1' 'TRBV20OR9-2']	['None' 'TRBV7-7']	['None']	['None']	['TRBD1']	['None' 'TRBD1']	['TRAJ12']	['None' 'TRAJ30']	['TRBJ2-7']	['None' 'TRBJ2-7']	['TRAC']	['None' 'TRAC']	['TRBC2']	['None' 'TRBC2']	['TGTGCTGTGGCGCCGCGGGATAGCAGCTATAAATTGATCTTC']	['None' 'TGTGCTTATAGGAGCGCGAGAGATGACAAGATCATCTTT']	['TGCAGTGCTATCACGAGACAGGGAATATCATCCTACGAGCAGTACTTC']
2653	2653	['2675']	True	3	3	0	0.09588098	0.0	1	2	0.0	0.0	0.0	0.0	0.0	0.0		0.0	['CLVGDGGYSGGYQKVTF']	['None']	['CASSPTSGSYNEQFF']	['None']	[7.]	[]	[]	[]	[1. 4. 8.]	[]	[ 9. 25. 38.]	[]	['TRAV4']	['None']	['TRBV7-2']	['None']	['None']	['None']	['None']	['None']	['TRAJ13']	['None']	['TRBJ2-1']	['None']	['TRAC']	['None']	['TRBC2']	['None']	['TGCCTCGTGGGTGACGGCGGGTATTCTGGGGGTTACCAGAAAGTTACCTTT']	['None']	['TGTGCCAGCAGCCCGACTAGCGGGAGCTACAATGAGCAGTTCTTC']
1280	1280	['1294']	True	3	3	0	0.0	0.0	2	1	0.0	0.0	0.0	0.0	0.0	0.0		0.0	['CAVPLSGGYNKLIF']	['None']	['CASSEAGQQNQPQHF']	['None']	[5.]	[]	[3.]	[]	[ 5. 9. 17.]	[]	[ 9. 10. 15.]	[]	['TRAV2']	['None']	['TRBV6-1']	['None']	['None']	['None']	['TRBD1']	['None']	['TRAJ4']	['None']	['TRBJ1-5']	['None']	['TRAC']	['None']	['TRBC1']	['None']	['TGTGCTGTTCCTCTTTCTGGTGGCTACAATAAGCTGATTTTT']	['None']	['TGTGCCAGCAGTGAAGCGGGACAGCAGAATCAGCCCCAGCATTTT']
1632	1632	['10542' '1647']	False	3	3	0	0.040601622	0.0	2	1	0.0	0.0	0.0	0.0	0.0	0.0		0.0	['CAFMTWFGTGTASKLTF']	['None']	['CAWSVPWGRGTEAFF']	['CASSFSGGGGNEQFF' 'None']	[10.]	[]	[]	[10.]	[4. 8.]	[]	[10. 13. 28.]	[18.]	['TRAV38-1']	['None']	['TRBV30']	['None' 'TRBV7-2']	['None']	['None']	['None']	['None' 'TRBD1']	['TRAJ44']	['None']	['TRBJ1-1']	['None' 'TRBJ2-1']	['TRAC']	['None']	['TRBC1']	['None' 'TRBC2']	['TGTGCTTTCATGACCTGGTTTGGTACCGGCACTGCCAGTAAACTCACCTTT']	['None']	['TGTGCCTGGAGTGTACCGTGGGGAAGAGGCACTGAAGCTTTCTTT']
158	158	['159']	True	3	0	3	0.0	10951318	2	1	0.0	0.0	0.0	0.0	0.0	0.0		0.0	['CAVRDRWNNNARLMF']	['None']	['CASSELAGTSGVSSYNEQFF']	['None']	[13.]	[]	[11.]	[]	[1. 5. 7.]	[]	[10. 14. 19.]	[]	['TRAV1-2']	['None']	['TRBV6-1']	['None']	['None']	['None']	['TRBD1']	['None']	['TRAJ31']	['None']	['TRBJ2-1']	['None']	['TRAC']	['None']	['TRBC2']	['None']	['TGTGCTGTGAGAGATAGGTGGAATAACAATGCCAGACTCATGTTT']	['None']	['TGTGCCAGCAGTGAACTGGCCGGGACTAGCGGGGTCAGCTCCTACAATGAGCAGTTCTTC']
2898	2898	['2924' '3783']	False	3	2	1	0.0	0.13243033	1	2	0.0	0.0	0.0	0.0	0.0	0.0		0.0	['CAVNAGHNDYKLSF']	['CAASASSGTYKYIF' 'None']	['CSVEGAGANEKLFF']	['CASSLDGQGPLYGYTF' 'None']	[6.]	[5.]	[5.]	[9.]	[ 2. 5. 10.]	[2.]	[ 2. 3. 13.]	[2.]	['TRAV8-1']	['None' 'TRAV29DV5']	['TRBV29-1']	['None' 'TRBV27']	['None']	['None']	['TRBD1']	['None' 'TRBD1']	['TRAJ20']	['None' 'TRAJ40']	['TRBJ1-4']	['None' 'TRBJ1-2']	['TRAC']	['None' 'TRAC']	['TRBC1']	['None' 'TRBC1']	['TGTGCCGTGAATGCGGGCCATAACGACTACAAGCTCAGCTTT']	['None' 'TGTGCAGCAAGCGCGTCGTCAGGAACCTACAAATACATCTTT']	['TGCAGCGTTGAGGGGGCGGGAGCTAATGAAAAACTGTTTTTT']
2892	2892	['2918']	True	3	3	0	0.20610654	0.0	2	1	0.0	0.0	0.0	0.0	0.0	0.0		0.0	['CAMSDPGGTSYGKLTF']	['None']	['CSAPSWTSGGPEVEQYF']	['None']	[2.]	[]	[26.]	[]	[5. 7. 8.]	[]	[ 5. 18. 24.]	[]	['TRAV14DV4']	['None']	['TRBV20OR9-2']	['None']	['None']	['None']	['TRBD1']	['None']	['TRAJ52']	['None']	['TRBJ2-7']	['None']	['TRAC']	['None']	['TRBC2']	['None']	['TGTGCAATGAGTGATCCTGGTGGTACTAGCTATGGAAAGCTGACATTT']	['None']	['TGCAGTGCGCCTAGCTGGACTAGCGGGGGACCTGAAGTTGAGCAGTACTTC']
187	187	['188']	True	3	3	0	0.12282616	0.0	1	2	0.0	0.0	0.0	0.0	0.0	0.0		1.0	['None']	['None']	['CASSQGARSETQYF']	['None']	[]	[]	[]	[]	[]	[]	[ 7. 14. 21.]	[]	['None']	['None']	['TRBV14']	['None']	['None']	['None']	['None']	['None']	['None']	['None']	['TRBJ2-5']	['None']	['None']	['None']	['TRBC2']	['None']	['None']	['None']	['TGTGCCAGCAGCCAAGGGGCTAGATCGGAGACCCAGTACTTC']
995	995	['1007']	True	3	3	0	0.07536063	0.0	2	1	0.0	0.0	0.0	0.0	0.0	0.0		0.0	['CALREYNQGGKLIF']	['None']	['CASHGRDHSGANVLTF']	['None']	[1.]	[]	[]	[]	[2. 3. 6.]	[]	[ 7. 8. 15.]	[]	['TRAV9-2']	['None']	['TRBV6-1']	['None']	['None']	['None']	['None']	['None']	['TRAJ23']	['None']	['TRBJ2-6']	['None']	['TRAC']	['None']	['TRBC2']	['None']	['TGTGCTCTGAGGGAGTATAACCAGGGAGGAAAGCTTATCTTC']	['None']	['TGTGCCAGTCATGGGCGGGATCACTCTGGGGCCAACGTCCTGACTTTC']
5247	5247	['5290']	True	3	3	0	0.1059465	0.0	2	1	0.0	0.0	0.0	0.0	0.0	0.0		0.0	['CAASMRGGAGSYQLTF']	['None']	['CASSSTGYYGYTF']	['None']	[8.]	[]	[3.]	[]	[2. 5.]	[]	[10. 14. 23.]	[]	['TRAV23DV6']	['None']	['TRBV7-2']	['None']	['None']	['None']	['TRBD1']	['None']	['TRAJ28']	['None']	['TRBJ1-2']	['None']	['TRAC']	['None']	['TRBC1']	['None']	['TGTGCAGCAAGCATGCGTGGCGGGGCTGGGAGTTACCAACTCACTTTC']	['None']	['TGTGCCAGCAGCTCAACAGGGTACTATGGCTACACCTTC']
456	456	['10585' '461']	False	3	3	0	0.09167305	0.0	2	1	0.0	0.0	0.0	0.0	0.0	0.0		0.0	['CVDYGNNRLAF']	['CAAPRNSGNTPLVF' 'None']	['CASSSQSSTDTQYF']	['None']	[2.]	[4.]	[]	[]	[3. 4. 6.]	[2. 3.]	[4. 5. 7.]	[]	['TRAV12-1']	['None' 'TRAV13-1']	['TRBV5-1']	['None']	['None']	['None']	['None']	['None']	['TRAJ7']	['None' 'TRAJ29']	['TRBJ2-3']	['None']	['TRAC']	['None' 'TRAC']	['TRBC2']	['None']	['TGTGTGGATTATGGGAACAACAGACTCGCTTTT']	['None' 'TGTGCAGCACCACGGAATTCAGGAAACACACCTCTTGTCTTT']	['TGCGCCAGCAGCTCCCAGTCTAGCACAGATACGCAGTATTTT']
713	713	['723']	True	3	0	3	0.0	0.0	1	2	0.0	0.3333333333333333	0.0	0.11933618	0.0	-0.16467024059711677		0.0	['CAMREGQKGVTGANSKLTF']	['None']	['CASSYGLAYEQYF']	['None']	[13.]	[]	[]	[]	[2. 4. 5.]	[]	[ 9. 13. 22.]	[]	['TRAV14DV4']	['None']	['TRBV5-1']	['None']	['None']	['None']	['None']	['None']	['TRAJ56']	['None']	['TRBJ2-7']	['None']	['TRAC']	['None']	['TRBC2']	['None']	['TGTGCAATGAGAGAGGGCCAAAAGGGTGTGACTGGAGCCAATAGTAAGCTGACATTT']	['None']	['TGCGCCAGCAGCTACGGACTCGCCTACGAGCAGTACTTC']
4355	4355	['4393']	True	3	0	3	0.0	0.0	2	1	0.0	0.0	0.0	0.0	0.0	0.0		0.0	['CAVSAGTASKLTF']	['None']	['CASRGQDYYEQYF']	['None']	[0.]	[]	[4.]	[]	[2. 6.]	[]	[ 4. 5. 10.]	[]	['TRAV8-4']	['None']	['TRBV27']	['None']	['None']	['None']	['TRBD1']	['None']	['TRAJ44']	['None']	['TRBJ2-7']	['None']	['TRAC']	['None']	['TRBC2']	['None']	['TGTGCTGTGAGTGCCGGCACTGCCAGTAAACTCACCTTT']	['None']	['TGTGCCAGCAGGGGACAGGATTACTACGAGCAGTACTTC']
5299	5299	['5342']	True	3	0	3	0.0	0.99069	1	2	0.0	0.0	0.0	0.0	0.0	0.0		1.0	['None']	['None']	['CASSQEEGGGFEKLFF']	['None']	[]	[]	[9.]	[]	[]	[]	[ 5. 12.]	[]	['None']	['None']	['TRBV4-2']	['None']	['None']	['None']	['TRBD1']	['None']	['None']	['None']	['TRBJ1-4']	['None']	['None']	['None']	['TRBC1']	['None']	['None']	['None']	['TGCGCCAGCAGCCAAGAGGAGGGAGGGGGTTTTGAAAAACTGTTTTTT']
4503	4503	['4541']	True	3	3	0	0.20465446	0.0	2	1	0.0	0.0	0.0	0.0	0.0	0.0		0.0	['CIVRTNFGNEKLTF']	['None']	['CASSFLGAGESYEQYF']	['None']	[3.]	[]	[11.]	[]	[2. 4.]	[]	[ 3. 4. 14.]	[]	['TRAV26-1']	['None']	['TRBV27']	['None']	['None']	['None']	['TRBD1']	['None']	['TRAJ48']	['None']	['TRBJ2-7']	['None']	['TRAC']	['None']	['TRBC2']	['None']	['TGCATCGTCAGAACCAACTTTGGAAATGAGAAATTAACCTTT']	['None']	['TGTGCCAGCAGTTTCCTAGGGGCGGGAGAGTCCTACGAGCAGTACTTC']
5366	5366	['5409']	True	3	3	0	0.2391069	0.0	2	1	0.0	0.0	0.0	0.0	0.0	0.0		0.0	['CAVGNTGGFKTIF']	['None']	['CSAKPGTSGLAYNEQFF']	['None']	[0.]	[]	[16.]	[]	[3. 4. 9.]	[]	[ 9. 22.]	[]	['TRAV8-6']	['None']	['TRBV20OR9-2']	['None']	['None']	['None']	['TRBD1']	['None']	['TRAJ9']	['None']	['TRBJ2-1']	['None']	['TRAC']	['None']	['TRBC2']	['None']	['TGTGCTGTGGGGAATACTGGAGGCTTCAAAACTATCTTT']	['None']	['TGCAGTGCTAAACCCGGGACTAGCGGTCTAGCCTACAATGAGCAGTTCTTC']
652	652	['661']	True	3	3	0	0.0	0.0	2	1	0.0	0.0	0.0	0.0	0.0	0.0		1.0	['None']	['None']	['CASSLAGATNEKLFF']	['None']	[]	[]	[3.]	[]	[]	[]	[2. 7. 9.]	[]	['None']	['None']	['TRBV5-1']	['None']	['None']	['None']	['TRBD1']	['None']	['None']	['None']	['TRBJ1-4']	['None']	['None']	['None']	['TRBC1']	['None']	['None']	['None']	['TGCGCCAGCAGCTTGGCTGGTGCCACCAATGAAAAACTGTTTTTT']
4306	4306	['4344']	True	3	3	0	0.0	0.0	2	1	0.0	0.0	0.0	0.0	0.0	0.0		0.0	['CAVRSGAGSYQLTF']	['None']	['CASSLGVAGYYEQYF']	['None']	[5.]	[]	[]	[]	[2. 5.]	[]	[5. 7.]	[]	['TRAV25']	['None']	['TRBV5-1']	['None']	['None']	['None']	['None']	['None']	['TRAJ28']	['None']	['TRBJ2-7']	['None']	['TRAC']	['None']	['TRBC2']	['None']	['TGTGCAGTCCGTTCTGGGGCTGGGAGTTACCAACTCACTTTC']	['None']	['TGCGCCAGCAGCTTGGGGGTAGCGGGGTATTACGAGCAGTACTTC']
4262	4262	['4300']	True	3	0	3	0.0	23039563	2	1	0.0	0.0	0.0	0.0	0.0	0.0		0.0	['CAGGTEYGNKLVF']	['None']	['CASSLEGYGYTF']	['None']	[5.]	[]	[2.]	[]	[1. 2. 3.]	[]	[ 7. 15. 21.]	[]	['TRAV25']	['None']	['TRBV7-9']	['None']	['None']	['None']	['TRBD1']	['None']	['TRAJ47']	['None']	['TRBJ1-2']	['None']	['TRAC']	['None']	['TRBC1']	['None']	['TGTGCTGGGGGAACGGAATATGGAAACAAGCTGGTCTTT']	['None']	['TGTGCCAGCAGCTTGGAGGGGTATGGCTACACCTTC']
541	541	['550']	True	3	0	3	0.23496573	0.0	1	2	0.0	0.0	0.0	0.0	0.0	0.0		1.0	['None']	['None']	['CSVEPPPGTEAFF']	['None']	[]	[]	[]	[]	[]	[]	[1.]	[]	['None']	['None']	['TRBV29-1']	['None']	['None']	['None']	['None']	['None']	['None']	['None']	['TRBJ1-1']	['None']	['None']	['None']	['TRBC1']	['None']	['None']	['None']	['TGCAGCGTTGAACCCCCCCCGGGGACTGAAGCTTTCTTT']
830	830	['840']	True	3	2	1	0.0	0.0	2	1	0.0	0.0	0.0	0.0	0.0	0.0		1.0	['None']	['None']	['CASRQAGETQYF']	['None']	[]	[]	[5.]	[]	[]	[]	[ 6. 12.]	[]	['None']	['None']	['TRBV19']	['None']	['None']	['None']	['TRBD1']	['None']	['None']	['None']	['TRBJ2-5']	['None']	['None']	['None']	['TRBC2']	['None']	['None']	['None']	['TGTGCCAGTAGGCAAGCAGGGGAGACCCAGTACTTC']
564	564	['11147' '573' '7619']	False	3	0	3	0.060940977	0.39178172	2	1	0.0	0.0	0.0	0.0	0.0	0.0		0.0	['CAYRSARDDKIIF']	['CAGENAGNMLTF' 'None']	['CASSTLTLDRGLLYF']	['CATSRENLEGPEAFF' 'None']	[2.]	[3.]	[17.]	[11.]	[ 2. 5. 13.]	[2.]	[ 2. 10. 12.]	[6.]	['TRAV38-2DV8']	['None' 'TRAV25']	['TRBV19']	['None' 'TRBV15']	['None']	['None']	['TRBD1']	['None' 'TRBD1']	['TRAJ30']	['None' 'TRAJ39']	['TRBJ1-1']	['None' 'TRBJ1-1']	['TRAC']	['None' 'TRAC']	['TRBC1']	['None' 'TRBC1']	['TGTGCTTATAGGAGCGCGAGAGATGACAAGATCATCTTT']	['None' 'TGTGCAGGGGAAAATGCAGGCAACATGCTCACCTTT']	['TGTGCCAGTAGTACCCTAACCTTGGACAGGGGGCTACTGTACTTT']
866	866	['877']	True	3	3	0	0.0	0.0	1	2	0.0	0.0	0.0	0.0	0.0	0.0		0.0	['CAARGRGANNLFF']	['None']	['CASSSGDLNEQFF']	['None']	[10.]	[]	[]	[]	[1. 3. 5.]	[]	[ 6. 9. 12.]	[]	['TRAV13-1']	['None']	['TRBV11-3']	['None']	['None']	['None']	['None']	['None']	['TRAJ36']	['None']	['TRBJ2-1']	['None']	['TRAC']	['None']	['TRBC2']	['None']	['TGTGCAGCCCGTGGACGGGGGGCAAACAACCTCTTCTTT']	['None']	['TGTGCCAGCAGCTCCGGGGATCTGAATGAGCAGTTCTTC']
4272	4272	['4310']	True	3	3	0	0.27213252	0.0	1	2	0.0	0.0	0.0	0.0	0.0	0.0		1.0	['None']	['None']	['CSANGPSFSTDTQYF']	['None']	[]	[]	[]	[]	[]	[]	[ 5. 8. 14.]	[]	['None']	['None']	['TRBV20OR9-2']	['None']	['None']	['None']	['None']	['None']	['None']	['None']	['TRBJ2-3']	['None']	['None']	['None']	['TRBC2']	['None']	['None']	['None']	['TGCAGTGCCAACGGACCCTCCTTTAGCACAGATACGCAGTATTTT']
4897	4897	['4938']	True	3	3	0	0.07853515	0.0	2	1	0.0	0.0	0.0	0.0	0.0	0.0		0.0	['CAVVNGNKLVF']	['None']	['CASSRWAYEQYF']	['None']	[3.]	[]	[2.]	[]	[1. 2. 7.]	[]	[ 3. 4. 15.]	[]	['TRAV36DV7']	['None']	['TRBV5-6']	['None']	['None']	['None']	['TRBD1']	['None']	['TRAJ47']	['None']	['TRBJ2-7']	['None']	['TRAC']	['None']	['TRBC2']	['None']	['TGTGCTGTGGTGAATGGAAACAAACTGGTCTTT']	['None']	['TGTGCCAGCAGTAGGTGGGCCTACGAGCAGTACTTC']
56	56	['56']	True	3	0	3	0.0	0.72823745	1	2	0.0	0.0	0.0	0.0	0.0	0.0		0.0	['CAATPLIQGAQKLVF']	['None']	['None']	['None']	[6.]	[]	[]	[]	[1. 2.]	[]	[]	[]	['TRAV29DV5']	['None']	['None']	['None']	['None']	['None']	['None']	['None']	['TRAJ54']	['None']	['None']	['None']	['TRAC']	['None']	['None']	['None']	['TGTGCAGCAACCCCCTTAATTCAGGGAGCCCAGAAGCTGGTATTT']	['None']	['None']
938	938	['950']	True	3	3	0	0.0	0.0	1	2	0.0	0.0	0.0	0.0	0.0	0.0		0.0	['CAYRSALYGSEKLVF']	['None']	['CASSPRAGDEQFF']	['None']	[7.]	[]	[]	[]	[4. 5. 7.]	[]	[ 8. 16. 26.]	[]	['TRAV38-2DV8']	['None']	['TRBV11-1']	['None']	['None']	['None']	['None']	['None']	['TRAJ57']	['None']	['TRBJ2-1']	['None']	['TRAC']	['None']	['TRBC2']	['None']	['TGTGCTTATAGGAGCGCGTTGTACGGATCTGAAAAGCTGGTCTTT']	['None']	['TGTGCCAGCAGCCCACGGGCGGGAGATGAGCAGTTCTTC']
944	944	['956']	True	3	0	3	0.0	11454452	1	2	0.0	0.3333333333333333	0.3333333333333333	0.07976241	0.23928721	0.21453638570336278		0.0	['CAASVGGYQKVTF']	['None']	['None']	['None']	[2.]	[]	[]	[]	[3. 4. 9.]	[]	[]	[]	['TRAV29DV5']	['None']	['None']	['None']	['None']	['None']	['None']	['None']	['TRAJ13']	['None']	['None']	['None']	['TRAC']	['None']	['None']	['None']	['TGTGCAGCAAGCGTGGGGGGTTACCAGAAAGTTACCTTT']	['None']	['None']
4162	4162	['4199']	True	3	3	0	0.13711347	0.0	1	2	0.0	0.0	0.0	0.0	0.0	0.0		0.0	['CALSDPNGNNRKLIW']	['None']	['CASSQDSQGALGLFF']	['None']	[6.]	[]	[10.]	[]	[2. 4.]	[]	[ 9. 14. 19.]	[]	['TRAV9-2']	['None']	['TRBV4-2']	['None']	['None']	['None']	['TRBD1']	['None']	['TRAJ38']	['None']	['TRBJ1-4']	['None']	['TRAC']	['None']	['TRBC1']	['None']	['TGTGCTCTGAGTGATCCTAATGGCAACAACCGTAAGCTGATTTGG']	['None']	['TGCGCCAGCAGCCAAGACAGTCAGGGGGCGCTTGGACTGTTTTTT']
1955	1955	['1974']	True	2	2	0	0.0	0.0	1	1	0.0	0.0	0.0	0.0	0.0	0.0		0.0	['CALLNAGGTSYGKLTF']	['None']	['CASSLGGRQGAFNNEAFF']	['None']	[4.]	[]	[12.]	[]	[4. 7.]	[]	[ 3. 10.]	[]	['TRAV16']	['None']	['TRBV11-1']	['None']	['None']	['None']	['TRBD1']	['None']	['TRAJ52']	['None']	['TRBJ1-1']	['None']	['TRAC']	['None']	['TRBC1']	['None']	['TGTGCTCTCCTGAATGCTGGTGGTACTAGCTATGGAAAGCTGACATTT']	['None']	['TGTGCCAGCAGCTTAGGGGGCCGCCAGGGGGCCTTCAACAATGAAGCTTTCTTT']
4013	4013	['4047']	True	2	2	0	0.0	0.0	1	1	0.0	0.0	0.0	0.0	0.0	0.0		0.0	['CAVSDPGGTSYGKLTF']	['None']	['CASSPRPRSGEQYF']	['None']	[4.]	[]	[]	[]	[3. 4.]	[]	[ 3. 10.]	[]	['TRAV8-6']	['None']	['TRBV27']	['None']	['None']	['None']	['None']	['None']	['TRAJ52']	['None']	['TRBJ2-7']	['None']	['TRAC']	['None']	['TRBC2']	['None']	['TGTGCTGTGAGTGATCCAGGTGGTACTAGCTATGGAAAGCTGACATTT']	['None']	['TGTGCCAGCAGTCCCCGCCCCAGGAGCGGCGAGCAGTACTTC']
1953	1953	['1971']	True	2	2	0	0.0	0.0	1	1	0.0	0.0	0.0	0.0	0.0	0.0		0.0	['CAYRGYQGAQKLVF']	['None']	['CASSQHPSEQYF']	['None']	[5.]	[]	[]	[]	[4. 9.]	[]	[ 6. 13.]	[]	['TRAV38-2DV8']	['None']	['TRBV5-1']	['None']	['None']	['None']	['None']	['None']	['TRAJ54']	['None']	['TRBJ2-7']	['None']	['TRAC']	['None']	['TRBC2']	['None']	['TGTGCTTATAGGGGGTATCAGGGAGCCCAGAAGCTGGTATTT']	['None']	['TGCGCCAGCAGCCAGCACCCTTCCGAGCAGTACTTC']
5411	5411	['11958' '5454']	False	2	0	2	0.0	18611462	1	1	0.0	0.0	0.0	0.0	0.0	0.0		0.0	['CAVNTWAQKLVF']	['CVVSAGGSSNTGKLIF' 'None']	['CASSERTGEETQYF']	['CASSLHPIDTGASYEQYF' 'None']	[5.]	[4.]	[1.]	[13.]	[5.]	[2.]	[ 7. 14.]	[2.]	['TRAV12-2']	['None' 'TRAV10']	['TRBV6-1']	['None' 'TRBV5-1']	['None']	['None']	['TRBD1']	['None' 'TRBD1']	['TRAJ54']	['None' 'TRAJ37']	['TRBJ2-5']	['None' 'TRBJ2-7']	['TRAC']	['None' 'TRAC']	['TRBC2']	['None' 'TRBC2']	['TGTGCCGTGAACACATGGGCCCAGAAGCTGGTATTT']	['None' 'TGTGTGGTGAGCGCGGGTGGCTCTAGCAACACAGGCAAACTAATCTTT']	['TGTGCCAGCAGTGAAAGGACAGGGGAAGAGACCCAGTACTTC']
1909	1909	['1927']	True	2	2	0	0.0	0.0	1	1	0.0	0.0	0.0	0.0	0.0	0.0		0.0	['CAVRAAHASGGSYIPTF']	['None']	['CASSPTGSSTDTQYF']	['CASTGTSGSLLLAKNIQYF']	[7.]	[]	[]	[20.]	[ 7. 11.]	[]	[ 8. 23.]	[6. 9.]	['TRAV3']	['None']	['TRBV4-2']	['TRBV27']	['None']	['None']	['None']	['TRBD1']	['TRAJ6']	['None']	['TRBJ2-3']	['TRBJ2-4']	['TRAC']	['None']	['TRBC2']	['TRBC2']	['TGTGCTGTGAGAGCCGCTCATGCATCAGGAGGAAGCTACATACCTACATTT']	['None']	['TGCGCCAGCAGCCCTACTGGATCTAGCACAGATACGCAGTATTTT']
5416	5416	['5459' '8629']	False	2	1	1	0.09552762	0.39131498	1	1	0.0	0.0	0.0	0.0	0.0	0.0		0.0	['CAAINAGGTSYGKLTF']	['CAALNRDDKIIF' 'None']	['CSARGVGTGLVEQYF']	['CASSLGTAQQQYF' 'None']	[3.]	[4.]	[12.]	[6.]	[3. 8.]	[2.]	[14. 15.]	[7.]	['TRAV17']	['None' 'TRAV1-2']	['TRBV20OR9-2']	['None' 'TRBV7-3']	['None']	['None']	['TRBD1']	['None' 'TRBD1']	['TRAJ52']	['None' 'TRAJ30']	['TRBJ2-7']	['None' 'TRBJ2-7']	['TRAC']	['None' 'TRAC']	['TRBC2']	['None' 'TRBC2']	['TGTGCTGCGATCAATGCTGGTGGTACTAGCTATGGAAAGCTGACATTT']	['None' 'TGTGCTGCCTTGAACAGAGATGACAAGATCATCTTT']	['TGCAGTGCTAGGGGGGTGGGGACAGGGTTGGTCGAGCAGTACTTC']
5446	5446	['5490']	True	2	2	0	0.12265188	0.0	1	1	0.0	0.0	0.0	0.0	0.0	0.0		0.0	['CEGKLIF']	['None']	['CASSQDPGTSGGAWPGELFF']	['None']	[1.]	[]	[14.]	[]	[3. 4.]	[]	[ 6. 16.]	[]	['TRAV17']	['None']	['TRBV4-1']	['None']	['None']	['None']	['TRBD1']	['None']	['TRAJ37']	['None']	['TRBJ2-2']	['None']	['TRAC']	['None']	['TRBC2']	['None']	['TGTGAAGGCAAACTAATCTTT']	['None']	['TGCGCCAGCAGCCAGGACCCCGGGACTAGCGGGGGGGCCTGGCCCGGGGAGCTGTTTTTT']
5491	5491	['5537']	True	2	2	0	0.0	0.0	1	1	0.0	0.0	0.0	0.0	0.0	0.0		0.0	['CAALKAAGNKLTF']	['None']	['CASQGQGAGVTEAFF']	['None']	[3.]	[]	[6.]	[]	[3. 4.]	[]	[3.]	[]	['TRAV8-6']	['None']	['TRBV6-5']	['None']	['None']	['None']	['TRBD1']	['None']	['TRAJ17']	['None']	['TRBJ1-1']	['None']	['TRAC']	['None']	['TRBC1']	['None']	['TGTGCTGCCCTCAAAGCTGCAGGCAACAAGCTAACTTTT']	['None']	['TGTGCCAGTCAGGGACAGGGGGCGGGGGTCACTGAAGCTTTCTTT']
5559	5559	['11370' '5605']	False	2	2	0	0.19256808	0.0	1	1	0.0	0.0	0.0	0.0	0.0	0.0		0.0	['CAVKLAAGNKLTF']	['CALNAGNNRKLIW' 'None']	['CASSEGAMNTEAFF']	['None']	[4.]	[1.]	[7.]	[]	[5. 6.]	[4.]	[ 9. 14.]	[]	['TRAV21']	['None' 'TRAV24']	['TRBV28']	['None']	['None']	['None']	['TRBD1']	['None']	['TRAJ17']	['None' 'TRAJ38']	['TRBJ1-1']	['None']	['TRAC']	['None' 'TRAC']	['TRBC1']	['None']	['TGTGCTGTGAAATTAGCTGCAGGCAACAAGCTAACTTTT']	['None' 'TGTGCCTTAAATGCTGGCAACAACCGTAAGCTGATTTGG']	['TGTGCCAGTTCGGAGGGGGCGATGAACACTGAAGCTTTCTTT']
20	20	['20']	True	2	0	2	0.106672704	0.0	1	1	0.0	0.0	0.0	0.0	0.0	0.0		0.0	['CVVSDRGSTLGRLYF']	['None']	['CASSQGAEGRTDTQYF']	['None']	[0.]	[]	[9.]	[]	[1. 5.]	[]	[15. 19.]	[]	['TRAV10']	['None']	['TRBV25-1']	['None']	['None']	['None']	['TRBD1']	['None']	['TRAJ18']	['None']	['TRBJ2-3']	['None']	['TRAC']	['None']	['TRBC2']	['None']	['TGTGTGGTGAGCGACAGAGGCTCAACCCTGGGGAGGCTATACTTT']	['None']	['TGTGCCAGCAGCCAGGGGGCGGAGGGCCGCACAGATACGCAGTATTTT']
2089	2089	['2108']	True	2	2	0	0.0	0.0	1	1	0.0	0.0	0.0	0.0	0.0	0.0		1.0	['None']	['None']	['CASSPYTPRTLAGVVGTQYF']	['None']	[]	[]	[27.]	[]	[]	[]	[19. 24.]	[]	['None']	['None']	['TRBV7-2']	['None']	['None']	['None']	['TRBD1']	['None']	['None']	['None']	['TRBJ2-3']	['None']	['None']	['None']	['TRBC2']	['None']	['None']	['None']	['TGTGCCAGCAGCCCCTACACCCCTCGGACTCTAGCGGGGGTGGTAGGTACGCAGTATTTT']
5355	5355	['5398']	True	2	2	0	0.0	0.0	1	1	0.0	0.0	0.0	0.0	0.0	0.0		1.0	['None']	['None']	['CASSLGALGGTQYF']	['None']	[]	[]	[7.]	[]	[]	[]	[19. 31.]	[]	['None']	['None']	['TRBV7-2']	['None']	['None']	['None']	['TRBD1']	['None']	['None']	['None']	['TRBJ2-5']	['None']	['None']	['None']	['TRBC1' 'TRBC2']	['None']	['None']	['None']	['TGTGCCAGCAGCTTAGGGGCCCTAGGGGGGACCCAGTACTTC']
5126	5126	['5168']	True	2	0	2	0.0	13053753	1	1	0.0	0.0	0.0	0.0	0.0	0.0		1.0	['None']	['None']	['CASRTRVNPDTQYF']	['None']	[]	[]	[]	[]	[]	[]	[15. 17.]	[]	['None']	['None']	['TRBV28']	['None']	['None']	['None']	['None']	['None']	['None']	['None']	['TRBJ2-3']	['None']	['None']	['None']	['TRBC2']	['None']	['None']	['None']	['TGTGCCAGCAGGACTAGGGTAAACCCAGATACGCAGTATTTT']
2365	2365	['2387']	True	2	2	0	0.0	0.0	1	1	0.0	0.0	0.0	0.0	0.0	0.0		0.0	['CIAWNNNARLMF']	['None']	['CSARFGSGNTIYF']	['None']	[3.]	[]	[]	[]	[5. 7.]	[]	[ 5. 22.]	[]	['TRAV26-1']	['None']	['TRBV20-1' 'TRBV20OR9-2']	['None']	['None']	['None']	['None']	['None']	['TRAJ31']	['None']	['TRBJ1-3']	['None']	['TRAC']	['None']	['TRBC1']	['None']	['TGCATCGCCTGGAATAACAATGCCAGACTCATGTTT']	['None']	['TGCAGTGCTAGATTCGGCTCTGGAAACACCATATATTTT']
2335	2335	['2356']	True	2	2	0	0.09247964	0.0	1	1	0.0	0.0	0.0	0.0	0.0	0.0		0.0	['CLVGGESGYSTLTF']	['None']	['CSARGRGETQYF']	['None']	[1.]	[]	[4.]	[]	[3. 6.]	[]	[11. 16.]	[]	['TRAV4']	['None']	['TRBV20OR9-2']	['None']	['None']	['None']	['TRBD1']	['None']	['TRAJ11']	['None']	['TRBJ2-5']	['None']	['TRAC']	['None']	['TRBC1' 'TRBC2']	['None']	['TGCCTCGTGGGTGGTGAATCAGGATACAGCACCCTCACCTTT']	['None']	['TGCAGTGCCAGGGGGCGTGGAGAGACCCAGTACTTC']
4987	4987	['5028' '6180']	False	2	1	1	0.11694464	0.28863	1	1	0.0	0.0	0.0	0.0	0.0	0.0		0.0	['CLVGDPSGSARQLTF']	['CAVRLNQGGKLIF' 'None']	['CASSSDSNSGNTIYF']	['CASSLGGGLPTQYF' 'None']	[2.]	[5.]	[]	[9.]	[7. 8.]	[4.]	[13. 19.]	[7.]	['TRAV4']	['None' 'TRAV8-1']	['TRBV7-2']	['None' 'TRBV7-9']	['None']	['None']	['None']	['None' 'TRBD1']	['TRAJ22']	['None' 'TRAJ23']	['TRBJ1-3']	['None' 'TRBJ2-3']	['TRAC']	['None' 'TRAC']	['TRBC1']	['None' 'TRBC2']	['TGCCTCGTGGGTGATCCTTCTGGTTCTGCAAGGCAACTGACCTTT']	['None' 'TGTGCCGTGAGATTGAACCAGGGAGGAAAGCTTATCTTC']	['TGTGCCAGCAGCTCAGACTCCAACTCTGGAAACACCATATATTTT']
5044	5044	['5086']	True	2	2	0	0.0	0.0	1	1	0.0	0.0	0.0	0.0	0.0	0.0		0.0	['CAGEDYGQNFVF']	['None']	['None']	['None']	[3.]	[]	[]	[]	[4. 6.]	[]	[]	[]	['TRAV27']	['None']	['None']	['None']	['None']	['None']	['None']	['None']	['TRAJ26']	['None']	['None']	['None']	['TRAC']	['None']	['None']	['None']	['TGTGCAGGAGAAGACTATGGTCAGAATTTTGTCTTT']	['None']	['None']
5047	5047	['5089']	True	2	2	0	0.0	0.0	1	1	0.0	0.0	0.0	0.0	0.0	0.0		1.0	['None']	['None']	['CASNPTGGGYEQYF']	['None']	[]	[]	[9.]	[]	[]	[]	[ 5. 10.]	[]	['None']	['None']	['TRBV27']	['None']	['None']	['None']	['TRBD1']	['None']	['None']	['None']	['TRBJ2-7']	['None']	['None']	['None']	['TRBC2']	['None']	['None']	['None']	['TGTGCCAGCAACCCCACAGGGGGAGGGTACGAGCAGTACTTC']
5091	5091	['5133']	True	2	2	0	0.20173752	0.0	1	1	0.0	0.0	0.0	0.0	0.0	0.0		0.0	['CAVQVRRNNDMRF']	['None']	['CASSPGLPSELFF']	['None']	[8.]	[]	[9.]	[]	[4. 9.]	[]	[12. 23.]	[]	['TRAV20']	['None']	['TRBV4-2']	['None']	['None']	['None']	['TRBD1']	['None']	['TRAJ43']	['None']	['TRBJ2-2']	['None']	['TRAC']	['None']	['TRBC2']	['None']	['TGTGCTGTGCAGGTGAGGCGAAACAATGACATGCGCTTT']	['None']	['TGTGCCAGCAGCCCGGGACTGCCGAGCGAGCTGTTTTTT']
5232	5232	['5275']	True	2	0	2	0.0	0.87665725	1	1	0.0	0.0	0.0	0.0	0.0	0.0		0.0	['CAVMDSNYQLIW']	['None']	['CASNYQRDTDTQYF']	['None']	[4.]	[]	[6.]	[]	[4. 6.]	[]	[ 6. 14.]	[]	['TRAV1-2']	['None']	['TRBV6-2']	['None']	['None']	['None']	['TRBD1']	['None']	['TRAJ33']	['None']	['TRBJ2-3']	['None']	['TRAC']	['None']	['TRBC2']	['None']	['TGTGCTGTGATGGATAGCAACTATCAGTTAATCTGG']	['None']	['TGTGCCAGCAACTATCAGCGGGACACAGATACGCAGTATTTT']
2038	2038	['2057']	True	2	2	0	0.0	0.0	1	1	0.0	0.0	0.0	0.0	0.0	0.0		0.0	['CIGLQTGANNLFF']	['None']	['CASSRGRGNQPQHF']	['None']	[5.]	[]	[]	[]	[2. 4.]	[]	[5. 9.]	[]	['TRAV26-1']	['None']	['TRBV6-2']	['None']	['None']	['None']	['None']	['None']	['TRAJ36']	['None']	['TRBJ1-5']	['None']	['TRAC']	['None']	['TRBC1']	['None']	['TGCATCGGCCTCCAAACTGGGGCAAACAACCTCTTCTTT']	['None']	['TGTGCCAGCAGCCGCGGGCGCGGCAATCAGCCCCAGCATTTT']
221	221	['223']	True	2	2	0	0.0	0.0	1	1	0.0	0.0	0.0	0.0	0.0	0.0		0.0	['CALSGGYQKVTF']	['None']	['CASIRKRGPPTDTQYF']	['None']	[0.]	[]	[]	[]	[2.]	[]	[11. 13.]	[]	['TRAV16']	['None']	['TRBV7-4']	['None']	['None']	['None']	['None']	['None']	['TRAJ13']	['None']	['TRBJ2-3']	['None']	['TRAC']	['None']	['TRBC2']	['None']	['TGTGCTCTAAGTGGGGGTTACCAGAAAGTTACCTTT']	['None']	['TGTGCCAGCATCAGAAAACGTGGGCCCCCCACAGATACGCAGTATTTT']
2194	2194	['2213' '5991']	False	2	0	2	0.0	16254368	1	1	0.0	0.0	0.0	0.0	0.0	0.0		0.0	['CAVLTGGYQKVTF']	['None']	['CASSLSELTEAFF']	['CASSLVAVYDEQFF' 'None']	[7.]	[]	[]	[]	[ 6. 11.]	[]	[15. 16.]	[5.]	['TRAV8-4']	['None']	['TRBV7-2']	['None' 'TRBV7-9']	['None']	['None']	['None']	['None']	['TRAJ13']	['None']	['TRBJ1-1']	['None' 'TRBJ2-1']	['TRAC']	['None']	['TRBC1']	['None' 'TRBC2']	['TGTGCTGTATTGACCGGGGGTTACCAGAAAGTTACCTTT']	['None']	['TGTGCCAGCAGCTTAAGTGAGTTAACTGAAGCTTTCTTT']
2187	2187	['2206']	True	2	2	0	0.10331019	0.0	1	1	0.0	0.0	0.0	0.0	0.0	0.0		0.0	['CAPRGGIGNEKLTF']	['None']	['CSARPTGVLNTEAFF']	['None']	[13.]	[]	[8.]	[]	[2. 3.]	[]	[18.]	[]	['TRAV24']	['None']	['TRBV20OR9-2']	['None']	['None']	['None']	['TRBD1']	['None']	['TRAJ48']	['None']	['TRBJ1-1']	['None']	['TRAC']	['None']	['TRBC1']	['None']	['TGTGCCCCGCGCGGGGGTATTGGAAATGAGAAATTAACCTTT']	['None']	['TGCAGTGCTAGACCCACAGGGGTCCTAAACACTGAAGCTTTCTTT']
5317	5317	['5360']	True	2	2	0	0.18652183	0.0	1	1	0.0	0.0	0.0	0.0	0.0	0.0		0.0	['CAVQNTGGFKTIF']	['None']	['CASTIRTGMRTEAFF']	['None']	[3.]	[]	[14.]	[]	[28. 29.]	[]	[14. 19.]	[]	['TRAV21']	['None']	['TRBV6-1']	['None']	['None']	['None']	['TRBD1']	['None']	['TRAJ9']	['None']	['TRBJ1-1']	['None']	['TRAC']	['None']	['TRBC1']	['None']	['TGTGCTGTCCAAAATACTGGAGGCTTCAAAACTATCTTT']	['None']	['TGTGCCAGTACTATCCGGACAGGGATGAGGACTGAAGCTTTCTTT']
1855	1855	['10251' '1872']	False	2	2	0	0.0	0.0	1	1	0.0	0.0	0.0	0.0	0.0	0.0		0.0	['CAVNTGNQFYF']	['CALSDHMDTGRRALTF' 'None']	['CASSQGGARTGTIYF']	['None']	[0.]	[5.]	[7.]	[]	[5. 9.]	[3.]	[14. 20.]	[]	['TRAV8-1']	['None' 'TRAV9-2']	['TRBV3-1']	['None']	['None']	['None']	['TRBD1']	['None']	['TRAJ49']	['None' 'TRAJ5']	['TRBJ1-3']	['None']	['TRAC']	['None' 'TRAC']	['TRBC1']	['None']	['TGTGCCGTCAACACCGGTAACCAGTTCTATTTT']	['None' 'TGTGCTCTGAGTGATCATATGGACACGGGCAGGAGAGCACTTACTTTT']	['TGTGCCAGCAGCCAAGGTGGGGCCCGAACTGGCACCATATATTTT']
2065	2065	['2084']	True	2	2	0	0.0	0.0	1	1	0.0	0.0	0.0	0.0	0.0	0.0		0.0	['CAASKDRGSTLGRLYF']	['None']	['CASSLGIFAIRRNEKLFF']	['None']	[2.]	[]	[]	[]	[3. 6.]	[]	[3. 5.]	[]	['TRAV13-1']	['None']	['TRBV5-5']	['None']	['None']	['None']	['None']	['None']	['TRAJ18']	['None']	['TRBJ1-4']	['None']	['TRAC']	['None']	['TRBC1']	['None']	['TGTGCAGCAAGTAAGGACAGAGGCTCAACCCTGGGGAGGCTATACTTT']	['None']	['TGTGCCAGCAGCTTGGGCATCTTCGCCATTCGGCGAAATGAAAAACTGTTTTTT']
1858	1858	['1875' '7511']	False	2	2	0	0.0	0.0	1	1	0.0	0.0	0.0	0.0	0.0	0.0		0.0	['CAVRGRKKLTF']	['CAETPRNRLMF' 'None']	['CASSYPTTGGNTGELFF']	['None']	[8.]	[10.]	[7.]	[]	[4.]	[2.]	[ 6. 12.]	[]	['TRAV3']	['None' 'TRAV13-2']	['TRBV6-5']	['None']	['None']	['None']	['TRBD1']	['None']	['TRAJ48']	['None' 'TRAJ31']	['TRBJ2-2']	['None']	['TRAC']	['None' 'TRAC']	['TRBC2']	['None']	['TGTGCTGTGAGGGGTCGTAAGAAATTAACCTTT']	['None' 'TGTGCAGAGACCCCTCGGAACAGACTCATGTTT']	['TGTGCCAGCAGTTACCCCACCACAGGGGGAAACACCGGGGAGCTGTTTTTT']
5689	5689	['5737' '8501']	False	2	2	0	0.0	0.0	1	1	0.0	0.0	0.0	0.0	0.0	0.0		0.0	['CAVEETGSARQLTF']	['CALSTYGNNRLAF' 'None']	['CAIRSDKAGNTIYF']	['None']	[4.]	[2.]	[3.]	[]	[1. 6.]	[2.]	[14. 24.]	[]	['TRAV2']	['None' 'TRAV19']	['TRBV10-3']	['None']	['None']	['None']	['TRBD1']	['None']	['TRAJ22']	['None' 'TRAJ7']	['TRBJ1-3']	['None']	['TRAC']	['None' 'TRAC']	['TRBC1']	['None']	['TGTGCTGTGGAGGAAACAGGTTCTGCAAGGCAACTGACCTTT']	['None' 'TGTGCTCTGAGTACCTATGGGAACAACAGACTCGCTTTT']	['TGTGCCATCAGATCGGACAAGGCTGGAAACACCATATATTTT']
5599	5599	['1937' '9463']	False	2	2	0	0.0	0.0	1	1	0.0	0.0	0.0	0.0	0.0	0.0		0.0	['CGTANYGGSQGNLIF']	['CAASWRGGADGLTF' 'None']	['CASSPSLAMSDTQYF']	['None']	[0.]	[4.]	[]	[]	[1. 3.]	[2.]	[7. 8.]	[]	['TRAV30']	['None' 'TRAV23DV6']	['TRBV5-4']	['None']	['None']	['None']	['None']	['None']	['TRAJ42']	['None' 'TRAJ45']	['TRBJ2-3']	['None']	['TRAC']	['None' 'TRAC']	['TRBC2']	['None']	['TGTGGCACAGCGAATTATGGAGGAAGCCAAGGAAATCTCATCTTT']	['None' 'TGTGCAGCAAGCTGGCGAGGAGGTGCTGACGGACTCACCTTT']	['TGTGCCAGCAGCCCTTCTCTAGCGATGTCAGATACGCAGTATTTT']
80	80	['80']	True	2	2	0	0.0	0.0	1	1	0.0	0.0	0.0	0.0	0.0	0.0		1.0	['None']	['None']	['CASSEGGRAAQYF']	['None']	[]	[]	[12.]	[]	[]	[]	[ 8. 12.]	[]	['None']	['None']	['TRBV4-2']	['None']	['None']	['None']	['TRBD1']	['None']	['None']	['None']	['TRBJ2-7']	['None']	['None']	['None']	['TRBC2']	['None']	['None']	['None']	['TGCGCCAGCAGCGAGGGGGGTCGGGCGGCCCAGTACTTC']
671	671	['680']	True	2	0	2	0.0	10766969	1	1	0.0	0.0	0.0	0.0	0.0	0.0		1.0	['None']	['None']	['CASSERTGEETQYF']	['None']	[]	[]	[1.]	[]	[]	[]	[ 9. 10.]	[]	['None']	['None']	['TRBV6-1']	['None']	['None']	['None']	['TRBD1']	['None']	['None']	['None']	['TRBJ2-5']	['None']	['None']	['None']	['TRBC2']	['None']	['None']	['None']	['TGTGCCAGCAGTGAAAGGACAGGGGAAGAGACCCAGTACTTC']
725	725	['735']	True	2	2	0	0.17882219	0.0	1	1	0.0	0.0	0.0	0.0	0.0	0.0		0.0	['CAGAGGNFNKFYF']	['None']	['CAWSPGAAYGYTF']	['None']	[7.]	[]	[5.]	[]	[3.]	[]	[ 5. 16.]	[]	['TRAV27']	['None']	['TRBV30']	['None']	['None']	['None']	['TRBD1']	['None']	['TRAJ21']	['None']	['TRBJ1-2']	['None']	['TRAC']	['None']	['TRBC1']	['None']	['TGTGCAGGAGCAGGGGGCAACTTCAACAAATTTTACTTT']	['None']	['TGTGCCTGGAGTCCAGGGGCCGCCTATGGCTACACCTTC']
728	728	['738']	True	2	2	0	0.0	0.0	1	1	0.0	0.0	0.0	0.0	0.0	0.0		0.0	['CAVRDGNEKLTF']	['None']	['CASSPLVQGGTEAFF']	['None']	[2.]	[]	[11.]	[]	[2. 6.]	[]	[7. 8.]	[]	['TRAV21']	['None']	['TRBV3-1']	['None']	['None']	['None']	['TRBD1']	['None']	['TRAJ48']	['None']	['TRBJ1-1']	['None']	['TRAC']	['None']	['TRBC1']	['None']	['TGTGCTGTGAGGGATGGAAATGAGAAATTAACCTTT']	['None']	['TGTGCCAGCAGCCCACTGGTCCAGGGAGGCACTGAAGCTTTCTTT']
737	737	['747']	True	2	2	0	0.0	0.0	1	1	0.0	0.0	0.0	0.0	0.0	0.0		0.0	['CATANSGNTPLVF']	['None']	['CASSHIISGSTGELFF']	['None']	[1.]	[]	[]	[]	[3. 5.]	[]	[10. 14.]	[]	['TRAV17']	['None']	['TRBV14']	['None']	['None']	['None']	['None']	['None']	['TRAJ29']	['None']	['TRBJ2-2']	['None']	['TRAC']	['None']	['TRBC2']	['None']	['TGTGCTACGGCGAATTCAGGAAACACACCTCTTGTCTTT']	['None']	['TGTGCCAGCAGCCATATAATTAGCGGATCCACCGGGGAGCTGTTTTTT']
748	748	['758']	True	2	2	0	0.08284732	0.0	1	1	0.0	0.0	0.0	0.0	0.0	0.0		0.0	['CAVKSNYGGSQGNLIF']	['None']	['CASSADRVSYEQYF']	['None']	[4.]	[]	[5.]	[]	[11.]	[]	[ 9. 15.]	[]	['TRAV8-1']	['None']	['TRBV6-1']	['None']	['None']	['None']	['TRBD1']	['None']	['TRAJ42']	['None']	['TRBJ2-7']	['None']	['TRAC']	['None']	['TRBC2']	['None']	['TGTGCCGTGAAGTCTAATTATGGAGGAAGCCAAGGAAATCTCATCTTT']	['None']	['TGTGCCAGCAGTGCGGACAGGGTGAGCTACGAGCAGTACTTC']
756	756	['11165' '766']	False	2	2	0	0.0	0.0	1	1	0.0	0.0	0.0	0.0	0.0	0.0		0.0	['CAVSVTGGGNKLTF']	['None']	['CSARPGLAGNQETQYF']	['CSHGLAGGNTGELFF' 'None']	[0.]	[]	[5.]	[]	[ 2. 12.]	[]	[9.]	[7.]	['TRAV8-4']	['None']	['TRBV20OR9-2']	['None' 'TRBV29-1']	['None']	['None']	['TRBD1']	['None']	['TRAJ10']	['None']	['TRBJ2-5']	['None' 'TRBJ2-2']	['TRAC']	['None']	['TRBC2']	['None' 'TRBC2']	['TGTGCTGTGAGTGTCACGGGAGGAGGAAACAAACTCACCTTT']	['None']	['TGCAGTGCTAGGCCGGGACTAGCGGGGAACCAAGAGACCCAGTACTTC']
1208	1208	['1221']	True	2	0	2	0.0	1892894	1	1	0.0	0.0	0.0	0.0	0.0	0.0		1.0	['None']	['None']	['CASSFRGNEQFF']	['None']	[]	[]	[]	[]	[]	[]	[15. 16.]	[]	['None']	['None']	['TRBV13']	['None']	['None']	['None']	['None']	['None']	['None']	['None']	['TRBJ2-1']	['None']	['None']	['None']	['TRBC2']	['None']	['None']	['None']	['TGTGCCAGCAGCTTCCGGGGCAATGAGCAGTTCTTC']
1747	1747	['11306' '1764']	False	2	2	0	0.0539665	0.0	1	1	0.0	0.0	0.0	0.0	0.0	0.0		0.0	['CAMRESKTGNQFYF']	['None']	['CSARGPPQIAKNIQYF']	['CASSLGGAQPQHF' 'None']	[3.]	[]	[]	[3.]	[10. 12.]	[]	[12. 18.]	[5.]	['TRAV14DV4']	['None']	['TRBV20OR9-2']	['None' 'TRBV7-9']	['None']	['None']	['None']	['None' 'TRBD1']	['TRAJ49']	['None']	['TRBJ2-4']	['None' 'TRBJ1-5']	['TRAC']	['None']	['TRBC2']	['None' 'TRBC1']	['TGTGCAATGAGAGAGTCTAAGACCGGTAACCAGTTCTATTTT']	['None']	['TGCAGTGCTAGAGGTCCTCCACAAATAGCCAAAAACATTCAGTACTTC']
829	829	['839']	True	2	2	0	0.0	0.0	1	1	0.0	0.0	0.0	0.0	0.0	0.0		1.0	['None']	['None']	['CASSYSPPGLAGAPDTQYF']	['None']	[]	[]	[12.]	[]	[]	[]	[10. 13.]	[]	['None']	['None']	['TRBV6-5']	['None']	['None']	['None']	['TRBD1']	['None']	['None']	['None']	['TRBJ2-3']	['None']	['None']	['None']	['TRBC2']	['None']	['None']	['None']	['TGTGCCAGCAGTTACTCTCCCCCTGGACTAGCGGGAGCCCCAGATACGCAGTATTTT']
118	118	['118']	True	2	2	0	0.27167544	0.0	1	1	0.0	0.0	0.0	0.0	0.0	0.0		0.0	['CAASIKDSSYKLIF']	['None']	['CASLGHLNIQYF']	['None']	[4.]	[]	[6.]	[]	[2. 4.]	[]	[ 9. 19.]	[]	['TRAV23DV6']	['None']	['TRBV25-1']	['None']	['None']	['None']	['TRBD1']	['None']	['TRAJ12']	['None']	['TRBJ2-4']	['None']	['TRAC']	['None']	['TRBC2']	['None']	['TGTGCAGCAAGCATCAAGGATAGCAGCTATAAATTGATCTTC']	['None']	['TGTGCCAGCCTCGGACACCTAAACATTCAGTACTTC']
860	860	['7301' '871']	False	2	1	1	0.40763956	0.0	1	1	0.0	0.0	0.0	0.0	0.0	0.0		0.0	['CAARKGTGNQFYF']	['None']	['CASSLAGGTGKRGPQHF']	['CASSHGTGELFF' 'None']	[6.]	[]	[13.]	[]	[1. 3.]	[]	[5. 9.]	[4.]	['TRAV29DV5']	['None']	['TRBV12-4']	['None' 'TRBV3-1']	['None']	['None']	['TRBD1']	['None']	['TRAJ49']	['None']	['TRBJ1-5']	['None' 'TRBJ2-2']	['TRAC']	['None']	['TRBC1']	['None' 'TRBC2']	['TGTGCAGCAAGAAAGGGCACCGGTAACCAGTTCTATTTT']	['None']	['TGTGCCAGCAGTTTAGCGGGCGGGACAGGTAAACGGGGGCCCCAGCATTTT']
1080	1080	['1092']	True	2	1	1	0.08223277	0.0	1	1	0.0	0.0	0.0	0.0	0.0	0.0		1.0	['None']	['None']	['CASSPGQGYGYTF']	['None']	[]	[]	[3.]	[]	[]	[]	[14.]	[]	['None']	['None']	['TRBV5-6']	['None']	['None']	['None']	['TRBD1']	['None']	['None']	['None']	['TRBJ1-2']	['None']	['None']	['None']	['TRBC1']	['None']	['None']	['None']	['TGTGCCAGCAGCCCCGGACAGGGGTATGGCTACACCTTC']
87	87	['87']	True	2	2	0	0.12671368	0.0	1	1	0.0	0.0	0.0	0.0	0.0	0.0		0.0	['CAMNSGYSTLTF']	['None']	['CSAEGTELHYGYTF']	['None']	[0.]	[]	[11.]	[]	[ 2. 17.]	[]	[10. 17.]	[]	['TRAV14DV4']	['None']	['TRBV20OR9-2']	['None']	['None']	['None']	['TRBD1']	['None']	['TRAJ11']	['None']	['TRBJ1-2']	['None']	['TRAC']	['None']	['TRBC1']	['None']	['TGTGCAATGAATTCAGGATACAGCACCCTCACCTTT']	['None']	['TGCAGTGCTGAAGGGACCGAACTCCACTATGGCTACACCTTC']
924	924	['10519' '936']	False	2	1	1	0.0	0.3973792	1	1	0.0	0.0	0.0	0.0	0.0	0.0		0.0	['CAVDTGRRALTF']	['CAASGQYGNKLVF' 'None']	['CASSEVGGTDTQYF']	['CASEPSGANVLTF' 'None']	[0.]	[3.]	[]	[]	[2. 4.]	[2.]	[ 6. 10.]	[9.]	['TRAV13-1']	['None' 'TRAV29DV5']	['TRBV6-1']	['None' 'TRBV28']	['None']	['None']	['None']	['None']	['TRAJ5']	['None' 'TRAJ47']	['TRBJ2-3']	['None' 'TRBJ2-6']	['TRAC']	['None' 'TRAC']	['TRBC2']	['None' 'TRBC2']	['TGTGCAGTGGACACGGGCAGGAGAGCACTTACTTTT']	['None' 'TGTGCAGCAAGCGGGCAATATGGAAACAAACTGGTCTTT']	['TGTGCCAGCAGTGAAGTGGGAGGCACAGATACGCAGTATTTT']
66	66	['66']	True	2	2	0	0.0	0.0	1	1	0.0	0.0	0.0	0.0	0.0	0.0		0.0	['CIGTNTGNQFYF']	['None']	['CSARGPGSRDGYTF']	['None']	[1.]	[]	[8.]	[]	[8.]	[]	[10. 13.]	[]	['TRAV26-1']	['None']	['TRBV20OR9-2']	['None']	['None']	['None']	['TRBD1']	['None']	['TRAJ49']	['None']	['TRBJ1-2']	['None']	['TRAC']	['None']	['TRBC1']	['None']	['TGCATCGGCACGAACACCGGTAACCAGTTCTATTTT']	['None']	['TGCAGTGCTAGGGGTCCGGGTTCCCGGGATGGCTACACCTTC']
642	642	['651']	True	2	2	0	0.20181383	0.0	1	1	0.0	0.0	0.0	0.0	0.0	0.0		0.0	['CATVQTGANNLFF']	['None']	['CAISETTGQGYGYTF']	['None']	[2.]	[]	[6.]	[]	[3. 6.]	[]	[ 6. 17.]	[]	['TRAV17']	['None']	['TRBV10-3']	['None']	['None']	['None']	['TRBD1']	['None']	['TRAJ36']	['None']	['TRBJ1-2']	['None']	['TRAC']	['None']	['TRBC1']	['None']	['TGTGCTACGGTCCAAACTGGGGCAAACAACCTCTTCTTT']	['None']	['TGTGCCATCAGTGAGACGACCGGACAGGGCTATGGCTACACCTTC']
636	636	['645' '8662']	False	2	1	1	0.0	0.27657634	1	1	0.0	0.0	0.0	0.0	0.0	0.0		0.0	['CAVKDSNYQLIW']	['CAALKAAGNKLTF' 'None']	['None']	['None']	[6.]	[1.]	[]	[]	[3.]	[3.]	[]	[]	['TRAV1-2']	['None' 'TRAV13-1']	['None']	['None']	['None']	['None']	['None']	['None']	['TRAJ33']	['None' 'TRAJ17']	['None']	['None']	['TRAC']	['None' 'TRAC']	['None']	['None']	['TGTGCTGTGAAAGATAGCAACTATCAGTTAATCTGG']	['None' 'TGTGCAGCACTCAAAGCTGCAGGCAACAAGCTAACTTTT']	['None']
5846	5846	['5894']	True	2	2	0	0.26534846	0.0	1	1	0.0	0.0	0.0	0.0	0.0	0.0		0.0	['CALSGSGGYNKLIF']	['None']	['CASSSDRGRNEKLFF']	['None']	[2.]	[]	[4.]	[]	[6. 7.]	[]	[19.]	[]	['TRAV9-2']	['None']	['TRBV7-2']	['None']	['None']	['None']	['TRBD1']	['None']	['TRAJ4']	['None']	['TRBJ1-4']	['None']	['TRAC']	['None']	['TRBC1']	['None']	['TGTGCTCTGAGTGGATCTGGTGGCTACAATAAGCTGATTTTT']	['None']	['TGTGCCAGCAGCTCCGACAGGGGGCGGAATGAAAAACTGTTTTTT']
1490	1490	['1505']	True	2	2	0	0.18972051	0.0	1	1	0.0	0.0	0.0	0.0	0.0	0.0		0.0	['CAVLSGKGSARQLTF']	['None']	['None']	['None']	[13.]	[]	[]	[]	[3. 5.]	[]	[]	[]	['TRAV41']	['None']	['None']	['None']	['None']	['None']	['None']	['None']	['TRAJ22']	['None']	['None']	['None']	['TRAC']	['None']	['None']	['None']	['TGTGCTGTTCTCTCGGGGAAGGGTTCTGCAAGGCAACTGACCTTT']	['None']	['None']
152	152	['153']	True	2	2	0	0.0	0.097109534	1	1	0.0	0.0	0.0	0.0	0.0	0.0		1.0	['None']	['None']	['CASHHSQGTGELFF']	['None']	[]	[]	[]	[]	[]	[]	[ 7. 14.]	[]	['None']	['None']	['TRBV6-5']	['None']	['None']	['None']	['None']	['None']	['None']	['None']	['TRBJ2-2']	['None']	['None']	['None']	['TRBC2']	['None']	['None']	['None']	['TGTGCCAGCCATCACAGCCAAGGGACCGGGGAGCTGTTTTTT']
5840	5840	['5888' '7267']	False	2	2	0	0.094764896	0.0	1	1	0.0	0.0	0.0	0.0	0.0	0.0		0.0	['CAVQAGGCGNNARLMF']	['CAASDVNQGGKLIF' 'None']	['CSARDEASGRNTGELFF']	['None']	[13.]	[0.]	[]	[]	[2. 3.]	[3.]	[15. 31.]	[]	['TRAV20']	['None' 'TRAV13-1']	['TRBV20OR9-2']	['None']	['None']	['None']	['None']	['None']	['TRAJ31']	['None' 'TRAJ23']	['TRBJ2-2']	['None']	['TRAC']	['None' 'TRAC']	['TRBC2']	['None']	['TGTGCTGTGCAGGCCGGGGGGTGCGGTAACAATGCCAGACTCATGTTT']	['None' 'TGTGCAGCAAGTGATGTAAACCAGGGAGGAAAGCTTATCTTC']	['TGCAGTGCTAGAGATGAGGCTAGCGGGAGGAACACCGGGGAGCTGTTTTTT']
5837	5837	['5885']	True	2	2	0	0.20422985	0.0	1	1	0.0	0.0	0.0	0.0	0.0	0.0		0.0	['CAAVYQKVTF']	['None']	['CASSEYDGRGSDTQYF']	['None']	[0.]	[]	[]	[]	[1. 3.]	[]	[ 9. 11.]	[]	['TRAV13-1']	['None']	['TRBV6-1']	['None']	['None']	['None']	['None']	['None']	['TRAJ13']	['None']	['TRBJ2-3']	['None']	['TRAC']	['None']	['TRBC2']	['None']	['TGTGCAGCGGTTTACCAGAAAGTTACCTTT']	['None']	['TGTGCCAGCAGTGAATACGACGGGAGGGGCTCAGATACGCAGTATTTT']
5820	5820	['11243' '5868']	False	2	2	0	0.0	0.0	1	1	0.0	0.0	0.0	0.0	0.0	0.0		0.0	['CALPGDKLIF']	['CIVRVNSGNTPLVF' 'None']	['CSARGLGSAGSYNEQFF']	['None']	[8.]	[0.]	[]	[]	[1. 2.]	[2.]	[11. 17.]	[]	['TRAV2']	['None' 'TRAV26-1']	['TRBV20OR9-2']	['None']	['None']	['None']	['None']	['None']	['TRAJ34']	['None' 'TRAJ29']	['TRBJ2-1']	['None']	['TRAC']	['None' 'TRAC']	['TRBC2']	['None']	['TGTGCTCTCCCAGGCGACAAGCTCATCTTT']	['None' 'TGCATCGTCAGAGTCAACTCAGGAAACACACCTCTTGTCTTT']	['TGCAGTGCTAGAGGACTAGGTAGTGCTGGCTCCTACAATGAGCAGTTCTTC']
5797	5797	['10481' '4744']	False	2	2	0	0.25425613	0.0	1	1	0.0	0.0	0.0	0.0	0.0	0.0		0.0	['CAVGGSQGNLIF']	['CAEVADSWGKLQF' 'None']	['CASSLNGWGGSDTQYF']	['None']	[0.]	[3.]	[7.]	[]	[2. 6.]	[3.]	[ 4. 12.]	[]	['TRAV8-4']	['None' 'TRAV29DV5']	['TRBV7-3']	['None']	['None']	['None']	['TRBD1']	['None']	['TRAJ42']	['None' 'TRAJ24']	['TRBJ2-3']	['None']	['TRAC']	['None' 'TRAC']	['TRBC2']	['None']	['TGTGCTGTGGGAGGAAGCCAAGGAAATCTCATCTTT']	['None' 'TGTGCAGAAGTAGCTGACAGCTGGGGGAAATTGCAGTTT']	['TGTGCCAGCAGCTTAAATGGGTGGGGGGGCTCAGATACGCAGTATTTT']
1601	1601	['1616']	True	2	2	0	0.0	0.5483595	1	1	0.5	0.5	0.0	0.10500868	0.0	-0.19063470107298391		0.0	['CAVKTSYDKVIF']	['None']	['CASSRGQTTREQYF']	['None']	[0.]	[]	[12.]	[]	[2. 5.]	[]	[30. 50.]	[]	['TRAV12-2']	['None']	['TRBV13']	['None']	['None']	['None']	['TRBD1']	['None']	['TRAJ50']	['None']	['TRBJ2-7']	['None']	['TRAC']	['None']	['TRBC2']	['None']	['TGTGCCGTGAAAACCTCCTACGACAAGGTGATATTT']	['None']	['TGTGCCAGCAGCCGAGGACAGACTACGAGGGAGCAGTACTTC']
1602	1602	['1617' '8389']	False	2	2	0	0.10951073	0.0	1	1	0.0	0.0	0.0	0.0	0.0	0.0		0.0	['CAANAGNNRKLIW']	['CALSDGGTYKYIF' 'None']	['CASSYTTAAGETQYF']	['None']	[2.]	[4.]	[]	[]	[4.]	[3.]	[6. 7.]	[]	['TRAV13-1']	['None' 'TRAV9-2']	['TRBV6-5']	['None']	['None']	['None']	['None']	['None']	['TRAJ38']	['None' 'TRAJ40']	['TRBJ2-5']	['None']	['TRAC']	['None' 'TRAC']	['TRBC2']	['None']	['TGTGCAGCAAACGCTGGCAACAACCGTAAGCTGATTTGG']	['None' 'TGTGCTCTGAGTGATGGGGGAACCTACAAATACATCTTT']	['TGTGCCAGCAGTTATACCACGGCAGCCGGGGAGACCCAGTACTTC']
5698	5698	['5747']	True	2	0	2	0.0	0.1998578	1	1	0.0	0.0	0.0	0.0	0.0	0.0		0.0	['CALSDASGSRLTF']	['None']	['None']	['None']	[0.]	[]	[]	[]	[2.]	[]	[]	[]	['TRAV19']	['None']	['None']	['None']	['None']	['None']	['None']	['None']	['TRAJ58']	['None']	['None']	['None']	['TRAC']	['None']	['None']	['None']	['TGTGCTCTGAGTGACGCCAGTGGCTCTAGGTTGACCTTT']	['None']	['None']
5692	5692	['5740']	True	2	2	0	0.087651655	0.0	1	1	0.0	0.0	0.0	0.0	0.0	0.0		0.0	['CAVAGTSGGYNKLIF']	['None']	['None']	['None']	[5.]	[]	[]	[]	[3. 5.]	[]	[]	[]	['TRAV8-3']	['None']	['None']	['None']	['None']	['None']	['None']	['None']	['TRAJ4']	['None']	['None']	['None']	['TRAC']	['None']	['None']	['None']	['TGTGCTGTGGCTGGAACCTCTGGTGGCTACAATAAGCTGATTTTT']	['None']	['None']
2380	2380	['2402']	True	2	2	0	0.0	0.0	1	1	0.0	0.0	0.0	0.0	0.0	0.0		0.0	['CAASEGSSNTGKLIF']	['None']	['CASSPTGGNQPQHF']	['None']	[3.]	[]	[2.]	[]	[ 3. 14.]	[]	[20. 24.]	[]	['TRAV13-1']	['None']	['TRBV7-2']	['None']	['None']	['None']	['TRBD1']	['None']	['TRAJ37']	['None']	['TRBJ1-5']	['None']	['TRAC']	['None']	['TRBC1']	['None']	['TGTGCAGCAAGTGAAGGCTCTAGCAACACAGGCAAACTAATCTTT']	['None']	['TGTGCCAGCAGCCCGACAGGGGGCAATCAGCCCCAGCATTTT']
5673	5673	['5721']	True	2	2	0	0.22748879	0.0	1	1	0.0	0.0	0.0	0.0	0.0	0.0		0.0	['CAARIGNSGGGADGLTF']	['None']	['CASSLARPGQLNEKLFF']	['None']	[12.]	[]	[10.]	[]	[ 5. 17.]	[]	[13. 33.]	[]	['TRAV12-2']	['None']	['TRBV7-9']	['None']	['None']	['None']	['TRBD1']	['None']	['TRAJ45']	['None']	['TRBJ1-4']	['None']	['TRAC']	['None']	['TRBC1']	['None']	['TGTGCCGCTCGCATCGGGAATTCAGGAGGAGGTGCTGACGGACTCACCTTT']	['None']	['TGTGCCAGCAGCTTAGCGAGGCCCGGTCAGCTAAATGAAAAACTGTTTTTT']
5647	5647	['5694']	True	2	2	0	0.0	0.0	1	1	0.0	0.0	0.0	0.0	0.0	0.0		0.0	['CVVNKTGRRALTF']	['None']	['CASSYSITGVQETQYF']	['None']	[2.]	[]	[6.]	[]	[3. 6.]	[]	[11. 15.]	[]	['TRAV12-1']	['None']	['TRBV6-6']	['None']	['None']	['None']	['TRBD1']	['None']	['TRAJ5']	['None']	['TRBJ2-5']	['None']	['TRAC']	['None']	['TRBC2']	['None']	['TGTGTGGTGAACAAAACGGGCAGGAGAGCACTTACTTTT']	['None']	['TGTGCCAGCAGTTACTCGATAACAGGGGTACAAGAGACCCAGTACTTC']
4981	4981	['5022']	True	2	1	1	0.0	0.9687268	1	1	0.0	0.0	0.0	0.0	0.0	0.0		0.0	['CAVSLIKAAGNKLTF']	['None']	['CASSLSRNYGYTF']	['None']	[7.]	[]	[]	[]	[1. 2.]	[]	[3. 7.]	[]	['TRAV1-2']	['None']	['TRBV5-4']	['None']	['None']	['None']	['None']	['None']	['TRAJ17']	['None']	['TRBJ1-2']	['None']	['TRAC']	['None']	['TRBC1']	['None']	['TGTGCTGTGAGTTTGATCAAAGCTGCAGGCAACAAGCTAACTTTT']	['None']	['TGTGCCAGCAGCTTGTCGAGGAACTATGGCTACACCTTC']
2429	2429	['2451' '7309']	False	2	1	1	0.041087497	0.21930505	1	1	0.0	0.0	0.0	0.0	0.0	0.0		0.0	['CAEPKTGRRALTF']	['CAALNRDDKIIF' 'None']	['CASSFLGDTQYF']	['CASSLGTAQQQYF' 'None']	[6.]	[3.]	[]	[6.]	[7.]	[5.]	[ 9. 17.]	[17.]	['TRAV5']	['None' 'TRAV1-1']	['TRBV12-3']	['None' 'TRBV7-3']	['None']	['None']	['None']	['None' 'TRBD1']	['TRAJ5']	['None' 'TRAJ30']	['TRBJ2-3']	['None' 'TRBJ2-7']	['TRAC']	['None' 'TRAC']	['TRBC2']	['None' 'TRBC2']	['TGTGCAGAGCCCAAGACGGGCAGGAGAGCACTTACTTTT']	['None' 'TGTGCTGCCTTGAACAGAGATGACAAGATCATCTTT']	['TGTGCCAGCAGTTTTTTAGGGGATACGCAGTATTTT']
2389	2389	['2411']	True	2	2	0	0.2714924	0.0	1	1	0.0	0.0	0.0	0.0	0.0	0.0		0.0	['CAVKGSGGSNYKLTF']	['None']	['CASSLTSWGETQYF']	['None']	[4.]	[]	[]	[]	[3. 7.]	[]	[ 7. 15.]	[]	['TRAV12-2']	['None']	['TRBV12-4']	['None']	['None']	['None']	['None']	['None']	['TRAJ53']	['None']	['TRBJ2-5']	['None']	['TRAC']	['None']	['TRBC2']	['None']	['TGTGCCGTGAAGGGAAGTGGAGGTAGCAACTATAAACTGACATTT']	['None']	['TGTGCCAGCAGTTTAACTAGCTGGGGAGAGACCCAGTACTTC']
4160	4160	['4197']	True	2	2	0	0.0	0.0	1	1	0.0	0.0	0.0	0.0	0.0	0.0		0.0	['CAATTSGNTPLVF']	['None']	['CASSIPDRALGELFF']	['None']	[5.]	[]	[8.]	[]	[3. 5.]	[]	[10. 11.]	[]	['TRAV29DV5']	['None']	['TRBV19']	['None']	['None']	['None']	['TRBD1']	['None']	['TRAJ29']	['None']	['TRBJ2-2']	['None']	['TRAC']	['None']	['TRBC2']	['None']	['TGTGCAGCAACCACCTCAGGAAACACACCTCTTGTCTTT']	['None']	['TGTGCCAGTAGTATCCCCGACCGGGCCCTCGGGGAGCTGTTTTTT']
4201	4201	['4239' '6362']	False	2	2	0	0.0897174	0.0	1	1	0.0	0.0	0.0	0.0	0.0	0.0		0.0	['CALDGNTGGFKTIF']	['None']	['CSAPSRDTMNTEAFF']	['CASSRDHSYEQYF' 'None']	[0.]	[]	[10.]	[4.]	[1. 2.]	[]	[ 7. 11.]	[7.]	['TRAV6']	['None']	['TRBV20-1' 'TRBV20OR9-2']	['None' 'TRBV5-4']	['None']	['None']	['TRBD1']	['None' 'TRBD1']	['TRAJ9']	['None']	['TRBJ1-1']	['None' 'TRBJ2-7']	['TRAC']	['None']	['TRBC1']	['None' 'TRBC2']	['TGTGCTCTAGACGGTAATACTGGAGGCTTCAAAACTATCTTT']	['None']	['TGCAGTGCTCCAAGCCGGGACACTATGAACACTGAAGCTTTCTTT']
3513	3513	['3544']	True	2	2	0	0.08941176	0.0	1	1	0.0	0.0	0.0	0.0	0.0	0.0		0.0	['CAGSGYSTLTF']	['None']	['CASSPPGQGFEKLFF']	['None']	[1.]	[]	[3.]	[]	[ 4. 11.]	[]	[5. 6.]	[]	['TRAV13-1']	['None']	['TRBV18']	['None']	['None']	['None']	['TRBD1']	['None']	['TRAJ11']	['None']	['TRBJ1-4']	['None']	['TRAC']	['None']	['TRBC1']	['None']	['TGTGCAGGTTCAGGATACAGCACCCTCACCTTT']	['None']	['TGTGCCAGCTCACCACCCGGACAGGGGTTTGAAAAACTGTTTTTT']
4214	4214	['4252']	True	2	0	2	0.107687466	0.0	1	1	0.0	0.0	0.0	0.0	0.0	0.0		0.0	['CVVNIWNQGGKLIF']	['None']	['CATAWDSYNEQFF']	['None']	[5.]	[]	[]	[]	[4. 7.]	[]	[ 5. 30.]	[]	['TRAV12-1']	['None']	['TRBV12-3']	['None']	['None']	['None']	['None']	['None']	['TRAJ23']	['None']	['TRBJ2-1']	['None']	['TRAC']	['None']	['TRBC2']	['None']	['TGTGTGGTGAACATATGGAACCAGGGAGGAAAGCTTATCTTC']	['None']	['TGTGCCACCGCCTGGGACTCCTACAATGAGCAGTTCTTC']
3454	3454	['3484' '7478']	False	2	2	0	0.05766087	0.0	1	1	0.0	0.0	0.0	0.0	0.0	0.0		0.0	['CAVCGGATNKLIF']	['None']	['CASSPKAGSLLASSQFF']	['CASSTPINEQFF' 'None']	[3.]	[]	[]	[]	[4. 6.]	[]	[14. 17.]	[6.]	['TRAV21']	['None']	['TRBV27']	['None' 'TRBV6-5']	['None']	['None']	['None']	['None']	['TRAJ32']	['None']	['TRBJ2-1']	['None' 'TRBJ2-1']	['TRAC']	['None']	['TRBC2']	['None' 'TRBC2']	['TGTGCTGTGTGCGGTGGTGCTACAAACAAGCTCATCTTT']	['None']	['TGTGCCAGCAGTCCTAAAGCTGGGTCCCTCCTCGCTAGTAGCCAGTTCTTC']
3426	3426	['3455']	True	2	1	1	0.0	0.0	1	1	0.0	0.0	0.0	0.0	0.0	0.0		0.0	['CALISSNTGNQFYF']	['None']	['CASSLGQRNTEAFF']	['None']	[7.]	[]	[]	[]	[3. 4.]	[]	[ 4. 14.]	[]	['TRAV9-2']	['None']	['TRBV7-9']	['None']	['None']	['None']	['None']	['None']	['TRAJ49']	['None']	['TRBJ1-1']	['None']	['TRAC']	['None']	['TRBC1']	['None']	['TGTGCTCTGATCTCCTCGAACACCGGTAACCAGTTCTATTTT']	['None']	['TGTGCCAGCAGCCTAGGGCAGAGGAACACTGAAGCTTTCTTT']
3397	3397	['3426']	True	2	1	1	0.0	0.0	1	1	0.0	0.0	0.0	0.0	0.0	0.0		0.0	['CATYSGAGSYQLTF']	['None']	['CSASQGAGNTIYF']	['None']	[0.]	[]	[3.]	[]	[5.]	[]	[11. 19.]	[]	['TRAV17']	['None']	['TRBV20OR9-2']	['None']	['None']	['None']	['TRBD1']	['None']	['TRAJ28']	['None']	['TRBJ1-3']	['None']	['TRAC']	['None']	['TRBC1']	['None']	['TGTGCTACATACTCTGGGGCTGGGAGTTACCAACTCACTTTC']	['None']	['TGCAGTGCCTCACAGGGGGCTGGAAACACCATATATTTT']
3353	3353	['3382']	True	2	2	0	0.0	0.0	1	1	0.0	0.0	0.0	0.0	0.0	0.0		0.0	['CAVFLNFGNEKLTF']	['None']	['CASSIVSGDRFGEQYF']	['None']	[9.]	[]	[13.]	[]	[3. 7.]	[]	[ 9. 10.]	[]	['TRAV38-2DV8']	['None']	['TRBV19']	['None']	['None']	['None']	['TRBD1']	['None']	['TRAJ48']	['None']	['TRBJ2-7']	['None']	['TRAC']	['None']	['TRBC2']	['None']	['TGTGCCGTTTTTCTTAACTTTGGAAATGAGAAATTAACCTTT']	['None']	['TGTGCCAGTAGTATAGTATCCGGCGACAGGTTCGGCGAGCAGTACTTC']
3308	3308	['3337' '9868']	False	2	2	0	0.11735827	0.0	1	1	0.0	0.0	0.0	0.0	0.0	0.0		0.0	['CIVRVKTFNAGKSTF']	['CAASTKAAGNKLTF' 'None']	['CASSHQALRGLAGGPASTDTQYF']	['CASSLRLAGTDTQYF' 'None']	[8.]	[1.]	[22.]	[5.]	[4. 6.]	[3.]	[ 6. 13.]	[5.]	['TRAV26-1']	['None' 'TRAV23DV6']	['TRBV4-1']	['None' 'TRBV5-4']	['None']	['None']	['TRBD1']	['None' 'TRBD1']	['TRAJ27']	['None' 'TRAJ17']	['TRBJ2-3']	['None' 'TRBJ2-3']	['TRAC']	['None' 'TRAC']	['TRBC2']	['None' 'TRBC2']	['TGCATCGTCAGAGTCAAAACCTTCAATGCAGGCAAATCAACCTTT']	['None' 'TGTGCAGCAAGCACCAAAGCTGCAGGCAACAAGCTAACTTTT']	['TGCGCCAGCAGCCACCAAGCTCTACGGGGACTAGCGGGAGGGCCAGCTAGCACAGATACGCAGTATTTT']
4279	4279	['4317']	True	2	1	1	0.0	0.7993338	1	1	0.0	0.0	0.0	0.0	0.0	0.0		1.0	['None']	['None']	['CASSDSFNEQFF']	['None']	[]	[]	[]	[]	[]	[]	[9.]	[]	['None']	['None']	['TRBV19']	['None']	['None']	['None']	['None']	['None']	['None']	['None']	['TRBJ2-1']	['None']	['None']	['None']	['TRBC2']	['None']	['None']	['None']	['TGTGCCAGTAGTGACTCCTTCAATGAGCAGTTCTTC']
4350	4350	['4388']	True	2	2	0	0.35052672	0.0	1	1	0.0	0.0	0.0	0.0	0.0	0.0		0.0	['CALSAGAGSYQLTF']	['None']	['CASSFFDREGQPQHF']	['None']	[0.]	[]	[10.]	[]	[5. 9.]	[]	[15. 24.]	[]	['TRAV9-2']	['None']	['TRBV5-5']	['None']	['None']	['None']	['TRBD1']	['None']	['TRAJ28']	['None']	['TRBJ1-5']	['None']	['TRAC']	['None']	['TRBC1']	['None']	['TGTGCTCTGAGTGCTGGGGCTGGGAGTTACCAACTCACTTTC']	['None']	['TGTGCCAGCAGCTTCTTCGACAGAGAGGGTCAGCCCCAGCATTTT']
3247	3247	['3276']	True	2	2	0	0.111772135	0.0	1	1	0.0	0.0	0.0	0.0	0.0	0.0		1.0	['None']	['None']	['CASSQGTGPSNQPQHF']	['None']	[]	[]	[3.]	[]	[]	[]	[16. 21.]	[]	['None']	['None']	['TRBV4-2']	['None']	['None']	['None']	['TRBD1']	['None']	['None']	['None']	['TRBJ1-5']	['None']	['None']	['None']	['TRBC1']	['None']	['None']	['None']	['TGTGCCAGCAGCCAAGGGACAGGACCTAGCAATCAGCCCCAGCATTTT']
3244	3244	['3273']	True	2	2	0	0.0	12276105	1	1	0.0	0.0	0.0	0.0	0.0	0.0		1.0	['None']	['None']	['CASSAGTGGPDTQYF']	['None']	[]	[]	[3.]	[]	[]	[]	[ 9. 13.]	[]	['None']	['None']	['TRBV5-1']	['None']	['None']	['None']	['TRBD1']	['None']	['None']	['None']	['TRBJ2-3']	['None']	['None']	['None']	['TRBC2']	['None']	['None']	['None']	['TGCGCCAGCAGCGCCGGGACAGGGGGCCCAGATACGCAGTATTTT']
4373	4373	['4411']	True	2	0	2	0.0	19615365	1	1	0.0	0.0	0.0	0.0	0.0	0.0		0.0	['CAENLDPRNSGNTPLVF']	['None']	['CASSLRDSLYEQYF']	['None']	[10.]	[]	[9.]	[]	[1. 3.]	[]	[1. 8.]	[]	['TRAV13-2']	['None']	['TRBV6-1']	['None']	['None']	['None']	['TRBD1']	['None']	['TRAJ29']	['None']	['TRBJ2-7']	['None']	['TRAC']	['None']	['TRBC2']	['None']	['TGTGCAGAGAATCTGGACCCCCGGAATTCAGGAAACACACCTCTTGTCTTT']	['None']	['TGTGCCAGCAGCCTCCGGGACAGCTTATACGAGCAGTACTTC']
3134	3134	['3163']	True	2	2	0	0.0	0.0	1	1	0.0	0.0	0.0	0.0	0.0	0.0		0.0	['CAMSEGLTGGGNKLTF']	['None']	['CASSLWGATSRETQYF']	['None']	[4.]	[]	[11.]	[]	[1. 4.]	[]	[ 6. 11.]	[]	['TRAV12-3']	['None']	['TRBV5-6']	['None']	['None']	['None']	['TRBD1']	['None']	['TRAJ10']	['None']	['TRBJ2-5']	['None']	['TRAC']	['None']	['TRBC2']	['None']	['TGTGCAATGAGCGAGGGACTCACGGGAGGAGGAAACAAACTCACCTTT']	['None']	['TGTGCCAGCAGCTTGTGGGGGGCGACTAGCAGAGAGACCCAGTACTTC']
3133	3133	['3162']	True	2	2	0	0.087451845	0.0	1	1	0.0	0.0	0.0	0.0	0.0	0.0		0.0	['CAMREVNSGYALNF']	['None']	['CASSLVGTGSVLGRYTF']	['None']	[2.]	[]	[15.]	[]	[1. 7.]	[]	[ 4. 10.]	[]	['TRAV14DV4']	['None']	['TRBV11-1']	['None']	['None']	['None']	['TRBD1']	['None']	['TRAJ41']	['None']	['TRBJ1-2']	['None']	['TRAC']	['None']	['TRBC1']	['None']	['TGTGCAATGAGAGAGGTCAATTCCGGGTATGCACTCAACTTC']	['None']	['TGTGCCAGCAGCTTAGTGGGAACAGGGTCAGTCCTTGGGCGCTACACCTTC']
4176	4176	['12193' '4213']	False	2	2	0	0.14458886	0.0	1	1	0.5	0.5	0.5	0.09629346	0.19258691	0.17612482473443364		0.0	['CVVNPHNYGQNFVF']	['CAENYGGATNKLIF' 'None']	['CASSPGLAGAANTGELFF']	['None']	[4.]	[0.]	[8.]	[]	[8.]	[3.]	[42. 47.]	[]	['TRAV12-1']	['None' 'TRAV13-2']	['TRBV5-1']	['None']	['None']	['None']	['TRBD1']	['None']	['TRAJ26']	['None' 'TRAJ32']	['TRBJ2-2']	['None']	['TRAC']	['None' 'TRAC']	['TRBC1' 'TRBC2']	['None']	['TGTGTGGTGAACCCCCATAACTATGGTCAGAATTTTGTCTTT']	['None' 'TGTGCAGAGAATTATGGTGGTGCTACAAACAAGCTCATCTTT']	['TGCGCCAGCAGCCCAGGACTAGCGGGAGCCGCGAACACCGGGGAGCTGTTTTTT']
4153	4153	['4190' '6882']	False	2	2	0	0.26912674	0.0	1	1	0.0	0.0	0.0	0.0	0.0	0.0		0.0	['CALTHTGNQFYF']	['None']	['CASSSGESGVIYGYTF']	['CSARDFGVNTEAFF' 'None']	[5.]	[]	[7.]	[]	[3. 7.]	[]	[6.]	[3.]	['TRAV6']	['None']	['TRBV6-5']	['None' 'TRBV20OR9-2']	['None']	['None']	['TRBD1']	['None']	['TRAJ49']	['None']	['TRBJ1-2']	['None' 'TRBJ1-1']	['TRAC']	['None']	['TRBC1']	['None' 'TRBC1']	['TGTGCTCTCACCCACACCGGTAACCAGTTCTATTTT']	['None']	['TGTGCCAGCAGTTCGGGGGAGTCAGGGGTGATCTATGGCTACACCTTC']
3118	3118	['3147']	True	2	2	0	0.0	0.0	1	1	0.0	0.0	0.0	0.0	0.0	0.0		0.0	['CAGRNTNAGKSTF']	['None']	['CSAPPAGAAYQPQHF']	['None']	[3.]	[]	[13.]	[]	[3. 4.]	[]	[10. 13.]	[]	['TRAV25']	['None']	['TRBV20OR9-2']	['None']	['None']	['None']	['TRBD1']	['None']	['TRAJ27']	['None']	['TRBJ1-5']	['None']	['TRAC']	['None']	['TRBC1']	['None']	['TGTGCAGGGAGGAACACCAATGCAGGCAAATCAACCTTT']	['None']	['TGCAGTGCTCCTCCCGCGGGGGCCGCTTATCAGCCCCAGCATTTT']
3643	3643	['3674']	True	2	2	0	0.0	0.0	1	1	0.0	0.0	0.0	0.0	0.0	0.0		0.0	['CATDNTGANNLFF']	['None']	['CASSEWHNSPLHF']	['None']	[4.]	[]	[]	[]	[4. 5.]	[]	[ 4. 16.]	[]	['TRAV17']	['None']	['TRBV25-1']	['None']	['None']	['None']	['None']	['None']	['TRAJ36']	['None']	['TRBJ1-6']	['None']	['TRAC']	['None']	['TRBC1']	['None']	['TGTGCTACGGATAATACTGGGGCAAACAACCTCTTCTTT']	['None']	['TGTGCCAGCAGTGAATGGCATAATTCACCCCTCCACTTT']
397	397	['401']	True	2	2	0	0.0	0.0	1	1	0.0	0.0	0.0	0.0	0.0	0.0		0.0	['CAVSVWGAQKLVF']	['None']	['CASSVGSGTGANVLTF']	['None']	[4.]	[]	[]	[]	[3. 7.]	[]	[10. 11.]	[]	['TRAV8-4']	['None']	['TRBV9']	['None']	['None']	['None']	['None']	['None']	['TRAJ54']	['None']	['TRBJ2-6']	['None']	['TRAC']	['None']	['TRBC2']	['None']	['TGTGCTGTGAGTGTTTGGGGAGCCCAGAAGCTGGTATTT']	['None']	['TGTGCCAGCAGCGTAGGATCCGGGACTGGGGCCAACGTCCTGACTTTC']
3954	3954	['3988' '8431']	False	2	2	0	0.12838201	0.0	1	1	0.0	0.0	0.0	0.0	0.0	0.0		0.0	['CVVTTYNYGQNFVF']	['CAANAGNNRKLIW' 'None']	['CASSFERNQPQHF']	['None']	[3.]	[1.]	[]	[]	[4. 5.]	[3.]	[20. 42.]	[]	['TRAV12-1']	['None' 'TRAV25']	['TRBV7-2']	['None']	['None']	['None']	['None']	['None']	['TRAJ26']	['None' 'TRAJ38']	['TRBJ1-5']	['None']	['TRAC']	['None' 'TRAC']	['TRBC1']	['None']	['TGTGTGGTGACCACTTATAACTATGGTCAGAATTTTGTCTTT']	['None' 'TGTGCAGCTAATGCTGGCAACAACCGTAAGCTGATTTGG']	['TGTGCCAGCAGCTTTGAACGGAATCAGCCCCAGCATTTT']
4059	4059	['4095']	True	2	2	0	0.085870884	0.0	1	1	0.0	0.0	0.0	0.0	0.0	0.0		0.0	['CAVRDNSGGYQKVTF']	['None']	['CASRDRGETQYF']	['None']	[2.]	[]	[0.]	[]	[6.]	[]	[16. 21.]	[]	['TRAV3']	['None']	['TRBV6-6']	['None']	['None']	['None']	['TRBD1']	['None']	['TRAJ13']	['None']	['TRBJ2-5']	['None']	['TRAC']	['None']	['TRBC2']	['None']	['TGTGCTGTGAGAGACAACTCTGGGGGTTACCAGAAAGTTACCTTT']	['None']	['TGTGCCAGCAGGGACAGAGGAGAGACCCAGTACTTC']
3924	3924	['3958']	True	2	2	0	0.0	0.0	1	1	0.0	0.0	0.0	0.0	0.0	0.0		1.0	['None']	['None']	['CASSRDWGEKLFF']	['None']	[]	[]	[1.]	[]	[]	[]	[ 9. 13.]	[]	['None']	['None']	['TRBV12-3']	['None']	['None']	['None']	['TRBD1']	['None']	['None']	['None']	['TRBJ1-4']	['None']	['None']	['None']	['TRBC1']	['None']	['None']	['None']	['TGTGCCAGCAGTCGGGACTGGGGTGAAAAACTGTTTTTT']
4072	4072	['4108']	True	2	2	0	0.0	0.0	1	1	0.0	0.0	0.0	0.0	0.0	0.0		1.0	['None']	['None']	['CASSSSQPRQGVWSNQPQHF']	['None']	[]	[]	[21.]	[]	[]	[]	[ 7. 12.]	[]	['None']	['None']	['TRBV7-9']	['None']	['None']	['None']	['TRBD1']	['None']	['None']	['None']	['TRBJ1-5']	['None']	['None']	['None']	['TRBC1']	['None']	['None']	['None']	['TGTGCCAGCAGTTCTTCCCAGCCCAGACAGGGTGTATGGAGCAATCAGCCCCAGCATTTT']
4076	4076	['4112']	True	2	2	0	0.0	0.0	1	1	0.0	0.0	0.0	0.0	0.0	0.0		0.0	['CAVEDNNARLMF']	['None']	['CSARTLLPSSASTDTQYF']	['None']	[0.]	[]	[]	[]	[2. 4.]	[]	[11. 14.]	[]	['TRAV2']	['None']	['TRBV20OR9-2']	['None']	['None']	['None']	['None']	['None']	['TRAJ31']	['None']	['TRBJ2-3']	['None']	['TRAC']	['None']	['TRBC2']	['None']	['TGTGCTGTGGAGGATAACAATGCCAGACTCATGTTT']	['None']	['TGCAGTGCTAGAACGTTACTCCCTTCTAGCGCTAGCACAGATACGCAGTATTTT']
3881	3881	['3915']	True	2	0	2	0.0	13498524	1	1	0.0	0.0	0.0	0.0	0.0	0.0		1.0	['None']	['None']	['CASSPRPRAKDTQYF']	['None']	[]	[]	[]	[]	[]	[]	[ 8. 22.]	[]	['None']	['None']	['TRBV13']	['None']	['None']	['None']	['None']	['None']	['None']	['None']	['TRBJ2-3']	['None']	['None']	['None']	['TRBC2']	['None']	['None']	['None']	['TGTGCCAGCAGCCCCCGCCCCCGGGCGAAAGATACGCAGTATTTT']
3861	3861	['3895']	True	2	2	0	0.0	0.0	1	1	0.0	0.0	0.0	0.0	0.0	0.0		0.0	['CVVGFSGGYNKLIF']	['None']	['CASRWGETQYF']	['None']	[3.]	[]	[2.]	[]	[ 4. 12.]	[]	[3. 5.]	[]	['TRAV8-2']	['None']	['TRBV19']	['None']	['None']	['None']	['TRBD1']	['None']	['TRAJ4']	['None']	['TRBJ2-5']	['None']	['TRAC']	['None']	['TRBC2']	['None']	['TGTGTTGTGGGATTTTCTGGTGGCTACAATAAGCTGATTTTT']	['None']	['TGTGCCAGTAGATGGGGGGAGACCCAGTACTTC']
411	411	['415']	True	2	2	0	0.0	0.0	1	1	0.0	0.0	0.0	0.0	0.0	0.0		0.0	['CAASVGEGSQGNLIF']	['None']	['None']	['None']	[8.]	[]	[]	[]	[6.]	[]	[]	[]	['TRAV13-1']	['None']	['None']	['None']	['None']	['None']	['None']	['None']	['TRAJ42']	['None']	['None']	['None']	['TRAC']	['None']	['None']	['None']	['TGTGCAGCAAGTGTCGGGGAAGGAAGCCAAGGAAATCTCATCTTT']	['None']	['None']
3825	3825	['11170' '3859']	False	2	2	0	0.108178645	0.0	1	1	0.0	0.0	0.0	0.0	0.0	0.0		0.0	['CAANDYKLSF']	['None']	['CAWSRDRGGWMERTEAFF']	['CASSFDREQYF' 'None']	[0.]	[]	[18.]	[]	[ 7. 11.]	[]	[15. 23.]	[12.]	['TRAV21']	['None']	['TRBV30']	['None' 'TRBV7-9']	['None']	['None']	['TRBD1']	['None']	['TRAJ20']	['None']	['TRBJ1-1']	['None' 'TRBJ2-7']	['TRAC']	['None']	['TRBC1']	['None' 'TRBC2']	['TGTGCTGCTAACGACTACAAGCTCAGCTTT']	['None']	['TGTGCCTGGAGCCGGGACAGGGGCGGATGGATGGAGAGGACTGAAGCTTTCTTT']
4129	4129	['4166']	True	2	2	0	0.0	0.0	1	1	0.0	0.0	0.0	0.0	0.0	0.0		0.0	['CAVGAGGNEKLTF']	['None']	['CASSYMGGGAYEQYF']	['None']	[4.]	[]	[]	[]	[2. 8.]	[]	[5. 6.]	[]	['TRAV8-3']	['None']	['TRBV6-2']	['None']	['None']	['None']	['None']	['None']	['TRAJ48']	['None']	['TRBJ2-7']	['None']	['TRAC']	['None']	['TRBC2']	['None']	['TGTGCTGTGGGTGCTGGAGGAAATGAGAAATTAACCTTT']	['None']	['TGTGCCAGCAGTTACATGGGAGGTGGGGCCTACGAGCAGTACTTC']
3753	3753	['3787']	True	2	2	0	0.09915747	0.0	1	1	0.0	0.0	0.0	0.0	0.0	0.0		0.0	['CAMTPMGQLTF']	['None']	['CASSYPGQGFHTQYF']	['None']	[9.]	[]	[6.]	[]	[3. 4.]	[]	[11. 12.]	[]	['TRAV12-3']	['None']	['TRBV6-2']	['None']	['None']	['None']	['TRBD1']	['None']	['TRAJ22']	['None']	['TRBJ2-3']	['None']	['TRAC']	['None']	['TRBC2']	['None']	['TGTGCAATGACCCCTATGGGGCAACTGACCTTT']	['None']	['TGTGCCAGCAGTTACCCGGGACAGGGGTTCCATACGCAGTATTTT']
4137	4137	['4174']	True	2	0	2	0.0	17405195	1	1	0.0	0.0	0.0	0.0	0.0	0.0		0.0	['CALREGAGSYQLTF']	['None']	['CASSPNTDTQYF']	['None']	[1.]	[]	[]	[]	[1. 3.]	[]	[ 5. 10.]	[]	['TRAV19']	['None']	['TRBV9']	['None']	['None']	['None']	['None']	['None']	['TRAJ28']	['None']	['TRBJ2-3']	['None']	['TRAC']	['None']	['TRBC2']	['None']	['TGTGCTCTGAGGGAAGGGGCTGGGAGTTACCAACTCACTTTC']	['None']	['TGTGCCAGCAGCCCCAACACAGATACGCAGTATTTT']
4139	4139	['4176' '7111']	False	2	2	0	0.0	0.2695053	1	1	0.0	0.0	0.0	0.0	0.0	0.0		0.0	['CAASGNNDMRF']	['CAERDGNKLVF' 'None']	['CASGLLWEQYF']	['CASSTPGQIPHEQYF' 'None']	[2.]	[4.]	[]	[7.]	[6. 7.]	[3.]	[20.]	[5.]	['TRAV29DV5']	['None' 'TRAV5']	['TRBV12-5']	['None' 'TRBV27']	['None']	['None']	['None']	['None' 'TRBD1']	['TRAJ43']	['None' 'TRAJ47']	['TRBJ2-7']	['None' 'TRBJ2-7']	['TRAC']	['None' 'TRAC']	['TRBC2']	['None' 'TRBC2']	['TGTGCAGCAAGCGGCAACAATGACATGCGCTTT']	['None' 'TGTGCAGAGCGGGATGGAAACAAGCTGGTCTTT']	['TGTGCTAGTGGCCTCCTCTGGGAGCAGTACTTC']
4148	4148	['4185' '8407']	False	2	2	0	0.0	0.0	1	1	0.0	0.0	0.0	0.0	0.0	0.0		0.0	['CALSPYSSASKIIF']	['None']	['CASSVEDSGSPLHF']	['CASSQGQGVLPNTEAFF' 'None']	[3.]	[]	[2.]	[10.]	[3. 5.]	[]	[13. 16.]	[6.]	['TRAV19']	['None']	['TRBV9']	['None' 'TRBV5-1']	['None']	['None']	['TRBD1']	['None' 'TRBD1']	['TRAJ3']	['None']	['TRBJ1-6']	['None' 'TRBJ1-1']	['TRAC']	['None']	['TRBC1']	['None' 'TRBC1']	['TGTGCTCTGAGCCCGTACAGCAGTGCTTCCAAGATAATCTTT']	['None']	['TGTGCCAGCAGCGTAGAAGACAGTGGTTCACCCCTCCACTTT']
4404	4404	['4442']	True	2	2	0	0.09429883	0.0	1	1	0.0	0.0	0.0	0.0	0.0	0.0		0.0	['CAGQGNTPLVF']	['None']	['CASSVGGRASHFTGELFF']	['None']	[2.]	[]	[15.]	[]	[3. 4.]	[]	[11. 17.]	[]	['TRAV25']	['None']	['TRBV9']	['None']	['None']	['None']	['TRBD1']	['None']	['TRAJ29']	['None']	['TRBJ2-2']	['None']	['TRAC']	['None']	['TRBC2']	['None']	['TGTGCAGGGCAAGGAAACACACCTCTTGTCTTT']	['None']	['TGTGCCAGCAGCGTCGGGGGGCGGGCCAGTCATTTCACCGGGGAGCTGTTTTTT']
4482	4482	['4520']	True	2	1	1	0.0	0.45215195	1	1	0.0	0.0	0.0	0.0	0.0	0.0		0.0	['CAVLYNNNDMRF']	['None']	['CSAMDMSFTGELFF']	['None']	[4.]	[]	[8.]	[]	[1.]	[]	[11. 60.]	[]	['TRAV39']	['None']	['TRBV20OR9-2']	['None']	['None']	['None']	['TRBD1']	['None']	['TRAJ43']	['None']	['TRBJ2-2']	['None']	['TRAC']	['None']	['TRBC2']	['None']	['TGTGCCGTGCTGTACAATAACAATGACATGCGCTTT']	['None']	['TGCAGTGCTATGGACATGTCTTTCACCGGGGAGCTGTTTTTT']
2395	2395	['2417']	True	2	2	0	0.3041352	0.0	1	1	0.0	0.0	0.0	0.0	0.0	0.0		0.0	['CASTSGTYKYIF']	['None']	['CASSLDSKSGNTIYF']	['None']	[3.]	[]	[]	[]	[4. 6.]	[]	[5. 7.]	[]	['TRAV36DV7']	['None']	['TRBV7-9']	['None']	['None']	['None']	['None']	['None']	['TRAJ40']	['None']	['TRBJ1-3']	['None']	['TRAC']	['None']	['TRBC1']	['None']	['TGTGCGAGTACCTCAGGAACCTACAAATACATCTTT']	['None']	['TGTGCCAGCAGCTTAGACAGCAAATCTGGAAACACCATATATTTT']
473	473	['478']	True	2	1	1	0.18901083	0.0	1	1	0.0	0.0	0.0	0.0	0.0	0.0		0.0	['CATDGKLTF']	['None']	['CASSFATGRYEKLFF']	['None']	[0.]	[]	[]	[]	[2. 4.]	[]	[27. 34.]	[]	['TRAV17']	['None']	['TRBV7-2']	['None']	['None']	['None']	['None']	['None']	['TRAJ52']	['None']	['TRBJ1-4']	['None']	['TRAC']	['None']	['TRBC1']	['None']	['TGTGCTACGGACGGAAAGCTGACATTT']	['None']	['TGTGCCAGCAGCTTCGCGACGGGCCGGTATGAAAAACTGTTTTTT']
4778	4778	['4818']	True	2	2	0	0.075024374	0.0	1	1	0.0	0.0	0.0	0.0	0.0	0.0		0.0	['CALIRNNNARLMF']	['None']	['CAWSVRGRGLLDTQYF']	['None']	[3.]	[]	[6.]	[]	[6. 7.]	[]	[17. 21.]	[]	['TRAV19']	['None']	['TRBV30']	['None']	['None']	['None']	['TRBD1']	['None']	['TRAJ31']	['None']	['TRBJ2-3']	['None']	['TRAC']	['None']	['TRBC2']	['None']	['TGTGCTCTGATCAGGAATAACAATGCCAGACTCATGTTT']	['None']	['TGTGCCTGGAGTGTTAGGGGCAGGGGGCTACTAGATACGCAGTATTTT']
4811	4811	['4851']	True	2	2	0	0.0	0.0	1	1	0.0	0.0	0.0	0.0	0.0	0.0		0.0	['CAVQGNTNAGKSTF']	['None']	['CASSLSPSGSNEQYF']	['None']	[4.]	[]	[]	[]	[4. 5.]	[]	[ 4. 10.]	[]	['TRAV20']	['None']	['TRBV7-6']	['None']	['None']	['None']	['None']	['None']	['TRAJ27']	['None']	['TRBJ2-7']	['None']	['TRAC']	['None']	['TRBC2']	['None']	['TGTGCTGTGCAAGGAAACACCAATGCAGGCAAATCAACCTTT']	['None']	['TGTGCCAGCAGCTTGAGCCCTAGCGGGAGTAACGAGCAGTACTTC']
269	269	['272']	True	2	2	0	0.08130802	0.0	1	1	0.0	0.0	0.0	0.0	0.0	0.0		0.0	['CAVGGAAGNKLTF']	['None']	['CSAPGTGQYEQYF']	['None']	[3.]	[]	[6.]	[]	[5. 6.]	[]	[16. 20.]	[]	['TRAV8-3']	['None']	['TRBV20OR9-2']	['None']	['None']	['None']	['TRBD1']	['None']	['TRAJ17']	['None']	['TRBJ2-7']	['None']	['TRAC']	['None']	['TRBC2']	['None']	['TGTGCTGTGGGGGGAGCTGCAGGCAACAAGCTAACTTTT']	['None']	['TGCAGTGCTCCCGGGACAGGGCAATACGAGCAGTACTTC']
2675	2675	['2697']	True	2	2	0	0.0	0.0	1	1	0.0	0.0	0.0	0.0	0.0	0.0		0.0	['CAGGGFKTIF']	['None']	['CASSLAGRGGPWSTDTQYF']	['None']	[1.]	[]	[14.]	[]	[4. 9.]	[]	[11. 14.]	[]	['TRAV27']	['None']	['TRBV5-1']	['None']	['None']	['None']	['TRBD1']	['None']	['TRAJ9']	['None']	['TRBJ2-3']	['None']	['TRAC']	['None']	['TRBC2']	['None']	['TGTGCAGGGGGAGGCTTCAAAACTATCTTT']	['None']	['TGCGCCAGCAGCTTGGCCGGGCGGGGGGGCCCGTGGAGCACAGATACGCAGTATTTT']
267	267	['270']	True	2	0	2	0.0	15810518	1	1	0.0	0.0	0.0	0.0	0.0	0.0		1.0	['None']	['None']	['CASSIDRGSRGYTF']	['None']	[]	[]	[7.]	[]	[]	[]	[4. 8.]	[]	['None']	['None']	['TRBV19']	['None']	['None']	['None']	['TRBD1']	['None']	['None']	['None']	['TRBJ1-2']	['None']	['None']	['None']	['TRBC1']	['None']	['None']	['None']	['TGTGCCAGTAGTATTGACAGGGGCTCGAGAGGCTACACCTTC']
2660	2660	['2682']	True	2	2	0	0.0	0.0	1	1	0.0	0.0	0.0	0.0	0.0	0.0		1.0	['None']	['None']	['CASSVGGYGYTF']	['None']	[]	[]	[]	[]	[]	[]	[5. 9.]	[]	['None']	['None']	['TRBV9']	['None']	['None']	['None']	['None']	['None']	['None']	['None']	['TRBJ1-2']	['None']	['None']	['None']	['TRBC1']	['None']	['None']	['None']	['TGTGCCAGCAGCGTAGGCGGGTATGGCTACACCTTC']
4863	4863	['4903']	True	2	2	0	0.0	17233497	1	1	0.0	0.0	0.0	0.0	0.0	0.0		0.0	['CAARGGYQKVTF']	['None']	['CASSLDAGANFF']	['None']	[1.]	[]	[8.]	[]	[3. 4.]	[]	[16. 26.]	[]	['TRAV13-1']	['None']	['TRBV7-9']	['None']	['None']	['None']	['TRBD1']	['None']	['TRAJ13']	['None']	['TRBJ2-1']	['None']	['TRAC']	['None']	['TRBC2']	['None']	['TGTGCAGCAAGGGGAGGTTACCAGAAAGTTACCTTT']	['None']	['TGTGCCAGCAGCTTAGATGCAGGGGCTAATTTCTTC']
2644	2644	['2666']	True	2	2	0	0.0	0.0	1	1	0.0	0.0	0.0	0.0	0.0	0.0		0.0	['CAMSARGNTGNQFYF']	['None']	['CASSLLAGGTDTQYF']	['None']	[7.]	[]	[5.]	[]	[4. 6.]	[]	[27.]	[]	['TRAV12-3']	['None']	['TRBV7-2']	['None']	['None']	['None']	['TRBD1']	['None']	['TRAJ49']	['None']	['TRBJ2-3']	['None']	['TRAC']	['None']	['TRBC2']	['None']	['TGTGCAATGAGCGCGAGGGGGAACACCGGTAACCAGTTCTATTTT']	['None']	['TGTGCCAGCAGCTTACTAGCGGGGGGCACAGATACGCAGTATTTT']
259	259	['262']	True	2	2	0	0.0	0.0	1	1	0.0	0.0	0.0	0.0	0.0	0.0		0.0	['CAFMRLQGAQKLVF']	['None']	['CASRHEAGSYEQYF']	['None']	[0.]	[]	[10.]	[]	[2. 4.]	[]	[ 7. 14.]	[]	['TRAV38-1']	['None']	['TRBV18']	['None']	['None']	['None']	['TRBD1']	['None']	['TRAJ54']	['None']	['TRBJ2-7']	['None']	['TRAC']	['None']	['TRBC2']	['None']	['TGTGCTTTCATGAGGCTTCAGGGAGCCCAGAAGCTGGTATTT']	['None']	['TGTGCCAGCCGACACGAGGCAGGGTCCTACGAGCAGTACTTC']
2588	2588	['2610']	True	2	2	0	0.0	0.0	1	1	0.0	0.0	0.0	0.0	0.0	0.0		1.0	['None']	['None']	['CSARSGTGELFF']	['None']	[]	[]	[1.]	[]	[]	[]	[ 9. 12.]	[]	['None']	['None']	['TRBV20OR9-2']	['None']	['None']	['None']	['TRBD1']	['None']	['None']	['None']	['TRBJ2-2']	['None']	['None']	['None']	['TRBC2']	['None']	['None']	['None']	['TGCAGTGCTAGGAGCGGGACCGGGGAGCTGTTTTTT']
2456	2456	['2478' '9542']	False	2	0	2	0.0	0.0	1	1	0.0	0.0	0.0	0.0	0.0	0.0		0.0	['CLVGDPRGSSASKIIF']	['None']	['CASSQLPQDEQYF']	['CASSTRIRDTGELFF' 'None']	[9.]	[]	[6.]	[]	[2. 9.]	[]	[13. 27.]	[7.]	['TRAV4']	['None']	['TRBV18']	['None' 'TRBV19']	['None']	['None']	['TRBD1']	['None']	['TRAJ3']	['None']	['TRBJ2-7']	['None' 'TRBJ2-2']	['TRAC']	['None']	['TRBC2']	['None' 'TRBC2']	['TGCCTCGTGGGGGATCCTCGAGGCAGCAGTGCTTCCAAGATAATCTTT']	['None']	['TGTGCCAGCTCCCAGCTTCCACAGGACGAGCAGTACTTC']
2433	2433	['2455']	True	2	2	0	0.0	0.0	1	1	0.0	0.0	0.0	0.0	0.0	0.0		0.0	['CATDATGTASKLTF']	['None']	['CASSFGGSYGYTF']	['None']	[2.]	[]	[8.]	[]	[3. 5.]	[]	[4. 7.]	[]	['TRAV17']	['None']	['TRBV6-5']	['None']	['None']	['None']	['TRBD1']	['None']	['TRAJ44']	['None']	['TRBJ1-2']	['None']	['TRAC']	['None']	['TRBC1']	['None']	['TGTGCTACGGACGCGACCGGCACTGCCAGTAAACTCACCTTT']	['None']	['TGTGCCAGCAGCTTTGGGGGGTCTTATGGCTACACCTTC']
4877	4877	['4917']	True	2	2	0	0.0	0.0	1	1	0.0	0.0	0.0	0.0	0.0	0.0		0.0	['CIVSPQNNDMRF']	['None']	['CASSQRTVGRNTEAFF']	['None']	[4.]	[]	[3.]	[]	[3. 5.]	[]	[16. 20.]	[]	['TRAV26-1']	['None']	['TRBV4-1']	['None']	['None']	['None']	['TRBD1']	['None']	['TRAJ43']	['None']	['TRBJ1-1']	['None']	['TRAC']	['None']	['TRBC1']	['None']	['TGCATCGTCAGTCCCCAAAACAATGACATGCGCTTT']	['None']	['TGCGCCAGCAGCCAAAGGACTGTGGGCCGGAACACTGAAGCTTTCTTT']
4037	4037	['4072']	True	2	2	0	0.0	0.73877394	1	1	0.0	0.0	0.0	0.0	0.0	0.0		0.0	['CALSEASQVSGNTPLVF']	['None']	['CASSLVTARYEQYF']	['None']	[9.]	[]	[]	[]	[4.]	[]	[4. 9.]	[]	['TRAV19']	['None']	['TRBV5-5']	['None']	['None']	['None']	['None']	['None']	['TRAJ29']	['None']	['TRBJ2-7']	['None']	['TRAC']	['None']	['TRBC2']	['None']	['TGTGCTCTGAGTGAGGCCTCCCAGGTTTCAGGAAACACACCTCTTGTCTTT']	['None']	['TGTGCCAGCAGCTTGGTGACTGCCCGCTACGAGCAGTACTTC']
4952	4952	['4993']	True	2	2	0	0.112836	0.0	1	1	0.0	0.0	0.0	0.0	0.0	0.0		0.0	['CAYRGPSYNTDKLIF']	['None']	['CASSLDREPIRGAFF']	['None']	[6.]	[]	[11.]	[]	[3. 7.]	[]	[19. 21.]	[]	['TRAV38-2DV8']	['None']	['TRBV7-2']	['None']	['None']	['None']	['TRBD1']	['None']	['TRAJ34']	['None']	['TRBJ1-1']	['None']	['TRAC']	['None']	['TRBC1']	['None']	['TGTGCTTATAGGGGACCTTCTTATAACACCGACAAGCTCATCTTT']	['None']	['TGTGCCAGCAGCTTAGACAGGGAGCCGATCCGTGGGGCTTTCTTT']
4758	4758	['4798']	True	2	2	0	0.0	0.0	1	1	0.0	0.0	0.0	0.0	0.0	0.0		1.0	['None']	['None']	['CSVEFGSGLDTQYF']	['None']	[]	[]	[6.]	[]	[]	[]	[10. 12.]	[]	['None']	['None']	['TRBV29-1']	['None']	['None']	['None']	['TRBD1']	['None']	['None']	['None']	['TRBJ2-3']	['None']	['None']	['None']	['TRBC2']	['None']	['None']	['None']	['TGCAGCGTTGAATTTGGGTCAGGGCTCGATACGCAGTATTTT']
4686	4686	['11982' '4725']	False	2	2	0	0.0	0.0	1	1	0.0	0.0	0.0	0.0	0.0	0.0		0.0	['CARDRGSTLGRLYF']	['CAVSSSGGYQKVTF' 'None']	['CASRGRVGGQETQYF']	['None']	[3.]	[3.]	[11.]	[]	[3. 9.]	[3.]	[6. 8.]	[]	['TRAV12-2']	['None' 'TRAV1-1']	['TRBV5-1']	['None']	['None']	['None']	['TRBD1']	['None']	['TRAJ18']	['None' 'TRAJ13']	['TRBJ2-5']	['None']	['TRAC']	['None' 'TRAC']	['TRBC2']	['None']	['TGTGCCCGAGACAGAGGCTCAACCCTGGGGAGGCTATACTTT']	['None' 'TGCGCTGTGAGCTCTTCTGGGGGTTACCAGAAAGTTACCTTT']	['TGCGCCAGCAGGGGCCGAGTGGGGGGACAAGAGACCCAGTACTTC']
3115	3115	['3144']	True	2	2	0	0.0	0.0	1	1	0.0	0.0	0.0	0.0	0.0	0.0		1.0	['None']	['None']	['CASSPGTSYEQYF']	['None']	[]	[]	[6.]	[]	[]	[]	[ 7. 20.]	[]	['None']	['None']	['TRBV5-1']	['None']	['None']	['None']	['TRBD1']	['None']	['None']	['None']	['TRBJ2-7']	['None']	['None']	['None']	['TRBC2']	['None']	['None']	['None']	['TGCGCCAGCAGCCCCGGGACTAGCTACGAGCAGTACTTC']
4653	4653	['4692']	True	2	2	0	0.12868102	0.0	1	1	0.0	0.0	0.0	0.0	0.0	0.0		1.0	['None']	['None']	['CASSRTGDHEQYF']	['None']	[]	[]	[4.]	[]	[]	[]	[12.]	[]	['None']	['None']	['TRBV18']	['None']	['None']	['None']	['TRBD1']	['None']	['None']	['None']	['TRBJ2-7']	['None']	['None']	['None']	['TRBC2']	['None']	['None']	['None']	['TGTGCCAGCTCAAGGACAGGGGACCACGAGCAGTACTTC']
3063	3063	['3092']	True	2	2	0	0.0	0.0	1	1	0.5	0.0	0.0	0.0	0.0	0.0		0.0	['CAVTNYGGSQGNLIF']	['None']	['CASSPGVPSSMSSYNEQFF']	['None']	[1.]	[]	[]	[]	[7.]	[]	[26. 28.]	[]	['TRAV41']	['None']	['TRBV18']	['None']	['None']	['None']	['None']	['None']	['TRAJ42']	['None']	['TRBJ2-1']	['None']	['TRAC']	['None']	['TRBC2']	['None']	['TGTGCTGTCACGAATTATGGAGGAAGCCAAGGAAATCTCATCTTT']	['None']	['TGTGCCAGCTCACCAGGGGTCCCTAGCTCGATGAGCTCCTACAATGAGCAGTTCTTC']
3062	3062	['3091']	True	2	2	0	0.0	0.0	1	1	0.0	0.0	0.0	0.0	0.0	0.0		0.0	['CAESRGYQKVTF']	['None']	['CASRPPPRIGDEQYF']	['None']	[3.]	[]	[]	[]	[1. 2.]	[]	[10. 12.]	[]	['TRAV13-2']	['None']	['TRBV7-9']	['None']	['None']	['None']	['None']	['None']	['TRAJ13']	['None']	['TRBJ2-7']	['None']	['TRAC']	['None']	['TRBC2']	['None']	['TGTGCAGAGAGCCGGGGTTACCAGAAAGTTACCTTT']	['None']	['TGTGCCAGCAGGCCCCCCCCCCGGATTGGAGACGAGCAGTACTTC']
4493	4493	['4531']	True	2	2	0	0.0	0.0	1	1	0.0	0.0	0.0	0.0	0.0	0.0		0.0	['CLVTGTASKLTF']	['None']	['CSARDLKGAGNTGELFF']	['None']	[0.]	[]	[10.]	[]	[3. 8.]	[]	[ 5. 15.]	[]	['TRAV4']	['None']	['TRBV20OR9-2']	['None']	['None']	['None']	['TRBD1']	['None']	['TRAJ44']	['None']	['TRBJ2-2']	['None']	['TRAC']	['None']	['TRBC2']	['None']	['TGCCTCGTTACCGGCACTGCCAGTAAACTCACCTTT']	['None']	['TGCAGTGCTAGAGATTTAAAGGGGGCGGGGAACACCGGGGAGCTGTTTTTT']
3054	3054	['3083']	True	2	2	0	0.0	10679598	1	1	0.0	0.0	0.0	0.0	0.0	0.0		0.0	['CATTNTGNQFYF']	['None']	['CSATRSWGSRDNEQFF']	['None']	[3.]	[]	[16.]	[]	[3. 5.]	[]	[15. 17.]	[]	['TRAV17']	['None']	['TRBV20OR9-2']	['None']	['None']	['None']	['TRBD1']	['None']	['TRAJ49']	['None']	['TRBJ2-1']	['None']	['TRAC']	['None']	['TRBC2']	['None']	['TGTGCTACGACCAACACCGGTAACCAGTTCTATTTT']	['None']	['TGCAGTGCTACTAGGTCGTGGGGGAGTCGGGACAATGAGCAGTTCTTC']
3050	3050	['10934' '3079']	False	2	2	0	0.0	0.0	1	1	0.0	0.0	0.0	0.0	0.0	0.0		0.0	['CAASKTGGTSYGKLTF']	['CAVEGGGADGLTF' 'None']	['CASSSSGSGSPDTQYF']	['None']	[3.]	[0.]	[8.]	[]	[1. 4.]	[3.]	[14. 18.]	[]	['TRAV13-1']	['None' 'TRAV36DV7']	['TRBV28']	['None']	['None']	['None']	['TRBD1']	['None']	['TRAJ52']	['None' 'TRAJ45']	['TRBJ2-3']	['None']	['TRAC']	['None' 'TRAC']	['TRBC2']	['None']	['TGTGCAGCAAGTAAAACTGGTGGTACTAGCTATGGAAAGCTGACATTT']	['None' 'TGTGCTGTTGAGGGAGGAGGTGCTGACGGACTCACCTTT']	['TGTGCCAGCAGTTCTTCGGGTAGCGGGAGCCCAGATACGCAGTATTTT']
305	305	['308']	True	2	2	0	0.0	0.0	1	1	0.0	0.0	0.0	0.0	0.0	0.0		1.0	['None']	['None']	['CASSLEQGTSGEQYF']	['None']	[]	[]	[9.]	[]	[]	[]	[4. 5.]	[]	['None']	['None']	['TRBV5-5']	['None']	['None']	['None']	['TRBD1']	['None']	['None']	['None']	['TRBJ2-7']	['None']	['None']	['None']	['TRBC2']	['None']	['None']	['None']	['TGTGCCAGCAGCTTGGAACAGGGGACGTCTGGCGAGCAGTACTTC']
304	304	['307']	True	2	2	0	0.0	0.0	1	1	0.0	0.0	0.0	0.0	0.0	0.0		0.0	['CALSSNEKLTF']	['None']	['CSASRGGTSGIGQFF']	['CASSLRGERGAQPQHF']	[3.]	[]	[15.]	[11.]	[2. 4.]	[]	[ 7. 16.]	[4. 7.]	['TRAV9-2']	['None']	['TRBV20-1' 'TRBV20OR9-2']	['TRBV7-3']	['None']	['None']	['TRBD1']	['TRBD1']	['TRAJ48']	['None']	['TRBJ2-1']	['TRBJ1-5']	['TRAC']	['None']	['TRBC2']	['TRBC1']	['TGTGCTCTGAGTTCGAATGAGAAATTAACCTTT']	['None']	['TGCAGTGCCTCTCGTGGAGGGACTAGCGGGATAGGGCAGTTCTTC']
30	30	['30']	True	2	2	0	0.09373148	0.0	1	1	0.0	0.0	0.0	0.0	0.0	0.0		0.0	['CALSARGAQKLVF']	['None']	['CATSAVGWDAYNEQFF']	['None']	[1.]	[]	[10.]	[]	[4.]	[]	[ 8. 10.]	[]	['TRAV19']	['None']	['TRBV24-1']	['None']	['None']	['None']	['TRBD1']	['None']	['TRAJ54']	['None']	['TRBJ2-1']	['None']	['TRAC']	['None']	['TRBC2']	['None']	['TGTGCTCTGAGTGCTCGGGGAGCCCAGAAGCTGGTATTT']	['None']	['TGTGCCACCAGTGCCGTCGGGTGGGACGCCTACAATGAGCAGTTCTTC']
2972	2972	['2999']	True	2	0	2	0.0	0.71309185	1	1	0.0	0.0	0.0	0.0	0.0	0.0		0.0	['CAALNRDDKIIF']	['None']	['None']	['None']	[4.]	[]	[]	[]	[2. 3.]	[]	[]	[]	['TRAV1-2']	['None']	['None']	['None']	['None']	['None']	['None']	['None']	['TRAJ30']	['None']	['None']	['None']	['TRAC']	['None']	['None']	['None']	['TGTGCTGCCTTGAACAGAGATGACAAGATCATCTTT']	['None']	['None']
2934	2934	['2960']	True	2	2	0	0.0	0.0	1	1	0.0	0.0	0.0	0.0	0.0	0.0		0.0	['CAPTTSNTGKLIF']	['None']	['CSARRGGSYNEQFF']	['None']	[7.]	[]	[3.]	[]	[3. 7.]	[]	[12. 19.]	[]	['TRAV17']	['None']	['TRBV20OR9-2']	['None']	['None']	['None']	['TRBD1']	['None']	['TRAJ37']	['None']	['TRBJ2-1']	['None']	['TRAC']	['None']	['TRBC2']	['None']	['TGTGCTCCTACCACTAGCAACACAGGCAAACTAATCTTT']	['None']	['TGCAGTGCTAGACGGGGGGGCTCCTACAATGAGCAGTTCTTC']
2912	2912	['2938' '9100']	False	2	2	0	0.0	0.0	1	1	0.0	0.0	0.0	0.0	0.0	0.0		0.0	['CAYKETSGSRLTF']	['CAVSDTGNQFYF' 'None']	['CASSYSASGLVANEQFF']	['None']	[0.]	[2.]	[13.]	[]	[3. 5.]	[3.]	[6. 8.]	[]	['TRAV38-2DV8']	['None' 'TRAV41']	['TRBV6-5']	['None']	['None']	['None']	['TRBD1']	['None']	['TRAJ58']	['None' 'TRAJ49']	['TRBJ2-1']	['None']	['TRAC']	['None' 'TRAC']	['TRBC2']	['None']	['TGTGCTTATAAAGAAACCAGTGGCTCTAGGTTGACCTTT']	['None' 'TGTGCTGTCAGCGACACCGGTAACCAGTTCTATTTT']	['TGTGCCAGCAGTTACTCGGCGTCGGGACTAGTAGCCAATGAGCAGTTCTTC']
4520	4520	['4558']	True	2	2	0	0.0	0.0	1	1	0.0	0.0	0.0	0.0	0.0	0.0		0.0	['CVVRSFSGGYNKLIF']	['None']	['CASSYGDTSYEQYF']	['None']	[3.]	[]	[3.]	[]	[3. 8.]	[]	[ 4. 34.]	[]	['TRAV10']	['None']	['TRBV6-2']	['None']	['None']	['None']	['TRBD1']	['None']	['TRAJ4']	['None']	['TRBJ2-7']	['None']	['TRAC']	['None']	['TRBC2']	['None']	['TGTGTGGTGAGATCGTTTTCTGGTGGCTACAATAAGCTGATTTTT']	['None']	['TGTGCCAGCAGTTACGGGGACACGTCCTACGAGCAGTACTTC']
2873	2873	['2899']	True	2	2	0	0.26506865	0.0	1	1	0.0	0.0	0.0	0.0	0.0	0.0		0.0	['CAVRVSGNTPLVF']	['None']	['None']	['None']	[3.]	[]	[]	[]	[2. 7.]	[]	[]	[]	['TRAV1-1']	['None']	['None']	['None']	['None']	['None']	['None']	['None']	['TRAJ29']	['None']	['None']	['None']	['TRAC']	['None']	['None']	['None']	['TGCGCTGTGAGGGTTTCAGGAAACACACCTCTTGTCTTT']	['None']	['None']
2826	2826	['2852']	True	2	2	0	0.11263179	0.0	1	1	0.0	0.0	0.0	0.0	0.0	0.0		0.0	['CAASIRGGADGLTF']	['None']	['CASSQAGPFQETQYF']	['None']	[3.]	[]	[5.]	[]	[2. 3.]	[]	[ 9. 36.]	[]	['TRAV13-1']	['None']	['TRBV4-2']	['None']	['None']	['None']	['TRBD1']	['None']	['TRAJ45']	['None']	['TRBJ2-5']	['None']	['TRAC']	['None']	['TRBC2']	['None']	['TGTGCAGCAAGTATAAGAGGAGGTGCTGACGGACTCACCTTT']	['None']	['TGTGCCAGCAGCCAAGCGGGGCCGTTCCAAGAGACCCAGTACTTC']
4639	4639	['4678']	True	2	0	2	0.0	0.9588454	1	1	0.0	0.0	0.0	0.0	0.0	0.0		1.0	['None']	['None']	['CSGQWGNEKLFF']	['None']	[]	[]	[]	[]	[]	[]	[ 8. 13.]	[]	['None']	['None']	['TRBV20OR9-2']	['None']	['None']	['None']	['None']	['None']	['None']	['None']	['TRBJ1-4']	['None']	['None']	['None']	['TRBC1']	['None']	['None']	['None']	['TGCAGTGGTCAATGGGGTAATGAAAAACTGTTTTTT']
3574	3574	['3605']	True	2	2	0	0.27450833	0.0	1	1	0.0	0.0	0.0	0.0	0.0	0.0		0.0	['CAVLSGYALNF']	['None']	['CASSLLAINNQPQHF']	['None']	[4.]	[]	[]	[]	[2. 4.]	[]	[4. 6.]	[]	['TRAV2']	['None']	['TRBV7-4']	['None']	['None']	['None']	['None']	['None']	['TRAJ41']	['None']	['TRBJ1-5']	['None']	['TRAC']	['None']	['TRBC1']	['None']	['TGTGCTGTCCTGTCCGGGTATGCACTCAACTTC']	['None']	['TGTGCCAGCAGCTTACTAGCGATTAACAATCAGCCCCAGCATTTT']
[truncated: 119 more columns]
