# Supplementary material for: Single-cell RNA sequencing reveals ex vivo signatures of SARS-CoV-2-reactive T cells through ‘reverse phenotyping’
Source: Nat Commun. 2021 Jul 26;12:4515. doi: 10.1038/s41467-021-24730-4 (PMC8313584; doi:10.1038/s41467-021-24730-4)
Supplement: Supplementary file 15 — Supplementary Data 13 [file 41467_2021_24730_MOESM15_ESM.xlsx]

## Sheet: Tabelle1
Double-stranded DNA production for HDR
	Name	5'-3' sequence
	hTRAC HDR genomic fwd	CTGCCTTTACTCTGCCAGAG
	hTRAC HDR genomic rev	CATCATTGACCAGAGCTCTG
