# Supplementary material for: Single-cell RNA sequencing reveals ex vivo signatures of SARS-CoV-2-reactive T cells through ‘reverse phenotyping’
Source: Nat Commun. 2021 Jul 26;12:4515. doi: 10.1038/s41467-021-24730-4 (PMC8313584; doi:10.1038/s41467-021-24730-4)
Supplement: Supplementary file 17 — Source Data [file 41467_2021_24730_MOESM17_ESM.zip]

Archive with 13 entries (12 files):
- Tcells_TRAM.ipynb
- 2_pseudotime_analysis.ipynb
- Macrophage_CD8_Tcells_stim_vs_unstim_unresponsive.ipynb
- Tcells_MoAM.ipynb
- 1_basic_analysis.ipynb
- Macrophage_CD4_Tcells_stim_vs_unstim_unresponsive.ipynb
- Macrophage_CD4_Tcells_responsive_vs_unresponsive_stim.ipynb
- Macrophage_CD8_Tcells_responsive_vs_unresponsive_stim.ipynb
- chicago_BALF_convert_scanpy_seurat.ipynb
- README.txt
- __MACOSX/
- __MACOSX/._README.txt
- chicago_BALF_tcells_subclustered_scanpy_seurat.ipynb
