# Supplementary material for: Single-cell RNA sequencing reveals ex vivo signatures of SARS-CoV-2-reactive T cells through ‘reverse phenotyping’
Source: Nat Commun. 2021 Jul 26;12:4515. doi: 10.1038/s41467-021-24730-4 (PMC8313584; doi:10.1038/s41467-021-24730-4)
Supplement: Supplementary file 17 — Source Data [file 41467_2021_24730_MOESM17_ESM.zip › chicago_BALF_convert_scanpy_seurat.ipynb]

# %% [code]
library(Seurat)
library(SeuratDisk)

# %% [code]
## read data
chicago_BALF <- Convert("chicago_BALF.h5ad", dest = "h5seurat", overwrite = TRUE)

# %% [code]
## convert data
chicago_BALF <- LoadH5Seurat("chicago_BALF.h5seurat")

# %% [code]
## save data
saveRDS(chicago_BALF, "chicago_BALF.rds")
